# Supplementary material for: Single-Cell Transcriptome Analysis Dissects the Replicating Process of Pancreatic Beta Cells in Partial Pancreatectomy Model
Source: iScience. 2020 Nov 6;23(12):101774. doi: 10.1016/j.isci.2020.101774 (PMC7689163; doi:10.1016/j.isci.2020.101774)
Supplement: Table S1. Differentially Expressed Genes (DEGs) between Control and PPTx Mice both in Young and Old Mice, Related to Figure 1 [file mmc2.xlsx]

## Sheet: Overview
	Table S1. Differentially expressed genes (DEGs) between control and PPTx mice both in young and old mice.
	Sheets 1-4 contain DEGs calculated using DESeq2.
	Sheets 5-8 shows results of gene ontology (GO) analysis using DEGs listed in sheets 1-4.
	Sheet 1	YoungPOD2up	DEGs upregulated in young PPTx mice compared to young control mice.
	Sheet 2	YoungPOD2down	DEGs downregulated in young PPTx mice compared to young control mice.
	Sheet 3	OldPOD2up	DEGs upregulated in old PPTx mice compared to young control mice.
	Sheet 4	OldPOD2down	DEGs downregulated in old PPTx mice compared to young control mice.
	Sheet 5	GO_YoungPOD2up	GO term enriched in DEGs upregulated in young PPTx mice compared to young control mice.
	Sheet 6	GO_YoungPOD2down	GO term enriched in DEGs downregulated in young PPTx mice compared to young control mice.
	Sheet 7	GO_OldPOD2up	GO term enriched in DEGs upregulated in old PPTx mice compared to young control mice.
	Sheet 8	GO_OldPOD2down	GO term enriched in DEGs downregulated in old PPTx mice compared to young control mice.

## Sheet: YoungPOD2up
Gene name	Mean expression (control)	Log2 (Fold change)	P value	Adjusted P value
Pdia4	3634.35	1.09585	1.28e-27	5.74e-24
Hspa5	20133.5	1.0551	4.01e-26	1.34e-22
Mcm5	162.015	2.70026	4.79e-23	1.29e-19
Creld2	1380.35	1.50287	4.99e-20	9.57e-17
Ppa1	312.741	1.29153	7.13e-19	8.7e-16
Cope	1907.18	0.719362	3.3e-18	3.69e-15
Mcm6	394.577	1.70196	3.6e-18	3.71e-15
Mcm2	270.034	2.00258	8.8e-18	7.87e-15
Cad	756.096	0.977954	2.47e-16	1.84e-13
Rpn1	4779.66	0.960045	1.2e-15	8.45e-13
Ssr2	1419.72	0.86508	1.58e-15	1.01e-12
Timeless	63.462	2.13403	7.87e-15	4.59e-12
Pdia6	6205.29	1.02772	1.48e-14	7.96e-12
Hn1l	1389.62	0.69354	1.45e-14	7.96e-12
Sec23b	2326.65	0.899523	2.34e-14	1.21e-11
Gale	401.419	0.989794	2.79e-14	1.34e-11
Hells	105.763	2.30829	6.92e-14	3.09e-11
Mfi2	77.4578	2.25057	1.23e-13	5.31e-11
Cycs	174.488	1.10017	1.49e-13	6.12e-11
Spcs2	3761.52	0.713689	6.18e-13	2.4e-10
Rrm1	342.188	1.20562	9.91e-13	3.59e-10
Kdelr3	136.351	1.15146	1.6e-12	5.65e-10
Sept11	494.758	0.736232	1.72e-12	5.92e-10
Prdx1	1531.62	0.568547	2.14e-12	7.15e-10
Gucy2c	593.228	1.33251	5.44e-12	1.7e-09
Mdh1	1862.82	0.691978	5.97e-12	1.75e-09
Uso1	3132.71	0.652836	6.08e-12	1.75e-09
Mogs	874.274	0.826925	6.13e-12	1.75e-09
Tssc4	832.885	0.787479	6.06e-12	1.75e-09
Dnajb11	1209.67	1.12482	6.49e-12	1.78e-09
Mcm4	210.695	1.42764	6.43e-12	1.78e-09
Wdr90	705.851	1.27562	9.37e-12	2.52e-09
Zfp367	345.255	1.11085	1.23e-11	3.23e-09
Eif5a	2108.87	0.622673	1.74e-11	4.5e-09
Atp5g1	308.478	1.04785	2.04e-11	5.17e-09
Tcf19	94.0861	2.05575	2.53e-11	6.28e-09
Tbl2	557.079	0.839477	2.66e-11	6.5e-09
Slfn9	96.2205	2.30936	3.42e-11	8.06e-09
Nans	224.481	0.962849	3.5e-11	8.09e-09
Gng12	7600.89	0.847986	5.33e-11	1.19e-08
Fam111a	61.9168	1.84991	6.44e-11	1.38e-08
Nme1	276.741	0.881595	9.9e-11	2.04e-08
Slc25a5	2018.61	0.518601	1.32e-10	2.68e-08
Rangap1	648.945	0.588247	1.85e-10	3.6e-08
Lepre1	359.59	0.921256	2.17e-10	4.16e-08
Manf	1226.55	1.10212	2.24e-10	4.23e-08
Txndc5	2883.66	0.527501	2.44e-10	4.55e-08
Ppat	505.866	0.948895	3.26e-10	5.83e-08
Chpf	1034.86	0.600751	3.63e-10	6.25e-08
Reg3g	29.4417	4.35489	3.74e-10	6.36e-08
Chtf18	42.7038	2.05978	6.62e-10	1.07e-07
Pprc1	186.789	0.891851	8.18e-10	1.31e-07
Yif1b	251.454	1.07658	1.06e-09	1.65e-07
Ckb	377.392	1.00682	1.08e-09	1.66e-07
Pdia3	14374.1	0.604381	1.29e-09	1.93e-07
Mdh2	1347.18	0.43773	1.48e-09	2.15e-07
Vars	657.337	0.499127	1.66e-09	2.38e-07
Eif3b	1306.88	0.511029	1.8e-09	2.52e-07
Tubb5	441.633	0.982941	2.4e-09	3.28e-07
Mcm3	137.826	2.73965	2.64e-09	3.54e-07
Ttyh1	136.148	1.49987	3.28e-09	4.31e-07
Ddost	6188.91	0.585465	3.38e-09	4.41e-07
Slc17a9	321.135	1.25943	3.48e-09	4.49e-07
Impdh1	699.177	0.591609	4.13e-09	5.27e-07
Fkbp11	368.348	1.2921	4.43e-09	5.55e-07
Gpx2	210.662	1.26664	4.93e-09	5.96e-07
Ednrb	260.79	0.662375	5.47e-09	6.56e-07
Pgk1	519.509	0.729562	5.89e-09	6.93e-07
Tmem214	1610.24	0.634457	7.19e-09	8.32e-07
Gmds	315.535	0.75047	8.58e-09	9.67e-07
Spc24	46.0034	2.10368	8.75e-09	9.7e-07
Eif4g1	1628.49	0.434596	9.09e-09	9.87e-07
Ndufc2	237.328	0.72815	1.07e-08	1.13e-06
Slc35e1	1052.93	0.74616	1.19e-08	1.24e-06
Fkbp2	496.933	0.709688	1.38e-08	1.4e-06
Fh1	605.463	0.911827	1.4e-08	1.41e-06
Dhdds	481.205	0.685259	1.76e-08	1.75e-06
Tuba1b	205.805	0.939993	1.78e-08	1.76e-06
Pold1	136.782	1.09213	1.86e-08	1.82e-06
Rrm2	97.8493	1.8135	1.88e-08	1.83e-06
Pcna	187.321	0.956212	1.9e-08	1.84e-06
Atf6b	490.995	0.627652	2.89e-08	2.73e-06
Asf1b	59.6402	2.0926	3.13e-08	2.9e-06
Chaf1a	42.9278	2.34155	3.23e-08	2.97e-06
Dnmt1	323.331	0.75097	3.5e-08	3.2e-06
Clptm1l	1823.7	0.919073	3.99e-08	3.57e-06
Fignl1	78.2569	1.89379	4.34e-08	3.83e-06
Chaf1b	46.943	1.86856	4.64e-08	3.99e-06
Atp13a1	946.711	0.426092	5.16e-08	4.33e-06
Mlec	5045.22	0.500315	5.31e-08	4.43e-06
Gins2	20.3192	2.81173	5.42e-08	4.49e-06
Ssr1	3452.47	0.681427	5.68e-08	4.67e-06
Slc25a29	159.399	0.751816	6.71e-08	5.39e-06
Wdhd1	112.802	1.27617	6.76e-08	5.4e-06
Cltb	619.242	0.597862	7.01e-08	5.54e-06
Dad1	828.876	0.702321	7.15e-08	5.61e-06
Ctps	180.152	0.83295	7.26e-08	5.67e-06
Uba5	1101.22	0.84961	8.43e-08	6.5e-06
Sec11a	630.475	0.574404	8.59e-08	6.59e-06
Hdlbp	5362.36	0.626883	9.06e-08	6.87e-06
Dnajc3	5027.13	0.685785	9.52e-08	7.18e-06
Fn1	72.7871	1.64299	9.69e-08	7.26e-06
Slc35b1	1042.23	0.723714	1.01e-07	7.53e-06
Pitpnm1	611.536	0.49169	1.21e-07	8.95e-06
Thoc4	347.034	0.647057	1.24e-07	9.07e-06
Reg3a	19.5762	4.04486	1.24e-07	9.07e-06
Cdt1	32.2569	2.38632	1.33e-07	9.66e-06
1810006K21Rik	254.585	0.659802	1.37e-07	9.89e-06
Ift20	322.469	0.58945	1.41e-07	9.92e-06
Tmem66	3187.97	0.601198	1.42e-07	9.92e-06
C630004H02Rik	1615.42	0.820851	1.39e-07	9.92e-06
Selk	1436.39	0.513845	1.42e-07	9.92e-06
Tuba1a	989.119	0.653284	1.45e-07	1.01e-05
Pak3	886.233	0.860292	1.68e-07	1.14e-05
Ivns1abp	2171.01	0.459492	1.81e-07	1.21e-05
Hap1	2305.74	0.559065	1.97e-07	1.31e-05
Far1	704.792	0.494374	2.09e-07	1.37e-05
Ica1	716.265	0.507889	2.13e-07	1.39e-05
Pold2	178.098	0.946676	2.15e-07	1.4e-05
Ranbp1	252.484	0.658343	2.5e-07	1.61e-05
Erp44	1155.85	0.737838	2.53e-07	1.62e-05
Tubb2a	293.471	0.690631	2.88e-07	1.82e-05
Kpna2	566.139	0.605038	3.02e-07	1.9e-05
Tmed2	2246.99	0.556172	3.28e-07	2.03e-05
Rbl1	134.013	0.929583	3.53e-07	2.17e-05
Hsp90b1	6739.81	0.561092	3.61e-07	2.2e-05
Vrk1	273.788	0.699478	3.92e-07	2.37e-05
Zfp106	973.968	0.383173	4.01e-07	2.41e-05
Rrp12	168.777	0.855482	4.23e-07	2.52e-05
Ccnd1	192.264	0.777277	4.71e-07	2.77e-05
Surf4	4808.39	0.476129	5.11e-07	2.98e-05
Dtl	98.8685	1.66168	5.63e-07	3.27e-05
Erp29	369.087	0.701328	6.16e-07	3.55e-05
Calr	2047.93	0.596327	6.33e-07	3.63e-05
Tubg1	169.058	0.832808	6.67e-07	3.81e-05
Pkmyt1	62.0544	1.1513	6.7e-07	3.81e-05
Lig1	98.8244	1.36881	7e-07	3.96e-05
Vcp-rs	395.415	0.536977	7.17e-07	4.04e-05
Dnajc10	1327.01	0.602923	7.53e-07	4.23e-05
Stt3a	4310.58	0.631872	7.82e-07	4.36e-05
Cct7	1543.7	0.397813	7.86e-07	4.36e-05
Copg	4322.18	0.445017	8.64e-07	4.75e-05
Slc39a11	206.472	0.774952	9.46e-07	5.12e-05
Rexo2	411.901	0.661862	9.65e-07	5.2e-05
Cdc6	68.9211	2.85598	9.74e-07	5.23e-05
Sec61a1	5581.15	0.643505	1.02e-06	5.42e-05
Cnpy3	449.686	0.575172	1.11e-06	5.83e-05
Srpr	4261.34	0.50041	1.26e-06	6.5e-05
Syt5	404.98	0.693663	1.29e-06	6.64e-05
Copa	6245.33	0.374779	1.31e-06	6.72e-05
Sec63	1505.48	0.505555	1.42e-06	7.2e-05
Slc30a7	485.439	0.547409	1.48e-06	7.44e-05
Sec16a	1858.29	0.450294	1.61e-06	8e-05
Polr3k	466.996	0.717505	1.62e-06	8e-05
Ufsp2	673.942	0.530715	1.67e-06	8.17e-05
Dpagt1	246.002	0.738558	1.68e-06	8.21e-05
BC057079	445.414	0.497179	1.83e-06	8.83e-05
Fkbp4	1418.48	0.435417	1.92e-06	9.19e-05
Gpr108	741.165	0.499717	2.22e-06	0.000104132
Gfpt1	3027.63	0.390581	2.25e-06	0.000105071
Lrrc59	1689.55	0.640668	2.3e-06	0.000107012
Srm	457.63	0.943653	2.33e-06	0.000108042
Slbp	153.129	0.69308	2.38e-06	0.000109529
Scfd1	1593.8	0.622658	2.48e-06	0.000114034
Lman2	3058.89	0.420808	2.51e-06	0.000114305
Fastk	613.821	0.453416	2.51e-06	0.000114305
Ddx39	129.882	0.727798	2.6e-06	0.000117299
Rrbp1	1421.15	0.567259	2.79e-06	0.000125112
Alg8	140.484	0.923346	2.8e-06	0.000125112
Cgn	534.658	0.513986	2.96e-06	0.000132098
Mettl1	195.442	0.709525	2.99e-06	0.000132518
Sec13	759.829	0.522555	2.99e-06	0.000132518
Qpctl	273.366	0.547449	3.26e-06	0.000143064
Ogdh	3262.58	0.307861	3.5e-06	0.0001524
Nop56	346.998	0.607224	3.49e-06	0.0001524
Bet1	511.181	0.765734	3.84e-06	0.000166385
Nucb2	1898.24	0.68863	3.88e-06	0.000167019
Ostc	1434.6	0.653108	3.99e-06	0.000169944
Rfc2	185.696	0.778454	4.04e-06	0.000170632
Cmas	837.848	0.562965	4.22e-06	0.000177174
E2f8	16.7535	2.86306	4.37e-06	0.000182557
Ccnf	30.8745	2.10411	4.68e-06	0.000194895
4930427A07Rik	52.567	1.77289	4.95e-06	0.000205123
Necab2	346.046	0.84441	5.23e-06	0.000214744
Cks1b	78.1667	1.41656	5.45e-06	0.00022164
Dennd2d	260.16	0.672224	5.57e-06	0.00022516
2810417H13Rik	35.3572	1.79322	5.64e-06	0.000227379
Ipo4	887.484	0.454697	5.77e-06	0.000231303
Myo15b	195.496	0.88333	5.84e-06	0.000233069
Ran	602.349	0.484369	6.34e-06	0.000251126
Hapln1	256.104	0.666872	6.6e-06	0.000259055
Dnajc9	267.268	0.628226	6.76e-06	0.000264596
Topbp1	211.673	0.963426	6.9e-06	0.000268395
Tagln2	785.921	0.663066	7.61e-06	0.000293648
Ncaph	36.0775	2.00405	7.9e-06	0.0003029
Pomgnt1	886.071	0.416464	8.05e-06	0.000306903
Got1	205.312	0.597929	8.12e-06	0.000308681
Fam167a	37.1056	1.34781	8.22e-06	0.000311786
Cmbl	89.9315	0.987617	8.25e-06	0.000311974
B3gnt9-ps	103.895	0.785355	8.87e-06	0.000333521
Cdc7	56.6555	1.28548	9.08e-06	0.000339265
Copb2	2724.93	0.511745	9.36e-06	0.000348847
Cdc45	57.7073	1.35131	9.43e-06	0.000350627
Uqcrq	263.137	0.740812	9.77e-06	0.000361103
Tyms	140.201	1.09525	9.86e-06	0.000362649
Plk3	477.24	0.708047	9.9e-06	0.000363017
Rpn2	6648.11	0.526693	1.08e-05	0.000387118
Cry1	120.047	0.794407	1.09e-05	0.000389906
Rgs4	268.917	0.88299	1.12e-05	0.000399045
Sdf2l1	1683.3	1.26341	1.15e-05	0.000407787
Tspyl2	611.61	0.421501	1.17e-05	0.000415051
Vcp	1640.43	0.459146	1.22e-05	0.000426971
Idh3a	620.249	0.462058	1.24e-05	0.000431104
H47	1031.63	0.581289	1.31e-05	0.000452425
Sae1	519.964	0.425928	1.36e-05	0.000464485
P4hb	15044.1	0.617104	1.4e-05	0.000476963
Gm10698	209.107	0.588997	1.43e-05	0.000485946
Hnrpdl	861.394	0.469594	1.59e-05	0.0005363
Cish	105.355	1.26281	1.62e-05	0.000540717
Ptges	57.1735	1.23941	1.7e-05	0.00056675
Trabd	1222.04	0.622132	1.72e-05	0.000570659
Pdzd11	284.453	0.581232	1.84e-05	0.000606174
Nbas	1144.57	0.429867	1.93e-05	0.000634554
S1pr3	80.1583	0.994311	2.03e-05	0.000662122
Scamp4	588.158	0.410744	2.03e-05	0.000662122
Gcdh	278.032	0.602761	2.06e-05	0.00066795
Uggt1	3623.9	0.447711	2.17e-05	0.00069697
Unc13b	486.218	0.418663	2.25e-05	0.000719142
Cdk5rap3	869.898	0.433158	2.39e-05	0.000755842
BC017158	326.518	0.527821	2.47e-05	0.000779197
Kars	609.784	0.440747	2.48e-05	0.00078235
Rfc5	98.8233	1.00031	2.5e-05	0.000786292
2610029G23Rik	157.173	0.65874	2.6e-05	0.000816366
Rdbp	267.151	0.582503	2.8e-05	0.000864454
Derl3	136.415	1.12608	2.89e-05	0.000888262
Cyb561	1351.36	0.491334	3.14e-05	0.000954775
D17H6S56E-5	318.192	1.97705	3.3e-05	0.000998687
Tm9sf1	562.534	0.476376	3.41e-05	0.00103017
Cog6	1175.09	0.479813	3.48e-05	0.0010489
Tm9sf3	4890.04	0.351572	3.59e-05	0.00107702
Actr1b	795.091	0.340015	3.58e-05	0.00107702
Tubgcp2	323.301	0.499706	3.65e-05	0.0010924
Edem2	1601.97	0.617972	3.7e-05	0.00110235
Pik3r3	378.424	0.528388	3.74e-05	0.00110835
Ppib	187.926	0.703801	3.74e-05	0.00110835
Mms22l	51.5333	1.18439	3.78e-05	0.00111761
Swi5	406.28	0.45466	3.82e-05	0.00112531
Tuba4a	270.539	0.814292	3.92e-05	0.00115158
Papss1	622.151	0.519246	3.98e-05	0.00116608
Olfm3	86.912	1.16554	4.07e-05	0.00118904
Psmb6	472.081	0.429418	4.13e-05	0.00120466
Tspan31	443.457	0.441863	4.24e-05	0.00123293
Pycr2	1245.75	0.477634	4.37e-05	0.00126618
Ampd2	1552.56	0.327984	4.36e-05	0.00126618
St7	104.733	0.683432	4.46e-05	0.00128931
Psma7	506.407	0.39836	4.7e-05	0.00135161
Spcs1	995.535	0.561204	4.83e-05	0.00138083
Ganab	1362.31	0.311175	4.96e-05	0.00141256
Mcm7	136.859	0.939484	5.03e-05	0.00143004
Vmp1	552.335	0.545453	5.11e-05	0.00144996
Brca1	76.8427	1.25802	5.72e-05	0.00159132
Mafa	462.146	0.68828	5.74e-05	0.00159132
Pms2	147.527	0.670773	5.72e-05	0.00159132
Dhx29	255.025	0.532221	5.79e-05	0.00159925
Inpp5f	754.677	0.418246	5.92e-05	0.00162737
Taf1	639.788	0.411163	6.1e-05	0.00167049
Ccl6	29.8791	1.78052	6.13e-05	0.00167302
Nr4a2	90.7072	0.828422	6.23e-05	0.00169321
Mfsd10	167.117	0.60252	6.42e-05	0.00174157
Tmem20	511.893	0.418219	6.53e-05	0.00176029
Gpx1	535.481	0.543796	6.59e-05	0.00176761
Gyltl1b	388.891	0.679902	6.72e-05	0.00179711
Ift57	503.378	0.476792	6.79e-05	0.0018124
Sec11c	980.783	0.56617	6.83e-05	0.00181688
Copb1	2796.98	0.403052	6.84e-05	0.00181688
Snd1	1931.81	0.355533	6.87e-05	0.00182104
Lman1	3698.78	0.597169	6.91e-05	0.00182784
Slc35a4	608.522	0.395352	7.09e-05	0.00187076
Fndc3b	1113.18	0.351656	7.1e-05	0.00187076
Tspan8	319.34	0.676089	7.25e-05	0.00190437
Ibtk	766.467	0.544169	7.44e-05	0.00194504
Qdpr	946.568	0.364416	7.57e-05	0.00196645
Ap2m1	1285.82	0.319856	7.59e-05	0.00196645
Psmd14_1	323.963	0.448883	7.59e-05	0.00196645
Snrpd1	72.5049	0.782199	7.75e-05	0.0019845
H13	1056.23	0.561773	7.71e-05	0.0019845
Pfn1	354.467	0.426936	8.06e-05	0.0020558
Tdp1	138.257	0.673872	8.05e-05	0.0020558
Gps1	673.654	0.459268	8.1e-05	0.0020559
Rhobtb3	360.113	0.47693	8.16e-05	0.00206604
Tmem184c	761.784	0.458737	8.26e-05	0.00208846
Espl1	32.5662	1.7143	8.5e-05	0.00214402
Trim27	477.879	0.443732	8.76e-05	0.00219652
Copz1	1331.59	0.453798	8.79e-05	0.00220058
Cenpi	34.1004	1.50896	9.28e-05	0.00231842
Tmem104	243.663	0.53482	9.36e-05	0.00233566
Tapbpl	395.49	0.394045	9.47e-05	0.00235835
Uqcrb	313.847	0.526699	9.65e-05	0.00239873
Agtpbp1	681.847	0.400314	9.77e-05	0.00241206
Sec61g	281.454	0.605831	9.8e-05	0.00241206
Ddx50	1537.98	0.45845	9.86e-05	0.00241567
Supt5h	1108.05	0.3368	0.000101106	0.00246698
Mcm10	36.5145	1.79384	0.000102081	0.00248624
Uqcrc1	1594.86	0.306686	0.00010487	0.00254036
Krtcap2	390.469	0.711529	0.000106858	0.00257458
Ppapdc1b	731.132	0.58645	0.000107299	0.00258055
Kcnk16	203.032	0.764674	0.000111974	0.00267861
Nphp4	66.8692	0.916048	0.000112453	0.00268419
Fam118a	264.4	0.48726	0.000115172	0.00273075
Cndp2	267.256	0.569643	0.000114989	0.00273075
Tipin	170.134	0.612954	0.000116187	0.00274997
Emilin1	1360.44	0.663496	0.000123327	0.0028884
Folr1	287.276	0.716581	0.000124132	0.00289787
Stmn1	64.1711	1.17169	0.000125218	0.00291234
Ercc6l	24.7094	2.20234	0.000126511	0.00293733
Trmt6	333.791	0.59167	0.000133313	0.00307928
Sdad1	178.949	0.516663	0.000134822	0.00309285
Nup107	202.519	0.556792	0.000136064	0.003116
6430548M08Rik	726.989	0.558422	0.000139011	0.00317806
Psmc4	454.371	0.402953	0.000141571	0.00323108
Tmem48	83.6766	0.961828	0.000144347	0.00328885
Polr3d	212.449	0.57155	0.000147031	0.0033274
Lgals12	123.811	0.769789	0.000149783	0.0033783
Plk4	63.5041	0.974992	0.000150185	0.00338168
Msh6	213.095	0.52291	0.000155102	0.00346912
Cd34	180.542	0.511461	0.000159569	0.00354539
Serp1	7573.1	0.639186	0.00016008	0.00355087
Atad2	234.365	1.35573	0.000166216	0.00366878
Yipf2	590.641	0.479571	0.000166039	0.00366878
Arf4	2502.47	0.463342	0.000168527	0.00371368
Brip1	25.3968	1.60543	0.000169165	0.00372163
Ciapin1	190.374	0.495863	0.000172271	0.00377758
Psmd12	570.217	0.333463	0.000181447	0.00395296
Slc31a1	494.548	0.577794	0.00018133	0.00395296
Tsr1	298.604	0.478069	0.000182262	0.00396427
Spcs3	6022.37	0.439707	0.000185769	0.00402749
Bex2	911.472	0.406434	0.000187919	0.00405446
Rad51ap1	28.7258	1.59047	0.000189957	0.00409185
Psmd1	1084	0.297559	0.000196195	0.00421944
Lmna	500.8	0.516045	0.00019708	0.0042317
Ncapg	44.2659	1.34862	0.000198983	0.00425893
Slc35c1	322.851	0.566905	0.000209479	0.00446223
Cyc1	509.425	0.394287	0.000215949	0.00455782
Wfs1	1576.29	0.415338	0.000215127	0.00455782
Gmppa	598.283	0.545589	0.000219038	0.00461459
Tac1	29.5122	1.73213	0.000220707	0.00463518
Mpp2	97.2285	0.733765	0.000237581	0.004974
Slc11a2	289.38	0.452739	0.000238408	0.00497708
Pyy	9777.63	1.20281	0.000241207	0.00501664
Srp9	355.841	0.580832	0.000240762	0.00501664
Cd81	1486.11	0.39563	0.00024192	0.00501788
Txn2	386.455	0.473685	0.000245894	0.00506897
Uhrf1	59.644	2.3154	0.000249007	0.00510959
Chid1	728.173	0.414036	0.000251821	0.00515159
Rpa2	77.9777	0.939213	0.000255199	0.00520483
Prmt1	363.747	0.393735	0.000257998	0.00525393
Cenpm	23.7192	2.07954	0.000261029	0.0053076
Rnf181	422.103	0.449923	0.000261666	0.00531249
Pbk	115.087	2.02823	0.000263556	0.00531882
Parn	504.99	0.369929	0.000263563	0.00531882
Tfrc	475.874	0.470996	0.000271934	0.00547129
Srxn1	481.768	0.525226	0.000272915	0.00548281
Tomm40	182.359	0.625491	0.000273892	0.00549422
Tmem176a	522.112	0.533303	0.000276003	0.00552259
Fanca	32.957	1.42121	0.000276541	0.00552259
Me2	211.604	0.529941	0.000277567	0.00553485
Stat3	1619.31	0.63902	0.000283691	0.00564857
Tinf2	90.0322	0.814762	0.000284836	0.00566297
Dnpep	425.302	0.405235	0.000298598	0.00588426
Amigo3	130.11	0.819945	0.000298174	0.00588426
Gm10039	52.9018	0.827747	0.000298508	0.00588426
Mtmr4	539.259	0.517945	0.000302293	0.00593964
Tbrg1	784.038	0.362877	0.000302847	0.00594183
Cdk2	25.6573	1.50265	0.000317682	0.00620567
Gart	202.323	0.521999	0.000318715	0.00621679
Galns	216.535	0.489611	0.000321724	0.00624825
Krt18	1136.97	0.458188	0.000326297	0.00631878
Eri1	208.444	0.492763	0.000326842	0.0063202
Yif1a	425.594	0.425846	0.000334203	0.00644397
Guk1	1159.6	0.424714	0.00033655	0.00647063
Ccdc134	94.1408	0.8139	0.000337476	0.00647916
Psmd2	1612.23	0.329398	0.000347735	0.00666658
Hmbs	222.837	0.509413	0.000354974	0.00678598
Orc2	201.289	0.517185	0.000356448	0.00679834
Mrps12	211.783	0.594411	0.000357126	0.00679834
Nrd1	1550.95	0.272751	0.000357515	0.00679834
Dek	232.979	0.542386	0.000358327	0.00680162
Scd2	1267.33	0.516405	0.00036144	0.00685102
Tmed3	3396.61	0.498724	0.000366067	0.00692894
Kntc1	75.4861	1.11155	0.000369912	0.00699185
Spp1	272.918	0.863138	0.000375905	0.00709515
Ccne2	95.9859	0.748546	0.000386494	0.00726436
Sec61b	628.322	0.570393	0.000387384	0.00727091
Spata5	157.475	0.527537	0.000391611	0.00731396
Dtymk	120.76	0.615386	0.000417471	0.00774891
Unc13a	339.775	0.399111	0.000419774	0.00776934
Abcb9	305.513	0.415291	0.000425322	0.00784041
Alg3	142.8	0.621412	0.000427569	0.00787102
Smc2	106.178	1.10985	0.000431638	0.00793505
Atp5o	266.003	0.452264	0.000435457	0.00798338
Hat1	160.321	0.629421	0.000437421	0.00799892
Hirip3	68.6096	0.841241	0.000437963	0.00799892
Ykt6	384.084	0.431078	0.000439101	0.00800644
Fbl	81.5227	0.705397	0.000441471	0.00803524
Sec31a	3976.51	0.279612	0.000446661	0.00810026
Nuf2	24.7039	1.60494	0.000449496	0.00814067
Carhsp1	451.156	0.407949	0.000454219	0.00820406
Eif4a1	301.176	0.463634	0.000456836	0.00822918
Srprb	636.9	0.566306	0.000457636	0.00823253
Lrdd	35.9416	1.16838	0.000460252	0.00826851
Mbd3	360.446	0.397905	0.000472909	0.00847322
Hspa4	732.662	0.346421	0.000479941	0.0085521
Pdia5	278.663	0.44907	0.000479811	0.0085521
Tmem38a	387.838	0.529262	0.00048137	0.00855627
Eprs	1622.99	0.332569	0.000485456	0.00860611
Uqcr11	276.48	0.489828	0.000486854	0.0086195
Mrc1	27.3212	1.34762	0.000501182	0.00886102
Nploc4	1169.82	0.344719	0.000502477	0.00886102
Tubb6	108.983	0.777089	0.000510225	0.00896262
Mpp7	320.832	0.527621	0.000510241	0.00896262
Cdk11b	396.278	0.397035	0.000514387	0.00900388
Ints10	295.025	0.430499	0.000514603	0.00900388
Fam114a1	879.979	0.380975	0.000538571	0.00939873
Nrm	28.92	1.46	0.000541034	0.00942945
Cdk16	1355.51	0.288689	0.000543188	0.00945471
Cyb5b	2385.06	0.373513	0.000548543	0.00952321
Mrps10	147.009	0.523404	0.000556675	0.00962703
Chek1	31.4627	1.48631	0.000565148	0.00974844
Tram1	6744.55	0.438046	0.000578805	0.009944
Tmed1	75.1882	0.722794	0.000579902	0.009944
Rfc3	54.663	0.872063	0.000578644	0.009944
Mrps14	282.541	0.402859	0.00058019	0.009944
Ffar2	294.706	0.42476	0.00059253	0.0101296
Os9	2327.21	0.38959	0.000602903	0.0102938
Arcn1	3644.58	0.377203	0.000604698	0.0102983
Nop58	247.754	0.515997	0.000609749	0.0103711
Entpd4	270.531	0.39678	0.000617164	0.0104614
Tmx2	508.101	0.371144	0.000616794	0.0104614
Gpaa1	274.715	0.401489	0.000626084	0.0105342
Atp6v0a2	778.1	0.371989	0.000626398	0.0105342
Clspn	14.6819	2.01571	0.00063574	0.0106379
Dscc1	16.504	1.64804	0.000667624	0.0110475
Syvn1	565.066	0.454742	0.000671104	0.0110778
Mpp6	150.501	0.519868	0.000675226	0.0111321
Srrt	360.265	0.365566	0.000677894	0.0111624
Get4	400.487	0.342168	0.000681428	0.0112068
Kcnh1	247.708	0.84556	0.000689406	0.0112965
Dhrs7	388.682	0.426232	0.000696374	0.0113967
Hapln4	875.385	0.562823	0.000700266	0.0114465
Ankle1	23.4138	1.89893	0.000704033	0.0114801
Tmem208	208.588	0.519016	0.000706476	0.011506
Cs	680.543	0.337821	0.000712051	0.0115081
Hook1	1309.81	0.365224	0.000708098	0.0115081
Usp5	789.587	0.287796	0.000713103	0.0115081
Mllt11	222.482	0.468948	0.000712917	0.0115081
Eno1	921.819	0.315939	0.000711502	0.0115081
Ints2	304.285	0.416808	0.000715863	0.0115329
Cyb5	252.733	0.433082	0.000719188	0.0115725
Exog	145.17	0.564976	0.000726477	0.0116619
Scfd2	142.327	0.52126	0.000726021	0.0116619
Mapre1	565.949	0.312094	0.000730838	0.0117039
D17Wsu104e	565.908	0.481368	0.000733171	0.0117272
Ckap2l	46.5383	1.39078	0.000790332	0.0124206
Dpp3	682.126	0.52013	0.000790178	0.0124206
Fam174b	2341.95	0.424233	0.000790403	0.0124206
Nnt	403.07	0.398608	0.000800541	0.0125505
Gosr2	1927.75	0.363952	0.000809973	0.0126688
Xlr3b	32.2989	1.32621	0.000809937	0.0126688
Cdc16	694.485	0.283559	0.000830906	0.012966
Rab3d	1952.9	0.444125	0.000832186	0.0129677
Ndufv1	557.371	0.354564	0.00083482	0.0129818
Slc2a6	51.3005	0.979543	0.000842507	0.013071
Pola1	80.646	0.834794	0.000846395	0.0131162
Wars	908.829	0.410417	0.000855671	0.0132446
Dck	95.3901	0.720347	0.000868203	0.0133923
Slc25a22	288.689	0.461321	0.000880677	0.0135691
Arhgap1	1061.91	0.27946	0.000898636	0.0137825
Rnh1	802.471	0.358941	0.000909411	0.0139318
2310003H01Rik	167.784	0.509278	0.000918967	0.0140462
E2f7	25.4368	1.64729	0.000927004	0.0141292
Shcbp1	39.2837	1.35715	0.000927003	0.0141292
Cgref1	99.5172	0.787537	0.000927557	0.0141292
Csda	359.832	0.418287	0.000936214	0.0142288
Tnfrsf23	147.959	0.775056	0.00094377	0.0143112
Memo1	150.477	0.490292	0.000945862	0.0143144
Cops6	429.818	0.327367	0.000955207	0.0144194
Rpa1	893.164	0.315665	0.000961881	0.0144876
Tpm4	656.375	0.280278	0.000961809	0.0144876
6030446N20Rik	86.6423	0.645769	0.000971083	0.0145608
Ctnnal1	359.164	0.456928	0.000976122	0.0146168
Rgs3	231.958	0.456942	0.000976997	0.0146168
Fam101a	214.264	0.574505	0.000991307	0.0147979
Edf1	253.406	0.451356	0.000993545	0.0148149
RP23-3M10.7	105.12	0.685873	0.000999487	0.0148869
Pak6	40.95	0.951666	0.00101606	0.0151003
Ube2s	114.972	0.597684	0.00103711	0.0153791
Ippk	235.645	0.4072	0.00104233	0.0154224
Plp2	73.1688	0.638469	0.00106694	0.0157344
D2Wsu81e	128.941	0.603334	0.00108131	0.0159114
Slc2a1	80.1434	0.687398	0.00110481	0.0161994
Ano9	27.7804	1.09639	0.00110571	0.0161994
Prim1	102.949	0.707947	0.00111237	0.0162615
Gpr180	520.505	0.38982	0.00111588	0.0162951
Gm6733	176.851	0.48186	0.00112675	0.0164193
Trmt2a	518.31	0.382609	0.00115559	0.0168018
Aaas	96.2124	0.633583	0.00118057	0.0171093
Cbln4	17.2086	1.58739	0.00118413	0.0171423
Tcerg1	276.529	0.442647	0.00118728	0.0171596
Kdelr2	1174.33	0.596752	0.00120082	0.017315
Ebp	175.456	0.55694	0.00124134	0.0178743
Cdk4	707.538	0.283042	0.00126792	0.0181983
Neat1	514.836	0.511606	0.00128355	0.0183638
Rint1	288.008	0.553778	0.00129522	0.018511
Ptprn	3212.42	0.366511	0.00131135	0.0187017
Ddx1	1130.7	0.314881	0.00131572	0.0187441
Oxct1	776.468	0.362678	0.00131986	0.0187832
Cdk5rap2	124.784	0.561241	0.00133188	0.0189141
Col16a1	93.7547	0.899371	0.00135485	0.01922
Metrnl	18.8534	1.29534	0.00136818	0.0193885
Asph	767.695	0.293342	0.001374	0.0194504
Gripap1	427.309	0.30023	0.00137864	0.0194956
Sec22b	1363.37	0.412486	0.00139362	0.0196247
Ssr4	1292.62	0.439765	0.00140395	0.0197495
Bcl6b	147.065	0.516782	0.00140885	0.019777
E2f2	49.8127	0.84049	0.00140837	0.019777
Timm50	198.603	0.447635	0.0014147	0.0198176
1110001J03Rik	35.5222	0.90023	0.00141419	0.0198176
Ndufa1	340.872	0.472074	0.0014296	0.0199846
Pcsk1	6022.02	0.355898	0.00143656	0.0200193
Lin54	181.098	0.452191	0.00143593	0.0200193
Arfgap1	974.766	0.343632	0.00144064	0.0200554
Xpnpep1	304.812	0.409725	0.00147408	0.0204573
Arhgap11a	67.9611	1.10985	0.00149393	0.0206474
Nusap1	52.7444	1.16199	0.00150466	0.0207103
Golga3	980.882	0.297105	0.00151391	0.0207949
Top2a	234.689	1.63031	0.00151707	0.0207958
Syt4	775.542	0.422405	0.00151663	0.0207958
Hcfc2	438.199	0.352554	0.00154098	0.0210591
Mettl9	467.649	0.355562	0.00154669	0.0211155
Psmc3ip	14.9964	1.64336	0.00154916	0.0211278
Chmp2a	400.275	0.317821	0.00156759	0.0213357
Vgf	41.6033	0.907762	0.00160138	0.0217296
Reg3b	153.25	2.26773	0.00160737	0.0217668
Plcxd2	310.012	0.422573	0.00160976	0.0217772
Rfc4	40.0265	1.19855	0.00162807	0.0220028
Sez6	24.2083	1.32877	0.00163815	0.0220944
Ttc19	337.597	0.428011	0.00165018	0.0222344
Sec24c	1306.69	0.304521	0.00166362	0.022393
Clint1	1057.42	0.330937	0.00167362	0.0225049
Srsf2	561.898	0.521166	0.00168681	0.0226369
Usp4	966.248	0.278242	0.00170464	0.0228078
Tmem167	673.444	0.3379	0.0017131	0.0228609
Rab1	1842.99	0.40466	0.00176257	0.0233533
Ergic1	1256.85	0.448424	0.00176799	0.0233889
Ube2t	27.1182	1.16403	0.00176898	0.0233889
Fancb	27.8312	1.31881	0.0018211	0.0239835
Ezh2	38.3621	0.986251	0.00182996	0.0240765
Sytl1	157.744	0.580906	0.00183725	0.0241488
E2f1	236.482	0.615118	0.00184127	0.0241779
Uxs1	92.8452	0.652453	0.00185532	0.0243157
Usp1	305.963	0.440049	0.00187227	0.0245131
Srp54c	239.411	0.515566	0.00187638	0.0245429
Sgol1	28.6127	1.20001	0.00194104	0.0253146
Rpl36al	148.274	0.530874	0.00195094	0.0254191
Gm12750	99.7688	0.590654	0.00197538	0.0256627
Usp16	637.818	0.32001	0.00198506	0.0257636
Ncapd2	127.977	0.721617	0.0019925	0.0258351
Gmnn	42.9048	0.960275	0.00204232	0.0264046
Pdss1	32.4491	1.02209	0.00205791	0.0265549
Cenpk	18.5504	1.34312	0.00209478	0.0270047
Kcna6	24.5694	1.33803	0.00210496	0.0270969
Matn2	346.281	0.575422	0.00211561	0.0271949
Cdca2	39.1593	1.48289	0.00212513	0.0272911
Oip5	13.3302	1.58012	0.00215117	0.0275727
Slc25a25	416.075	0.326695	0.00215931	0.0276355
Pola2	58.0756	0.824563	0.00221361	0.0282115
Mmgt1	223.169	0.553455	0.00221191	0.0282115
Kctd8	42.9509	1.2096	0.00222336	0.0283088
Rad54b_1	15.1632	1.77937	0.0022295	0.0283458
Cdk2ap2	290.228	0.473823	0.00226458	0.0286434
Recql	129.678	0.539745	0.00226441	0.0286434
Azin1	1472.94	0.447939	0.00228499	0.028793
Slc25a10	77.9146	0.711146	0.00228758	0.0287986
Tk1	18.0457	1.62103	0.00232651	0.0292339
Rnf10	1210.85	0.34064	0.00235473	0.029478
Ergic2	526.428	0.303031	0.00236317	0.0295032
Tubb2c	344.446	0.555483	0.00236553	0.0295032
Mrps28	85.6805	0.655301	0.00235914	0.0295032
Tmco7	66.7367	0.651092	0.00236462	0.0295032
Kif11	71.8977	1.17197	0.00240099	0.0298569
Smc4	237.201	0.58879	0.00240032	0.0298569
Lpar1	106.857	0.633674	0.00240279	0.0298569
Slc41a2	194.457	0.454762	0.0024139	0.0299394
Itga6	335.641	0.362981	0.00242417	0.0300391
Umps	542.621	0.303514	0.00243232	0.0300569
Nap1l4	743.749	0.28689	0.00242798	0.0300569
Anxa4	1330.7	0.298478	0.00245545	0.0302385
Relt	226.891	0.551382	0.00250554	0.0307663
Tcf20	132.2	0.471396	0.00250578	0.0307663
Eif1ad	186.228	0.488281	0.00253359	0.0310226
Qrsl1	63.4473	0.687943	0.00256149	0.0313071
Gm9816	151.648	0.450734	0.00260521	0.0316685
Mrpl17	366.565	0.400975	0.00265242	0.0320649
Praf2	57.3126	0.670775	0.00265455	0.0320649
Sdhb	479.398	0.369943	0.00268614	0.0323591
F13a1	114.151	0.794374	0.00271134	0.0325749
Efr3b	95.2961	0.530665	0.00274298	0.0329255
Denr	299.506	0.378513	0.00274746	0.0329499
Ptma	956.253	0.272989	0.00280207	0.0334852
Nomo1	731.622	0.359142	0.00282783	0.0337629
Bub1b	53.9851	1.25619	0.00284451	0.0339017
Ccdc88c	35.7817	0.952761	0.00285854	0.0340387
Nkiras1	150.112	0.473308	0.00286429	0.0340467
Cep76	109.049	0.6377	0.00286859	0.0340677
Erh	121.62	0.507425	0.00288245	0.0341152
Rad51	46.9858	1.23305	0.00288192	0.0341152
Tex261	592.656	0.28736	0.00290116	0.0342725
Chpf2	199.427	0.524288	0.00292112	0.034478
Haus6	84.2162	0.775481	0.00292536	0.0344976
Sema3c	99.7942	0.787943	0.00293465	0.0345769
Pnpo	212.495	0.460021	0.00295444	0.0347794
Hmgb2	36.0794	0.970573	0.00295894	0.034802
Birc5	20.058	1.51801	0.00296322	0.0348217
Slc39a10	279.489	0.388855	0.00299853	0.0352059
F3	138.216	0.509911	0.00300307	0.0352283
Ttyh2	582.185	0.46515	0.00301075	0.0352875
Srsf1	873.742	0.35691	0.00302426	0.0353663
4632434I11Rik	19.2161	1.44589	0.00302801	0.0353663
Rassf7	114.97	0.506347	0.00302589	0.0353663
Mest	60.4848	0.719585	0.00303827	0.0354473
Tmem22	779.835	0.378887	0.00304022	0.0354473
Rbbp7	1160.85	0.222834	0.00304675	0.0354925
Ngfrap1	813.432	0.306966	0.00306732	0.0357012
4930579G24Rik	34.0617	0.966886	0.00307411	0.0357421
Cdr2	219.572	0.486835	0.0030775	0.0357421
Lyar	99.1052	0.525087	0.00309408	0.0358881
2900064A13Rik	698.589	0.330469	0.00314963	0.0364694
Gnpnat1	231.62	0.445115	0.00320154	0.0370385
Timm17b	152.89	0.450684	0.00325995	0.0375926
Tonsl	58.5162	0.91831	0.00332534	0.0382399
Slc16a6	43.2914	0.746601	0.00335599	0.0385264
Capn5	278.498	0.35706	0.00337034	0.0386581
Hspbp1	174.22	0.486543	0.00343686	0.0392867
Cse1l	613.063	0.3099	0.00345601	0.0394385
Parp1	565.858	0.364297	0.00347885	0.0396317
Ap3m1	729.962	0.3237	0.0035325	0.0401406
Uaca	816.845	0.272173	0.0035454	0.0402532
Maged1	12024.3	0.200787	0.00356481	0.0404394
Bysl	126.742	0.494216	0.00368143	0.0415515
Arpc5l	530.201	0.291396	0.00369032	0.0416168
Tacc3	81.0458	0.841031	0.00370807	0.0417412
Aldh18a1	1079.49	0.320315	0.00374364	0.0420767
Mtch2	669.661	0.387339	0.00375482	0.0421671
Fez1	203.791	0.388467	0.00376481	0.042219
Ncapg2	196.086	1.21904	0.00376573	0.042219
Prim2	42.1274	0.961681	0.00377237	0.0422451
1110054O05Rik	77.0482	0.591557	0.00380228	0.0424907
Slc2a3	79.6023	0.737179	0.00382543	0.0426049
Immt	909.701	0.284367	0.00382555	0.0426049
2310039H08Rik	99.9642	0.529606	0.00381615	0.0426049
Mxd3	13.5652	1.96151	0.0038367	0.0426583
Hdgfrp2	305.441	0.347657	0.00385435	0.042819
Kif4	25.3088	1.52812	0.00393147	0.0435676
Ckap2	28.2976	1.48336	0.00396374	0.0438166
Mrps18b	51.2474	0.713658	0.00398019	0.0439442
Timm23	127.951	0.579569	0.00400174	0.0440914
Clptm1	1066.72	0.235322	0.00400677	0.0441019
2010317E24Rik	16.6542	1.83786	0.00403254	0.0442491
Vac14	258.047	0.348154	0.00408316	0.0447679
Zfp324	257.418	0.528921	0.00426827	0.0465693
Csrp1	148.414	0.487132	0.00427572	0.0466127
Uba1	1752.07	0.284419	0.00428046	0.0466265
Cdca5	13.3793	1.61056	0.00428441	0.0466316
Ltv1	146.417	0.584451	0.0042974	0.0467351
Ccne1	51.2384	0.912101	0.00431511	0.0468897
Mrpl18	81.9711	0.609934	0.00432355	0.0469434
Ndc80	26.4259	1.28165	0.00438253	0.0474686
Cfl1	563.26	0.314953	0.00438157	0.0474686
Gmppb	432.578	0.609738	0.00437822	0.0474686
Tm9sf2	3042.68	0.2665	0.00438719	0.0474807
Mrpl42	181.879	0.371494	0.00439565	0.0474957
H1f0	342.4	0.388136	0.0044216	0.0476993
Tmem39a	364.03	0.397402	0.00449248	0.0483846
Suox	504.846	0.31945	0.00449595	0.0483846
Ndufa11	245.927	0.384345	0.00452702	0.048641
Elp3	784.666	0.35824	0.00454536	0.048799
Eftud2	439.806	0.318841	0.00455723	0.0488873
Aen	145.327	0.541207	0.00459339	0.0491966
Nup85	245.679	0.379272	0.00462034	0.0494064
Calm1	5442.56	0.292297	0.004649	0.0494796
Wbscr16	110.773	0.447486	0.00464442	0.0494796
Dab2_1	105.558	0.564747	0.0046827	0.049756
Srp19	194.679	0.454868	0.00471295	0.0499587

## Sheet: YoungPOD2down
Gene name	Mean expression (control)	Log2 (Fold change)	P value	Adjusted P value
Mdm1	1241.34	-1.40646	3.29e-50	4.42e-46
Gad1	1065.65	-1.44309	8.88e-29	5.96e-25
Fkbp5	746.601	-1.41975	8.2e-23	1.84e-19
Hbp1	1031.1	-0.871908	8.65e-20	1.45e-16
Mafb	182.659	-1.4997	2.57e-19	3.84e-16
Tcp11l2	363.784	-1.37564	5.13e-19	6.89e-16
Rab31	312.996	-0.938766	5.73e-18	5.49e-15
Klhl24	474.828	-1.30637	1.11e-17	9.32e-15
Kit	229.649	-1.77206	1.67e-16	1.32e-13
Ttr	3262.51	-1.02366	1.46e-15	9.8e-13
P2ry1	1210.25	-1.15796	2.33e-15	1.42e-12
Wnk3-ps	246.682	-1.45543	2.48e-14	1.23e-11
Abca1	693.098	-1.25396	4.09e-14	1.89e-11
Slc38a4	2311.07	-0.846204	1.51e-13	6.12e-11
N4bp2l1	180.5	-1.64478	6.27e-13	2.4e-10
Abtb1	189.301	-1.03691	8.55e-13	3.19e-10
Nudt4	778.196	-0.991166	2.18e-12	7.15e-10
A930001N09Rik	429.795	-1.05024	3.04e-12	9.72e-10
Gsbs	25.9699	-3.98787	2.95e-11	7.06e-09
Galntl4	585.038	-0.993621	3.8e-11	8.65e-09
Nnat	101.885	-1.41122	5.98e-11	1.32e-08
Rad21	700.697	-0.647641	6.49e-11	1.38e-08
Rims3	1691.32	-0.91825	9.38e-11	1.97e-08
Ctrl	599.447	-3.52853	1.42e-10	2.84e-08
Rmnd5a	792.263	-0.661808	1.83e-10	3.6e-08
4933426M11Rik	617.476	-0.744077	2.82e-10	5.19e-08
Pdk4	148.909	-1.48685	2.88e-10	5.22e-08
Insrr	3018.58	-0.733731	3.32e-10	5.86e-08
Clps	618.635	-4.20306	3.41e-10	5.95e-08
Lgr4	253.578	-0.82954	5.53e-10	9.28e-08
Cry2	1186.65	-1.05287	6.21e-10	1.03e-07
Lpl	645.944	-0.768684	6.57e-10	1.07e-07
Il6ra	462.397	-0.856774	8.56e-10	1.35e-07
Tnr	400.685	-0.825341	1.2e-09	1.82e-07
Rxra	310.326	-0.790311	1.31e-09	1.93e-07
Cpa1	2014.56	-3.95758	1.28e-09	1.93e-07
Sycn	449.517	-3.79871	1.49e-09	2.15e-07
Cela2a	10970.1	-3.92937	1.76e-09	2.49e-07
Pnliprp2	383.321	-3.67342	2.18e-09	3.01e-07
Kl	297.644	-0.864128	2.43e-09	3.3e-07
Ccdc164	54.8319	-1.39463	3.16e-09	4.2e-07
Cel	9359.38	-3.9841	4.33e-09	5.48e-07
Irx2	70.729	-1.51414	4.46e-09	5.55e-07
Anpep	533.617	-0.728836	4.6e-09	5.63e-07
Atrnl1	311.717	-0.741868	4.61e-09	5.63e-07
Aatk	365.318	-0.732162	5.55e-09	6.59e-07
Lpin1	450.795	-1.03429	6.8e-09	7.93e-07
Zbtb20_1	920.266	-0.643744	8.2e-09	9.39e-07
6430573F11Rik	133.121	-1.11082	8.26e-09	9.39e-07
Try10	46.4713	-2.46443	8.68e-09	9.7e-07
Adck3	254.219	-0.859164	9.02e-09	9.87e-07
Pnlip	5249.65	-4.13049	9.12e-09	9.87e-07
Crbn	404.426	-0.602789	9.81e-09	1.05e-06
Pkd1	648.091	-0.637443	1.06e-08	1.13e-06
8430408G22Rik	725.277	-1.04592	1.13e-08	1.18e-06
Ctsf	558.746	-0.745354	1.21e-08	1.25e-06
Cela3b	1292.06	-3.30996	1.3e-08	1.33e-06
Tmtc3	1302.26	-0.620465	1.57e-08	1.57e-06
Gatsl2	1766.01	-0.665775	2.29e-08	2.19e-06
Pnrc1	570.841	-0.655693	2.54e-08	2.41e-06
Prss2	3047.04	-3.49074	3.01e-08	2.83e-06
Itpr1	774.728	-0.935193	3.09e-08	2.88e-06
Arhgap5	1550.61	-0.510348	3.53e-08	3.2e-06
Cdk8	453.385	-0.572713	3.7e-08	3.33e-06
Hdac5	668.49	-0.653171	4.3e-08	3.82e-06
1190002H23Rik	230.143	-0.748816	4.45e-08	3.88e-06
Zg16	1084.09	-3.42295	4.45e-08	3.88e-06
Pdia2	527.301	-3.34429	4.59e-08	3.98e-06
Map3k15	1571.38	-0.691114	4.67e-08	4e-06
Trove2	643.589	-0.625619	4.74e-08	4.03e-06
Aldh6a1	480.564	-0.606554	4.85e-08	4.09e-06
Slc39a5	22.4944	-3.2016	5.79e-08	4.74e-06
Cdc14a	140.975	-0.963905	6e-08	4.88e-06
Cela1	7745.34	-3.58333	6.39e-08	5.16e-06
Cmpk2	417.71	-0.647	7.01e-08	5.54e-06
Ctrb1	2411.38	-3.36842	7.34e-08	5.69e-06
Gp2	1682.06	-3.57981	9.01e-08	6.87e-06
Mll1	347.202	-0.678947	1.04e-07	7.74e-06
Ccrn4l	245.657	-1.0237	1.4e-07	9.92e-06
Prrc2b	300.515	-0.648123	1.41e-07	9.92e-06
2210010C04Rik	1395.38	-3.5221	1.51e-07	1.05e-05
Dnaja4	623.406	-0.599905	1.55e-07	1.06e-05
Foxp1	400.922	-0.561654	1.56e-07	1.07e-05
Aqp12	20.3804	-2.72013	1.67e-07	1.14e-05
Dpp10	124.947	-1.13804	1.71e-07	1.15e-05
Ahcy	184.786	-0.813441	1.96e-07	1.31e-05
Cckar	33.4247	-2.65963	2e-07	1.32e-05
Trpm5	378.496	-1.04794	2.46e-07	1.59e-05
Ggt1	17.5849	-3.28447	2.53e-07	1.62e-05
Klk1	422.095	-3.39469	2.66e-07	1.69e-05
Amy2a4	107.316	-3.96022	2.82e-07	1.79e-05
Cpa2	1944.76	-3.51798	3.04e-07	1.9e-05
Cpb1	3271.23	-3.53025	3.21e-07	2e-05
Edn3	88.7317	-1.03466	3.33e-07	2.05e-05
Zbtb16	18.3408	-2.49779	3.76e-07	2.28e-05
Ern1	733.618	-0.545837	4.13e-07	2.48e-05
Fbxo32	75.5646	-1.10808	4.44e-07	2.64e-05
Sh3pxd2a	143.184	-0.81215	4.56e-07	2.7e-05
Gm20448	65.7138	-1.1496	4.92e-07	2.88e-05
Basp1	34.0369	-1.6684	5.75e-07	3.32e-05
Spnb3	445.258	-0.59828	7.57e-07	4.23e-05
T2	73.3802	-1.28014	8.27e-07	4.57e-05
Erp27	37.9329	-2.19979	8.89e-07	4.87e-05
Ramp1	61.4991	-1.08113	8.98e-07	4.9e-05
Mt1	466.102	-1.51607	9.45e-07	5.12e-05
Slc7a2	1541.97	-0.689637	9.88e-07	5.28e-05
Zfyve1	179.293	-0.673461	9.98e-07	5.31e-05
Usp51	223.701	-0.752673	1.07e-06	5.66e-05
Fam107a	21.1844	-2.00267	1.08e-06	5.67e-05
Sult1d1	259.426	-0.774206	1.15e-06	6.01e-05
Ly6c1	165.915	-0.666359	1.18e-06	6.12e-05
E330009J07Rik	459.975	-0.533519	1.3e-06	6.71e-05
Pnliprp1	2622.66	-3.37921	1.33e-06	6.78e-05
Defb1	225.788	-0.81962	1.43e-06	7.24e-05
Amy2b	413.429	-3.34278	1.54e-06	7.76e-05
Ccng2	203.367	-1.03333	1.57e-06	7.88e-05
Por	1357.78	-0.545146	1.58e-06	7.89e-05
BC031353	331.012	-0.560625	1.62e-06	8e-05
Amy1	28.075	-2.48472	1.64e-06	8.06e-05
Tff2	52.2326	-3.23981	1.7e-06	8.27e-05
Rhpn2	837.512	-0.479044	1.77e-06	8.58e-05
Flcn	864.637	-0.555	1.89e-06	9.09e-05
Gm6969	62.9825	-1.18286	1.92e-06	9.19e-05
Bnip3	708.369	-0.633004	1.96e-06	9.35e-05
Terf2	278.191	-0.720288	1.99e-06	9.45e-05
Sorl1	448.381	-0.648667	2.16e-06	0.000102242
Lrrc58	1471	-0.429193	2.21e-06	0.000104031
Cep350	295.785	-0.605695	2.34e-06	0.00010813
Slc2a2	3543.73	-0.576458	2.5e-06	0.000114305
Nptx1	87.2442	-0.978003	2.58e-06	0.000117114
Col6a6	327.383	-0.738584	2.66e-06	0.000119914
Fn3k	51.1041	-1.14223	3.07e-06	0.000135555
Pcmtd2	429.872	-0.632248	3.1e-06	0.000136225
Itpr2	166.093	-0.716964	3.57e-06	0.000155082
Try4	3349.49	-2.98946	3.87e-06	0.000166928
Ank	1752.18	-0.58427	3.93e-06	0.00016834
Cd74	1415.43	-0.557952	4e-06	0.000169944
Sumf1	601.523	-0.469178	4e-06	0.000169944
Nek7	1053.41	-0.543785	4.04e-06	0.000170632
B4galt6	355.636	-0.576617	4.1e-06	0.00017255
Cox7a2l	568.457	-0.584305	4.78e-06	0.000198439
Bcas3	149.913	-0.744132	5.03e-06	0.000207803
Klf10	374.156	-0.597276	5.18e-06	0.00021306
Lrp3	413.506	-0.505074	5.37e-06	0.000219217
Pck2	588.676	-0.442367	5.36e-06	0.000219217
Pla2g1b	93.9039	-3.34136	5.53e-06	0.000224151
Dst	1571.15	-0.416691	5.74e-06	0.00023049
Cnn3	1228.53	-0.64572	6.1e-06	0.000242923
Rnase1	2493.11	-3.17475	6.35e-06	0.000251126
Cuzd1	243.988	-3.03185	6.36e-06	0.000251126
Vwde	69.8944	-1.30638	6.6e-06	0.000259055
Ap1s2	887.641	-0.769973	6.78e-06	0.000264596
Tmem90a	443.463	-0.56243	6.93e-06	0.000268681
Zcchc2	431.626	-0.467432	7.29e-06	0.000281976
Ccndbp1	260.588	-0.559624	7.85e-06	0.000301819
Serpini2	69.2018	-3.11307	7.93e-06	0.000303161
Wbscr27	101.712	-1.03179	8.41e-06	0.000317069
Aplp2	1338.35	-0.444862	8.96e-06	0.000336026
Amy2a5	159.956	-3.2694	9.47e-06	0.000351049
Hhatl	24.1694	-1.60916	9.8e-06	0.000361336
Utrn	647.394	-0.432098	1.03e-05	0.000377377
Baiap3	791.672	-0.569374	1.05e-05	0.00038122
Csad	226.357	-0.717837	1.05e-05	0.000381279
Inpp5e	188.855	-0.576636	1.06e-05	0.000383264
Sult1a1	20.9599	-1.78669	1.06e-05	0.000383967
Gcg	104674	-1.58107	1.07e-05	0.000385328
Ano6	1064.43	-0.370056	1.08e-05	0.000387038
C030044B11Rik	248.006	-0.575094	1.14e-05	0.000406079
Nipal1	716.509	-0.515548	1.18e-05	0.000415564
Tsc22d3	499.453	-0.742548	1.2e-05	0.000423343
Ncoa7	289.006	-0.717335	1.21e-05	0.000423343
Try5	840.733	-2.97617	1.23e-05	0.00042768
Sgms2	1204.1	-0.374895	1.22e-05	0.00042768
Snrk	419.236	-0.488291	1.24e-05	0.000429862
Slc37a4	1067.98	-0.623942	1.3e-05	0.000448754
Eif3m	726.396	-0.45191	1.33e-05	0.000458514
Fnip2	430.091	-0.598055	1.36e-05	0.000464485
Calcoco1	327.16	-0.75347	1.37e-05	0.000466366
Odz2	170.266	-0.786413	1.53e-05	0.000519249
Txnip	2376.68	-1.55738	1.55e-05	0.000523263
Zfp292	411.437	-0.413866	1.55e-05	0.000523263
Eif4b	1178.22	-0.523687	1.6e-05	0.000537326
Kcnmb2	672.864	-0.641174	1.68e-05	0.000559169
Pclo	431.754	-0.541265	1.72e-05	0.000570659
Cbx7	426.363	-0.657941	1.77e-05	0.000583701
Clstn1	1882.75	-0.436939	1.81e-05	0.000595504
Mxd4	572.965	-0.575147	1.98e-05	0.000647526
Pim3	268.996	-0.640474	2.13e-05	0.000691964
Mkrn1	787.948	-0.422306	2.15e-05	0.000694881
Mttp	160.783	-0.734664	2.16e-05	0.000696545
Ica1l	199.094	-0.80878	2.17e-05	0.00069697
Rps3a	1078.2	-0.433554	2.26e-05	0.000720054
Wdr81	166.809	-0.694086	2.25e-05	0.000720054
Ip6k2	318.509	-0.503851	2.32e-05	0.000738624
Klf11	232.945	-0.840338	2.38e-05	0.000754828
Bbs1	188.225	-0.622721	2.61e-05	0.000816861
Spen	164.613	-0.656936	2.62e-05	0.000816861
H2-Ab1	379.735	-0.631149	2.62e-05	0.000816861
Kif13b	310.715	-0.504603	2.63e-05	0.000818332
Map3k6	28.6982	-1.54833	2.64e-05	0.000819088
Paxip1	1480.63	-0.44746	2.85e-05	0.000879157
Gramd3	971.474	-0.562018	2.87e-05	0.000883377
Btg1	964.454	-0.701203	2.98e-05	0.00091306
Lrrfip2	591.989	-0.42454	3e-05	0.000917278
Xpr1	267.783	-0.834481	3.08e-05	0.000938278
Tle1	418.87	-0.634867	3.17e-05	0.00096354
Cep170	614	-0.395132	3.6e-05	0.00107747
Bcl2l1	508.003	-0.572435	3.68e-05	0.00109694
H2-Eb1	170.456	-0.702069	3.8e-05	0.00112112
Pcsk1n	1320.29	-0.517315	4.58e-05	0.00132224
Mier1	244.814	-0.572857	4.69e-05	0.0013515
F2rl1	39.5769	-1.0936	4.8e-05	0.00137527
mt-Co1	21177.7	-0.56596	4.94e-05	0.00141072
Arrdc4	198.125	-0.707044	5.19e-05	0.00147062
Slc2a13	148.902	-0.681545	5.31e-05	0.00149887
Rpl9	793.345	-0.429681	5.36e-05	0.00150987
Ypel3	341.084	-0.71648	5.51e-05	0.00155052
Slc38a2	866.869	-0.43202	5.59e-05	0.00156898
Nupr1	290.021	-1.77112	5.72e-05	0.00159132
Tox	173.353	-0.599926	5.72e-05	0.00159132
A430071A18Rik	21.3455	-2.02657	5.73e-05	0.00159132
Wdr45	137.184	-0.607845	5.76e-05	0.00159339
Csnk1g3	443.912	-0.387754	5.8e-05	0.00159925
2410066E13Rik	261.631	-0.642582	6e-05	0.00164582
Tenc1	380.078	-0.541537	6.11e-05	0.00167078
D0H4S114	165.689	-0.597606	6.21e-05	0.00169063
Jmjd1c_1	643.995	-0.370183	6.46e-05	0.00174754
Esm1	199.688	-0.704696	6.47e-05	0.00174826
Ldhb	160.953	-0.602923	6.55e-05	0.00176048
Irs2	224.893	-0.544664	6.7e-05	0.0017949
Enpp2	2145.9	-0.302677	7.21e-05	0.00189611
Ddx5	1577.61	-0.419478	7.31e-05	0.00191514
Otud7b	229.477	-0.505681	7.49e-05	0.00195613
Fbp1	34.0867	-1.44637	7.56e-05	0.00196645
Ctrc	20.7007	-2.06117	7.65e-05	0.00197819
Epb4.1	452.863	-0.455556	7.73e-05	0.0019845
Ulk1	255.257	-0.53258	7.72e-05	0.0019845
Spry1	79.559	-0.964108	7.75e-05	0.0019845
Trp53inp1	348.952	-0.798904	8.1e-05	0.0020559
Cacna1c	85.7391	-0.755945	8.08e-05	0.0020559
Adra2a	645.136	-0.555638	8.56e-05	0.00215573
Gltscr2	390.24	-0.439708	8.67e-05	0.00217851
Cnnm3	215.689	-0.535192	9.71e-05	0.00240956
Mxi1	159.784	-0.591043	9.78e-05	0.00241206
Mtus1	597.182	-0.472533	9.75e-05	0.00241206
Rbm14	348.131	-0.407539	9.84e-05	0.00241567
Pdpr	111.398	-0.674286	9.86e-05	0.00241567
Mt2	42.7888	-1.29963	0.000100045	0.00244555
Ptk2b	199.074	-0.62033	0.00010244	0.0024874
Ctdsp2	502.255	-0.49331	0.000102499	0.0024874
Tro	100.355	-0.816832	0.000105266	0.00254456
Plekhg3	223.623	-0.651105	0.000105423	0.00254456
Tcp11	29.4709	-1.18043	0.000110481	0.00265234
Rgs16	226.762	-0.837464	0.00011102	0.00266052
Cnot8	572.115	-0.479396	0.000112608	0.00268419
Unc80	605.781	-0.423719	0.000113626	0.00270365
Upp2	49.3659	-1.01108	0.000117859	0.00278463
B630019K06Rik	268.25	-0.696398	0.000118192	0.00278759
Kcnq4	44.4223	-1.2441	0.000118858	0.00279838
Hmgcs2	68.7754	-1.40995	0.000122515	0.00287942
Pigr	56.0338	-1.09381	0.000123204	0.0028884
Kdsr	123.454	-0.758145	0.000124164	0.00289787
Amotl2	90.7045	-0.700522	0.000124995	0.0029122
Gm281	68.6152	-0.994826	0.000130776	0.00303111
Gstm1	264.439	-0.63329	0.000132969	0.00307664
Thbs1	245.596	-0.630449	0.000133738	0.00308379
Odz3	299.937	-0.565428	0.000134204	0.00308922
Mkl2	258.164	-0.729436	0.000134652	0.00309285
Inpp5k	300.129	-0.592827	0.000145262	0.00330142
Maf1	429.631	-0.477358	0.00014539	0.00330142
Tmem59l	220.185	-0.627289	0.000146739	0.00332642
C8b	489.164	-0.502542	0.000148299	0.00335046
Rere	435.607	-0.531123	0.000150588	0.00338508
Gm11992	32.1522	-1.15413	0.000153112	0.00343607
Fbxl3	356.287	-0.437157	0.000154588	0.00346339
Zfp346	167.694	-0.558948	0.000157682	0.00352095
Robo2	1168.79	-0.400758	0.000158187	0.00352637
Fam117b	325.063	-0.407144	0.000159122	0.00354132
Stim2	819.35	-0.547661	0.000162598	0.00360076
Ttc30b	382.738	-0.744596	0.000172144	0.00377758
Lyst	168.958	-0.544385	0.000180357	0.00394844
Ank2	738.859	-0.427073	0.000181215	0.00395296
Gnai1	377.381	-0.603226	0.000185253	0.00402282
Map1lc3b	1424.57	-0.461048	0.000187806	0.00405446
Pik3c3	289.446	-0.422487	0.000187777	0.00405446
Egfr	165.775	-0.673356	0.000198256	0.00425014
Ubxn10	331.955	-0.556603	0.000201635	0.00430882
Akr1c12	260.102	-0.537159	0.000208768	0.00445417
Cxadr	289.62	-0.445098	0.000211141	0.0044905
mt-Nd5	6303.27	-0.351259	0.000213345	0.0045302
Cacna2d1	633.688	-0.434431	0.000216004	0.00455782
Cyp4v3	274.382	-0.424391	0.000215837	0.00455782
Slc30a8	7775.91	-0.4385	0.000219721	0.00462171
Dyrk1b	69.433	-0.786218	0.000229864	0.00481995
Trim25	321.51	-0.520921	0.00023847	0.00497708
Dock10	274.317	-0.518398	0.000241487	0.00501664
Mreg	174.654	-0.597361	0.000243489	0.00503485
Ccdc28a	44.3872	-0.952102	0.000243193	0.00503485
Fpgt	437.455	-0.367675	0.000245723	0.00506897
Sh2d3c	84.0403	-0.733735	0.000246397	0.00507154
Hipk3	2367.38	-0.367181	0.000247417	0.00508474
Map1lc3a	125.739	-0.623727	0.000251159	0.00514589
Bnip3l	399.684	-0.441644	0.000254032	0.0051889
Pds5b	513.511	-0.404203	0.000263294	0.00531882
Gpbp1l1	191.078	-0.487504	0.000263426	0.00531882
Reps2	364.073	-0.51611	0.000268249	0.00540526
B3galnt1	405.787	-0.474796	0.000276449	0.00552259
Pde5a	1031.56	-1.07504	0.00028758	0.00570906
Rnf217	282.97	-0.491589	0.000291385	0.00577605
Rab12	319.581	-0.487445	0.000294904	0.00583719
Fmnl2	97.3028	-0.638695	0.000299476	0.00589292
Tm4sf4	5005.39	-0.42859	0.000309047	0.00605462
Ulk3	189.661	-0.503308	0.000315578	0.00617355
Prkacb	5143.58	-0.438575	0.000319616	0.00621744
Eml2	151.944	-0.767832	0.000319675	0.00621744
Fam134b	108.746	-0.750966	0.000325361	0.00630975
Foxo3	60.2075	-0.875388	0.000332554	0.00642141
Kcnf1	52.0584	-0.934871	0.000336354	0.00647063
Tnks1bp1	152.402	-0.616532	0.000353438	0.00676624
H2-Aa	233.374	-0.5202	0.000357648	0.00679834
Ehmt2	516.357	-0.33424	0.000376975	0.00710535
Nfkb1	380.429	-0.447697	0.000378886	0.00713134
Ddit4	48.5926	-0.983877	0.000391858	0.00731396
Reg1	1575.22	-2.70187	0.000390368	0.00731396
A330076H08Rik	283.635	-0.682698	0.000391729	0.00731396
Spnb4	483.089	-0.473033	0.00040581	0.00756384
Srrm4	56.2586	-0.876537	0.000411968	0.00766798
Cobll1	664.992	-0.380177	0.000413719	0.00768991
Spink3	21.1541	-2.03681	0.000420308	0.00776934
Bbs2	251.553	-0.481333	0.000419627	0.00776934
Snhg11	138.574	-0.701902	0.000423996	0.00782673
Lrrn1	2508.16	-0.297119	0.000434295	0.00797297
Cdkn1a	94.4484	-0.775862	0.000438093	0.00799892
Cdh2	862.006	-0.403379	0.000442477	0.00803524
Slc25a20	128.968	-0.620265	0.000441919	0.00803524
Deptor	795.357	-0.343956	0.000453642	0.00820406
Ddx26b	390.77	-0.489618	0.000455506	0.00821625
Serinc5	694.029	-0.377775	0.000465046	0.00834347
Brd1	404.219	-0.434408	0.000477858	0.00855046
Thrsp	32.3076	-1.1499	0.000480498	0.0085521
Numa1	1303.93	-0.366497	0.000479306	0.0085521
Six4	396.432	-0.518619	0.000484434	0.00859935
2010300C02Rik	154.121	-0.537181	0.000501914	0.00886102
Sim1	38.6381	-2.74251	0.000506004	0.00891151
Phip	702.286	-0.382445	0.000511579	0.00897437
Shroom2	237.329	-0.491958	0.000535307	0.00935394
Grb10	359.37	-0.453695	0.000548433	0.00952321
mt-Rnr2	9615.8	-0.491476	0.000549956	0.00953542
Cln6	870.195	-0.442953	0.00055372	0.00958829
Eef2	7220.6	-0.369709	0.000561329	0.00969502
Rcan2	707.295	-0.38122	0.000575411	0.00991272
Phf1	267.875	-0.480328	0.000589831	0.0100963
Fam171b	622.027	-0.431247	0.00060441	0.0102983
Scaper	208.835	-0.442981	0.000617396	0.0104614
9330182L06Rik	1334.67	-0.402496	0.00061908	0.0104767
Rbm4b	183.279	-0.543084	0.000620881	0.010494
Sesn2	349.089	-0.459865	0.000622548	0.0105089
Grb7	252.614	-0.502616	0.000624871	0.0105342
Fndc3a	3826.93	-0.302518	0.00062767	0.0105423
Dll4	89.0744	-0.6376	0.000629461	0.0105592
Kcnip3	42.4644	-1.05657	0.000633572	0.0106149
Bckdha	155.792	-0.730036	0.000643506	0.0107545
Wipi2	908.816	-0.344531	0.000645844	0.0107801
Fnip1	415.796	-0.348757	0.0006468	0.0107827
Mbd5	116.358	-0.611486	0.000651134	0.0108415
Eif3f	444.627	-0.498147	0.000653453	0.0108666
Zc3hav1	326.908	-0.348608	0.000659432	0.0109525
Ppp1r9a	146.906	-0.522725	0.000663816	0.0110116
Kidins220	1271.65	-0.354315	0.000665077	0.0110189
Pkp4	286.521	-0.442644	0.000670598	0.0110778
Gabarapl1	495.991	-0.528795	0.000683005	0.011219
Acad12	91.0598	-0.585937	0.000685717	0.0112498
Trim23	400.104	-0.389945	0.000703238	0.0114801
Adcy6	279.615	-0.411527	0.000710865	0.0115081
Nrp1	817.501	-0.388986	0.00071347	0.0115081
Klhdc1	69.9682	-0.683369	0.000711902	0.0115081
BC032203	241.118	-0.451465	0.000728321	0.0116775
Cpt1a	399.262	-0.54833	0.000734284	0.0117311
Crebbp	433.36	-0.392911	0.000737941	0.0117755
Dcdc2a	135.847	-0.668119	0.00074321	0.0118455
Gpr146	86.1053	-0.724364	0.000745647	0.0118702
Fbxo31	130.588	-0.546881	0.000752157	0.0119596
Ltbp2	16.1281	-1.43103	0.000756371	0.0120124
Cyp39a1	103.718	-0.720402	0.000757683	0.012019
H2-T23	224.312	-0.498081	0.000768141	0.0121705
Shisa2	201.463	-0.564854	0.000775706	0.0122759
Ace	97.8073	-0.658982	0.000782095	0.0123624
Scgn	1971.77	-0.413011	0.000783357	0.0123678
Sfrp5	197.987	-0.507482	0.000788679	0.0124206
Rnf123	400.509	-0.42428	0.000797981	0.012525
Oxr1	948.277	-0.421315	0.000815473	0.01274
Itfg3	1495.77	-0.558674	0.000832945	0.0129677
Nck2	285.637	-0.560435	0.000837809	0.0130132
Tgfbr3	264.387	-0.436495	0.000864896	0.013372
Otud1	39.7145	-1.06617	0.000866996	0.0133891
Zdhhc20	575.243	-0.320745	0.000887944	0.0136654
Arid2	534.295	-0.365824	0.000890569	0.0136901
Lysmd2	466.397	-0.468785	0.000893921	0.0137259
Gm10720	27.4563	-1.17297	0.000918074	0.0140462
Chac1	104.916	-0.97526	0.000930043	0.014151
Atg14	152.639	-0.502536	0.000940093	0.0142716
Akap8l	540.175	-0.422714	0.000946115	0.0143144
Neurog3	20.1019	-1.39724	0.000948029	0.0143272
Mau2	508.296	-0.403304	0.00096327	0.0144907
Sesn1	327.955	-0.489149	0.00096425	0.0144907
Cav1	121.017	-0.534793	0.000968089	0.0145322
Mfap1b	103.835	-0.693894	0.000985847	0.0147328
Pitpnm2	168.133	-0.470678	0.00100178	0.0149045
Dusp26	205.943	-0.551514	0.00102292	0.0151853
Bcl6	39.4733	-1.12257	0.00103933	0.0153949
Slc30a1	76.3217	-0.663479	0.00104405	0.0154308
1110018J18Rik	486.35	-0.439313	0.00104781	0.0154693
Fmn2	176.841	-0.548716	0.00107893	0.0158937
Zranb1	520.766	-0.431786	0.00109191	0.0160497
Trib3	28.7137	-1.41064	0.00109575	0.0160886
Rnaset2b	52.8141	-1.26439	0.001109	0.0162298
Ankrd50	232.144	-0.508188	0.00112684	0.0164193
Fkbp1b	734.763	-0.518059	0.00114614	0.0166824
Arhgef3	243.947	-0.484444	0.00116577	0.0169315
Wnk1_1	318.881	-0.405168	0.00116909	0.0169612
Clasp2	261.882	-0.570185	0.00118788	0.0171596
Uox	46.9764	-0.907239	0.00120122	0.017315
Lrrc16b	157.13	-0.563369	0.00124718	0.0179391
Gm12942	76.5615	-0.618488	0.00125502	0.0180325
Rap1gap2	3749.42	-0.372432	0.00127241	0.0182434
Ralgds	441.722	-0.449486	0.00128235	0.0183638
Acer2_1	57.7723	-1.06294	0.00130245	0.0185946
Resp18	3947.07	-0.433516	0.00132234	0.0187986
Insig1	1046.25	-0.494852	0.001382	0.0195226
Nfyc	271.808	-0.429194	0.00138659	0.0195638
Gm12002	17.9121	-1.47685	0.00138783	0.0195638
Ing4	201.225	-0.440939	0.00142741	0.0199748
Pcsk2	15411.4	-0.26055	0.0014315	0.0199903
Wdsub1	225.283	-0.423407	0.00144754	0.0201305
Usp11	192.49	-0.546853	0.00145527	0.0202172
Chd3	418.368	-0.386195	0.00147704	0.0204771
Rora	420.166	-0.320339	0.00147977	0.0204938
Rnase4	2535.66	-0.502494	0.00148971	0.0206103
Rufy3	556.348	-0.365515	0.00149609	0.0206559
Glg1	1401.27	-0.440033	0.00150007	0.0206896
Jhdm1d	312.899	-0.391613	0.00150434	0.0207103
Cd2ap	322.692	-0.401331	0.00151188	0.0207884
Cpe	35244.1	-0.274342	0.0015296	0.0209461
Pfdn5	314.795	-0.431833	0.00153592	0.0210112
Asb11	145.966	-0.695997	0.00155753	0.0212204
Chd2	180.37	-0.571457	0.00157005	0.0213476
Kdm3a	295.318	-0.340508	0.00157234	0.0213571
Nod1	412.573	-0.424292	0.00160366	0.0217385
Vwa5b2	1232.61	-0.388561	0.00163183	0.0220314
Pcm1	383.104	-0.353221	0.00168464	0.0226305
Eif4ebp1	115.129	-0.680562	0.00169059	0.0226424
Hpcal1	251.293	-0.461864	0.00168915	0.0226424
Smad7	57.7825	-0.684922	0.00171542	0.0228609
Esrrg	127.321	-0.74772	0.00171542	0.0228609
Egr1	173.945	-0.728418	0.00171167	0.0228609
Tbc1d2b	149.326	-0.46713	0.00172219	0.0229284
Acap2	461.778	-0.394731	0.00172941	0.0230016
Khk	116.941	-0.673241	0.001741	0.0231101
Fmo2	42.6224	-1.14641	0.00174064	0.0231101
Slc27a1	238.591	-0.425939	0.00176281	0.0233533
Spna2	1024.82	-0.279791	0.00178819	0.0236196
Frzb	2519.61	-0.408321	0.00181726	0.02398
Xdh	63.9772	-0.74752	0.00182048	0.0239835
Fchsd2	156.773	-0.578023	0.00185539	0.0243157
Kalrn	59.8394	-0.736813	0.00189935	0.0248192
Plk1s1	224.858	-0.403056	0.00191661	0.0250203
Ror2	350.846	-0.408862	0.00195671	0.0254696
Ppp6r3	933.029	-0.289356	0.00196585	0.0255636
Pex11a	123.878	-0.582226	0.00202718	0.0262595
Hipk2	455.063	-0.370393	0.00203809	0.0263752
Ypel5	465.242	-0.346878	0.00205495	0.0265423
Sin3b	380.826	-0.413477	0.00210597	0.0270969
Slmap	414.752	-0.312607	0.00212925	0.0273179
Eif2c4	90.8207	-0.576565	0.00216018	0.0276355
Camk2n1	318.178	-0.492446	0.00216921	0.0277246
Trim56	93.5932	-0.592347	0.00220838	0.0281984
Dgke	565.576	-0.312551	0.00223049	0.0283458
Gramd2	48.8368	-0.962376	0.00223784	0.0284123
Nfatc2	258.911	-0.521271	0.00224682	0.0284994
Bptf	202.261	-0.441011	0.00225081	0.0285231
Meis2	523.675	-0.381582	0.00227196	0.0287097
Ptprf	3162.61	-0.328425	0.00227445	0.0287142
Mum1l1	514.16	-0.9217	0.00228071	0.0287661
Pex26	191.431	-0.453829	0.00231549	0.0291226
Rpgrip1l	79.2852	-0.6419	0.0023345	0.0293068
Gpc4	1019.23	-0.343703	0.00234181	0.0293712
Mllt6	35.9368	-0.832837	0.00234692	0.0294077
Ube2h	666.965	-0.31758	0.00240136	0.0298569
Galnt14	315.944	-0.417696	0.00241174	0.0299394
Il1r1	4950.36	-0.482156	0.00243166	0.0300569
Gpr116	329.401	-0.364659	0.00244825	0.0302258
Pnpla2	223.609	-0.409518	0.00245603	0.0302385
Lonrf2	234.535	-0.541194	0.00245268	0.0302385
Stard5	104.37	-0.587351	0.002467	0.0303457
Dirc2	316.61	-0.47229	0.00250977	0.0307872
Sgsm1	1056.75	-0.350382	0.00252652	0.0309643
Gamt	17.1882	-1.40155	0.00255711	0.0312821
Pink1	867.918	-0.354017	0.0025668	0.0313435
Lcorl	478.405	-0.355544	0.00257619	0.0314295
Muc1	41.1701	-1.24921	0.00258268	0.0314801
mt-Nd6	881.776	-0.373479	0.00258684	0.0315022
Pla2g6	375.995	-0.327211	0.00259659	0.0315923
Wnt4	636.271	-0.527991	0.00261109	0.0317111
Mknk1	243.362	-0.434216	0.00261635	0.0317177
Heca	307.855	-0.432313	0.00261576	0.0317177
Eno3	64.5723	-0.650936	0.00262059	0.0317404
Nsmaf	538.9	-0.306893	0.00263751	0.0319164
Peo1	127.229	-0.534039	0.00267233	0.0322506
Capn9	16.499	-1.31633	0.0026847	0.0323591
Hba-a2	19.3827	-1.36216	0.00269476	0.0324337
C1qa	156.478	-0.456984	0.00270096	0.0324793
Dach1	165.88	-0.421415	0.00275544	0.0330161
Tsga10	224.831	-0.383314	0.0027655	0.0331071
Rragd	630.944	-0.374195	0.00279288	0.0334051
Bend7	182.736	-0.424324	0.00283292	0.0337936
Mast1	126.527	-0.566948	0.00286167	0.0340457
Scnn1g	141.566	-0.624501	0.00287768	0.0341152
Ctgf	123.41	-0.751828	0.00288276	0.0341152
Prkce	106.45	-0.521564	0.00288672	0.0341319
Fhad1	99.4196	-0.554798	0.00302162	0.0353663
Fat1	191.034	-0.476719	0.00307883	0.0357421
Peli3	103.275	-0.579676	0.00313393	0.0363189
Tbc1d22a	308.822	-0.408854	0.00322763	0.0373082
Rbpjl	18.3572	-1.34617	0.00325427	0.0375837
Prune2	539.961	-0.354276	0.00326064	0.0375926
Ube2b	810.222	-0.357643	0.00328853	0.0378817
Fas	29.9152	-1.11361	0.00329238	0.0378935
Ociad2	1092.26	-0.479441	0.00333036	0.0382649
Aqp4	177.486	-0.556703	0.00337733	0.0387052
Inppl1	290.415	-0.442424	0.00340703	0.0390122
Nr1d2	1078.47	-0.519933	0.00343144	0.0392582
Hdac9	193.081	-0.42461	0.0034506	0.0394102
Calcrl	166.334	-0.436816	0.00347283	0.0395968
Zc3h13	214.443	-0.424573	0.00353117	0.0401406
Inpp4a	425.695	-0.455763	0.00352966	0.0401406
Ncoa5	221.548	-0.377661	0.00360439	0.0408538
Tbc1d17	319.289	-0.34768	0.0036141	0.0409108
2410089E03Rik	206.285	-0.384184	0.00361551	0.0409108
Aard	31.284	-0.846751	0.00362502	0.0409837
Asb9	15.3784	-1.28224	0.00364462	0.0411707
Kcnk3	100.356	-0.681188	0.00370153	0.0417082
Hpse	31.5323	-0.969335	0.00371068	0.0417412
BC002230	120.549	-0.452167	0.00377436	0.0422451
Pik3ip1	70.5361	-0.710779	0.00380263	0.0424907
Npnt	289.872	-0.405899	0.0038249	0.0426049
Zc3h4	128.951	-0.502363	0.00382982	0.042617
Ankrd33b	207.205	-0.460918	0.00389789	0.0432669
Klf15	121.291	-0.548533	0.00392637	0.043547
Tmsb4x	426.455	-0.410375	0.00394259	0.0436548
Bcl2l11	100.075	-0.557742	0.00395794	0.0437885
Msl1	242.218	-0.377375	0.00398183	0.0439442
Dgka	72.983	-0.62577	0.00399189	0.0440191
Arid1b	421.159	-0.343927	0.00400926	0.0441019
Prkcd	128.594	-0.479228	0.00402215	0.0442075
Casp9	115.643	-0.486392	0.00402919	0.0442486
Gprasp1	1535.69	-0.283615	0.0040949	0.0448521
Rhob	87.2014	-0.579296	0.00409752	0.0448521
Ly6a	130.374	-0.456581	0.00411684	0.0450268
Adh1	539.483	-0.466145	0.0041564	0.0454225
Fbxl20	126.304	-0.528029	0.00426215	0.0465403
Hbb-b1	46.6418	-1.09797	0.00439118	0.0474856
4930402H24Rik	662.308	-0.326497	0.00440797	0.0475905
Ddx6	365.327	-0.394971	0.0044299	0.0477505
Rgs2	1091.33	-0.992012	0.00452111	0.0486164
Aqp11	162.264	-0.409164	0.0045933	0.0491966
Myo1b	356.958	-0.375932	0.00460009	0.049229
Irf7	35.7096	-0.964955	0.00464721	0.0494796
Ppp2r5a	931.593	-0.325959	0.00464931	0.0494796
Map2k4	388.021	-0.3511	0.00464143	0.0494796
Ggh	183.785	-0.573646	0.00464034	0.0494796
mt-Rnr1	1045.46	-0.436713	0.00468091	0.049756
Ctns	223.747	-0.453945	0.00470743	0.0499587
Ptms	58.2322	-0.613621	0.00471249	0.0499587

## Sheet: OldPOD2up
Gene name	Mean expression (control)	Log2 (Fold change)	P value	Adjusted P value
Rgs4	718.289	1.26178	2.70124e-34	3.42814e-30
Reg2	1081.31	7.57454	1.25541e-12	7.96623e-09
Jak3	181.957	1.39097	1.36502e-11	5.77447e-08
Socs3	148.735	1.03489	2.77214e-11	8.79529e-08
Reg3b	1065.38	8.39454	1.91582e-09	3.47337e-06
Rnase4	8437.6	0.988766	5.49965e-09	7.75512e-06
Ang	618.164	1.13732	8.55745e-09	1.08603e-05
Serping1	1007.06	1.3623	1.12959e-08	1.224e-05
Reg3a	157.383	7.55643	2.90183e-08	2.83286e-05
Reg3g	238.721	7.45162	3.50783e-08	3.17985e-05
Cpt1a	653.561	0.976982	6.99677e-08	5.54975e-05
Fam159b	175.101	0.867334	1.05048e-07	7.40649e-05
Serpina10	793.565	1.03943	9.96696e-08	7.40649e-05
Gatm	659.793	1.0954	1.29832e-07	8.67207e-05
Elf3	276.959	0.713193	2.63957e-07	0.000159518
Bcl3	80.8484	1.10357	6.0273e-07	0.000318719
Naprt1	85.3459	1.22827	9.63175e-07	0.000488946
Man1a	2290.2	0.47343	1.03263e-06	0.000504043
Glul	581.346	0.662534	1.16568e-06	0.000543772
Sez6l	3781.66	0.594926	1.19972e-06	0.000543772
Cabp7	2067.57	0.619597	2.21493e-06	0.000892078
Nfasc	841.2	0.475805	3.94052e-06	0.00151543
Enpp2	2721.66	0.880726	4.6628e-06	0.00174046
Tacc2	988.462	0.865702	5.55362e-06	0.00201374
Cebpd	160.517	1.71893	6.43272e-06	0.00220642
Gnai1	551.42	0.744727	8.13536e-06	0.00264733
Pgbd5	469.437	0.747409	9.42674e-06	0.00299087
Car8	595.184	0.931677	1.03178e-05	0.00319375
Stat3	2730.95	0.782502	1.12501e-05	0.00332034
Galntl4	1187.67	0.698811	1.40817e-05	0.00397135
Aldh9a1	1306.86	0.695699	1.63096e-05	0.00449967
Hsph1	1576.3	0.727102	1.72153e-05	0.0046485
Acaa2	357.273	0.651797	1.85564e-05	0.00490625
Hs6st1	711.506	0.511375	2.24887e-05	0.00582458
Ttc9	281.041	0.670947	3.01003e-05	0.00720761
Gprc5c	751.964	0.756599	2.95372e-05	0.00720761
Clpx	952.802	0.505604	3.8063e-05	0.00894551
Man1c1	818.376	0.57423	3.88555e-05	0.00896572
Soat1	370.832	0.448217	6.14228e-05	0.0134399
Nrtn	229.883	1.00656	7.24258e-05	0.0155789
Vwa5a	437.383	0.456353	8.68709e-05	0.0183746
Tubb5	454.999	0.520122	0.000101676	0.0203986
Ssbp4	593.185	0.378515	0.000102869	0.0203986
Anks6	278.002	0.508887	0.000111007	0.0210267
Ogdhl	156.991	0.775133	0.000120943	0.0225719
Ikzf4	125.377	0.967629	0.000131816	0.0242445
Fkbp5	1129.54	0.436778	0.00014251	0.0251397
Galns	257.562	0.644595	0.000174566	0.0303482
March5	779.293	0.359515	0.000188532	0.0323332
Elmod1	381.824	0.524573	0.000223379	0.036817
Il18bp	72.9176	0.945662	0.000220605	0.036817
Gpc4	1833.63	0.313816	0.000300948	0.0483459

## Sheet: OldPOD2down
Gene name	Mean expression (control)	Log2 (Fold change)	P value	Adjusted P value
Ltbp4	959.348	-0.690049	9.55787e-10	2.42598e-06
Trpm5	612.042	-1.26325	1.38864e-09	2.93721e-06
Upk3a	25.8437	-2.6928	3.24015e-09	5.1401e-06
Gad1	1673.66	-0.580931	1.15736e-08	1.224e-05
2210019I11Rik	135.698	-1.27288	4.79519e-08	4.05705e-05
Col27a1	71.43	-1.54509	2.45485e-07	0.000155773
Sim1	49.5144	-1.35018	3.26545e-07	0.000188372
Slc2a2	4345.78	-0.605706	3.75656e-07	0.00020728
Baiap3	1587.14	-0.528705	1.39269e-06	0.000609471
F2r	140.983	-0.784417	2.02764e-06	0.000857759
Ttr	4541.16	-0.900824	2.24935e-06	0.000892078
Tnr	572.822	-0.51469	6.29672e-06	0.00220642
Dpp10	160.716	-0.929578	6.62264e-06	0.00221179
Tmem229b	1310.06	-0.65193	1.05705e-05	0.00319405
Dixdc1	307.056	-0.602062	1.26668e-05	0.00365351
Izumo4	120.218	-0.721999	2.50377e-05	0.00635506
Kdm2b	362.995	-0.468941	2.91157e-05	0.00720761
Itga7	73.0642	-0.902861	4.98525e-05	0.0112978
Gpd2	1363.66	-0.49755	5.92284e-05	0.0131872
Zc3h3	129.718	-0.774133	9.10999e-05	0.0189533
Nrcam	283.874	-0.622637	9.93952e-05	0.0203456
Cited2	433.274	-0.636415	0.000105102	0.0205207
Clk1	821.027	-0.557341	0.000108979	0.0209553
Frmd4b	329.408	-0.441092	0.00013389	0.0242743
Fam55d	44.7608	-1.09952	0.000142625	0.0251397
Luc7l3	719.915	-0.441058	0.00020725	0.0350694
Cox6a2	164.36	-1.27164	0.000271126	0.0441135
Arid3b	154.536	-0.668882	0.000310003	0.0489723
Ip6k2	415.358	-0.455934	0.000312565	0.0489723
Ppp4r1l-ps	338.088	-0.518594	0.000325244	0.049805
Pappa2	3788.2	-1.3347	0.000325728	0.049805

## Sheet: GO_YoungPOD2up
Category	P value	# of DEGs in the Categoly	# of genes in the Category	GO term
GO:0006260	1.94903e-21	53	217	DNA replication
GO:0006261	3.67129e-21	40	124	DNA-dependent DNA replication
GO:0006259	5.45087e-18	98	726	DNA metabolic process
GO:0006888	9.827e-16	33	112	ER to Golgi vesicle-mediated transport
GO:0006270	1.25498e-13	16	28	DNA replication initiation
GO:0007049	2.1499e-13	129	1280	cell cycle
GO:0000278	1.47081e-12	81	669	mitotic cell cycle
GO:1903047	4.2709e-11	68	551	mitotic cell cycle process
GO:0022402	1.35329e-09	88	865	cell cycle process
GO:0048193	1.78186e-09	38	241	Golgi vesicle transport
GO:0070972	5.93827e-09	17	55	protein localization to endoplasmic reticulum
GO:0033554	6.42674e-09	123	1401	cellular response to stress
GO:0006974	8.5787e-09	68	619	cellular response to DNA damage stimulus
GO:0006487	1.23999e-08	16	53	protein N-linked glycosylation
GO:0000280	1.38483e-08	43	317	nuclear division
GO:0071103	1.5388e-08	27	143	DNA conformation change
GO:0051321	2.18207e-08	29	172	meiotic cell cycle
GO:0015031	4.24472e-08	122	1418	protein transport
GO:0006281	5.66706e-08	48	393	DNA repair
GO:0015833	5.97962e-08	123	1442	peptide transport
GO:0090329	6.46944e-08	14	47	regulation of DNA-dependent DNA replication
GO:0006268	6.88816e-08	7	9	DNA unwinding involved in DNA replication
GO:0045047	6.94633e-08	12	30	protein targeting to ER
GO:0042886	1.02266e-07	123	1456	amide transport
GO:0046907	1.1767e-07	111	1290	intracellular transport
GO:0006890	1.23721e-07	13	40	retrograde vesicle-mediated transport, Golgi to ER
GO:0051301	1.46091e-07	54	484	cell division
GO:0071705	1.5693e-07	135	1655	nitrogen compound transport
GO:0045184	1.6862e-07	125	1504	establishment of protein localization
GO:1903046	1.87521e-07	23	126	meiotic cell cycle process
GO:0048285	1.91902e-07	44	356	organelle fission
GO:0072599	2.08667e-07	12	34	establishment of protein localization to endoplasmic reticulum
GO:1901137	2.10837e-07	52	452	carbohydrate derivative biosynthetic process
GO:0034976	2.36309e-07	31	203	response to endoplasmic reticulum stress
GO:0051649	4.82901e-07	126	1573	establishment of localization in cell
GO:0044770	5.94179e-07	40	320	cell cycle phase transition
GO:0030970	6.84499e-07	10	26	retrograde protein transport, ER to cytosol
GO:1903513	6.84499e-07	10	26	endoplasmic reticulum to cytosol transport
GO:0044772	7.74911e-07	37	289	mitotic cell cycle phase transition
GO:0140014	9.94578e-07	32	232	mitotic nuclear division
GO:0006302	1.11782e-06	27	181	double-strand break repair
GO:1901991	1.15707e-06	21	119	negative regulation of mitotic cell cycle phase transition
GO:0010948	1.21568e-06	27	180	negative regulation of cell cycle process
GO:0018279	1.3009e-06	8	17	protein N-linked glycosylation via asparagine
GO:0006614	1.45566e-06	8	16	SRP-dependent cotranslational protein targeting to membrane
GO:1900262	1.54315e-06	6	8	regulation of DNA-directed DNA polymerase activity
GO:1900264	1.54315e-06	6	8	positive regulation of DNA-directed DNA polymerase activity
GO:0140013	1.61799e-06	20	111	meiotic nuclear division
GO:0044786	1.7722e-06	11	38	cell cycle DNA replication
GO:0006310	2.01971e-06	28	194	DNA recombination
GO:0071702	2.07428e-06	146	1899	organic substance transport
GO:0018196	2.15314e-06	8	18	peptidyl-asparagine modification
GO:1901990	2.21785e-06	29	208	regulation of mitotic cell cycle phase transition
GO:1901988	2.3149e-06	22	133	negative regulation of cell cycle phase transition
GO:0032508	2.324e-06	10	30	DNA duplex unwinding
GO:0006613	2.62878e-06	8	17	cotranslational protein targeting to membrane
GO:0007076	3.16622e-06	7	14	mitotic chromosome condensation
GO:0032527	3.27141e-06	11	38	protein exit from endoplasmic reticulum
GO:0007346	4.00073e-06	44	402	regulation of mitotic cell cycle
GO:0006323	4.30481e-06	19	105	DNA packaging
GO:0000070	4.88245e-06	22	137	mitotic sister chromatid segregation
GO:0031570	5.23306e-06	18	102	DNA integrity checkpoint
GO:0007093	5.27992e-06	20	117	mitotic cell cycle checkpoint
GO:0036503	5.50503e-06	17	88	ERAD pathway
GO:0000075	5.66965e-06	24	161	cell cycle checkpoint
GO:0006275	8.45961e-06	17	95	regulation of DNA replication
GO:0033036	8.65513e-06	167	2315	macromolecule localization
GO:0007059	9.06781e-06	32	258	chromosome segregation
GO:0045454	1.0476e-05	13	54	cell redox homeostasis
GO:0051276	1.21001e-05	75	866	chromosome organization
GO:0030261	1.26041e-05	9	28	chromosome condensation
GO:0000819	1.35671e-05	23	158	sister chromatid segregation
GO:0008104	1.58364e-05	152	2085	protein localization
GO:0070085	1.62313e-05	22	150	glycosylation
GO:0098813	1.65416e-05	27	207	nuclear chromosome segregation
GO:0051641	1.69135e-05	153	2118	cellular localization
GO:0071897	1.94094e-05	21	139	DNA biosynthetic process
GO:0032392	1.97164e-05	10	37	DNA geometric change
GO:1901987	2.11219e-05	29	231	regulation of cell cycle phase transition
GO:0010389	2.28372e-05	13	65	regulation of G2/M transition of mitotic cell cycle
GO:0000724	2.285e-05	17	100	double-strand break repair via homologous recombination
GO:0000725	2.285e-05	17	100	recombinational repair
GO:0000076	2.34399e-05	6	13	DNA replication checkpoint
GO:0006886	2.55041e-05	70	781	intracellular protein transport
GO:0006486	3.02105e-05	21	145	protein glycosylation
GO:0043413	3.02105e-05	21	145	macromolecule glycosylation
GO:0045930	3.38821e-05	25	194	negative regulation of mitotic cell cycle
GO:0051052	3.39355e-05	37	346	regulation of DNA metabolic process
GO:0070192	3.74143e-05	10	41	chromosome organization involved in meiotic cell cycle
GO:0006891	3.7872e-05	8	25	intra-Golgi vesicle-mediated transport
GO:0006465	4.2349e-05	6	13	signal peptide processing
GO:0033260	4.89214e-05	8	27	nuclear DNA replication
GO:1901293	6.30398e-05	28	225	nucleoside phosphate biosynthetic process
GO:0051054	6.32736e-05	25	201	positive regulation of DNA metabolic process
GO:1901135	6.55902e-05	68	756	carbohydrate derivative metabolic process
GO:0045132	7.55272e-05	12	62	meiotic chromosome segregation
GO:0010032	8.6431e-05	4	6	meiotic chromosome condensation
GO:0000086	0.000116199	15	95	G2/M transition of mitotic cell cycle
GO:0045786	0.000118775	37	362	negative regulation of cell cycle
GO:0009165	0.000119711	27	221	nucleotide biosynthetic process
GO:0055086	0.000122848	49	494	nucleobase-containing small molecule metabolic process
GO:0010564	0.000125483	44	461	regulation of cell cycle process
GO:2000105	0.000126051	5	11	positive regulation of DNA-dependent DNA replication
GO:0009100	0.0001403	27	237	glycoprotein metabolic process
GO:0044774	0.000149995	11	56	mitotic DNA integrity checkpoint
GO:0006108	0.000159966	4	6	malate metabolic process
GO:0006953	0.00016592	6	17	acute-phase response
GO:0035966	0.000172301	17	114	response to topologically incorrect protein
GO:0051234	0.000189203	211	3203	establishment of localization
GO:0034613	0.000196559	106	1423	cellular protein localization
GO:0006616	0.000198883	5	10	SRP-dependent cotranslational protein targeting to membrane, translocation
GO:0000226	0.000203421	43	469	microtubule cytoskeleton organization
GO:0030433	0.000213717	12	65	ubiquitin-dependent ERAD pathway
GO:1902749	0.000226434	13	79	regulation of cell cycle G2/M phase transition
GO:0044818	0.000232486	7	27	mitotic G2/M transition checkpoint
GO:0009101	0.000233935	23	193	glycoprotein biosynthetic process
GO:0070727	0.000241697	106	1430	cellular macromolecule localization
GO:0090110	0.000291147	5	12	cargo loading into COPII-coated vesicle
GO:0051383	0.000293797	6	18	kinetochore organization
GO:0007088	0.000297554	19	144	regulation of mitotic nuclear division
GO:0048280	0.000328829	4	7	vesicle fusion with Golgi apparatus
GO:0061982	0.000352926	12	71	meiosis I cell cycle process
GO:0010972	0.000360423	8	36	negative regulation of G2/M transition of mitotic cell cycle
GO:0007030	0.000369979	16	116	Golgi organization
GO:0006810	0.000376253	203	3099	transport
GO:0034641	0.000434908	267	4157	cellular nitrogen compound metabolic process
GO:0000731	0.000436402	6	20	DNA synthesis involved in DNA repair
GO:0007131	0.000437479	7	27	reciprocal meiotic recombination
GO:0035825	0.000437479	7	27	homologous recombination
GO:0065004	0.000460351	17	121	protein-DNA complex assembly
GO:0030968	0.000472092	10	52	endoplasmic reticulum unfolded protein response
GO:0006122	0.000481772	5	12	mitochondrial electron transport, ubiquinol to cytochrome c
GO:0045005	0.000498513	8	38	DNA-dependent DNA replication maintenance of fidelity
GO:0033365	0.000500897	56	663	protein localization to organelle
GO:0031572	0.000521709	7	29	G2 DNA damage checkpoint
GO:0051783	0.000537503	20	162	regulation of nuclear division
GO:0009260	0.000538799	22	181	ribonucleotide biosynthetic process
GO:0010243	0.000555345	49	582	response to organonitrogen compound
GO:0043111	0.000559047	3	4	replication fork arrest
GO:0006753	0.00058869	43	445	nucleoside phosphate metabolic process
GO:0006986	0.000624747	14	94	response to unfolded protein
GO:1902750	0.000650839	9	47	negative regulation of cell cycle G2/M phase transition
GO:0000012	0.000652971	4	9	single strand break repair
GO:0044839	0.000664599	15	110	cell cycle G2/M phase transition
GO:0009987	0.00072349	561	9783	cellular process
GO:0006269	0.000724184	3	4	DNA replication, synthesis of RNA primer
GO:0006099	0.000725129	7	27	tricarboxylic acid cycle
GO:0006950	0.000741724	158	2332	response to stress
GO:0007127	0.000772038	11	67	meiosis I
GO:0006335	0.000787349	5	13	DNA replication-dependent nucleosome assembly
GO:0034723	0.000787349	5	13	DNA replication-dependent nucleosome organization
GO:0009117	0.000801282	42	438	nucleotide metabolic process
GO:1902969	0.000826519	4	9	mitotic DNA replication
GO:0035967	0.000832044	13	85	cellular response to topologically incorrect protein
GO:0046390	0.000849566	22	187	ribose phosphate biosynthetic process
GO:0072594	0.000864486	32	320	establishment of protein localization to organelle
GO:0009263	0.000907206	5	14	deoxyribonucleotide biosynthetic process
GO:0065002	0.000918209	10	52	intracellular protein transmembrane transport
GO:0035459	0.000921837	5	15	cargo loading into vesicle
GO:0051726	0.00093204	60	749	regulation of cell cycle
GO:0007017	0.000943996	51	625	microtubule-based process
GO:0009060	0.000949627	11	61	aerobic respiration
GO:0090114	0.00100801	6	23	COPII-coated vesicle budding
GO:0000077	0.00106706	13	92	DNA damage checkpoint
GO:0000041	0.00107079	10	63	transition metal ion transport
GO:0009124	0.0010717	17	126	nucleoside monophosphate biosynthetic process
GO:0006996	0.00107532	183	2810	organelle organization
GO:0071806	0.00107662	10	53	protein transmembrane transport
GO:0002526	0.0012652	10	58	acute inflammatory response
GO:0009142	0.00131386	16	117	nucleoside triphosphate biosynthetic process
GO:0046483	0.00146681	235	3699	heterocycle metabolic process
GO:0006101	0.00151316	7	31	citrate metabolic process
GO:0009201	0.00157035	15	108	ribonucleoside triphosphate biosynthetic process
GO:0009314	0.0015878	29	308	response to radiation
GO:0009411	0.00161051	15	118	response to UV
GO:0010767	0.00162132	2	2	regulation of transcription from RNA polymerase II promoter in response to UV-induced DNA damage
GO:0045333	0.00164664	18	139	cellular respiration
GO:0006220	0.00169579	7	30	pyrimidine nucleotide metabolic process
GO:0006271	0.00173132	4	10	DNA strand elongation involved in DNA replication
GO:0035437	0.00177121	4	10	maintenance of protein localization in endoplasmic reticulum
GO:0009156	0.00181995	16	121	ribonucleoside monophosphate biosynthetic process
GO:0006221	0.0018427	6	23	pyrimidine nucleotide biosynthetic process
GO:1901698	0.00193502	50	630	response to nitrogen compound
GO:0006213	0.00204728	6	23	pyrimidine nucleoside metabolic process
GO:2000134	0.00205318	8	45	negative regulation of G1/S transition of mitotic cell cycle
GO:0071824	0.00209191	18	152	protein-DNA complex subunit organization
GO:0099011	0.00219561	3	7	neuronal dense core vesicle exocytosis
GO:0099525	0.00219561	3	7	presynaptic dense core vesicle exocytosis
GO:0032877	0.00221983	2	2	positive regulation of DNA endoreduplication
GO:0000727	0.00222573	3	5	double-strand break repair via break-induced replication
GO:0006825	0.00222963	4	12	copper ion transport
GO:0006139	0.00249213	228	3615	nucleobase-containing compound metabolic process
GO:0009163	0.00254444	6	24	nucleoside biosynthetic process
GO:0042455	0.00254444	6	24	ribonucleoside biosynthetic process
GO:0098705	0.00264502	2	2	copper ion import across plasma membrane
GO:0006620	0.00269969	4	11	posttranslational protein targeting to endoplasmic reticulum membrane
GO:0072528	0.00274114	6	25	pyrimidine-containing compound biosynthetic process
GO:0009199	0.00274314	24	220	ribonucleoside triphosphate metabolic process
GO:0031204	0.00278448	2	2	posttranslational protein targeting to membrane, translocation
GO:0090407	0.00282405	35	386	organophosphate biosynthetic process
GO:0003253	0.00284968	2	2	cardiac neural crest cell migration involved in outflow tract morphogenesis
GO:0036297	0.00296115	6	27	interstrand cross-link repair
GO:1901073	0.00296362	2	2	glucosamine-containing compound biosynthetic process
GO:1903892	0.00307025	2	2	negative regulation of ATF6-mediated unfolded protein response
GO:0000018	0.00311409	10	68	regulation of DNA recombination
GO:0061789	0.00314307	2	3	dense core granule priming
GO:0000082	0.00321672	16	138	G1/S transition of mitotic cell cycle
GO:1902807	0.00324411	8	48	negative regulation of cell cycle G1/S phase transition
GO:0006301	0.00326416	5	20	postreplication repair
GO:0009127	0.00331621	15	117	purine nucleoside monophosphate biosynthetic process
GO:0009168	0.00331621	15	117	purine ribonucleoside monophosphate biosynthetic process
GO:0006107	0.0033214	4	12	oxaloacetate metabolic process
GO:0010216	0.00333682	3	7	maintenance of DNA methylation
GO:0009141	0.00336831	25	236	nucleoside triphosphate metabolic process
GO:0072425	0.00344099	4	13	signal transduction involved in G2 DNA damage checkpoint
GO:0034620	0.00349059	10	66	cellular response to unfolded protein
GO:0051179	0.00350291	252	4162	localization
GO:0051304	0.00351211	11	80	chromosome separation
GO:1905897	0.00351332	10	67	regulation of response to endoplasmic reticulum stress
GO:0019240	0.00352886	2	3	citrulline biosynthetic process
GO:0019856	0.00359657	3	7	pyrimidine nucleobase biosynthetic process
GO:0071163	0.00366315	2	2	DNA replication preinitiation complex assembly
GO:0072527	0.0037937	8	45	pyrimidine-containing compound metabolic process
GO:0009152	0.00382355	19	172	purine ribonucleotide biosynthetic process
GO:0044773	0.00388508	8	48	mitotic DNA damage checkpoint
GO:0019985	0.00389995	4	13	translesion synthesis
GO:0072350	0.00394237	7	36	tricarboxylic acid metabolic process
GO:0009148	0.00414901	4	12	pyrimidine nucleoside triphosphate biosynthetic process
GO:0009225	0.00438781	6	28	nucleotide-sugar metabolic process
GO:0006725	0.00439029	233	3737	cellular aromatic compound metabolic process
GO:0006282	0.00441898	12	96	regulation of DNA repair
GO:0085020	0.0044312	3	7	protein K6-linked ubiquitination
GO:0009608	0.0044878	2	2	response to symbiont
GO:0009609	0.0044878	2	2	response to symbiotic bacterium
GO:0045787	0.00450556	25	267	positive regulation of cell cycle
GO:0006298	0.0047047	5	20	mismatch repair
GO:0090068	0.00473549	19	186	positive regulation of cell cycle process
GO:0043648	0.00477563	11	78	dicarboxylic acid metabolic process
GO:0009123	0.00496483	24	229	nucleoside monophosphate metabolic process
GO:0002862	0.00498695	3	6	negative regulation of inflammatory response to antigenic stimulus
GO:1901659	0.00519178	6	28	glycosyl compound biosynthetic process
GO:0015679	0.00522128	2	3	plasma membrane copper ion transport
GO:0006403	0.00536225	17	155	RNA localization
GO:1990504	0.00546466	3	9	dense core granule exocytosis
GO:0006334	0.00573058	9	59	nucleosome assembly
GO:0044278	0.00576369	3	6	cell wall disruption in other organism
GO:0006621	0.00576753	3	7	protein retention in ER lumen
GO:0046132	0.00585062	4	13	pyrimidine ribonucleoside biosynthetic process
GO:0046134	0.00585062	4	13	pyrimidine nucleoside biosynthetic process
GO:0036500	0.0061379	2	3	ATF6-mediated unfolded protein response
GO:1903891	0.0061379	2	3	regulation of ATF6-mediated unfolded protein response
GO:2000045	0.00617761	11	86	regulation of G1/S transition of mitotic cell cycle
GO:0048194	0.00619047	6	32	Golgi vesicle budding
GO:0009161	0.00629258	23	221	ribonucleoside monophosphate metabolic process
GO:1903573	0.00648811	7	40	negative regulation of response to endoplasmic reticulum stress
GO:0071353	0.00655621	5	23	cellular response to interleukin-4
GO:1990086	0.00657535	2	3	lens fiber cell apoptotic process
GO:0010639	0.00667259	28	323	negative regulation of organelle organization
GO:0007098	0.00672277	13	112	centrosome cycle
GO:0071930	0.00679372	2	3	negative regulation of transcription involved in G1/S transition of mitotic cell cycle
GO:0006734	0.00681154	5	22	NADH metabolic process
GO:1901360	0.0069692	237	3839	organic cyclic compound metabolic process
GO:0010569	0.0071405	6	33	regulation of double-strand break repair via homologous recombination
GO:1901989	0.00714507	10	75	positive regulation of cell cycle phase transition
GO:0019637	0.0072591	57	739	organophosphate metabolic process
GO:0046605	0.00733255	8	54	regulation of centrosome cycle
GO:0046602	0.00738391	3	8	regulation of mitotic centrosome separation
GO:0070670	0.0075442	5	24	response to interleukin-4
GO:0009259	0.00755552	31	341	ribonucleotide metabolic process
GO:0044843	0.00760281	16	150	cell cycle G1/S phase transition
GO:0015931	0.00766623	17	162	nucleobase-containing compound transport
GO:1902850	0.0076682	13	115	microtubule cytoskeleton organization involved in mitosis
GO:0009147	0.00770018	4	14	pyrimidine nucleoside triphosphate metabolic process
GO:1905463	0.00772069	2	3	negative regulation of DNA duplex unwinding
GO:0006164	0.00777163	19	184	purine nucleotide biosynthetic process
GO:0051309	0.00781835	2	3	female meiosis chromosome separation
GO:0046112	0.00782857	4	15	nucleobase biosynthetic process
GO:1901976	0.00783155	6	32	regulation of cell cycle checkpoint
GO:0097193	0.00785129	23	240	intrinsic apoptotic signaling pathway
GO:0021695	0.00786804	7	48	cerebellar cortex development
GO:0009220	0.00788274	4	14	pyrimidine ribonucleotide biosynthetic process
GO:1901992	0.00804223	9	65	positive regulation of mitotic cell cycle phase transition
GO:0006489	0.00815123	2	3	dolichyl diphosphate biosynthetic process
GO:0046465	0.00815123	2	3	dolichyl diphosphate metabolic process
GO:2001234	0.00822387	18	176	negative regulation of apoptotic signaling pathway
GO:0070837	0.00824615	2	3	dehydroascorbic acid transport
GO:0019693	0.0082921	32	357	ribose phosphate metabolic process
GO:1900041	0.00832739	2	3	negative regulation of interleukin-2 secretion
GO:0033314	0.00850794	3	9	mitotic DNA replication checkpoint
GO:0015684	0.00863493	2	3	ferrous iron transport
GO:0032875	0.00885429	3	10	regulation of DNA endoreduplication
GO:0006826	0.00892958	5	27	iron ion transport
GO:2000779	0.00894298	8	57	regulation of double-strand break repair
GO:0009206	0.00897327	13	105	purine ribonucleoside triphosphate biosynthetic process
GO:0031081	0.00909343	2	3	nuclear pore distribution
GO:0051664	0.00909343	2	3	nuclear pore localization
GO:2000573	0.00929374	9	66	positive regulation of DNA biosynthetic process
GO:0031497	0.0093903	10	75	chromatin assembly
GO:0009205	0.00949372	22	216	purine ribonucleoside triphosphate metabolic process
GO:0009145	0.00973227	13	106	purine nucleoside triphosphate biosynthetic process
GO:0072522	0.0097632	19	188	purine-containing compound biosynthetic process
GO:1990542	0.00983186	9	59	mitochondrial transmembrane transport
GO:0009126	0.00990598	22	217	purine nucleoside monophosphate metabolic process
GO:0009167	0.00990598	22	217	purine ribonucleoside monophosphate metabolic process
GO:0021680	0.0099173	5	28	cerebellar Purkinje cell layer development
GO:0007051	0.00997633	15	145	spindle organization
GO:0009218	0.0102249	4	15	pyrimidine ribonucleotide metabolic process
GO:0007095	0.0102504	4	18	mitotic G2 DNA damage checkpoint
GO:0006284	0.010304	6	34	base-excision repair
GO:0006272	0.0103919	2	3	leading strand elongation
GO:0046599	0.0103962	4	18	regulation of centriole replication
GO:0060707	0.0104165	3	10	trophoblast giant cell differentiation
GO:0045740	0.0106382	6	35	positive regulation of DNA replication
GO:0061792	0.0107266	2	4	secretory granule maturation
GO:0044314	0.0113506	2	3	protein K27-linked ubiquitination
GO:0022900	0.0115159	11	81	electron transport chain
GO:0006106	0.0115274	2	3	fumarate metabolic process
GO:2001020	0.0115829	17	173	regulation of response to DNA damage stimulus
GO:0016999	0.0117159	11	87	antibiotic metabolic process
GO:0022616	0.0117739	4	17	DNA strand elongation
GO:0009116	0.0119039	10	75	nucleoside metabolic process
GO:0031023	0.0120712	13	121	microtubule organizing center organization
GO:0044249	0.0121623	220	3598	cellular biosynthetic process
GO:0042023	0.0125292	3	11	DNA endoreduplication
GO:0031122	0.012555	7	52	cytoplasmic microtubule organization
GO:0035434	0.0126474	2	4	copper ion transmembrane transport
GO:0006266	0.0128866	3	10	DNA ligation
GO:0009209	0.0129199	3	9	pyrimidine ribonucleoside triphosphate biosynthetic process
GO:0017144	0.0131772	39	467	drug metabolic process
GO:0032886	0.0132029	18	201	regulation of microtubule-based process
GO:0072719	0.0134961	2	4	cellular response to cisplatin
GO:0098957	0.013543	2	4	anterograde axonal transport of mitochondrion
GO:0009144	0.0135462	22	223	purine nucleoside triphosphate metabolic process
GO:0072395	0.0137701	5	27	signal transduction involved in cell cycle checkpoint
GO:0072401	0.0137701	5	27	signal transduction involved in DNA integrity checkpoint
GO:0072422	0.0137701	5	27	signal transduction involved in DNA damage checkpoint
GO:0009628	0.013927	50	695	response to abiotic stimulus
GO:0060718	0.0139304	2	4	chorionic trophoblast cell differentiation
GO:0050657	0.0140801	14	133	nucleic acid transport
GO:0050658	0.0140801	14	133	RNA transport
GO:0043434	0.0143289	20	227	response to peptide hormone
GO:0000320	0.014572	2	4	re-entry into mitotic cell cycle
GO:0006091	0.0147581	26	285	generation of precursor metabolites and energy
GO:0015677	0.014765	2	5	copper ion import
GO:0045814	0.0150235	8	63	negative regulation of gene expression, epigenetic
GO:0033143	0.015131	8	66	regulation of intracellular steroid hormone receptor signaling pathway
GO:0048387	0.0154154	2	4	negative regulation of retinoic acid receptor signaling pathway
GO:1902806	0.01565	11	97	regulation of cell cycle G1/S phase transition
GO:0006900	0.0156765	7	49	vesicle budding from membrane
GO:0097190	0.0158029	37	467	apoptotic signaling pathway
GO:0030150	0.0162392	4	16	protein import into mitochondrial matrix
GO:0051236	0.0163721	14	136	establishment of RNA localization
GO:0015780	0.0163998	3	10	nucleotide-sugar transmembrane transport
GO:0006541	0.0165573	4	20	glutamine metabolic process
GO:0051095	0.0166707	3	10	regulation of helicase activity
GO:0010826	0.0167072	3	11	negative regulation of centrosome duplication
GO:0098926	0.0167192	3	12	postsynaptic signal transduction
GO:0099527	0.0167192	3	12	postsynapse to nucleus signaling pathway
GO:0034645	0.0167313	180	2945	cellular macromolecule biosynthetic process
GO:0017038	0.0168201	18	190	protein import
GO:0009058	0.0168335	226	3726	biosynthetic process
GO:0097286	0.0170146	3	11	iron ion import
GO:0061469	0.0170491	3	10	regulation of type B pancreatic cell proliferation
GO:0022904	0.0174995	10	75	respiratory electron transport chain
GO:0009119	0.0175796	8	58	ribonucleoside metabolic process
GO:0009208	0.0177193	3	10	pyrimidine ribonucleoside triphosphate metabolic process
GO:0010498	0.0177942	32	396	proteasomal protein catabolic process
GO:0006206	0.0178406	3	12	pyrimidine nucleobase metabolic process
GO:0045901	0.0178455	2	4	positive regulation of translational elongation
GO:0044819	0.0181865	4	18	mitotic G1/S transition checkpoint
GO:2000278	0.0182032	11	99	regulation of DNA biosynthetic process
GO:1901576	0.0187469	222	3665	organic substance biosynthetic process
GO:0072718	0.0188623	2	5	response to cisplatin
GO:0045605	0.0190237	3	10	negative regulation of epidermal cell differentiation
GO:0000281	0.0193384	9	73	mitotic cytokinesis
GO:1905340	0.0196861	2	4	regulation of protein localization to kinetochore
GO:1905342	0.0196861	2	4	positive regulation of protein localization to kinetochore
GO:0048172	0.0197084	3	13	regulation of short-term neuronal synaptic plasticity
GO:1904152	0.0198412	3	11	regulation of retrograde protein transport, ER to cytosol
GO:0006561	0.0199091	2	4	proline biosynthetic process
GO:0034728	0.0200383	10	86	nucleosome organization
GO:0006490	0.02048	3	11	oligosaccharide-lipid intermediate biosynthetic process
GO:0046125	0.0204941	2	4	pyrimidine deoxyribonucleoside metabolic process
GO:0009262	0.0205491	5	27	deoxyribonucleotide metabolic process
GO:0009064	0.0205702	7	52	glutamine family amino acid metabolic process
GO:0030857	0.020598	5	31	negative regulation of epithelial cell differentiation
GO:1902042	0.0207333	4	20	negative regulation of extrinsic apoptotic signaling pathway via death domain receptors
GO:0061309	0.0208046	2	5	cardiac neural crest cell development involved in outflow tract morphogenesis
GO:0007099	0.0208446	5	32	centriole replication
GO:0046131	0.0208723	4	18	pyrimidine ribonucleoside metabolic process
GO:0035519	0.020893	2	4	protein K29-linked ubiquitination
GO:0051101	0.0209091	10	92	regulation of DNA binding
GO:0006047	0.0211356	3	11	UDP-N-acetylglucosamine metabolic process
GO:0007100	0.0212021	3	11	mitotic centrosome separation
GO:0006904	0.0213253	6	44	vesicle docking involved in exocytosis
GO:0010212	0.0213552	12	116	response to ionizing radiation
GO:2000831	0.0215976	3	11	regulation of steroid hormone secretion
GO:2000846	0.0215976	3	11	regulation of corticosteroid hormone secretion
GO:0006605	0.0219338	20	221	protein targeting
GO:0046606	0.0223461	3	12	negative regulation of centrosome cycle
GO:0009189	0.0223463	2	4	deoxyribonucleoside diphosphate biosynthetic process
GO:0000730	0.0224073	2	4	DNA recombinase assembly
GO:0090735	0.0224073	2	4	DNA repair complex assembly
GO:0006207	0.0224078	2	5	'de novo' pyrimidine nucleobase biosynthetic process
GO:0046034	0.0224299	19	194	ATP metabolic process
GO:0042775	0.0237007	8	55	mitochondrial ATP synthesis coupled electron transport
GO:1902116	0.0238316	5	31	negative regulation of organelle assembly
GO:0006457	0.0238349	14	132	protein folding
GO:0080135	0.0239329	38	517	regulation of cellular response to stress
GO:1900451	0.0241686	3	12	positive regulation of glutamate receptor signaling pathway
GO:0000910	0.0242186	13	130	cytokinesis
GO:0098534	0.0242756	5	33	centriole assembly
GO:0007091	0.0245434	7	53	metaphase/anaphase transition of mitotic cell cycle
GO:0008156	0.0246524	5	33	negative regulation of DNA replication
GO:0042776	0.0246706	2	4	mitochondrial ATP synthesis coupled proton transport
GO:0034622	0.0251626	58	807	cellular protein-containing complex assembly
GO:0006346	0.0253346	3	13	methylation-dependent chromatin silencing
GO:0052047	0.025372	1	1	interaction with other organism via secreted substance involved in symbiotic interaction
GO:0071712	0.0255146	3	12	ER-associated misfolded protein catabolic process
GO:0006348	0.0255723	2	5	chromatin silencing at telomere
GO:0009150	0.0258762	28	331	purine ribonucleotide metabolic process
GO:0070507	0.0260513	15	172	regulation of microtubule cytoskeleton organization
GO:0019725	0.0260514	43	602	cellular homeostasis
GO:0051299	0.0260789	3	12	centrosome separation
GO:0072757	0.0262118	2	5	cellular response to camptothecin
GO:2001251	0.026212	12	120	negative regulation of chromosome organization
GO:0070861	0.0262232	4	22	regulation of protein exit from endoplasmic reticulum
GO:0021549	0.0263934	8	77	cerebellum development
GO:0034502	0.0263991	9	77	protein localization to chromosome
GO:0009265	0.0264247	3	11	2'-deoxyribonucleotide biosynthetic process
GO:0046385	0.0264247	3	11	deoxyribose phosphate biosynthetic process
GO:0006754	0.0264984	11	97	ATP biosynthetic process
GO:1905462	0.0267062	2	5	regulation of DNA duplex unwinding
GO:0000079	0.0268956	7	52	regulation of cyclin-dependent protein serine/threonine kinase activity
GO:0044342	0.0269559	4	20	type B pancreatic cell proliferation
GO:2001233	0.0270825	26	318	regulation of apoptotic signaling pathway
GO:0010965	0.0273966	7	54	regulation of mitotic sister chromatid separation
GO:0010971	0.0278428	4	22	positive regulation of G2/M transition of mitotic cell cycle
GO:0032785	0.0278909	3	12	negative regulation of DNA-templated transcription, elongation
GO:0009059	0.0280344	181	3004	macromolecule biosynthetic process
GO:0006975	0.028043	2	6	DNA damage induced protein phosphorylation
GO:0010768	0.0281766	1	1	negative regulation of transcription from RNA polymerase II promoter in response to UV-induced DNA damage
GO:0040029	0.0283345	15	168	regulation of gene expression, epigenetic
GO:0006336	0.0284965	4	20	DNA replication-independent nucleosome assembly
GO:0035930	0.0285575	3	12	corticosteroid hormone secretion
GO:0019674	0.028691	5	31	NAD metabolic process
GO:0006824	0.0287031	2	5	cobalt ion transport
GO:1901070	0.0287284	3	11	guanosine-containing compound biosynthetic process
GO:0015980	0.0288359	19	206	energy derivation by oxidation of organic compounds
GO:0090266	0.0288919	3	12	regulation of mitotic cell cycle spindle assembly checkpoint
GO:1903504	0.0288919	3	12	regulation of mitotic spindle checkpoint
GO:0070408	0.0289935	1	1	carbamoyl phosphate metabolic process
GO:0070409	0.0289935	1	1	carbamoyl phosphate biosynthetic process
GO:1902902	0.0291381	3	12	negative regulation of autophagosome assembly
GO:0072606	0.0291785	3	12	interleukin-8 secretion
GO:0030809	0.0294954	3	14	negative regulation of nucleotide biosynthetic process
GO:1900372	0.0294954	3	14	negative regulation of purine nucleotide biosynthetic process
GO:2001170	0.0294954	3	14	negative regulation of ATP biosynthetic process
GO:1901068	0.0297243	5	31	guanosine-containing compound metabolic process
GO:1901566	0.0297741	84	1222	organonitrogen compound biosynthetic process
GO:0006041	0.0297933	2	5	glucosamine metabolic process
GO:0051298	0.029963	7	58	centrosome duplication
GO:0044784	0.0301095	7	55	metaphase/anaphase transition of cell cycle
GO:0045143	0.0303688	5	34	homologous chromosome segregation
GO:0006606	0.0308182	13	137	protein import into nucleus
GO:0051574	0.0308913	2	7	positive regulation of histone H3-K9 methylation
GO:0042773	0.0308956	8	58	ATP synthesis coupled electron transport
GO:0007052	0.0309075	10	96	mitotic spindle organization
GO:0031585	0.0310382	2	6	regulation of inositol 1,4,5-trisphosphate-sensitive calcium-release channel activity
GO:0070510	0.0311705	1	1	regulation of histone H4-K20 methylation
GO:0070512	0.0311705	1	1	positive regulation of histone H4-K20 methylation
GO:2001243	0.0313376	9	78	negative regulation of intrinsic apoptotic signaling pathway
GO:0034724	0.0321074	4	21	DNA replication-independent nucleosome organization
GO:0010838	0.0321729	2	5	positive regulation of keratinocyte proliferation
GO:0051028	0.032593	10	95	mRNA transport
GO:0006119	0.032607	10	82	oxidative phosphorylation
GO:1903334	0.0328222	2	5	positive regulation of protein folding
GO:0009186	0.0330685	2	5	deoxyribonucleoside diphosphate metabolic process
GO:0010458	0.0330951	4	22	exit from mitosis
GO:0009084	0.0331367	3	13	glutamine family amino acid biosynthetic process
GO:0051315	0.0331916	3	13	attachment of mitotic spindle microtubules to kinetochore
GO:0006287	0.0332598	2	5	base-excision repair, gap-filling
GO:0006807	0.033649	368	6348	nitrogen compound metabolic process
GO:0060717	0.033851	2	6	chorion development
GO:0040001	0.0340585	4	25	establishment of mitotic spindle localization
GO:0072524	0.0344948	12	117	pyridine-containing compound metabolic process
GO:0006855	0.0346793	6	48	drug transmembrane transport
GO:0016458	0.0348442	13	144	gene silencing
GO:1904029	0.0350753	7	55	regulation of cyclin-dependent protein kinase activity
GO:1901563	0.0351352	2	6	response to camptothecin
GO:0002437	0.0352707	4	22	inflammatory response to antigenic stimulus
GO:0032056	0.035433	2	6	positive regulation of translation in response to stress
GO:0044260	0.035451	299	5163	cellular macromolecule metabolic process
GO:1901998	0.0354695	5	33	toxin transport
GO:0051306	0.0358985	7	57	mitotic sister chromatid separation
GO:0031536	0.0359111	2	5	positive regulation of exit from mitosis
GO:0051985	0.0360754	6	45	negative regulation of chromosome segregation
GO:0031115	0.0363546	3	14	negative regulation of microtubule polymerization
GO:0071478	0.0364593	12	122	cellular response to radiation
GO:0048254	0.036746	2	5	snoRNA localization
GO:0097009	0.0368336	4	27	energy homeostasis
GO:0048278	0.0372665	7	61	vesicle docking
GO:0032466	0.0372932	2	6	negative regulation of cytokinesis
GO:0045683	0.0373051	3	13	negative regulation of epidermis development
GO:0022037	0.0377676	8	83	metencephalon development
GO:0036494	0.0378077	1	1	positive regulation of translation initiation in response to endoplasmic reticulum stress
GO:1990414	0.0378552	2	6	replication-born double-strand break repair via sister chromatid exchange
GO:0050710	0.0383486	5	35	negative regulation of cytokine secretion
GO:0006333	0.0384681	10	96	chromatin assembly or disassembly
GO:0051170	0.0385577	13	141	import into nucleus
GO:0033762	0.0388727	2	6	response to glucagon
GO:0046600	0.0391131	2	7	negative regulation of centriole replication
GO:0006913	0.039213	21	257	nucleocytoplasmic transport
GO:0051169	0.039213	21	257	nuclear transport
GO:0006611	0.0393051	11	109	protein export from nucleus
GO:0021794	0.0393146	2	8	thalamus development
GO:0001755	0.0395422	5	40	neural crest cell migration
GO:0009416	0.0396035	17	208	response to light stimulus
GO:1901652	0.0396353	21	268	response to peptide
GO:2001242	0.0398631	13	133	regulation of intrinsic apoptotic signaling pathway
GO:0090166	0.0400507	2	6	Golgi disassembly
GO:0030252	0.0401784	3	16	growth hormone secretion
GO:0007094	0.0404722	5	34	mitotic spindle assembly checkpoint
GO:0071173	0.0404722	5	34	spindle assembly checkpoint
GO:0009226	0.0404945	3	13	nucleotide-sugar biosynthetic process
GO:0006471	0.0404965	4	24	protein ADP-ribosylation
GO:0000054	0.040507	3	13	ribosomal subunit export from nucleus
GO:0033750	0.040507	3	13	ribosome localization
GO:1902041	0.0405459	5	38	regulation of extrinsic apoptotic signaling pathway via death domain receptors
GO:0030174	0.0405849	2	6	regulation of DNA-dependent DNA replication initiation
GO:0016321	0.0408487	2	6	female meiosis chromosome segregation
GO:0051345	0.0409864	28	379	positive regulation of hydrolase activity
GO:0002861	0.0409914	3	13	regulation of inflammatory response to antigenic stimulus
GO:0033280	0.0410264	2	7	response to vitamin D
GO:0045931	0.041029	12	129	positive regulation of mitotic cell cycle
GO:0000052	0.041153	2	7	citrulline metabolic process
GO:0071569	0.0414099	2	6	protein ufmylation
GO:0007129	0.0415898	4	25	synapsis
GO:1905818	0.0417609	7	59	regulation of chromosome separation
GO:0003350	0.0418472	1	1	pulmonary myocardium development
GO:0140074	0.0418472	1	1	cardiac endothelial to mesenchymal transition
GO:1905292	0.0418472	1	1	regulation of neural crest cell differentiation
GO:1905294	0.0418472	1	1	positive regulation of neural crest cell differentiation
GO:1905310	0.0418472	1	1	regulation of cardiac neural crest cell migration involved in outflow tract morphogenesis
GO:1905312	0.0418472	1	1	positive regulation of cardiac neural crest cell migration involved in outflow tract morphogenesis
GO:1901551	0.0420693	1	1	negative regulation of endothelial cell development
GO:1903141	0.0420693	1	1	negative regulation of establishment of endothelial barrier
GO:1900040	0.042105	2	8	regulation of interleukin-2 secretion
GO:0051640	0.0421801	34	493	organelle localization
GO:2000833	0.0422263	2	6	positive regulation of steroid hormone secretion
GO:2000848	0.0422263	2	6	positive regulation of corticosteroid hormone secretion
GO:0003299	0.0423178	3	17	muscle hypertrophy in response to stress
GO:0014898	0.0423178	3	17	cardiac muscle hypertrophy in response to stress
GO:0033045	0.0424308	8	73	regulation of sister chromatid segregation
GO:1902751	0.0424507	4	25	positive regulation of cell cycle G2/M phase transition
GO:0035929	0.0428392	3	14	steroid hormone secretion
GO:1905050	0.0430171	2	6	positive regulation of metallopeptidase activity
GO:2001135	0.0430532	2	7	regulation of endocytic recycling
GO:0016192	0.0433477	70	1095	vesicle-mediated transport
GO:0000723	0.0433483	11	116	telomere maintenance
GO:0022414	0.0434077	54	814	reproductive process
GO:0035815	0.043704	2	6	positive regulation of renal sodium excretion
GO:0032075	0.0438503	2	6	positive regulation of nuclease activity
GO:0016093	0.0440222	2	6	polyprenol metabolic process
GO:0033273	0.0441092	3	16	response to vitamin
GO:0061640	0.0443575	9	84	cytoskeleton-dependent cytokinesis
GO:0000003	0.044364	54	815	reproduction
GO:0045617	0.0444918	2	6	negative regulation of keratinocyte differentiation
GO:0043388	0.0445198	6	49	positive regulation of DNA binding
GO:0006163	0.0445461	28	348	purine nucleotide metabolic process
GO:0021860	0.0445646	2	9	pyramidal neuron development
GO:0006560	0.044673	2	6	proline metabolic process
GO:0006839	0.0449608	14	143	mitochondrial transport
GO:0090231	0.0449992	3	14	regulation of spindle checkpoint
GO:1903867	0.0450053	2	7	extraembryonic membrane development
GO:0072595	0.0452206	5	34	maintenance of protein localization in organelle
GO:0045003	0.0454783	2	6	double-strand break repair via synthesis-dependent strand annealing
GO:0007497	0.0457717	1	1	posterior midgut development
GO:0035645	0.0457717	1	1	enteric smooth muscle cell differentiation
GO:0086100	0.0457717	1	1	endothelin receptor signaling pathway
GO:1901657	0.0458711	10	93	glycosyl compound metabolic process
GO:0000056	0.045974	2	6	ribosomal small subunit export from nucleus
GO:0030518	0.0460595	9	96	intracellular steroid hormone receptor signaling pathway
GO:0046037	0.0461563	2	6	GMP metabolic process
GO:0048174	0.0467229	1	1	negative regulation of short-term neuronal synaptic plasticity
GO:0061782	0.0467229	1	1	vesicle fusion with vesicle
GO:0099161	0.0467229	1	1	regulation of presynaptic dense core granule exocytosis
GO:1905414	0.0467229	1	1	negative regulation of dense core granule exocytosis
GO:1905415	0.0467229	1	1	positive regulation of dense core granule exocytosis
GO:1905432	0.0467229	1	1	regulation of retrograde trans-synaptic signaling by neuropeptide
GO:1905433	0.0467229	1	1	negative regulation of retrograde trans-synaptic signaling by neuropeptide
GO:1904762	0.0474383	1	1	positive regulation of myofibroblast differentiation
GO:0043628	0.0475192	5	35	ncRNA 3'-end processing
GO:0033574	0.0475366	3	16	response to testosterone
GO:0033146	0.047543	4	29	regulation of intracellular estrogen receptor signaling pathway
GO:0006042	0.0481828	1	1	glucosamine biosynthetic process
GO:0071174	0.048343	5	36	mitotic spindle checkpoint
GO:0072355	0.0485232	1	1	histone H3-T3 phosphorylation
GO:0033572	0.0491704	2	8	transferrin transport
GO:0032200	0.0491821	11	118	telomere organization
GO:0071157	0.0495707	3	15	negative regulation of cell cycle arrest
GO:0006732	0.0495866	21	248	coenzyme metabolic process
GO:0006265	0.0498153	2	7	DNA topological change
GO:0031297	0.0498939	4	29	replication fork processing
GO:0033301	0.0499112	1	1	cell cycle comprising mitosis without cytokinesis
GO:0021859	0.0499909	2	10	pyramidal neuron differentiation
GO:0014887	0.050068	3	18	cardiac muscle adaptation
GO:0006592	0.050772	1	1	ornithine biosynthetic process
GO:0010033	0.0508401	111	1830	response to organic substance
GO:0032901	0.0518429	1	1	positive regulation of neurotrophin production
GO:1902292	0.0519397	1	1	cell cycle DNA replication initiation
GO:1902295	0.0519397	1	1	synthesis of RNA primer involved in cell cycle DNA replication
GO:1902315	0.0519397	1	1	nuclear cell cycle DNA replication initiation
GO:1902318	0.0519397	1	1	synthesis of RNA primer involved in nuclear cell cycle DNA replication
GO:1902975	0.0519397	1	1	mitotic DNA replication initiation
GO:1902981	0.0519397	1	1	synthesis of RNA primer involved in mitotic DNA replication
GO:0071426	0.0519861	7	60	ribonucleoprotein complex export from nucleus
GO:0051656	0.0520171	27	381	establishment of organelle localization
GO:0045911	0.0520859	4	27	positive regulation of DNA recombination
GO:0097752	0.0520972	1	1	regulation of DNA stability
GO:0010256	0.0522747	23	313	endomembrane system organization
GO:0030071	0.0525145	6	49	regulation of mitotic metaphase/anaphase transition
GO:0006612	0.052519	9	88	protein targeting to membrane
GO:0006273	0.0525679	2	7	lagging strand elongation
GO:1904565	0.0526869	1	1	response to 1-oleoyl-sn-glycerol 3-phosphate
GO:1904566	0.0526869	1	1	cellular response to 1-oleoyl-sn-glycerol 3-phosphate
GO:0042728	0.0532593	1	1	flavin-containing compound catabolic process
GO:0072389	0.0532593	1	1	flavin adenine dinucleotide catabolic process
GO:1903007	0.0532593	1	1	positive regulation of Lys63-specific deubiquitinase activity
GO:0098725	0.053381	1	1	symmetric cell division
GO:1904777	0.053381	1	1	negative regulation of protein localization to cell cortex
GO:0070970	0.0536583	2	9	interleukin-2 secretion
GO:0051983	0.0537999	9	92	regulation of chromosome segregation
GO:0071428	0.0538245	3	15	rRNA-containing ribonucleoprotein complex export from nucleus
GO:0097327	0.0539137	6	53	response to antineoplastic agent
GO:0006188	0.054031	2	7	IMP biosynthetic process
GO:0031001	0.0542231	1	1	response to brefeldin A
GO:0060706	0.0545288	3	17	cell differentiation involved in embryonic placenta development
GO:1905535	0.0546968	1	1	regulation of eukaryotic translation initiation factor 4F complex assembly
GO:1905537	0.0546968	1	1	positive regulation of eukaryotic translation initiation factor 4F complex assembly
GO:1905610	0.0546968	1	1	regulation of mRNA cap binding
GO:1905612	0.0546968	1	1	positive regulation of mRNA cap binding
GO:0043161	0.054706	26	339	proteasome-mediated ubiquitin-dependent protein catabolic process
GO:0007584	0.0550836	7	68	response to nutrient
GO:0010824	0.0551455	5	39	regulation of centrosome duplication
GO:0044205	0.0553354	1	1	'de novo' UMP biosynthetic process
GO:1903461	0.0554698	1	1	Okazaki fragment processing involved in mitotic DNA replication
GO:1902504	0.0555455	1	1	regulation of signal transduction involved in mitotic G2 DNA damage checkpoint
GO:0051866	0.0558344	1	1	general adaptation syndrome
GO:0071166	0.0559108	7	61	ribonucleoprotein complex localization
GO:0045839	0.0559869	6	50	negative regulation of mitotic nuclear division
GO:0006591	0.0563415	2	7	ornithine metabolic process
GO:0015676	0.0566676	1	1	vanadium ion transport
GO:0015692	0.0566676	1	1	lead ion transport
GO:0070627	0.0566676	1	1	ferrous iron import
GO:1902939	0.0568101	1	1	negative regulation of intracellular calcium activated chloride channel activity
GO:2001136	0.057335	1	1	negative regulation of endocytic recycling
GO:0045737	0.0574173	3	16	positive regulation of cyclin-dependent protein serine/threonine kinase activity
GO:0046496	0.0576469	11	113	nicotinamide nucleotide metabolic process
GO:0006386	0.0577277	1	1	termination of RNA polymerase III transcription
GO:0046039	0.0578531	4	26	GTP metabolic process
GO:0061308	0.0579925	2	8	cardiac neural crest cell development involved in heart development
GO:0036085	0.0580279	1	1	GDP-fucose import into Golgi lumen
GO:0002926	0.0580672	1	1	tRNA wobble base 5-methoxycarbonylmethyl-2-thiouridinylation
GO:0034508	0.0581241	4	26	centromere complex assembly
GO:0034404	0.0581594	12	126	nucleobase-containing small molecule biosynthetic process
GO:1905517	0.0583829	4	27	macrophage migration
GO:0046349	0.0583895	2	7	amino sugar biosynthetic process
GO:0021536	0.0585352	4	31	diencephalon development
GO:0010835	0.0586681	2	7	regulation of protein ADP-ribosylation
GO:0045841	0.0588756	5	38	negative regulation of mitotic metaphase/anaphase transition
GO:1902426	0.0589707	1	1	deactivation of mitotic spindle assembly checkpoint
GO:1905341	0.0589707	1	1	negative regulation of protein localization to kinetochore
GO:0048478	0.0590099	2	8	replication fork protection
GO:0033047	0.0592244	7	65	regulation of mitotic sister chromatid segregation
GO:0031247	0.0592626	1	1	actin rod assembly
GO:1905453	0.0594006	1	1	regulation of myeloid progenitor cell differentiation
GO:0110008	0.059523	1	1	ncRNA deadenylation
GO:0010587	0.0598007	2	8	miRNA catabolic process
GO:0051096	0.0599352	2	7	positive regulation of helicase activity
GO:0031577	0.0600427	5	38	spindle checkpoint
GO:2000001	0.0600704	3	17	regulation of DNA damage checkpoint
GO:0021854	0.0601863	2	8	hypothalamus development
GO:0010807	0.0602753	2	9	regulation of synaptic vesicle priming
GO:0090152	0.0605599	1	1	establishment of protein localization to mitochondrial membrane involved in mitochondrial fission
GO:0044467	0.0606947	1	1	glial cell-derived neurotrophic factor secretion
GO:1900035	0.0606947	1	1	negative regulation of cellular response to heat
GO:1900166	0.0606947	1	1	regulation of glial cell-derived neurotrophic factor secretion
GO:1900168	0.0606947	1	1	positive regulation of glial cell-derived neurotrophic factor secretion
GO:0006045	0.0607293	1	1	N-acetylglucosamine biosynthetic process
GO:0019362	0.0610056	11	114	pyridine nucleotide metabolic process
GO:2000849	0.0610073	2	7	regulation of glucocorticoid secretion
GO:1904716	0.0614308	1	1	positive regulation of chaperone-mediated autophagy
GO:0006448	0.0614902	3	17	regulation of translational elongation
GO:0048268	0.0615338	3	18	clathrin coat assembly
GO:0035278	0.0617118	2	11	miRNA mediated inhibition of translation
GO:0040033	0.0617118	2	11	negative regulation of translation, ncRNA-mediated
GO:0045974	0.0617118	2	11	regulation of translation, ncRNA-mediated
GO:0001980	0.061717	1	1	regulation of systemic arterial blood pressure by ischemic conditions
GO:0002014	0.061717	1	1	vasoconstriction of artery involved in ischemic response to lowering of systemic arterial blood pressure
GO:0006430	0.0617463	1	1	lysyl-tRNA aminoacylation
GO:0099158	0.0617504	1	1	regulation of recycling endosome localization within postsynapse
GO:0006463	0.0618547	1	1	steroid hormone receptor complex assembly
GO:1904178	0.0620289	1	1	negative regulation of adipose tissue development
GO:0007080	0.0620761	5	37	mitotic metaphase plate congression
GO:0008614	0.0620787	1	1	pyridoxine metabolic process
GO:0008615	0.0620787	1	1	pyridoxine biosynthetic process
GO:1902977	0.0621573	1	1	mitotic DNA replication preinitiation complex assembly
GO:0006844	0.062202	1	1	acyl carnitine transport
GO:0089709	0.062202	1	1	L-histidine transmembrane transport
GO:0002397	0.06224	1	1	MHC class I protein complex assembly
GO:0002502	0.06224	1	1	peptide antigen assembly with MHC class I protein complex
GO:0031915	0.0625547	2	9	positive regulation of synaptic plasticity
GO:0006055	0.0626589	1	1	CMP-N-acetylneuraminate biosynthetic process
GO:1902219	0.0626633	1	1	negative regulation of intrinsic apoptotic signaling pathway in response to osmotic stress
GO:1902099	0.0628153	6	51	regulation of metaphase/anaphase transition of cell cycle
GO:0043401	0.0628209	9	101	steroid hormone mediated signaling pathway
GO:0070093	0.0630676	1	1	negative regulation of glucagon secretion
GO:2000104	0.0631566	3	19	negative regulation of DNA-dependent DNA replication
GO:0033144	0.0632864	4	31	negative regulation of intracellular steroid hormone receptor signaling pathway
GO:0044030	0.063293	3	21	regulation of DNA methylation
GO:0018160	0.0633967	1	1	peptidyl-pyrromethane cofactor linkage
GO:0045830	0.0636397	3	18	positive regulation of isotype switching
GO:0043126	0.0636424	1	1	regulation of 1-phosphatidylinositol 4-kinase activity
GO:0043128	0.0636424	1	1	positive regulation of 1-phosphatidylinositol 4-kinase activity
GO:0002541	0.0637328	1	1	activation of plasma proteins involved in acute inflammatory response
GO:0021539	0.0638343	1	1	subthalamus development
GO:0006305	0.0638925	5	45	DNA alkylation
GO:0006306	0.0638925	5	45	DNA methylation
GO:0006710	0.0638932	1	1	androgen catabolic process
GO:2000866	0.0638932	1	1	positive regulation of estradiol secretion
GO:1902235	0.0642071	4	27	regulation of endoplasmic reticulum stress-induced intrinsic apoptotic signaling pathway
GO:0140056	0.0642662	7	69	organelle localization by membrane tethering
GO:0061880	0.0643486	1	1	regulation of anterograde axonal transport of mitochondrion
GO:0061881	0.0643486	1	1	positive regulation of anterograde axonal transport of mitochondrion
GO:0035845	0.0643693	2	8	photoreceptor cell outer segment organization
GO:0033198	0.0644434	3	18	response to ATP
GO:0006228	0.0648082	2	7	UTP biosynthetic process
GO:0003147	0.0648521	1	1	neural crest cell migration involved in heart formation
GO:0060974	0.0648521	1	1	cell migration involved in heart formation
GO:0061713	0.0648521	1	1	anterior neural tube closure
GO:0071231	0.0648521	1	1	cellular response to folic acid
GO:0030491	0.0649183	1	1	heteroduplex formation
GO:0061307	0.0650408	2	9	cardiac neural crest cell differentiation involved in heart development
GO:1902100	0.0650984	5	39	negative regulation of metaphase/anaphase transition of cell cycle
GO:2000816	0.0655645	5	39	negative regulation of mitotic sister chromatid separation
GO:1990267	0.0655748	1	1	response to transition metal nanoparticle
GO:0051570	0.0655955	3	20	regulation of histone H3-K9 methylation
GO:0009120	0.065682	2	7	deoxyribonucleoside metabolic process
GO:2000854	0.0657177	1	1	positive regulation of corticosterone secretion
GO:0080164	0.0658078	1	1	regulation of nitric oxide metabolic process
GO:0051510	0.065863	1	1	regulation of unidimensional cell growth
GO:0051511	0.065863	1	1	negative regulation of unidimensional cell growth
GO:0071964	0.065863	1	1	establishment of cell polarity regulating cell shape
GO:1905873	0.065863	1	1	positive regulation of protein localization to cell leading edge
GO:1905875	0.065863	1	1	negative regulation of postsynaptic density organization
GO:2000782	0.065863	1	1	regulation of establishment of cell polarity regulating cell shape
GO:2000784	0.065863	1	1	positive regulation of establishment of cell polarity regulating cell shape
GO:0000494	0.066063	1	1	box C/D snoRNA 3'-end processing
GO:0033967	0.066063	1	1	box C/D snoRNA metabolic process
GO:0034963	0.066063	1	1	box C/D snoRNA processing
GO:1990258	0.066063	1	1	histone glutamine methylation
GO:0045840	0.0667781	5	42	positive regulation of mitotic nuclear division
GO:0009133	0.067078	2	7	nucleoside diphosphate biosynthetic process
GO:0006185	0.0672779	1	1	dGDP biosynthetic process
GO:0009170	0.0672779	1	1	purine deoxyribonucleoside monophosphate metabolic process
GO:0009183	0.0672779	1	1	purine deoxyribonucleoside diphosphate biosynthetic process
GO:0046054	0.0672779	1	1	dGMP metabolic process
GO:0046711	0.0672779	1	1	GDP biosynthetic process
GO:0031441	0.0673313	2	8	negative regulation of mRNA 3'-end processing
GO:1900364	0.0673313	2	8	negative regulation of mRNA polyadenylation
GO:0016050	0.0674673	17	218	vesicle organization
GO:0051099	0.0675382	14	171	positive regulation of binding
GO:0051186	0.06773	29	372	cofactor metabolic process
GO:0006617	0.0678427	1	1	SRP-dependent cotranslational protein targeting to membrane, signal sequence recognition
GO:1903723	0.0680995	1	1	negative regulation of centriole elongation
GO:0009112	0.068421	4	29	nucleobase metabolic process
GO:0072434	0.0685707	1	2	signal transduction involved in mitotic G2 DNA damage checkpoint
GO:0051180	0.0687393	3	18	vitamin transport
GO:0015682	0.0691203	2	10	ferric iron transport
GO:0072512	0.0691203	2	10	trivalent inorganic cation transport
GO:0070601	0.0691396	2	8	centromeric sister chromatid cohesion
GO:0036372	0.0693111	1	1	opsin transport
GO:1902513	0.0695273	2	9	regulation of organelle transport along microtubule
GO:0046530	0.0697174	5	44	photoreceptor cell differentiation
GO:1904153	0.0697478	2	8	negative regulation of retrograde protein transport, ER to cytosol
GO:0045862	0.0697709	20	259	positive regulation of proteolysis
GO:0016188	0.0698274	2	10	synaptic vesicle maturation
GO:0019673	0.0699958	2	7	GDP-mannose metabolic process
GO:0007161	0.0702806	1	2	calcium-independent cell-matrix adhesion
GO:0060973	0.0710151	2	9	cell migration involved in heart development
GO:0051784	0.0714364	6	53	negative regulation of nuclear division
GO:0055114	0.0717662	49	688	oxidation-reduction process
GO:0071295	0.071835	2	9	cellular response to vitamin
GO:0042543	0.0719847	1	1	protein N-linked glycosylation via arginine
GO:1905819	0.0721685	5	40	negative regulation of chromosome separation
GO:0006733	0.0722051	12	130	oxidoreduction coenzyme metabolic process
GO:0031571	0.0722982	3	17	mitotic G1 DNA damage checkpoint
GO:0051900	0.072737	3	17	regulation of mitochondrial depolarization
GO:0006488	0.0727762	2	8	dolichol-linked oligosaccharide biosynthetic process
GO:0006103	0.0728111	3	17	2-oxoglutarate metabolic process
GO:0051307	0.0728375	3	19	meiotic chromosome separation
GO:2000620	0.0728617	1	2	positive regulation of histone H4-K16 acetylation
GO:0051292	0.0734719	2	9	nuclear pore complex assembly
GO:2001237	0.0735436	7	71	negative regulation of extrinsic apoptotic signaling pathway
GO:0016446	0.0738637	2	9	somatic hypermutation of immunoglobulin genes
GO:0060628	0.074047	3	18	regulation of ER to Golgi vesicle-mediated transport
GO:0060968	0.0742756	6	56	regulation of gene silencing
GO:0034644	0.0744207	7	67	cellular response to UV
GO:2001169	0.0744725	5	43	regulation of ATP biosynthetic process
GO:0006342	0.0748588	6	58	chromatin silencing
GO:0051168	0.0749668	11	123	nuclear export
GO:0043084	0.0764551	2	10	penile erection
GO:0008608	0.0766685	4	30	attachment of spindle microtubules to kinetochore
GO:0006424	0.077542	1	2	glutamyl-tRNA aminoacylation
GO:0072711	0.0775769	2	9	cellular response to hydroxyurea
GO:1904031	0.0778095	3	18	positive regulation of cyclin-dependent protein kinase activity
GO:1905616	0.0778337	1	2	regulation of miRNA mediated inhibition of translation
GO:1905618	0.0778337	1	2	positive regulation of miRNA mediated inhibition of translation
GO:0042558	0.0782656	4	28	pteridine-containing compound metabolic process
GO:0071318	0.0782789	2	9	cellular response to ATP
GO:0034504	0.0784098	18	236	protein localization to nucleus
GO:1902724	0.0790365	1	2	positive regulation of skeletal muscle satellite cell proliferation
GO:1902728	0.0790365	1	2	positive regulation of growth factor dependent skeletal muscle satellite cell proliferation
GO:0010705	0.0793424	1	2	meiotic DNA double-strand break processing involved in reciprocal meiotic recombination
GO:0010808	0.0793719	1	2	positive regulation of synaptic vesicle priming
GO:0090116	0.0797276	1	2	C-5 methylation of cytosine
GO:0044783	0.0797413	3	18	G1 DNA damage checkpoint
GO:2000615	0.0798262	2	10	regulation of histone H3-K9 acetylation
GO:0035933	0.0800611	2	8	glucocorticoid secretion
GO:1902236	0.0801413	3	18	negative regulation of endoplasmic reticulum stress-induced intrinsic apoptotic signaling pathway
GO:0031670	0.0804936	4	31	cellular response to nutrient
GO:0035520	0.0810143	2	9	monoubiquitinated protein deubiquitination
GO:0008625	0.0811156	6	58	extrinsic apoptotic signaling pathway via death domain receptors
GO:0009130	0.081166	2	8	pyrimidine nucleoside monophosphate biosynthetic process
GO:0051414	0.0813241	1	2	response to cortisol
GO:0046381	0.0813772	1	2	CMP-N-acetylneuraminate metabolic process
GO:1900240	0.0814561	1	2	negative regulation of phenotypic switching
GO:1905916	0.0814561	1	2	negative regulation of cell differentiation involved in phenotypic switching
GO:1905931	0.0814561	1	2	negative regulation of vascular smooth muscle cell differentiation involved in phenotypic switching
GO:0010952	0.0816423	11	124	positive regulation of peptidase activity
GO:0051293	0.0818652	4	34	establishment of spindle localization
GO:0033048	0.081876	5	42	negative regulation of mitotic sister chromatid segregation
GO:0046051	0.0822812	2	8	UTP metabolic process
GO:0032096	0.0824436	2	8	negative regulation of response to food
GO:1904235	0.0830318	1	2	regulation of substrate-dependent cell migration, cell attachment to substrate
GO:1904237	0.0830318	1	2	positive regulation of substrate-dependent cell migration, cell attachment to substrate
GO:2001202	0.0830318	1	2	negative regulation of transforming growth factor-beta secretion
GO:0071288	0.0831251	1	2	cellular response to mercury ion
GO:0045820	0.0836607	2	10	negative regulation of glycolytic process
GO:1903615	0.0836641	1	2	positive regulation of protein tyrosine phosphatase activity
GO:0002566	0.0843235	2	10	somatic diversification of immune receptors via somatic mutation
GO:0006241	0.0844501	2	8	CTP biosynthetic process
GO:0046036	0.0844501	2	8	CTP metabolic process
GO:1904975	0.0846237	1	2	response to bleomycin
GO:1904976	0.0846237	1	2	cellular response to bleomycin
GO:0051882	0.0846982	3	18	mitochondrial depolarization
GO:0009162	0.0847619	2	8	deoxyribonucleoside monophosphate metabolic process
GO:0033046	0.0857969	5	43	negative regulation of sister chromatid segregation
GO:0008152	0.0862864	415	7303	metabolic process
GO:0033262	0.0863005	2	10	regulation of nuclear cell cycle DNA replication
GO:1904211	0.086415	1	2	membrane protein proteolysis involved in retrograde protein transport, ER to cytosol
GO:1905524	0.0864663	1	2	negative regulation of protein autoubiquitination
GO:0044093	0.0868118	66	1071	positive regulation of molecular function
GO:0090150	0.0872921	15	184	establishment of protein localization to membrane
GO:0045870	0.0875937	1	2	positive regulation of single stranded viral RNA replication via double stranded DNA intermediate
GO:1903031	0.0877033	1	2	regulation of microtubule plus-end binding
GO:1903033	0.0877033	1	2	positive regulation of microtubule plus-end binding
GO:0070862	0.0877069	2	9	negative regulation of protein exit from endoplasmic reticulum
GO:0051053	0.0877315	10	117	negative regulation of DNA metabolic process
GO:0072710	0.0881485	2	10	response to hydroxyurea
GO:0032899	0.0886966	1	2	regulation of neurotrophin production
GO:0042451	0.0892289	3	17	purine nucleoside biosynthetic process
GO:0046129	0.0892289	3	17	purine ribonucleoside biosynthetic process
GO:0090481	0.089312	2	9	pyrimidine nucleotide-sugar transmembrane transport
GO:0006438	0.0894584	1	2	valyl-tRNA aminoacylation
GO:1902298	0.0895986	1	2	cell cycle DNA replication maintenance of fidelity
GO:1990426	0.0895986	1	2	mitotic recombination-dependent replication fork processing
GO:1990505	0.0895986	1	2	mitotic DNA replication maintenance of fidelity
GO:0007494	0.0896899	1	2	midgut development
GO:0022406	0.090152	7	74	membrane docking
GO:0031935	0.0905717	3	20	regulation of chromatin silencing
GO:0099082	0.0906103	1	2	retrograde trans-synaptic signaling by neuropeptide
GO:2000845	0.0909048	1	2	positive regulation of testosterone secretion
GO:0019896	0.0914133	2	10	axonal transport of mitochondrion
GO:0048385	0.0914816	2	10	regulation of retinoic acid receptor signaling pathway
GO:0071941	0.0916378	2	9	nitrogen cycle metabolic process
GO:0061647	0.0916461	4	36	histone H3-K9 modification
GO:1900102	0.0916582	2	9	negative regulation of endoplasmic reticulum unfolded protein response
GO:0051228	0.0917999	1	2	mitotic spindle disassembly
GO:0051230	0.0917999	1	2	spindle disassembly
GO:0051901	0.0918098	2	9	positive regulation of mitochondrial depolarization
GO:0070829	0.0918393	1	2	heterochromatin maintenance
GO:0034975	0.0918929	2	10	protein folding in endoplasmic reticulum
GO:1902595	0.0920281	1	2	regulation of DNA replication origin binding
GO:0006183	0.0926382	2	8	GTP biosynthetic process
GO:0007029	0.0930015	5	46	endoplasmic reticulum organization
GO:2000785	0.0936819	4	32	regulation of autophagosome assembly
GO:0033044	0.094174	21	294	regulation of chromosome organization
GO:0010593	0.0942886	1	2	negative regulation of lamellipodium assembly
GO:1903796	0.0944776	1	2	negative regulation of inorganic anion transmembrane transport
GO:0072521	0.0947875	28	376	purine-containing compound metabolic process
GO:0060391	0.0948553	2	10	positive regulation of SMAD protein signal transduction
GO:0070059	0.095107	6	57	intrinsic apoptotic signaling pathway in response to endoplasmic reticulum stress
GO:0032105	0.0951934	2	9	negative regulation of response to extracellular stimulus
GO:0032108	0.0951934	2	9	negative regulation of response to nutrient levels
GO:0006405	0.0955969	7	70	RNA export from nucleus
GO:0010259	0.0959387	4	34	multicellular organism aging
GO:0032781	0.0965893	4	31	positive regulation of ATPase activity
GO:0071482	0.0969302	7	71	cellular response to light stimulus
GO:1990918	0.0970954	1	2	double-strand break repair involved in meiotic recombination
GO:0021691	0.097558	1	2	cerebellar Purkinje cell layer maturation
GO:0010833	0.0978101	7	73	telomere maintenance via telomere lengthening
GO:0006919	0.0980075	6	58	activation of cysteine-type endopeptidase activity involved in apoptotic process
GO:0000055	0.0980473	2	9	ribosomal large subunit export from nucleus
GO:0042816	0.0980521	1	2	vitamin B6 metabolic process
GO:0042819	0.0980521	1	2	vitamin B6 biosynthetic process
GO:0042822	0.0980521	1	2	pyridoxal phosphate metabolic process
GO:0042823	0.0980521	1	2	pyridoxal phosphate biosynthetic process
GO:0035938	0.0980588	1	2	estradiol secretion
GO:2000864	0.0980588	1	2	regulation of estradiol secretion
GO:0009991	0.0980896	19	263	response to extracellular stimulus
GO:0006984	0.0981124	4	33	ER-nucleus signaling pathway
GO:0043970	0.098601	2	11	histone H3-K9 acetylation
GO:0007010	0.098773	61	1014	cytoskeleton organization
GO:0014826	0.0988558	1	2	vein smooth muscle contraction
GO:0006436	0.0989324	1	2	tryptophanyl-tRNA aminoacylation
GO:0045185	0.0989561	8	88	maintenance of protein location
GO:1904376	0.0991131	3	21	negative regulation of protein localization to cell periphery
GO:0090304	0.0991752	185	3195	nucleic acid metabolic process
GO:1902269	0.099194	1	2	positive regulation of polyamine transmembrane transport
GO:1903348	0.0992934	1	2	positive regulation of bicellular tight junction assembly
GO:0000132	0.0997105	3	22	establishment of mitotic spindle orientation
GO:0035026	0.0998723	1	2	leading edge cell differentiation
GO:2000769	0.099916	1	2	regulation of establishment or maintenance of cell polarity regulating cell shape
GO:2000771	0.099916	1	2	positive regulation of establishment or maintenance of cell polarity regulating cell shape
GO:0032094	0.0999866	3	19	response to food
GO:0009221	0.100074	2	9	pyrimidine deoxyribonucleotide biosynthetic process
GO:0051573	0.100505	2	11	negative regulation of histone H3-K9 methylation
GO:1904685	0.100956	1	2	positive regulation of metalloendopeptidase activity
GO:0006452	0.101063	1	2	translational frameshifting
GO:0045905	0.101063	1	2	positive regulation of translational termination
GO:0043686	0.101101	1	2	co-translational protein modification
GO:0009129	0.101547	2	9	pyrimidine nucleoside monophosphate metabolic process
GO:0046952	0.101681	1	2	ketone body catabolic process
GO:0044238	0.101718	379	6679	primary metabolic process
GO:0048211	0.101738	1	2	Golgi vesicle docking
GO:2001226	0.102055	1	2	negative regulation of chloride transport
GO:0061857	0.102099	1	2	endoplasmic reticulum stress-induced pre-emptive quality control
GO:0021538	0.102812	1	2	epithalamus development
GO:0021986	0.102812	1	2	habenula development
GO:0010811	0.102947	8	97	positive regulation of cell-substrate adhesion
GO:1905048	0.103325	2	11	regulation of metallopeptidase activity
GO:0032232	0.10353	3	23	negative regulation of actin filament bundle assembly
GO:0030812	0.103544	2	11	negative regulation of nucleotide catabolic process
GO:0051198	0.103544	2	11	negative regulation of coenzyme metabolic process
GO:0006829	0.103949	3	23	zinc ion transport
GO:0043039	0.104012	5	44	tRNA aminoacylation
GO:0032507	0.104654	6	60	maintenance of protein location in cell
GO:0070542	0.10468	4	35	response to fatty acid
GO:0043000	0.104879	1	2	Golgi to plasma membrane CFTR protein transport
GO:0097329	0.105098	2	12	response to antimetabolite
GO:0046785	0.105234	6	66	microtubule polymerization
GO:0006433	0.105258	1	2	prolyl-tRNA aminoacylation
GO:0046040	0.105483	2	10	IMP metabolic process
GO:0046939	0.105797	7	71	nucleotide phosphorylation
GO:1903516	0.106068	1	2	regulation of single strand break repair
GO:1903518	0.106068	1	2	positive regulation of single strand break repair
GO:0036333	0.106214	1	2	hepatocyte homeostasis
GO:1904772	0.106214	1	2	response to tetrachloromethane
GO:0002702	0.106267	6	60	positive regulation of production of molecular mediator of immune response
GO:0034036	0.106471	1	2	purine ribonucleoside bisphosphate biosynthetic process
GO:0050428	0.106471	1	2	3'-phosphoadenosine 5'-phosphosulfate biosynthetic process
GO:0000338	0.106845	2	9	protein deneddylation
GO:0015783	0.106878	1	2	GDP-fucose transmembrane transport
GO:0090480	0.106878	1	2	purine nucleotide-sugar transmembrane transport
GO:0000083	0.107496	2	11	regulation of transcription involved in G1/S transition of mitotic cell cycle
GO:1901700	0.107798	58	946	response to oxygen-containing compound
GO:1900543	0.108962	3	22	negative regulation of purine nucleotide metabolic process
GO:1903579	0.108962	3	22	negative regulation of ATP metabolic process
GO:0010950	0.108988	10	117	positive regulation of endopeptidase activity
GO:0031123	0.109003	8	88	RNA 3'-end processing
GO:0002714	0.109024	3	22	positive regulation of B cell mediated immunity
GO:0002891	0.109024	3	22	positive regulation of immunoglobulin mediated immune response
GO:0010713	0.109161	2	10	negative regulation of collagen metabolic process
GO:0032966	0.109161	2	10	negative regulation of collagen biosynthetic process
GO:0042743	0.109746	4	31	hydrogen peroxide metabolic process
GO:0016081	0.109752	2	12	synaptic vesicle docking
GO:0031503	0.109996	16	217	protein-containing complex localization
GO:0071218	0.110069	3	21	cellular response to misfolded protein
GO:1905775	0.110256	1	2	negative regulation of DNA helicase activity
GO:0080134	0.110343	56	889	regulation of response to stress
GO:0071459	0.110401	3	21	protein localization to chromosome, centromeric region
GO:1905460	0.11045	1	3	negative regulation of vascular associated smooth muscle cell apoptotic process
GO:1990575	0.110559	1	2	mitochondrial L-ornithine transmembrane transport
GO:0007064	0.110667	3	23	mitotic sister chromatid cohesion
GO:1900158	0.110709	1	2	negative regulation of bone mineralization involved in bone maturation
GO:0030520	0.1109	4	39	intracellular estrogen receptor signaling pathway
GO:0021577	0.110927	1	2	hindbrain structural organization
GO:0021589	0.110927	1	2	cerebellum structural organization
GO:0051651	0.110971	7	75	maintenance of location in cell
GO:0043038	0.11098	5	45	amino acid activation
GO:1904289	0.111074	1	2	regulation of mitotic DNA damage checkpoint
GO:1900923	0.111139	1	2	regulation of glycine import across plasma membrane
GO:1900924	0.111139	1	2	negative regulation of glycine import across plasma membrane
GO:1903804	0.111139	1	2	glycine import across plasma membrane
GO:0032230	0.111242	2	12	positive regulation of synaptic transmission, GABAergic
GO:0050678	0.111262	17	238	regulation of epithelial cell proliferation
GO:0045004	0.11146	1	2	DNA replication proofreading
GO:0010424	0.11174	1	3	DNA methylation on cytosine within a CG sequence
GO:0071156	0.111851	5	46	regulation of cell cycle arrest
GO:0072387	0.111857	1	2	flavin adenine dinucleotide metabolic process
GO:0052746	0.11187	1	2	inositol phosphorylation
GO:1905696	0.111887	1	2	regulation of polysome binding
GO:1904020	0.111959	1	2	regulation of G protein-coupled receptor internalization
GO:1904021	0.111959	1	2	negative regulation of G protein-coupled receptor internalization
GO:0071673	0.112004	1	2	positive regulation of smooth muscle cell chemotaxis
GO:0070365	0.112167	2	10	hepatocyte differentiation
GO:1904027	0.112208	1	2	negative regulation of collagen fibril organization
GO:0007006	0.112496	8	82	mitochondrial membrane organization
GO:0017062	0.112892	2	9	respiratory chain complex III assembly
GO:0034551	0.112892	2	9	mitochondrial respiratory chain complex III assembly
GO:0061034	0.113032	1	3	olfactory bulb mitral cell layer development
GO:1903004	0.113325	1	2	regulation of protein K63-linked deubiquitination
GO:1903006	0.113325	1	2	positive regulation of protein K63-linked deubiquitination
GO:0043435	0.11343	1	2	response to corticotropin-releasing hormone
GO:0071376	0.11343	1	2	cellular response to corticotropin-releasing hormone stimulus
GO:0099540	0.113433	1	3	trans-synaptic signaling by neuropeptide
GO:0046607	0.113671	2	11	positive regulation of centrosome cycle
GO:0044838	0.11389	1	3	cell quiescence
GO:0060160	0.114179	1	2	negative regulation of dopamine receptor signaling pathway
GO:0046092	0.114259	1	2	deoxycytidine metabolic process
GO:0035609	0.114348	1	2	C-terminal protein deglutamylation
GO:0030262	0.114628	3	21	apoptotic nuclear changes
GO:0045191	0.114739	3	23	regulation of isotype switching
GO:1905871	0.114812	1	2	regulation of protein localization to cell leading edge
GO:0051653	0.114848	4	38	spindle localization
GO:0009182	0.114849	1	2	purine deoxyribonucleoside diphosphate metabolic process
GO:0046066	0.114849	1	2	dGDP metabolic process
GO:0046710	0.114849	1	2	GDP metabolic process
GO:0000495	0.11491	1	2	box H/ACA snoRNA 3'-end processing
GO:0033979	0.11491	1	2	box H/ACA snoRNA metabolic process
GO:0034964	0.11491	1	2	box H/ACA snoRNA processing
GO:1903874	0.11538	1	2	ferrous iron transmembrane transport
GO:0007284	0.115494	1	3	spermatogonial cell division
GO:0009132	0.115536	8	86	nucleoside diphosphate metabolic process
GO:2001056	0.11575	9	104	positive regulation of cysteine-type endopeptidase activity
GO:0010025	0.115916	1	2	wax biosynthetic process
GO:0010166	0.115916	1	2	wax metabolic process
GO:0009725	0.115919	31	477	response to hormone
GO:0031126	0.115936	2	10	snoRNA 3'-end processing
GO:0036509	0.116041	1	2	trimming of terminal mannose on B branch
GO:1990613	0.116164	1	2	mitochondrial membrane fusion
GO:0015675	0.116246	1	2	nickel cation transport
GO:0014043	0.116562	1	3	negative regulation of neuron maturation
GO:0032298	0.116593	1	2	positive regulation of DNA-dependent DNA replication initiation
GO:1904692	0.116729	1	2	positive regulation of type B pancreatic cell proliferation
GO:0044237	0.11675	385	6796	cellular metabolic process
GO:0097421	0.116953	2	10	liver regeneration
GO:0036034	0.116971	1	2	mediator complex assembly
GO:2001176	0.116971	1	2	regulation of mediator complex assembly
GO:2001178	0.116971	1	2	positive regulation of mediator complex assembly
GO:0002220	0.116979	1	2	innate immune response activating cell surface receptor signaling pathway
GO:0002752	0.116979	1	2	cell surface pattern recognition receptor signaling pathway
GO:2001171	0.117058	3	23	positive regulation of ATP biosynthetic process
GO:0048545	0.117515	12	160	response to steroid hormone
GO:0090233	0.117558	1	2	negative regulation of spindle checkpoint
GO:0071214	0.117707	14	185	cellular response to abiotic stimulus
GO:0104004	0.117707	14	185	cellular response to environmental stimulus
GO:0006596	0.117806	2	10	polyamine biosynthetic process
GO:0009309	0.117806	2	10	amine biosynthetic process
GO:0042401	0.117806	2	10	cellular biogenic amine biosynthetic process
GO:1904181	0.117942	2	11	positive regulation of membrane depolarization
GO:0006740	0.117967	1	2	NADPH regeneration
GO:0071657	0.11807	1	2	positive regulation of granulocyte colony-stimulating factor production
GO:1901258	0.11807	1	2	positive regulation of macrophage colony-stimulating factor production
GO:0075522	0.118106	2	10	IRES-dependent viral translational initiation
GO:0015985	0.118687	3	18	energy coupled proton transport, down electrochemical gradient
GO:0015986	0.118687	3	18	ATP synthesis coupled proton transport
GO:0031104	0.118697	1	2	dendrite regeneration
GO:0048246	0.118973	3	22	macrophage chemotaxis
GO:0042128	0.119629	1	2	nitrate assimilation
GO:2000777	0.120105	1	2	positive regulation of proteasomal ubiquitin-dependent protein catabolic process involved in cellular response to hypoxia
GO:0043687	0.120218	3	22	post-translational protein modification
GO:0017186	0.120289	1	2	peptidyl-pyroglutamic acid biosynthetic process, using glutaminyl-peptide cyclotransferase
GO:0099183	0.120311	1	3	trans-synaptic signaling by BDNF, modulating synaptic transmission
GO:0099191	0.120311	1	3	trans-synaptic signaling by BDNF
GO:0060168	0.120322	1	2	positive regulation of adenosine receptor signaling pathway
GO:0002673	0.120676	4	33	regulation of acute inflammatory response
GO:0046878	0.121083	1	2	positive regulation of saliva secretion
GO:0031938	0.121153	1	2	regulation of chromatin silencing at telomere
GO:0002396	0.121326	1	2	MHC protein complex assembly
GO:0002501	0.121326	1	2	peptide antigen assembly with MHC protein complex
GO:1905077	0.121347	1	3	negative regulation of interleukin-17 secretion
GO:0002584	0.121376	1	2	negative regulation of antigen processing and presentation of peptide antigen
GO:0002590	0.121376	1	2	negative regulation of antigen processing and presentation of peptide antigen via MHC class I
GO:0002877	0.121408	1	2	regulation of acute inflammatory response to non-antigenic stimulus
GO:0002879	0.121408	1	2	positive regulation of acute inflammatory response to non-antigenic stimulus
GO:0006233	0.121483	1	2	dTDP biosynthetic process
GO:0046072	0.121483	1	2	dTDP metabolic process
GO:1904627	0.121936	1	2	response to phorbol 13-acetate 12-myristate
GO:1904628	0.121936	1	2	cellular response to phorbol 13-acetate 12-myristate
GO:1990502	0.122218	1	3	dense core granule maturation
GO:0061623	0.122299	1	2	glycolytic process from galactose
GO:0051865	0.122438	6	62	protein autoubiquitination
GO:0030522	0.122747	12	163	intracellular receptor signaling pathway
GO:0051303	0.122864	6	61	establishment of chromosome localization
GO:0006532	0.123003	1	2	aspartate biosynthetic process
GO:0019550	0.123003	1	2	glutamate catabolic process to aspartate
GO:0019551	0.123003	1	2	glutamate catabolic process to 2-oxoglutarate
GO:0090679	0.123391	1	3	cell differentiation involved in phenotypic switching
GO:1905420	0.123391	1	3	vascular smooth muscle cell differentiation involved in phenotypic switching
GO:1905915	0.123391	1	3	regulation of cell differentiation involved in phenotypic switching
GO:1905930	0.123391	1	3	regulation of vascular smooth muscle cell differentiation involved in phenotypic switching
GO:0035927	0.123419	1	2	RNA import into mitochondrion
GO:0035928	0.123419	1	2	rRNA import into mitochondrion
GO:0061015	0.123467	1	2	snRNA import into nucleus
GO:0042351	0.123786	1	2	'de novo' GDP-L-fucose biosynthetic process
GO:0051788	0.123853	3	22	response to misfolded protein
GO:0006760	0.123887	3	22	folic acid-containing compound metabolic process
GO:0045980	0.124172	3	23	negative regulation of nucleotide metabolic process
GO:0044088	0.124192	4	35	regulation of vacuole organization
GO:0106049	0.12429	1	2	regulation of cellular response to osmotic stress
GO:1902218	0.12429	1	2	regulation of intrinsic apoptotic signaling pathway in response to osmotic stress
GO:0032058	0.124434	1	3	positive regulation of translational initiation in response to stress
GO:0045728	0.124594	1	2	respiratory burst after phagocytosis
GO:0072334	0.12535	1	2	UDP-galactose transmembrane transport
GO:0070863	0.125357	2	12	positive regulation of protein exit from endoplasmic reticulum
GO:0002865	0.125393	1	2	negative regulation of acute inflammatory response to antigenic stimulus
GO:0009153	0.125616	1	2	purine deoxyribonucleotide biosynthetic process
GO:2000814	0.125828	1	2	positive regulation of barbed-end actin filament capping
GO:0006607	0.125995	2	13	NLS-bearing protein import into nucleus
GO:1903332	0.126169	2	10	regulation of protein folding
GO:0031639	0.126345	2	11	plasminogen activation
GO:0090309	0.126482	1	3	positive regulation of methylation-dependent chromatin silencing
GO:1903964	0.126808	1	3	monounsaturated fatty acid metabolic process
GO:1903966	0.126808	1	3	monounsaturated fatty acid biosynthetic process
GO:0014032	0.127109	5	55	neural crest cell development
GO:0031111	0.127304	4	41	negative regulation of microtubule polymerization or depolymerization
GO:0048207	0.127489	2	12	vesicle targeting, rough ER to cis-Golgi
GO:0048208	0.127489	2	12	COPII vesicle coating
GO:2000852	0.127752	1	2	regulation of corticosterone secretion
GO:0043280	0.127765	8	92	positive regulation of cysteine-type endopeptidase activity involved in apoptotic process
GO:0042221	0.128793	141	2459	response to chemical
GO:0050000	0.128816	6	62	chromosome localization
GO:0006921	0.128832	3	22	cellular component disassembly involved in execution phase of apoptosis
GO:2001022	0.128904	7	80	positive regulation of response to DNA damage stimulus
GO:0030808	0.12913	5	51	regulation of nucleotide biosynthetic process
GO:1900371	0.12913	5	51	regulation of purine nucleotide biosynthetic process
GO:1900114	0.129256	1	3	positive regulation of histone H3-K9 trimethylation
GO:1904825	0.129797	1	3	protein localization to microtubule plus-end
GO:1905725	0.129797	1	3	protein localization to microtubule end
GO:0035813	0.129844	2	12	regulation of renal sodium excretion
GO:0018126	0.130006	3	22	protein hydroxylation
GO:0034244	0.13005	2	11	negative regulation of transcription elongation from RNA polymerase II promoter
GO:2000482	0.130095	2	11	regulation of interleukin-8 secretion
GO:0051603	0.130643	38	579	proteolysis involved in cellular protein catabolic process
GO:2000298	0.131729	1	3	regulation of Rho-dependent protein serine/threonine kinase activity
GO:2000273	0.131832	3	25	positive regulation of signaling receptor activity
GO:0061589	0.13184	1	3	calcium activated phosphatidylserine scrambling
GO:0007620	0.13184	2	13	copulation
GO:0072750	0.132011	1	2	cellular response to leptomycin B
GO:1901344	0.132011	1	2	response to leptomycin B
GO:1904636	0.132156	1	3	response to ionomycin
GO:1904637	0.132156	1	3	cellular response to ionomycin
GO:2001201	0.132282	1	3	regulation of transforming growth factor-beta secretion
GO:0007140	0.1329	3	25	male meiotic nuclear division
GO:0046128	0.133081	5	47	purine ribonucleoside metabolic process
GO:0071896	0.133454	1	4	protein localization to adherens junction
GO:0048146	0.133796	5	53	positive regulation of fibroblast proliferation
GO:0042592	0.134138	76	1282	homeostatic process
GO:0050871	0.134636	5	53	positive regulation of B cell activation
GO:0034446	0.134955	6	70	substrate adhesion-dependent cell spreading
GO:0006312	0.135129	3	24	mitotic recombination
GO:0044026	0.13517	1	4	DNA hypermethylation
GO:0051310	0.135625	5	49	metaphase plate congression
GO:1903026	0.135935	1	3	negative regulation of RNA polymerase II regulatory region sequence-specific DNA binding
GO:0034436	0.135971	1	3	glycoprotein transport
GO:0048791	0.136149	2	14	calcium ion-regulated exocytosis of neurotransmitter
GO:0014888	0.136948	3	30	striated muscle adaptation
GO:0031161	0.136961	1	3	phosphatidylinositol catabolic process
GO:0044281	0.136979	80	1263	small molecule metabolic process
GO:0030890	0.137514	3	26	positive regulation of B cell proliferation
GO:0071963	0.137597	1	3	establishment or maintenance of cell polarity regulating cell shape
GO:0043144	0.138347	2	11	snoRNA processing
GO:0051785	0.13837	5	52	positive regulation of nuclear division
GO:0061844	0.13856	3	19	antimicrobial humoral immune response mediated by antimicrobial peptide
GO:1904293	0.139809	2	12	negative regulation of ERAD pathway
GO:0071398	0.140063	3	25	cellular response to fatty acid
GO:0000212	0.140183	2	13	meiotic spindle organization
GO:0032095	0.1402	2	11	regulation of response to food
GO:0031055	0.140217	2	11	chromatin remodeling at centromere
GO:0033043	0.140358	60	1000	regulation of organelle organization
GO:0044728	0.140362	5	56	DNA methylation or demethylation
GO:2000857	0.140365	1	3	positive regulation of mineralocorticoid secretion
GO:2000860	0.140365	1	3	positive regulation of aldosterone secretion
GO:1904292	0.140538	3	24	regulation of ERAD pathway
GO:0035812	0.140774	2	13	renal sodium excretion
GO:0006878	0.141415	2	12	cellular copper ion homeostasis
GO:0006543	0.141653	1	3	glutamine catabolic process
GO:0071704	0.141914	391	6945	organic substance metabolic process
GO:1902808	0.142406	4	37	positive regulation of cell cycle G1/S phase transition
GO:1902938	0.142599	1	3	regulation of intracellular calcium activated chloride channel activity
GO:1901164	0.143145	1	3	negative regulation of trophoblast cell migration
GO:0051593	0.143337	1	3	response to folic acid
GO:1902022	0.143371	1	3	L-lysine transport
GO:1903401	0.143371	1	3	L-lysine transmembrane transport
GO:0072540	0.143725	1	3	T-helper 17 cell lineage commitment
GO:0016485	0.143789	13	167	protein processing
GO:0046916	0.144024	6	65	cellular transition metal ion homeostasis
GO:0032346	0.144592	1	3	positive regulation of aldosterone metabolic process
GO:0032349	0.144592	1	3	positive regulation of aldosterone biosynthetic process
GO:1902475	0.144615	3	26	L-alpha-amino acid transmembrane transport
GO:0010641	0.144872	1	3	positive regulation of platelet-derived growth factor receptor signaling pathway
GO:2000110	0.145098	1	3	negative regulation of macrophage apoptotic process
GO:0009219	0.145639	2	11	pyrimidine deoxyribonucleotide metabolic process
GO:0010918	0.14573	2	12	positive regulation of mitochondrial membrane potential
GO:1904380	0.145783	1	3	endoplasmic reticulum mannose trimming
GO:0035983	0.146047	1	3	response to trichostatin A
GO:0035984	0.146047	1	3	cellular response to trichostatin A
GO:0051754	0.146221	1	3	meiotic sister chromatid cohesion, centromeric
GO:0030810	0.146299	3	26	positive regulation of nucleotide biosynthetic process
GO:1900373	0.146299	3	26	positive regulation of purine nucleotide biosynthetic process
GO:0061136	0.146398	12	157	regulation of proteasomal protein catabolic process
GO:0035936	0.146472	1	3	testosterone secretion
GO:2000843	0.146472	1	3	regulation of testosterone secretion
GO:2000832	0.14649	1	3	negative regulation of steroid hormone secretion
GO:2000847	0.14649	1	3	negative regulation of corticosteroid hormone secretion
GO:2000850	0.14649	1	3	negative regulation of glucocorticoid secretion
GO:0031113	0.146629	4	44	regulation of microtubule polymerization
GO:0036506	0.146774	1	3	maintenance of unfolded protein
GO:1904378	0.146774	1	3	maintenance of unfolded protein involved in ERAD pathway
GO:0050673	0.146828	19	283	epithelial cell proliferation
GO:0032224	0.147222	1	3	positive regulation of synaptic transmission, cholinergic
GO:0051294	0.147243	3	27	establishment of spindle orientation
GO:0042779	0.147457	1	3	tRNA 3'-trailer cleavage
GO:0018125	0.147459	1	3	peptidyl-cysteine methylation
GO:1903842	0.147808	1	3	response to arsenite ion
GO:1903843	0.147808	1	3	cellular response to arsenite ion
GO:2000483	0.147819	1	3	negative regulation of interleukin-8 secretion
GO:1905198	0.147975	1	3	manchette assembly
GO:0051235	0.147992	16	229	maintenance of location
GO:0009190	0.14819	2	17	cyclic nucleotide biosynthetic process
GO:0052652	0.14819	2	17	cyclic purine nucleotide metabolic process
GO:0006662	0.148225	2	12	glycerol ether metabolic process
GO:0000706	0.148326	1	4	meiotic DNA double-strand break processing
GO:0009394	0.148548	3	22	2'-deoxyribonucleotide metabolic process
GO:0019692	0.148548	3	22	deoxyribose phosphate metabolic process
GO:0051567	0.149365	3	28	histone H3-K9 methylation
GO:0072708	0.149614	1	3	response to sorbitol
GO:0000060	0.150104	4	37	protein import into nucleus, translocation
GO:1904352	0.150153	1	3	positive regulation of protein catabolic process in the vacuole
GO:0044060	0.150186	3	26	regulation of endocrine process
GO:0016094	0.150623	1	3	polyprenol biosynthetic process
GO:0032119	0.151399	1	4	sequestering of zinc ion
GO:0002578	0.151485	1	3	negative regulation of antigen processing and presentation
GO:0048864	0.151514	5	58	stem cell development
GO:0044257	0.151994	40	621	cellular protein catabolic process
GO:0006520	0.152136	16	212	cellular amino acid metabolic process
GO:1905076	0.152142	1	4	regulation of interleukin-17 secretion
GO:0031914	0.152169	1	4	negative regulation of synaptic plasticity
GO:1904154	0.152221	1	3	positive regulation of retrograde protein transport, ER to cytosol
GO:0051097	0.152257	1	3	negative regulation of helicase activity
GO:1901203	0.152444	1	3	positive regulation of extracellular matrix assembly
GO:0051026	0.152655	1	3	chiasma assembly
GO:0036493	0.152831	1	3	positive regulation of translation in response to endoplasmic reticulum stress
GO:0032264	0.152926	1	3	IMP salvage
GO:0015960	0.153064	1	3	diadenosine polyphosphate biosynthetic process
GO:0015965	0.153064	1	3	diadenosine tetraphosphate metabolic process
GO:0015966	0.153064	1	3	diadenosine tetraphosphate biosynthetic process
GO:0051571	0.15321	2	14	positive regulation of histone H3-K4 methylation
GO:0071407	0.153246	20	306	cellular response to organic cyclic compound
GO:0033387	0.153858	1	3	putrescine biosynthetic process from ornithine
GO:0021699	0.15447	1	3	cerebellar cortex maturation
GO:1903361	0.154529	1	3	protein localization to basolateral plasma membrane
GO:0000973	0.154944	1	3	posttranscriptional tethering of RNA polymerase II gene DNA at nuclear periphery
GO:0070536	0.155707	3	26	protein K63-linked deubiquitination
GO:2000825	0.156182	1	3	positive regulation of androgen receptor activity
GO:0033599	0.156433	2	14	regulation of mammary gland epithelial cell proliferation
GO:0060397	0.156529	1	4	JAK-STAT cascade involved in growth hormone signaling pathway
GO:0036369	0.156535	1	4	transcription factor catabolic process
GO:0006997	0.156979	8	99	nucleus organization
GO:0046877	0.157551	1	3	regulation of saliva secretion
GO:0038001	0.157592	1	3	paracrine signaling
GO:0072413	0.157821	2	13	signal transduction involved in mitotic cell cycle checkpoint
GO:1902402	0.157821	2	13	signal transduction involved in mitotic DNA damage checkpoint
GO:1902403	0.157821	2	13	signal transduction involved in mitotic DNA integrity checkpoint
GO:0030263	0.158052	1	3	apoptotic chromosome condensation
GO:0030309	0.158203	1	3	poly-N-acetyllactosamine metabolic process
GO:0030311	0.158203	1	3	poly-N-acetyllactosamine biosynthetic process
GO:0051881	0.158829	6	63	regulation of mitochondrial membrane potential
GO:0065003	0.158995	81	1330	protein-containing complex assembly
GO:0006231	0.159447	1	3	dTMP biosynthetic process
GO:0046073	0.159447	1	3	dTMP metabolic process
GO:0043045	0.15948	1	5	DNA methylation involved in embryo development
GO:1901538	0.15948	1	5	changes to DNA methylation involved in embryo development
GO:0045739	0.159498	5	55	positive regulation of DNA repair
GO:0006915	0.159908	81	1366	apoptotic process
GO:0006999	0.159975	2	14	nuclear pore organization
GO:0006267	0.160061	1	3	pre-replicative complex assembly involved in nuclear cell cycle DNA replication
GO:0036388	0.160061	1	3	pre-replicative complex assembly
GO:1902299	0.160061	1	3	pre-replicative complex assembly involved in cell cycle DNA replication
GO:0039019	0.160398	1	3	pronephric nephron development
GO:0007096	0.160592	2	12	regulation of exit from mitosis
GO:0046661	0.160775	7	89	male sex differentiation
GO:0014031	0.160789	5	59	mesenchymal cell development
GO:1901873	0.160884	1	3	regulation of post-translational protein modification
GO:1901874	0.160884	1	3	negative regulation of post-translational protein modification
GO:0014033	0.161057	5	60	neural crest cell differentiation
GO:0070494	0.161212	1	3	regulation of thrombin-activated receptor signaling pathway
GO:0070495	0.161212	1	3	negative regulation of thrombin-activated receptor signaling pathway
GO:0000710	0.162334	1	3	meiotic mismatch repair
GO:0015709	0.162667	1	3	thiosulfate transport
GO:0015729	0.162667	1	3	oxaloacetate transport
GO:0015743	0.162667	1	3	malate transport
GO:0015744	0.162667	1	3	succinate transport
GO:0071422	0.162667	1	3	succinate transmembrane transport
GO:0071423	0.162667	1	3	malate transmembrane transport
GO:0015740	0.162894	2	14	C4-dicarboxylate transport
GO:0099152	0.16292	1	3	regulation of neurotransmitter receptor transport, endosome to postsynaptic membrane
GO:1900157	0.163195	1	3	regulation of bone mineralization involved in bone maturation
GO:0002276	0.163249	1	3	basophil activation involved in immune response
GO:0045575	0.163249	1	3	basophil activation
GO:0046604	0.163537	1	3	positive regulation of mitotic centrosome separation
GO:1901890	0.163834	3	29	positive regulation of cell junction assembly
GO:1902600	0.163901	6	62	proton transmembrane transport
GO:0060666	0.164071	1	5	dichotomous subdivision of terminal units involved in salivary gland branching
GO:1902951	0.164095	1	3	negative regulation of dendritic spine maintenance
GO:0030902	0.164116	8	113	hindbrain development
GO:0055070	0.164586	2	13	copper ion homeostasis
GO:0042350	0.164958	1	3	GDP-L-fucose biosynthetic process
GO:0007217	0.165377	1	3	tachykinin receptor signaling pathway
GO:0097010	0.165619	1	3	eukaryotic translation initiation factor 4F complex assembly
GO:0051782	0.165789	2	14	negative regulation of cell division
GO:0051902	0.16602	1	3	negative regulation of mitochondrial depolarization
GO:1904180	0.16602	1	3	negative regulation of membrane depolarization
GO:0042726	0.166021	1	3	flavin-containing compound metabolic process
GO:0002792	0.166022	8	101	negative regulation of peptide secretion
GO:0006511	0.166047	32	493	ubiquitin-dependent protein catabolic process
GO:0070537	0.166053	1	3	histone H2A K63-linked deubiquitination
GO:0009895	0.166157	16	231	negative regulation of catabolic process
GO:0008584	0.166178	6	72	male gonad development
GO:0051494	0.166307	9	124	negative regulation of cytoskeleton organization
GO:0032898	0.166499	1	4	neurotrophin production
GO:0010756	0.166572	1	3	positive regulation of plasminogen activation
GO:0018312	0.166582	1	3	peptidyl-serine ADP-ribosylation
GO:0051702	0.166658	5	53	interaction with symbiont
GO:0007588	0.166985	3	29	excretion
GO:0001833	0.167074	2	15	inner cell mass cell proliferation
GO:0071639	0.167155	1	3	positive regulation of monocyte chemotactic protein-1 production
GO:0043085	0.167234	48	796	positive regulation of catalytic activity
GO:0071417	0.16738	22	350	cellular response to organonitrogen compound
GO:0070314	0.167517	1	3	G1 to G0 transition
GO:0061181	0.167698	1	3	regulation of chondrocyte development
GO:0061182	0.167698	1	3	negative regulation of chondrocyte development
GO:0035337	0.167765	2	13	fatty-acyl-CoA metabolic process
GO:1903427	0.167841	3	26	negative regulation of reactive oxygen species biosynthetic process
GO:0014858	0.167866	1	4	positive regulation of skeletal muscle cell proliferation
GO:0006983	0.16789	2	13	ER overload response
GO:1904714	0.168103	1	3	regulation of chaperone-mediated autophagy
GO:0051105	0.168122	1	3	regulation of DNA ligation
GO:0051106	0.168122	1	3	positive regulation of DNA ligation
GO:0032776	0.168372	1	5	DNA methylation on cytosine
GO:0044321	0.168382	2	14	response to leptin
GO:0014834	0.16875	1	4	skeletal muscle satellite cell maintenance involved in skeletal muscle regeneration
GO:0042264	0.16887	1	3	peptidyl-aspartic acid hydroxylation
GO:0048308	0.169111	2	14	organelle inheritance
GO:0048313	0.169111	2	14	Golgi inheritance
GO:0043170	0.170152	331	5925	macromolecule metabolic process
GO:0061588	0.170412	1	4	calcium activated phospholipid scrambling
GO:0061590	0.170412	1	4	calcium activated phosphatidylcholine scrambling
GO:0061591	0.170412	1	4	calcium activated galactosylceramide scrambling
GO:0090503	0.170724	2	13	RNA phosphodiester bond hydrolysis, exonucleolytic
GO:1990034	0.170774	1	4	calcium ion export across plasma membrane
GO:0036301	0.171052	1	3	macrophage colony-stimulating factor production
GO:0071611	0.171052	1	3	granulocyte colony-stimulating factor production
GO:0071655	0.171052	1	3	regulation of granulocyte colony-stimulating factor production
GO:1901256	0.171052	1	3	regulation of macrophage colony-stimulating factor production
GO:0099538	0.171101	1	4	synaptic signaling via neuropeptide
GO:0034421	0.17175	1	3	post-translational protein acetylation
GO:0035977	0.172059	1	4	protein deglycosylation involved in glycoprotein catabolic process
GO:0036507	0.172059	1	4	protein demannosylation
GO:0036508	0.172059	1	4	protein alpha-1,2-demannosylation
GO:1904382	0.172059	1	4	mannose trimming involved in glycoprotein ERAD pathway
GO:0002639	0.172078	3	27	positive regulation of immunoglobulin production
GO:0046546	0.172585	6	73	development of primary male sexual characteristics
GO:0018199	0.172668	1	3	peptidyl-glutamine modification
GO:2000583	0.173082	1	4	regulation of platelet-derived growth factor receptor-alpha signaling pathway
GO:0006235	0.173368	1	3	dTTP biosynthetic process
GO:0009212	0.173368	1	3	pyrimidine deoxyribonucleoside triphosphate biosynthetic process
GO:0046075	0.173368	1	3	dTTP metabolic process
GO:1903960	0.173537	2	15	negative regulation of anion transmembrane transport
GO:1904783	0.173742	1	4	positive regulation of NMDA glutamate receptor activity
GO:0061622	0.173757	1	3	glycolytic process through glucose-1-phosphate
GO:0010626	0.173872	1	4	negative regulation of Schwann cell proliferation
GO:1902175	0.174023	3	25	regulation of oxidative stress-induced intrinsic apoptotic signaling pathway
GO:0036446	0.17426	1	4	myofibroblast differentiation
GO:1904760	0.17426	1	4	regulation of myofibroblast differentiation
GO:0043933	0.174496	90	1507	protein-containing complex subunit organization
GO:0045744	0.174906	4	42	negative regulation of G protein-coupled receptor signaling pathway
GO:0002589	0.17493	1	3	regulation of antigen processing and presentation of peptide antigen via MHC class I
GO:0070681	0.174952	1	3	glutaminyl-tRNAGln biosynthesis via transamidation
GO:0010836	0.175017	1	3	negative regulation of protein ADP-ribosylation
GO:0002232	0.175121	1	3	leukocyte chemotaxis involved in inflammatory response
GO:0006222	0.175207	1	3	UMP biosynthetic process
GO:0009173	0.175207	1	3	pyrimidine ribonucleoside monophosphate metabolic process
GO:0009174	0.175207	1	3	pyrimidine ribonucleoside monophosphate biosynthetic process
GO:0046049	0.175207	1	3	UMP metabolic process
GO:0042278	0.175234	5	51	purine nucleoside metabolic process
GO:0008295	0.175278	1	3	spermidine biosynthetic process
GO:0033499	0.175429	1	3	galactose catabolic process via UDP-galactose
GO:0060167	0.17561	1	3	regulation of adenosine receptor signaling pathway
GO:0006624	0.17568	1	3	vacuolar protein processing
GO:0031330	0.17588	14	199	negative regulation of cellular catabolic process
GO:0021590	0.176	1	4	cerebellum maturation
GO:0046104	0.176006	1	3	thymidine metabolic process
GO:0099563	0.176211	3	28	modification of synaptic structure
GO:0006227	0.176281	1	3	dUDP biosynthetic process
GO:0009138	0.176281	1	3	pyrimidine nucleoside diphosphate metabolic process
GO:0009139	0.176281	1	3	pyrimidine nucleoside diphosphate biosynthetic process
GO:0009196	0.176281	1	3	pyrimidine deoxyribonucleoside diphosphate metabolic process
GO:0009197	0.176281	1	3	pyrimidine deoxyribonucleoside diphosphate biosynthetic process
GO:0046077	0.176281	1	3	dUDP metabolic process
GO:0006515	0.176287	3	26	protein quality control for misfolded or incompletely synthesized proteins
GO:0006404	0.176633	1	3	RNA import into nucleus
GO:0090677	0.1769	1	4	reversible differentiation
GO:1900239	0.1769	1	4	regulation of phenotypic switching
GO:0097284	0.176959	2	15	hepatocyte apoptotic process
GO:0006533	0.177351	1	3	aspartate catabolic process
GO:1990173	0.177514	1	3	protein localization to nucleoplasm
GO:0002525	0.177539	1	3	acute inflammatory response to non-antigenic stimulus
GO:0051030	0.178222	1	3	snRNA transport
GO:0051195	0.178291	2	15	negative regulation of cofactor metabolic process
GO:0006114	0.178759	1	3	glycerol biosynthetic process
GO:0034629	0.179197	3	29	cellular protein-containing complex localization
GO:0071383	0.179206	9	125	cellular response to steroid hormone stimulus
GO:0051645	0.179238	2	15	Golgi localization
GO:0045900	0.179411	1	4	negative regulation of translational elongation
GO:1900363	0.179538	2	15	regulation of mRNA polyadenylation
GO:0070827	0.179852	1	4	chromatin maintenance
GO:0042148	0.179947	1	4	strand invasion
GO:0046184	0.180595	2	15	aldehyde biosynthetic process
GO:0006931	0.18064	1	4	substrate-dependent cell migration, cell attachment to substrate
GO:1990839	0.180799	1	4	response to endothelin
GO:0060986	0.181084	3	29	endocrine hormone secretion
GO:0070370	0.181431	1	3	cellular heat acclimation
GO:0098885	0.181678	2	14	modification of postsynaptic actin cytoskeleton
GO:0061669	0.182002	1	5	spontaneous neurotransmitter secretion
GO:0009755	0.182801	9	126	hormone-mediated signaling pathway
GO:0001754	0.183646	3	30	eye photoreceptor cell differentiation
GO:0001660	0.183729	1	4	fever generation
GO:0031620	0.183729	1	4	regulation of fever generation
GO:0018364	0.183847	1	3	peptidyl-glutamine methylation
GO:2000851	0.183857	1	3	positive regulation of glucocorticoid secretion
GO:0046083	0.18389	1	3	adenine metabolic process
GO:0046084	0.18389	1	3	adenine biosynthetic process
GO:0047484	0.185095	1	4	regulation of response to osmotic stress
GO:0097191	0.185111	12	171	extrinsic apoptotic signaling pathway
GO:1902744	0.185327	1	4	negative regulation of lamellipodium organization
GO:0035934	0.185337	1	3	corticosterone secretion
GO:0032988	0.186121	2	14	ribonucleoprotein complex disassembly
GO:0044743	0.18643	4	37	protein transmembrane import into intracellular organelle
GO:0072378	0.186512	1	4	blood coagulation, fibrin clot formation
GO:0006303	0.187162	4	43	double-strand break repair via nonhomologous end joining
GO:0070828	0.187197	2	15	heterochromatin organization
GO:0002021	0.187299	2	16	response to dietary excess
GO:0045780	0.187346	2	17	positive regulation of bone resorption
GO:0046852	0.187346	2	17	positive regulation of bone remodeling
GO:2001236	0.187611	9	123	regulation of extrinsic apoptotic signaling pathway
GO:0010730	0.188477	1	4	negative regulation of hydrogen peroxide biosynthetic process
GO:0007062	0.188694	4	44	sister chromatid cohesion
GO:0034035	0.190103	1	4	purine ribonucleoside bisphosphate metabolic process
GO:0050427	0.190103	1	4	3'-phosphoadenosine 5'-phosphosulfate metabolic process
GO:0016242	0.190171	3	28	negative regulation of macroautophagy
GO:0032237	0.190916	1	4	activation of store-operated calcium channel activity
GO:1901341	0.190916	1	4	positive regulation of store-operated calcium channel activity
GO:0006368	0.191062	4	41	transcription elongation from RNA polymerase II promoter
GO:0046931	0.191265	2	15	pore complex assembly
GO:1903613	0.191317	1	4	regulation of protein tyrosine phosphatase activity
GO:0035521	0.191371	1	4	monoubiquitinated histone deubiquitination
GO:0035522	0.191371	1	4	monoubiquitinated histone H2A deubiquitination
GO:2000823	0.191418	1	4	regulation of androgen receptor activity
GO:0035405	0.191669	1	5	histone-threonine phosphorylation
GO:0031587	0.19207	1	4	positive regulation of inositol 1,4,5-trisphosphate-sensitive calcium-release channel activity
GO:0015691	0.192109	1	4	cadmium ion transport
GO:0070574	0.192109	1	4	cadmium ion transmembrane transport
GO:0006165	0.192177	6	69	nucleoside diphosphate phosphorylation
GO:1901223	0.192221	2	15	negative regulation of NIK/NF-kappaB signaling
GO:0055089	0.192691	2	15	fatty acid homeostasis
GO:0071671	0.1928	1	4	regulation of smooth muscle cell chemotaxis
GO:0033145	0.193048	2	18	positive regulation of intracellular steroid hormone receptor signaling pathway
GO:0032703	0.193316	2	16	negative regulation of interleukin-2 production
GO:0071375	0.193408	12	178	cellular response to peptide hormone stimulus
GO:1902498	0.193421	1	4	regulation of protein autoubiquitination
GO:0035931	0.194064	1	4	mineralocorticoid secretion
GO:0035932	0.194064	1	4	aldosterone secretion
GO:2000855	0.194064	1	4	regulation of mineralocorticoid secretion
GO:2000858	0.194064	1	4	regulation of aldosterone secretion
GO:0002675	0.194104	2	14	positive regulation of acute inflammatory response
GO:0045144	0.194529	1	4	meiotic sister chromatid segregation
GO:0051177	0.194529	1	4	meiotic sister chromatid cohesion
GO:0018335	0.194774	1	4	protein succinylation
GO:0106077	0.194774	1	4	histone succinylation
GO:0008406	0.194803	9	125	gonad development
GO:0032272	0.194814	5	59	negative regulation of protein polymerization
GO:0019941	0.195545	32	502	modification-dependent protein catabolic process
GO:0071577	0.195638	2	16	zinc ion transmembrane transport
GO:0009826	0.195868	1	4	unidimensional cell growth
GO:0016043	0.196406	245	4443	cellular component organization
GO:0018130	0.1972	137	2433	heterocycle biosynthetic process
GO:0010035	0.197617	21	324	response to inorganic substance
GO:0009135	0.197618	6	70	purine nucleoside diphosphate metabolic process
GO:0009179	0.197618	6	70	purine ribonucleoside diphosphate metabolic process
GO:0090669	0.197997	1	4	telomerase RNA stabilization
GO:0060390	0.198527	2	16	regulation of SMAD protein signal transduction
GO:0006526	0.198555	1	4	arginine biosynthetic process
GO:0018149	0.19895	2	17	peptide cross-linking
GO:0008631	0.199039	4	42	intrinsic apoptotic signaling pathway in response to oxidative stress
GO:1903243	0.199552	1	5	negative regulation of cardiac muscle hypertrophy in response to stress
GO:0035610	0.199716	1	4	protein side chain deglutamylation
GO:0009409	0.200184	3	28	response to cold
GO:0070830	0.200333	3	31	bicellular tight junction assembly
GO:0019081	0.200591	2	14	viral translation
GO:0050829	0.201055	3	26	defense response to Gram-negative bacterium
GO:2000622	0.201137	1	4	regulation of nuclear-transcribed mRNA catabolic process, nonsense-mediated decay
GO:2000623	0.201137	1	4	negative regulation of nuclear-transcribed mRNA catabolic process, nonsense-mediated decay
GO:0060249	0.201175	19	295	anatomical structure homeostasis
GO:0006418	0.201365	4	41	tRNA aminoacylation for protein translation
GO:0000722	0.201768	2	16	telomere maintenance via recombination
GO:0032104	0.201816	2	15	regulation of response to extracellular stimulus
GO:0032107	0.201816	2	15	regulation of response to nutrient levels
GO:0032784	0.201831	4	43	regulation of DNA-templated transcription, elongation
GO:1903580	0.201996	3	29	positive regulation of ATP metabolic process
GO:0097494	0.202111	1	4	regulation of vesicle size
GO:0001921	0.202381	2	15	positive regulation of receptor recycling
GO:0050728	0.202509	7	87	negative regulation of inflammatory response
GO:0051129	0.203894	36	594	negative regulation of cellular component organization
GO:0097742	0.204354	1	4	de novo centriole assembly
GO:0098535	0.204354	1	4	de novo centriole assembly involved in multi-ciliated epithelial cell differentiation
GO:0045950	0.204446	1	4	negative regulation of mitotic recombination
GO:0060406	0.204611	1	5	positive regulation of penile erection
GO:0007168	0.205468	1	5	receptor guanylyl cyclase signaling pathway
GO:0006104	0.205554	1	4	succinyl-CoA metabolic process
GO:0071312	0.205597	2	17	cellular response to alkaloid
GO:0034643	0.206224	2	17	establishment of mitochondrion localization, microtubule-mediated
GO:0047497	0.206224	2	17	mitochondrion transport along microtubule
GO:0000160	0.206337	1	5	phosphorelay signal transduction system
GO:1902990	0.206498	1	4	mitotic telomere maintenance via semi-conservative replication
GO:0072583	0.207648	3	31	clathrin-dependent endocytosis
GO:0031584	0.207747	1	4	activation of phospholipase D activity
GO:0008630	0.207926	7	88	intrinsic apoptotic signaling pathway in response to DNA damage
GO:0010571	0.208297	1	5	positive regulation of nuclear cell cycle DNA replication
GO:0008627	0.20885	1	4	intrinsic apoptotic signaling pathway in response to osmotic stress
GO:0042559	0.208937	2	14	pteridine-containing compound biosynthetic process
GO:0072525	0.209408	6	72	pyridine-containing compound biosynthetic process
GO:0070212	0.209486	1	5	protein poly-ADP-ribosylation
GO:0046601	0.20953	1	5	positive regulation of centriole replication
GO:0006189	0.209819	1	4	'de novo' IMP biosynthetic process
GO:0014823	0.209966	2	18	response to activity
GO:0070979	0.210089	3	27	protein K11-linked ubiquitination
GO:0048793	0.210229	1	4	pronephros development
GO:0009446	0.210741	1	4	putrescine biosynthetic process
GO:0006177	0.210808	1	4	GMP biosynthetic process
GO:0071479	0.210839	5	58	cellular response to ionizing radiation
GO:1903861	0.211119	2	19	positive regulation of dendrite extension
GO:0044062	0.211436	2	16	regulation of excretion
GO:0043490	0.211551	1	4	malate-aspartate shuttle
GO:0046950	0.211727	1	4	cellular ketone body metabolic process
GO:0015884	0.212085	1	4	folic acid transport
GO:0098838	0.212085	1	4	folate transmembrane transport
GO:1904447	0.212085	1	4	folate import across plasma membrane
GO:0006595	0.212325	2	14	polyamine metabolic process
GO:1905774	0.212371	1	4	regulation of DNA helicase activity
GO:0012501	0.212434	81	1393	programmed cell death
GO:0006882	0.212583	2	17	cellular zinc ion homeostasis
GO:0055069	0.212583	2	17	zinc ion homeostasis
GO:0071362	0.212622	1	5	cellular response to ether
GO:0035790	0.212635	1	5	platelet-derived growth factor receptor-alpha signaling pathway
GO:0006901	0.213162	2	16	vesicle coating
GO:0060304	0.213256	1	5	regulation of phosphatidylinositol dephosphorylation
GO:0071962	0.213547	1	4	mitotic sister chromatid cohesion, centromeric
GO:0042482	0.21385	1	4	positive regulation of odontogenesis
GO:1990966	0.214019	1	4	ATP generation from poly-ADP-D-ribose
GO:0010286	0.214364	1	4	heat acclimation
GO:0046368	0.21473	1	4	GDP-L-fucose metabolic process
GO:0033194	0.214859	2	17	response to hydroperoxide
GO:0021979	0.215273	1	5	hypothalamus cell differentiation
GO:0035630	0.215467	1	5	bone mineralization involved in bone maturation
GO:0071680	0.21559	1	5	response to indole-3-methanol
GO:0071681	0.21559	1	5	cellular response to indole-3-methanol
GO:0051225	0.215704	7	91	spindle assembly
GO:0048168	0.215893	4	48	regulation of neuronal synaptic plasticity
GO:0044794	0.216017	2	16	positive regulation by host of viral process
GO:0036166	0.216113	1	5	phenotypic switching
GO:0007525	0.216336	1	4	somatic muscle development
GO:2000096	0.21642	1	6	positive regulation of Wnt signaling pathway, planar cell polarity pathway
GO:0000103	0.216423	1	4	sulfate assimilation
GO:0019236	0.216436	1	4	response to pheromone
GO:0015801	0.216446	1	4	aromatic amino acid transport
GO:0018904	0.216537	2	15	ether metabolic process
GO:0018107	0.216546	7	98	peptidyl-threonine phosphorylation
GO:0120192	0.216631	3	32	tight junction assembly
GO:0006518	0.21687	41	629	peptide metabolic process
GO:0006096	0.216996	5	58	glycolytic process
GO:0006757	0.216996	5	58	ATP generation from ADP
GO:0002295	0.217115	1	5	T-helper cell lineage commitment
GO:0043373	0.217115	1	5	CD4-positive, alpha-beta T cell lineage commitment
GO:0051572	0.21732	1	5	negative regulation of histone H3-K4 methylation
GO:0060510	0.217433	1	6	type II pneumocyte differentiation
GO:0045137	0.217469	9	129	development of primary sexual characteristics
GO:1903795	0.2175	1	5	regulation of inorganic anion transmembrane transport
GO:0030951	0.217674	1	4	establishment or maintenance of microtubule cytoskeleton polarity
GO:0097151	0.217723	1	6	positive regulation of inhibitory postsynaptic potential
GO:1905749	0.218251	1	4	regulation of endosome to plasma membrane protein transport
GO:1903055	0.218468	2	19	positive regulation of extracellular matrix organization
GO:0006508	0.218575	70	1169	proteolysis
GO:0006304	0.218905	5	64	DNA modification
GO:0000733	0.218984	1	4	DNA strand renaturation
GO:0042100	0.219095	4	48	B cell proliferation
GO:0006538	0.219206	1	4	glutamate catabolic process
GO:0042126	0.219441	1	4	nitrate metabolic process
GO:0006398	0.219497	1	5	mRNA 3'-end processing by stem-loop binding and cleavage
GO:0032202	0.220049	1	4	telomere assembly
GO:0070141	0.22066	1	4	response to UV-A
GO:0042461	0.220732	3	33	photoreceptor cell development
GO:0090151	0.220865	2	14	establishment of protein localization to mitochondrial membrane
GO:1900087	0.221503	3	30	positive regulation of G1/S transition of mitotic cell cycle
GO:0048524	0.22156	6	73	positive regulation of viral process
GO:0006835	0.221992	4	48	dicarboxylic acid transport
GO:0006449	0.222101	1	5	regulation of translational termination
GO:0031667	0.222239	16	246	response to nutrient levels
GO:0071922	0.222969	1	5	regulation of cohesin loading
GO:1902463	0.223179	1	4	protein localization to cell leading edge
GO:0048245	0.223361	1	4	eosinophil chemotaxis
GO:0051497	0.223371	2	19	negative regulation of stress fiber assembly
GO:0051290	0.223394	3	28	protein heterotetramerization
GO:0032370	0.223416	4	43	positive regulation of lipid transport
GO:1903722	0.223564	1	5	regulation of centriole elongation
GO:0031339	0.223641	1	5	negative regulation of vesicle fusion
GO:0043392	0.223826	3	32	negative regulation of DNA binding
GO:0046854	0.223999	3	34	phosphatidylinositol phosphorylation
GO:0009211	0.224257	1	4	pyrimidine deoxyribonucleoside triphosphate metabolic process
GO:0009065	0.224352	2	17	glutamine family amino acid catabolic process
GO:0009306	0.224499	25	403	protein secretion
GO:0010677	0.224617	3	31	negative regulation of cellular carbohydrate metabolic process
GO:0018298	0.224626	1	4	protein-chromophore linkage
GO:0038044	0.22482	1	5	transforming growth factor-beta secretion
GO:1903011	0.224828	1	5	negative regulation of bone development
GO:0009266	0.224932	9	122	response to temperature stimulus
GO:0009202	0.22508	1	4	deoxyribonucleoside triphosphate biosynthetic process
GO:0045719	0.225314	1	5	negative regulation of glycogen biosynthetic process
GO:0010624	0.225506	1	5	regulation of Schwann cell proliferation
GO:0043486	0.225818	2	16	histone exchange
GO:0030043	0.225851	1	4	actin filament fragmentation
GO:0002188	0.225946	1	4	translation reinitiation
GO:0042770	0.225969	6	75	signal transduction in response to DNA damage
GO:0002583	0.226026	1	4	regulation of antigen processing and presentation of peptide antigen
GO:0060547	0.226039	2	16	negative regulation of necrotic cell death
GO:0097466	0.226246	1	5	ubiquitin-dependent glycoprotein ERAD pathway
GO:1904587	0.226246	1	5	response to glycoprotein
GO:0006406	0.226625	4	43	mRNA export from nucleus
GO:0071427	0.226625	4	43	mRNA-containing ribonucleoprotein complex export from nucleus
GO:0009200	0.226963	2	15	deoxyribonucleoside triphosphate metabolic process
GO:0070345	0.227332	1	5	negative regulation of fat cell proliferation
GO:2000508	0.227968	1	4	regulation of dendritic cell chemotaxis
GO:2000510	0.227968	1	4	positive regulation of dendritic cell chemotaxis
GO:0031109	0.227981	7	99	microtubule polymerization or depolymerization
GO:0001956	0.228176	2	19	positive regulation of neurotransmitter secretion
GO:0042866	0.228414	5	59	pyruvate biosynthetic process
GO:0033622	0.228649	2	18	integrin activation
GO:0072201	0.229025	1	5	negative regulation of mesenchymal cell proliferation
GO:0043632	0.229183	32	512	modification-dependent macromolecule catabolic process
GO:0009136	0.229344	1	4	purine nucleoside diphosphate biosynthetic process
GO:0009180	0.229344	1	4	purine ribonucleoside diphosphate biosynthetic process
GO:0034501	0.230094	2	16	protein localization to kinetochore
GO:0032868	0.230219	11	168	response to insulin
GO:0090308	0.230595	1	5	regulation of methylation-dependent chromatin silencing
GO:0010640	0.230657	2	18	regulation of platelet-derived growth factor receptor signaling pathway
GO:0031508	0.230808	1	4	pericentric heterochromatin assembly
GO:0035701	0.230895	1	5	hematopoietic stem cell migration
GO:2001198	0.231273	1	4	regulation of dendritic cell differentiation
GO:2001199	0.231273	1	4	negative regulation of dendritic cell differentiation
GO:0006278	0.231529	5	60	RNA-dependent DNA biosynthetic process
GO:0007004	0.231529	5	60	telomere maintenance via telomerase
GO:0019401	0.231588	1	4	alditol biosynthetic process
GO:0090031	0.231647	1	6	positive regulation of steroid hormone biosynthetic process
GO:0048384	0.231827	2	18	retinoic acid receptor signaling pathway
GO:0010727	0.231904	1	5	negative regulation of hydrogen peroxide metabolic process
GO:0016074	0.232211	2	15	snoRNA metabolic process
GO:1901605	0.232375	11	150	alpha-amino acid metabolic process
GO:0140029	0.232491	6	83	exocytic process
GO:1901166	0.23275	1	6	neural crest cell migration involved in autonomic nervous system development
GO:0045910	0.233366	3	31	negative regulation of DNA recombination
GO:0055076	0.233745	7	91	transition metal ion homeostasis
GO:1904683	0.234112	1	6	regulation of metalloendopeptidase activity
GO:0019730	0.234331	3	25	antimicrobial humoral response
GO:0009185	0.234577	6	74	ribonucleoside diphosphate metabolic process
GO:0072015	0.234885	1	6	glomerular visceral epithelial cell development
GO:0072310	0.234885	1	6	glomerular epithelial cell development
GO:0031061	0.23501	2	20	negative regulation of histone methylation
GO:0006875	0.23513	21	338	cellular metal ion homeostasis
GO:0043987	0.235218	1	5	histone H3-S10 phosphorylation
GO:0030259	0.235221	1	5	lipid glycosylation
GO:0033615	0.2354	1	4	mitochondrial proton-transporting ATP synthase complex assembly
GO:2000370	0.23542	1	5	positive regulation of clathrin-dependent endocytosis
GO:0002712	0.235615	3	31	regulation of B cell mediated immunity
GO:0002889	0.235615	3	31	regulation of immunoglobulin mediated immune response
GO:0099509	0.235764	1	5	regulation of presynaptic cytosolic calcium ion concentration
GO:0045981	0.23582	3	32	positive regulation of nucleotide metabolic process
GO:1900544	0.23582	3	32	positive regulation of purine nucleotide metabolic process
GO:0008611	0.236185	1	5	ether lipid biosynthetic process
GO:0046504	0.236185	1	5	glycerol ether biosynthetic process
GO:1901503	0.236185	1	5	ether biosynthetic process
GO:1905522	0.236186	1	4	negative regulation of macrophage migration
GO:0043555	0.236663	2	17	regulation of translation in response to stress
GO:0003254	0.236728	3	32	regulation of membrane depolarization
GO:1903912	0.236773	1	5	negative regulation of endoplasmic reticulum stress-induced eIF2 alpha phosphorylation
GO:0007050	0.236988	8	108	cell cycle arrest
GO:0070973	0.237983	1	5	protein localization to endoplasmic reticulum exit site
GO:0032102	0.237984	14	210	negative regulation of response to external stimulus
GO:0031062	0.238026	3	33	positive regulation of histone methylation
GO:0031110	0.238223	5	70	regulation of microtubule polymerization or depolymerization
GO:0002790	0.238552	26	424	peptide secretion
GO:0043462	0.238892	4	44	regulation of ATPase activity
GO:0051103	0.239031	1	5	DNA ligation involved in DNA repair
GO:0090240	0.239191	1	6	positive regulation of histone H4 acetylation
GO:0032201	0.239285	1	5	telomere maintenance via semi-conservative replication
GO:0006297	0.239921	1	5	nucleotide-excision repair, DNA gap filling
GO:2000348	0.240336	1	5	regulation of CD40 signaling pathway
GO:0045091	0.240577	1	5	regulation of single stranded viral RNA replication via double stranded DNA intermediate
GO:0006040	0.240648	3	30	amino sugar metabolic process
GO:0035878	0.240921	1	5	nail development
GO:0051715	0.241139	1	4	cytolysis in other organism
GO:0060600	0.241332	1	7	dichotomous subdivision of an epithelial terminal unit
GO:1901800	0.241735	7	93	positive regulation of proteasomal protein catabolic process
GO:0007135	0.241886	1	5	meiosis II
GO:0061983	0.241886	1	5	meiosis II cell cycle process
GO:0060174	0.242176	1	6	limb bud formation
GO:0010616	0.242426	1	6	negative regulation of cardiac muscle adaptation
GO:0048298	0.242426	1	5	positive regulation of isotype switching to IgA isotypes
GO:0010990	0.242569	1	5	regulation of SMAD protein complex assembly
GO:0071305	0.242572	1	6	cellular response to vitamin D
GO:0043570	0.242586	1	5	maintenance of DNA repeat elements
GO:0045956	0.243225	2	20	positive regulation of calcium ion-dependent exocytosis
GO:1904026	0.243427	1	5	regulation of collagen fibril organization
GO:0046683	0.243695	5	64	response to organophosphorus
GO:0050709	0.243741	7	96	negative regulation of protein secretion
GO:0006182	0.243903	1	6	cGMP biosynthetic process
GO:0035608	0.244145	1	5	protein deglutamylation
GO:0032436	0.244837	6	77	positive regulation of proteasomal ubiquitin-dependent protein catabolic process
GO:0045838	0.245132	2	17	positive regulation of membrane potential
GO:0050679	0.245605	9	131	positive regulation of epithelial cell proliferation
GO:2000675	0.245898	1	5	negative regulation of type B pancreatic cell apoptotic process
GO:1905168	0.246003	1	5	positive regulation of double-strand break repair via homologous recombination
GO:0031047	0.246175	6	83	gene silencing by RNA
GO:0046655	0.24636	1	5	folic acid metabolic process
GO:0072384	0.24679	5	68	organelle transport along microtubule
GO:0071450	0.247061	2	18	cellular response to oxygen radical
GO:0071451	0.247061	2	18	cellular response to superoxide
GO:0032387	0.247171	5	60	negative regulation of intracellular transport
GO:0097306	0.247204	4	52	cellular response to alcohol
GO:0006140	0.24729	6	77	regulation of nucleotide metabolic process
GO:1900034	0.247814	1	5	regulation of cellular response to heat
GO:0014841	0.248134	1	6	skeletal muscle satellite cell proliferation
GO:0014842	0.248134	1	6	regulation of skeletal muscle satellite cell proliferation
GO:0046839	0.248249	3	34	phospholipid dephosphorylation
GO:1903859	0.248452	2	21	regulation of dendrite extension
GO:0034243	0.248769	3	32	regulation of transcription elongation from RNA polymerase II promoter
GO:1900449	0.248896	3	35	regulation of glutamate receptor signaling pathway
GO:0008635	0.249345	1	5	activation of cysteine-type endopeptidase activity involved in apoptotic process by cytochrome c
GO:1990564	0.249374	1	5	protein polyufmylation
GO:1990592	0.249374	1	5	protein K69-linked ufmylation
GO:0010360	0.249625	1	6	negative regulation of anion channel activity
GO:0021578	0.25006	1	6	hindbrain maturation
GO:0021626	0.25006	1	6	central nervous system maturation
GO:0015822	0.250259	1	6	ornithine transport
GO:1903352	0.250259	1	6	L-ornithine transmembrane transport
GO:0051029	0.251142	1	5	rRNA transport
GO:0018210	0.251142	7	103	peptidyl-threonine modification
GO:1903362	0.251535	14	212	regulation of cellular protein catabolic process
GO:0071921	0.2516	1	6	cohesin loading
GO:0070091	0.251744	1	6	glucagon secretion
GO:0070092	0.251744	1	6	regulation of glucagon secretion
GO:0000738	0.251815	1	5	DNA catabolic process, exonucleolytic
GO:0006793	0.252478	123	2193	phosphorus metabolic process
GO:2000812	0.252559	1	5	regulation of barbed-end actin filament capping
GO:1900101	0.252777	2	18	regulation of endoplasmic reticulum unfolded protein response
GO:0031100	0.253291	2	18	animal organ regeneration
GO:0019438	0.253337	135	2434	aromatic compound biosynthetic process
GO:1903251	0.253402	1	5	multi-ciliated epithelial cell differentiation
GO:0007566	0.253434	3	34	embryo implantation
GO:0071578	0.253866	1	6	zinc ion import across plasma membrane
GO:0008150	0.254851	661	12108	biological_process
GO:0035617	0.255284	1	5	stress granule disassembly
GO:0032386	0.255661	22	363	regulation of intracellular transport
GO:0120193	0.255779	3	35	tight junction organization
GO:0071670	0.255991	1	6	smooth muscle cell chemotaxis
GO:0061511	0.255993	1	6	centriole elongation
GO:0002090	0.255994	4	51	regulation of receptor internalization
GO:1901569	0.256048	1	5	fatty acid derivative catabolic process
GO:1903828	0.25609	7	98	negative regulation of cellular protein localization
GO:0061626	0.256152	1	7	pharyngeal arch artery morphogenesis
GO:0002204	0.256325	3	33	somatic recombination of immunoglobulin genes involved in immune response
GO:0002208	0.256325	3	33	somatic diversification of immunoglobulins involved in immune response
GO:0045190	0.256325	3	33	isotype switching
GO:1901071	0.256575	2	17	glucosamine-containing compound metabolic process
GO:0016255	0.256696	1	5	attachment of GPI anchor to protein
GO:0051224	0.257055	10	145	negative regulation of protein transport
GO:0002720	0.2574	3	32	positive regulation of cytokine production involved in immune response
GO:0000920	0.257939	1	5	septum digestion after cytokinesis
GO:0018197	0.25832	1	5	peptidyl-aspartic acid modification
GO:1903400	0.258874	1	6	L-arginine transmembrane transport
GO:1903826	0.258874	1	6	arginine transmembrane transport
GO:1990822	0.258874	1	6	basic amino acid transmembrane transport
GO:1901653	0.258925	13	207	cellular response to peptide
GO:0051238	0.259182	1	6	sequestering of metal ion
GO:0051661	0.259439	1	6	maintenance of centrosome location
GO:0032077	0.259441	1	5	positive regulation of deoxyribonuclease activity
GO:1902031	0.259495	1	5	regulation of NADP metabolic process
GO:0000726	0.260375	4	49	non-recombinational repair
GO:0071888	0.260523	1	6	macrophage apoptotic process
GO:2000109	0.260523	1	6	regulation of macrophage apoptotic process
GO:0070842	0.260804	1	6	aggresome assembly
GO:0010994	0.260826	1	5	free ubiquitin chain polymerization
GO:0045648	0.261222	2	20	positive regulation of erythrocyte differentiation
GO:0010837	0.261571	2	20	regulation of keratinocyte proliferation
GO:1902224	0.26286	1	5	ketone body metabolic process
GO:0032261	0.26292	1	5	purine nucleotide salvage
GO:0032347	0.262921	1	6	regulation of aldosterone biosynthetic process
GO:0098828	0.263024	1	7	modulation of inhibitory postsynaptic potential
GO:2000301	0.263097	1	5	negative regulation of synaptic vesicle exocytosis
GO:1901201	0.263135	1	5	regulation of extracellular matrix assembly
GO:0060999	0.263236	4	54	positive regulation of dendritic spine development
GO:0051220	0.263434	2	19	cytoplasmic sequestering of protein
GO:0019348	0.263469	1	5	dolichol metabolic process
GO:0075525	0.263772	1	5	viral translational termination-reinitiation
GO:0046653	0.263882	2	18	tetrahydrofolate metabolic process
GO:0050727	0.264002	13	193	regulation of inflammatory response
GO:0030644	0.264731	1	6	cellular chloride ion homeostasis
GO:0009445	0.264845	1	5	putrescine metabolic process
GO:0033567	0.264858	1	5	DNA replication, Okazaki fragment processing
GO:0072677	0.264924	1	5	eosinophil migration
GO:0051654	0.265324	2	20	establishment of mitochondrion localization
GO:1902267	0.265413	1	5	regulation of polyamine transmembrane transport
GO:0051953	0.265458	2	19	negative regulation of amine transport
GO:0061684	0.266405	1	5	chaperone-mediated autophagy
GO:0009157	0.266553	1	5	deoxyribonucleoside monophosphate biosynthetic process
GO:0009177	0.266553	1	5	pyrimidine deoxyribonucleoside monophosphate biosynthetic process
GO:0060384	0.267301	2	23	innervation
GO:0042908	0.267467	1	6	xenobiotic transport
GO:0002092	0.267672	2	20	positive regulation of receptor internalization
GO:0042744	0.268043	2	16	hydrogen peroxide catabolic process
GO:0046078	0.268349	1	5	dUMP metabolic process
GO:1904528	0.26869	1	6	positive regulation of microtubule binding
GO:0033601	0.268731	1	7	positive regulation of mammary gland epithelial cell proliferation
GO:0021884	0.269468	2	23	forebrain neuron development
GO:0044419	0.27012	18	276	interspecies interaction between organisms
GO:0034392	0.270168	1	8	negative regulation of smooth muscle cell apoptotic process
GO:1905634	0.270498	1	6	regulation of protein localization to chromatin
GO:1903077	0.270683	2	19	negative regulation of protein localization to plasma membrane
GO:1903050	0.270833	12	182	regulation of proteolysis involved in cellular protein catabolic process
GO:0045040	0.271434	1	5	protein import into mitochondrial outer membrane
GO:1903715	0.271627	1	6	regulation of aerobic respiration
GO:0090201	0.272286	2	17	negative regulation of release of cytochrome c from mitochondria
GO:1903792	0.272897	2	21	negative regulation of anion transport
GO:0002318	0.273243	1	6	myeloid progenitor cell differentiation
GO:0071354	0.273304	2	20	cellular response to interleukin-6
GO:0019388	0.27336	1	5	galactose catabolic process
GO:0098814	0.273929	1	7	spontaneous synaptic transmission
GO:0001836	0.274702	4	45	release of cytochrome c from mitochondria
GO:1900006	0.274793	6	93	positive regulation of dendrite development
GO:0001842	0.274885	1	7	neural fold formation
GO:2000035	0.274922	1	6	regulation of stem cell division
GO:1903242	0.275111	1	7	regulation of cardiac muscle hypertrophy in response to stress
GO:0002381	0.27521	3	34	immunoglobulin production involved in immunoglobulin mediated immune response
GO:0014070	0.275232	26	447	response to organic cyclic compound
GO:0061140	0.275252	1	8	lung secretory cell differentiation
GO:0045472	0.275753	1	7	response to ether
GO:0006954	0.275981	22	351	inflammatory response
GO:0006610	0.276118	1	7	ribosomal protein import into nucleus
GO:1901264	0.276199	4	48	carbohydrate derivative transport
GO:0016266	0.276251	1	6	O-glycan processing
GO:0034599	0.276279	14	217	cellular response to oxidative stress
GO:0051771	0.276393	1	5	negative regulation of nitric-oxide synthase biosynthetic process
GO:0036265	0.276454	1	5	RNA (guanine-N7)-methylation
GO:0006559	0.276928	1	5	L-phenylalanine catabolic process
GO:1902222	0.276928	1	5	erythrose 4-phosphate/phosphoenolpyruvate family amino acid catabolic process
GO:0050663	0.277049	9	132	cytokine secretion
GO:0031638	0.277167	3	32	zymogen activation
GO:0046949	0.277247	1	6	fatty-acyl-CoA biosynthetic process
GO:0009188	0.277423	1	5	ribonucleoside diphosphate biosynthetic process
GO:2000323	0.278255	1	6	negative regulation of glucocorticoid receptor signaling pathway
GO:0036466	0.278315	1	6	synaptic vesicle recycling via endosome
GO:0032876	0.278336	1	7	negative regulation of DNA endoreduplication
GO:0043403	0.278495	2	20	skeletal muscle tissue regeneration
GO:0060290	0.278762	1	6	transdifferentiation
GO:0071840	0.279012	251	4599	cellular component organization or biogenesis
GO:0048290	0.279014	1	6	isotype switching to IgA isotypes
GO:0048296	0.279014	1	6	regulation of isotype switching to IgA isotypes
GO:0031334	0.279427	12	192	positive regulation of protein complex assembly
GO:0042045	0.279552	1	6	epithelial fluid transport
GO:0060405	0.279587	1	7	regulation of penile erection
GO:1905521	0.279758	2	19	regulation of macrophage migration
GO:0046654	0.279837	1	6	tetrahydrofolate biosynthetic process
GO:0009187	0.279897	2	26	cyclic nucleotide metabolic process
GO:0002372	0.280325	1	6	myeloid dendritic cell cytokine production
GO:0002732	0.280325	1	6	positive regulation of dendritic cell cytokine production
GO:0002733	0.280325	1	6	regulation of myeloid dendritic cell cytokine production
GO:0002735	0.280325	1	6	positive regulation of myeloid dendritic cell cytokine production
GO:0071241	0.280575	8	123	cellular response to inorganic substance
GO:0031937	0.281009	1	7	positive regulation of chromatin silencing
GO:0048484	0.281181	1	7	enteric nervous system development
GO:0006705	0.28138	1	7	mineralocorticoid biosynthetic process
GO:0032342	0.28138	1	7	aldosterone biosynthetic process
GO:0071051	0.28151	1	5	polyadenylation-dependent snoRNA 3'-end processing
GO:0070874	0.281631	1	6	negative regulation of glycogen metabolic process
GO:0051415	0.281988	1	6	microtubule nucleation by interphase microtubule organizing center
GO:0015810	0.28208	1	6	aspartate transmembrane transport
GO:2000637	0.282707	2	19	positive regulation of gene silencing by miRNA
GO:0035404	0.282806	1	6	histone-serine phosphorylation
GO:1904950	0.282896	10	149	negative regulation of establishment of protein localization
GO:0006090	0.283114	6	79	pyruvate metabolic process
GO:0043461	0.283129	1	5	proton-transporting ATP synthase complex assembly
GO:0043504	0.28318	1	6	mitochondrial DNA repair
GO:0061003	0.283289	2	22	positive regulation of dendritic spine morphogenesis
GO:0045912	0.283494	3	35	negative regulation of carbohydrate metabolic process
GO:0042176	0.283511	20	323	regulation of protein catabolic process
GO:0016082	0.283526	2	23	synaptic vesicle priming
GO:1903578	0.283789	5	65	regulation of ATP metabolic process
GO:0010728	0.283827	1	6	regulation of hydrogen peroxide biosynthetic process
GO:0002474	0.284278	2	17	antigen processing and presentation of peptide antigen via MHC class I
GO:0000303	0.284333	2	20	response to superoxide
GO:0044271	0.284436	162	2907	cellular nitrogen compound biosynthetic process
GO:0071277	0.284762	4	54	cellular response to calcium ion
GO:0010042	0.285186	1	7	response to manganese ion
GO:0031668	0.285806	11	171	cellular response to extracellular stimulus
GO:0010586	0.286243	2	23	miRNA metabolic process
GO:0034654	0.286265	131	2380	nucleobase-containing compound biosynthetic process
GO:1901362	0.286666	138	2502	organic cyclic compound biosynthetic process
GO:0003300	0.286857	5	73	cardiac muscle hypertrophy
GO:0045646	0.286874	3	38	regulation of erythrocyte differentiation
GO:0003400	0.287337	1	6	regulation of COPII vesicle coating
GO:0090113	0.287337	1	6	regulation of ER to Golgi vesicle-mediated transport by GTP hydrolysis
GO:0072615	0.28787	1	7	interleukin-17 secretion
GO:2000378	0.288241	4	49	negative regulation of reactive oxygen species metabolic process
GO:0021548	0.288371	1	8	pons development
GO:0036476	0.288403	1	5	neuron death in response to hydrogen peroxide
GO:1903207	0.288403	1	5	regulation of hydrogen peroxide-induced neuron death
GO:1903208	0.288403	1	5	negative regulation of hydrogen peroxide-induced neuron death
GO:0039692	0.288526	1	6	single stranded viral RNA replication via double stranded DNA intermediate
GO:0051894	0.28857	2	23	positive regulation of focal adhesion assembly
GO:0008283	0.288771	74	1324	cell proliferation
GO:0000972	0.28891	1	6	transcription-dependent tethering of RNA polymerase II gene DNA at nuclear periphery
GO:0072503	0.288958	17	282	cellular divalent inorganic cation homeostasis
GO:0019080	0.28959	4	50	viral gene expression
GO:0060612	0.289729	3	36	adipose tissue development
GO:0030163	0.290036	44	740	protein catabolic process
GO:0032069	0.290197	2	18	regulation of nuclease activity
GO:0007548	0.290238	10	160	sex differentiation
GO:0006903	0.290916	3	37	vesicle targeting
GO:0042149	0.290916	3	36	cellular response to glucose starvation
GO:0000050	0.291199	1	6	urea cycle
GO:0032344	0.291443	1	7	regulation of aldosterone metabolic process
GO:0043951	0.291707	2	21	negative regulation of cAMP-mediated signaling
GO:0090091	0.291925	1	8	positive regulation of extracellular matrix disassembly
GO:0072655	0.291994	6	74	establishment of protein localization to mitochondrion
GO:0071447	0.292223	1	7	cellular response to hydroperoxide
GO:0051205	0.292569	2	18	protein insertion into membrane
GO:0046689	0.29302	1	6	response to mercury ion
GO:0046879	0.293042	15	244	hormone secretion
GO:0098739	0.293314	5	72	import across plasma membrane
GO:0010269	0.29332	1	5	response to selenium ion
GO:0010815	0.29365	1	6	bradykinin catabolic process
GO:0032510	0.294424	1	6	endosome to lysosome transport via multivesicular body sorting pathway
GO:1903054	0.294659	1	6	negative regulation of extracellular matrix organization
GO:0018208	0.295037	3	32	peptidyl-proline modification
GO:1904776	0.295123	1	7	regulation of protein localization to cell cortex
GO:0030888	0.295687	3	39	regulation of B cell proliferation
GO:0050994	0.295719	3	37	regulation of lipid catabolic process
GO:0002363	0.295727	1	7	alpha-beta T cell lineage commitment
GO:0031099	0.295927	6	88	regeneration
GO:1903003	0.296009	1	6	positive regulation of protein deubiquitination
GO:0061484	0.296136	1	7	hematopoietic stem cell homeostasis
GO:0031643	0.296335	1	8	positive regulation of myelination
GO:0036066	0.296503	1	6	protein O-linked fucosylation
GO:0070741	0.296704	2	21	response to interleukin-6
GO:0001947	0.297075	3	38	heart looping
GO:0040016	0.297151	1	7	embryonic cleavage
GO:0014897	0.29723	5	75	striated muscle hypertrophy
GO:0001736	0.297431	3	44	establishment of planar polarity
GO:0070646	0.297666	8	119	protein modification by small protein removal
GO:0046031	0.298042	5	65	ADP metabolic process
GO:0031116	0.29913	2	25	positive regulation of microtubule polymerization
GO:0018401	0.299294	1	6	peptidyl-proline hydroxylation to 4-hydroxy-L-proline
GO:0050707	0.29941	8	117	regulation of cytokine secretion
GO:0033598	0.29971	2	22	mammary gland epithelial cell proliferation
GO:0032222	0.300233	1	7	regulation of synaptic transmission, cholinergic
GO:2000618	0.300751	1	7	regulation of histone H4-K16 acetylation
GO:0015846	0.301139	1	6	polyamine transport
[truncated: 12,689 more rows]

## Sheet: GO_YoungPOD2down
Category	P value	# of DEGs in the Categoly	# of genes in the Category	GO term
GO:0050896	4.73538e-12	306	5068	response to stimulus
GO:0042221	2.13349e-11	175	2459	response to chemical
GO:0070887	2.26136e-11	140	1820	cellular response to chemical stimulus
GO:0009605	3.71274e-11	109	1293	response to external stimulus
GO:0007154	4.68345e-11	232	3562	cell communication
GO:0009719	1.93323e-10	84	906	response to endogenous stimulus
GO:0009725	3.50913e-10	54	477	response to hormone
GO:0048878	5.25097e-10	72	752	chemical homeostasis
GO:0042592	9.18969e-10	104	1282	homeostatic process
GO:0023052	1.57585e-09	224	3528	signaling
GO:0065007	3.97098e-09	390	7247	biological regulation
GO:0051716	4.05468e-09	256	4257	cellular response to stimulus
GO:0071495	6.49927e-09	73	795	cellular response to endogenous stimulus
GO:0010033	6.73883e-09	132	1830	response to organic substance
GO:0048523	1.06182e-08	209	3318	negative regulation of cellular process
GO:0032501	2.02435e-08	258	4319	multicellular organismal process
GO:0065008	3.11748e-08	174	2666	regulation of biological quality
GO:0048519	3.24471e-08	223	3657	negative regulation of biological process
GO:0042594	3.4846e-08	23	136	response to starvation
GO:0010646	3.70821e-08	151	2216	regulation of cell communication
GO:1901700	4.03364e-08	79	946	response to oxygen-containing compound
GO:0043434	4.38063e-08	31	227	response to peptide hormone
GO:0006950	5.28163e-08	153	2332	response to stress
GO:0007165	5.48019e-08	201	3213	signal transduction
GO:0010648	5.61708e-08	81	980	negative regulation of cell communication
GO:0023051	6.09354e-08	151	2234	regulation of signaling
GO:0023057	6.55276e-08	81	984	negative regulation of signaling
GO:1901564	7.95464e-08	254	4450	organonitrogen compound metabolic process
GO:0050789	1.15683e-07	366	6843	regulation of biological process
GO:0035556	1.48556e-07	128	1840	intracellular signal transduction
GO:0032870	1.73713e-07	41	372	cellular response to hormone stimulus
GO:0071310	1.85808e-07	107	1467	cellular response to organic substance
GO:1901652	1.90085e-07	33	268	response to peptide
GO:0048583	2.08699e-07	162	2511	regulation of response to stimulus
GO:0050794	2.19572e-07	348	6454	regulation of cellular process
GO:1901701	2.21566e-07	62	703	cellular response to oxygen-containing compound
GO:0051239	2.24246e-07	141	2077	regulation of multicellular organismal process
GO:0032868	2.29821e-07	25	168	response to insulin
GO:0006629	3.15206e-07	69	852	lipid metabolic process
GO:0031667	7.61333e-07	30	246	response to nutrient levels
GO:0031399	1.05566e-06	94	1281	regulation of protein modification process
GO:0009991	1.06678e-06	31	263	response to extracellular stimulus
GO:0019220	1.23948e-06	89	1195	regulation of phosphate metabolic process
GO:0051174	1.28131e-06	89	1196	regulation of phosphorus metabolic process
GO:0009966	1.35495e-06	129	1921	regulation of signal transduction
GO:0009267	1.37208e-06	19	119	cellular response to starvation
GO:0019538	2.49294e-06	219	3810	protein metabolic process
GO:0042325	2.99227e-06	81	1074	regulation of phosphorylation
GO:0019216	3.0851e-06	28	238	regulation of lipid metabolic process
GO:0016310	3.17883e-06	109	1588	phosphorylation
GO:0050801	3.97328e-06	46	501	ion homeostasis
GO:0006639	4.95713e-06	15	85	acylglycerol metabolic process
GO:0002376	5.13758e-06	97	1404	immune system process
GO:0043207	5.28766e-06	44	489	response to external biotic stimulus
GO:0051707	5.28766e-06	44	489	response to other organism
GO:0031669	5.87042e-06	21	154	cellular response to nutrient levels
GO:0009968	6.01295e-06	70	896	negative regulation of signal transduction
GO:0071466	6.04535e-06	13	67	cellular response to xenobiotic stimulus
GO:0006641	6.12659e-06	13	66	triglyceride metabolic process
GO:0006638	6.50593e-06	15	87	neutral lipid metabolic process
GO:0048585	7.26937e-06	84	1151	negative regulation of response to stimulus
GO:0009056	8.71946e-06	110	1685	catabolic process
GO:0009607	9.41385e-06	45	516	response to biotic stimulus
GO:0043068	1.12395e-05	43	480	positive regulation of programmed cell death
GO:0048518	1.28442e-05	231	4068	positive regulation of biological process
GO:0031323	1.43486e-05	219	3825	regulation of cellular metabolic process
GO:0050793	1.44476e-05	121	1822	regulation of developmental process
GO:0042981	1.53432e-05	79	1096	regulation of apoptotic process
GO:0071417	1.56485e-05	35	350	cellular response to organonitrogen compound
GO:0006952	1.57207e-05	59	763	defense response
GO:0006468	1.702e-05	91	1294	protein phosphorylation
GO:0010942	1.73888e-05	45	520	positive regulation of cell death
GO:0001932	1.80153e-05	73	981	regulation of protein phosphorylation
GO:0051246	1.81272e-05	124	1939	regulation of protein metabolic process
GO:0072507	1.85785e-05	31	299	divalent inorganic cation homeostasis
GO:0043065	1.9912e-05	42	475	positive regulation of apoptotic process
GO:0042593	2.19274e-05	23	193	glucose homeostasis
GO:0072593	2.29361e-05	23	199	reactive oxygen species metabolic process
GO:0043067	2.33912e-05	79	1110	regulation of programmed cell death
GO:1901699	2.3561e-05	37	388	cellular response to nitrogen compound
GO:0033500	2.40142e-05	23	194	carbohydrate homeostasis
GO:0071375	2.48488e-05	22	178	cellular response to peptide hormone stimulus
GO:0010941	2.56818e-05	85	1223	regulation of cell death
GO:0062012	2.61477e-05	27	253	regulation of small molecule metabolic process
GO:0009743	2.70642e-05	20	155	response to carbohydrate
GO:0080134	2.73094e-05	66	889	regulation of response to stress
GO:1902531	2.78209e-05	84	1187	regulation of intracellular signal transduction
GO:0009410	2.87764e-05	17	119	response to xenobiotic stimulus
GO:0035690	2.88498e-05	25	225	cellular response to drug
GO:1901653	2.94275e-05	24	207	cellular response to peptide
GO:0032268	3.00983e-05	116	1802	regulation of cellular protein metabolic process
GO:0031668	3.03168e-05	21	171	cellular response to extracellular stimulus
GO:0009893	3.24553e-05	150	2451	positive regulation of metabolic process
GO:0031324	3.48118e-05	115	1772	negative regulation of cellular metabolic process
GO:0006915	3.68185e-05	92	1366	apoptotic process
GO:0007166	3.70551e-05	105	1570	cell surface receptor signaling pathway
GO:0080090	3.8106e-05	211	3707	regulation of primary metabolic process
GO:0048522	3.85444e-05	209	3656	positive regulation of cellular process
GO:1901615	4.1226e-05	30	305	organic hydroxy compound metabolic process
GO:0016236	4.45149e-05	21	178	macroautophagy
GO:0098771	4.47895e-05	40	455	inorganic ion homeostasis
GO:0043405	4.48994e-05	24	212	regulation of MAP kinase activity
GO:0031325	4.51744e-05	140	2269	positive regulation of cellular metabolic process
GO:0031327	4.52069e-05	77	1070	negative regulation of cellular biosynthetic process
GO:0051384	4.61894e-05	10	49	response to glucocorticoid
GO:0010243	4.65141e-05	48	582	response to organonitrogen compound
GO:0043408	4.93279e-05	43	500	regulation of MAPK cascade
GO:0044093	4.99411e-05	76	1071	positive regulation of molecular function
GO:0019932	5.00803e-05	27	254	second-messenger-mediated signaling
GO:0051704	5.08638e-05	82	1197	multi-organism process
GO:0030001	5.56208e-05	45	530	metal ion transport
GO:0006066	5.57886e-05	23	208	alcohol metabolic process
GO:0051241	5.62425e-05	64	852	negative regulation of multicellular organismal process
GO:0031960	5.69171e-05	10	50	response to corticosteroid
GO:2000113	5.92209e-05	73	1006	negative regulation of cellular macromolecule biosynthetic process
GO:0009890	6.01342e-05	78	1099	negative regulation of biosynthetic process
GO:0009892	6.47551e-05	125	1995	negative regulation of metabolic process
GO:0055080	6.69611e-05	39	447	cation homeostasis
GO:0009749	6.80584e-05	18	140	response to glucose
GO:0010959	7.00221e-05	28	276	regulation of metal ion transport
GO:0006464	7.23362e-05	156	2622	cellular protein modification process
GO:0036211	7.23362e-05	156	2622	protein modification process
GO:0018105	7.39642e-05	25	232	peptidyl-serine phosphorylation
GO:0012501	7.55596e-05	92	1393	programmed cell death
GO:0010817	7.62414e-05	32	340	regulation of hormone levels
GO:0055065	7.79514e-05	36	402	metal ion homeostasis
GO:0010647	7.94944e-05	80	1150	positive regulation of cell communication
GO:1901698	8.05994e-05	50	630	response to nitrogen compound
GO:0044255	8.72164e-05	50	651	cellular lipid metabolic process
GO:0009746	8.7956e-05	18	143	response to hexose
GO:0050878	9.07421e-05	22	197	regulation of body fluid levels
GO:1902532	9.38004e-05	37	419	negative regulation of intracellular signal transduction
GO:0023056	9.43612e-05	80	1156	positive regulation of signaling
GO:0071384	9.53174e-05	7	26	cellular response to corticosteroid stimulus
GO:0071385	9.53174e-05	7	26	cellular response to glucocorticoid stimulus
GO:0034284	9.68074e-05	18	144	response to monosaccharide
GO:0043269	9.73553e-05	39	448	regulation of ion transport
GO:0072503	9.76396e-05	28	282	cellular divalent inorganic cation homeostasis
GO:0071496	9.82048e-05	22	198	cellular response to external stimulus
GO:0031401	9.99917e-05	63	856	positive regulation of protein modification process
GO:0016477	0.000102538	71	977	cell migration
GO:0006793	0.000105257	133	2193	phosphorus metabolic process
GO:0010629	0.000113907	84	1234	negative regulation of gene expression
GO:0048513	0.000114012	133	2138	animal organ development
GO:0032502	0.000115682	222	3949	developmental process
GO:0071453	0.000117044	13	87	cellular response to oxygen levels
GO:0051048	0.000122098	19	162	negative regulation of secretion
GO:0033554	0.000123176	91	1401	cellular response to stress
GO:0006357	0.000123756	91	1356	regulation of transcription by RNA polymerase II
GO:0007167	0.000123844	49	608	enzyme linked receptor protein signaling pathway
GO:0010558	0.000125107	73	1031	negative regulation of macromolecule biosynthetic process
GO:0001822	0.000126433	22	192	kidney development
GO:0007586	0.000127713	11	66	digestion
GO:0010604	0.000128231	138	2275	positive regulation of macromolecule metabolic process
GO:0000122	0.000132401	49	618	negative regulation of transcription by RNA polymerase II
GO:0072001	0.000132564	23	206	renal system development
GO:0008219	0.000132623	97	1510	cell death
GO:0019222	0.000133354	226	4099	regulation of metabolic process
GO:0031326	0.000142568	147	2457	regulation of cellular biosynthetic process
GO:0043266	0.000148135	12	73	regulation of potassium ion transport
GO:0007610	0.000152771	39	445	behavior
GO:0007267	0.000155357	70	976	cell-cell signaling
GO:0055082	0.000155436	41	497	cellular chemical homeostasis
GO:0032768	0.000162953	7	27	regulation of monooxygenase activity
GO:0032869	0.000164109	18	147	cellular response to insulin stimulus
GO:0035150	0.000164811	14	99	regulation of tube size
GO:0050880	0.000164811	14	99	regulation of blood vessel size
GO:0006796	0.000169186	131	2176	phosphate-containing compound metabolic process
GO:0009889	0.000170505	149	2509	regulation of biosynthetic process
GO:0050790	0.00017439	86	1300	regulation of catalytic activity
GO:0008152	0.000178282	364	7303	metabolic process
GO:0051173	0.000178698	132	2177	positive regulation of nitrogen compound metabolic process
GO:0044248	0.000184816	95	1512	cellular catabolic process
GO:0040011	0.000193032	82	1197	locomotion
GO:0090066	0.000194022	35	396	regulation of anatomical structure size
GO:0000422	0.000195287	10	59	autophagy of mitochondrion
GO:0061726	0.000195287	10	59	mitochondrion disassembly
GO:0048731	0.000195683	178	3052	system development
GO:0051172	0.000198407	104	1632	negative regulation of nitrogen compound metabolic process
GO:0018209	0.000203317	25	248	peptidyl-serine modification
GO:0034762	0.000214142	33	367	regulation of transmembrane transport
GO:0048856	0.00021765	209	3711	anatomical structure development
GO:0032879	0.000217939	122	1977	regulation of localization
GO:0048870	0.000224194	74	1058	cell motility
GO:0051674	0.000224194	74	1058	localization of cell
GO:0033135	0.000229636	14	103	regulation of peptidyl-serine phosphorylation
GO:0065009	0.000232738	110	1767	regulation of molecular function
GO:1901654	0.000234301	12	79	response to ketone
GO:0051171	0.000238052	201	3602	regulation of nitrogen compound metabolic process
GO:0050996	0.000240871	5	13	positive regulation of lipid catabolic process
GO:0009617	0.000242341	29	323	response to bacterium
GO:0071704	0.000254435	348	6945	organic substance metabolic process
GO:0045892	0.000256526	61	843	negative regulation of transcription, DNA-templated
GO:0010605	0.000260729	112	1802	negative regulation of macromolecule metabolic process
GO:0071549	0.000261104	5	14	cellular response to dexamethasone stimulus
GO:0007275	0.000268182	195	3423	multicellular organism development
GO:0002682	0.000272956	56	782	regulation of immune system process
GO:0009636	0.00027447	23	231	response to toxic substance
GO:0043407	0.00027487	9	48	negative regulation of MAP kinase activity
GO:1902679	0.000279327	61	846	negative regulation of RNA biosynthetic process
GO:1903507	0.000279327	61	846	negative regulation of nucleic acid-templated transcription
GO:0035296	0.000289828	13	92	regulation of tube diameter
GO:0097746	0.000289828	13	92	regulation of blood vessel diameter
GO:0044238	0.000301372	336	6679	primary metabolic process
GO:0000045	0.000333337	12	85	autophagosome assembly
GO:0000165	0.000334109	43	546	MAPK cascade
GO:0002577	0.000335936	4	9	regulation of antigen processing and presentation
GO:0007263	0.000339534	6	22	nitric oxide mediated signal transduction
GO:0055088	0.00034334	13	97	lipid homeostasis
GO:0055074	0.000345488	26	274	calcium ion homeostasis
GO:0023014	0.000348758	44	563	signal transduction by protein phosphorylation
GO:0071456	0.000353023	11	73	cellular response to hypoxia
GO:0002604	0.000358988	3	4	regulation of dendritic cell antigen processing and presentation
GO:0002504	0.000362577	5	16	antigen processing and presentation of peptide or polysaccharide antigen via MHC class II
GO:0006939	0.000363777	11	71	smooth muscle contraction
GO:0043412	0.000364976	158	2755	macromolecule modification
GO:0070838	0.000379735	28	304	divalent metal ion transport
GO:0072511	0.000397983	28	305	divalent inorganic cation transport
GO:0003008	0.000398253	69	993	system process
GO:0043549	0.000402614	43	550	regulation of kinase activity
GO:0045321	0.000405273	39	491	leukocyte activation
GO:0046486	0.000407491	24	251	glycerolipid metabolic process
GO:0014070	0.000410607	37	447	response to organic cyclic compound
GO:0006366	0.000416245	91	1408	transcription by RNA polymerase II
GO:0001655	0.000418643	24	237	urogenital system development
GO:2000112	0.000437633	137	2311	regulation of cellular macromolecule biosynthetic process
GO:0006812	0.000437846	51	692	cation transport
GO:0007169	0.000454117	34	396	transmembrane receptor protein tyrosine kinase signaling pathway
GO:0071363	0.000465736	35	412	cellular response to growth factor stimulus
GO:0001775	0.000483643	43	563	cell activation
GO:0043271	0.000491897	14	109	negative regulation of ion transport
GO:0006811	0.000492995	67	984	ion transport
GO:0009896	0.000497547	30	344	positive regulation of catabolic process
GO:0046649	0.000503083	34	413	lymphocyte activation
GO:1905037	0.000514125	12	89	autophagosome organization
GO:0071548	0.000514286	5	16	response to dexamethasone
GO:0001953	0.000516624	7	31	negative regulation of cell-matrix adhesion
GO:0071900	0.00053203	28	314	regulation of protein serine/threonine kinase activity
GO:0036294	0.000538935	11	76	cellular response to decreased oxygen levels
GO:0061912	0.000542337	8	43	selective autophagy
GO:0010556	0.000557202	139	2366	regulation of macromolecule biosynthetic process
GO:0006816	0.000565326	25	265	calcium ion transport
GO:0043467	0.000566674	12	89	regulation of generation of precursor metabolites and energy
GO:0030029	0.000568632	43	550	actin filament-based process
GO:0051240	0.000607767	81	1236	positive regulation of multicellular organismal process
GO:0033673	0.000620968	18	168	negative regulation of kinase activity
GO:0051248	0.000625539	55	776	negative regulation of protein metabolic process
GO:0043085	0.00062694	56	796	positive regulation of catalytic activity
GO:0043410	0.000627671	30	345	positive regulation of MAPK cascade
GO:0010562	0.000639927	54	752	positive regulation of phosphorus metabolic process
GO:0045937	0.000639927	54	752	positive regulation of phosphate metabolic process
GO:0010563	0.000645441	35	430	negative regulation of phosphorus metabolic process
GO:0045936	0.000645441	35	430	negative regulation of phosphate metabolic process
GO:0044267	0.000661972	187	3428	cellular protein metabolic process
GO:0072073	0.000665454	12	85	kidney epithelium development
GO:0031400	0.000680019	36	449	negative regulation of protein modification process
GO:0051093	0.000696307	51	696	negative regulation of developmental process
GO:1903008	0.000696691	11	81	organelle disassembly
GO:0051051	0.000697347	31	373	negative regulation of transport
GO:0051049	0.000706381	85	1332	regulation of transport
GO:1901862	0.000742361	8	44	negative regulation of muscle tissue development
GO:0006873	0.000755095	32	387	cellular ion homeostasis
GO:0006875	0.000755534	29	338	cellular metal ion homeostasis
GO:0070848	0.000762006	35	423	response to growth factor
GO:0042127	0.000769792	71	1077	regulation of cell proliferation
GO:0009628	0.000771955	50	695	response to abiotic stimulus
GO:0032270	0.000775705	73	1117	positive regulation of cellular protein metabolic process
GO:0051247	0.000778264	77	1195	positive regulation of protein metabolic process
GO:0006882	0.000790012	5	17	cellular zinc ion homeostasis
GO:0055069	0.000790012	5	17	zinc ion homeostasis
GO:0061687	0.000804563	3	5	detoxification of inorganic compound
GO:0097501	0.000804563	3	5	stress response to metal ion
GO:0045834	0.00080577	13	104	positive regulation of lipid metabolic process
GO:0002468	0.000846431	3	5	dendritic cell antigen processing and presentation
GO:0051338	0.000850157	47	644	regulation of transferase activity
GO:0030595	0.000886764	13	108	leukocyte chemotaxis
GO:0006928	0.000901976	87	1346	movement of cell or subcellular component
GO:0042326	0.000908087	30	357	negative regulation of phosphorylation
GO:0019886	0.000916997	4	12	antigen processing and presentation of exogenous peptide antigen via MHC class II
GO:0042044	0.000919803	4	11	fluid transport
GO:0003018	0.000958349	14	117	vascular process in circulatory system
GO:0090200	0.000977414	5	20	positive regulation of release of cytochrome c from mitochondria
GO:0008202	0.000992512	18	176	steroid metabolic process
GO:0060255	0.000996058	205	3776	regulation of macromolecule metabolic process
GO:0008286	0.00100865	12	90	insulin receptor signaling pathway
GO:0051924	0.00100968	18	173	regulation of calcium ion transport
GO:0010043	0.00102896	5	19	response to zinc ion
GO:0002251	0.00103674	4	12	organ or tissue specific immune response
GO:0002385	0.00103674	4	12	mucosal immune response
GO:0001934	0.00104819	48	662	positive regulation of protein phosphorylation
GO:0030511	0.00105397	6	27	positive regulation of transforming growth factor beta receptor signaling pathway
GO:1903846	0.00105397	6	27	positive regulation of cellular response to transforming growth factor beta stimulus
GO:0006874	0.00107021	24	264	cellular calcium ion homeostasis
GO:0060326	0.00107226	16	152	cell chemotaxis
GO:0019725	0.00108516	44	602	cellular homeostasis
GO:0042493	0.00109378	41	546	response to drug
GO:0006109	0.00110536	15	134	regulation of carbohydrate metabolic process
GO:0001816	0.00113059	35	453	cytokine production
GO:0042327	0.00113737	50	700	positive regulation of phosphorylation
GO:0030003	0.00114198	31	380	cellular cation homeostasis
GO:0006937	0.0011487	12	92	regulation of muscle contraction
GO:0051253	0.001157	62	915	negative regulation of RNA metabolic process
GO:0090287	0.00116636	19	187	regulation of cellular response to growth factor stimulus
GO:0008150	0.00120545	549	12108	biological_process
GO:0048871	0.00122465	27	313	multicellular organismal homeostasis
GO:0030157	0.00122956	4	11	pancreatic juice secretion
GO:0034220	0.00125059	42	566	ion transmembrane transport
GO:0006813	0.00125823	16	144	potassium ion transport
GO:0032269	0.00125902	51	727	negative regulation of cellular protein metabolic process
GO:0002579	0.00126349	3	6	positive regulation of antigen processing and presentation
GO:1903034	0.00126663	13	109	regulation of response to wounding
GO:0010749	0.00127129	4	11	regulation of nitric oxide mediated signal transduction
GO:0010799	0.00127654	7	37	regulation of peptidyl-threonine phosphorylation
GO:0051348	0.00134395	19	196	negative regulation of transferase activity
GO:0008283	0.00134534	83	1324	cell proliferation
GO:2000026	0.00134904	91	1443	regulation of multicellular organismal development
GO:0045833	0.00137277	9	61	negative regulation of lipid metabolic process
GO:1901379	0.00138463	9	57	regulation of potassium ion transmembrane transport
GO:0030036	0.00138972	38	493	actin cytoskeleton organization
GO:1901575	0.00142733	85	1409	organic substance catabolic process
GO:0044057	0.00143149	30	359	regulation of system process
GO:0044283	0.00144258	34	457	small molecule biosynthetic process
GO:0046890	0.00145185	13	112	regulation of lipid biosynthetic process
GO:2000353	0.00148235	4	12	positive regulation of endothelial cell apoptotic process
GO:0006955	0.00150765	50	737	immune response
GO:1990778	0.00152902	25	286	protein localization to cell periphery
GO:0010675	0.00155375	13	111	regulation of cellular carbohydrate metabolic process
GO:0034765	0.00157499	26	298	regulation of ion transmembrane transport
GO:0060353	0.00159343	3	6	regulation of cell adhesion molecule production
GO:0042113	0.00159677	16	153	B cell activation
GO:0006807	0.00161442	316	6348	nitrogen compound metabolic process
GO:0097237	0.00163959	13	115	cellular response to toxic substance
GO:0043171	0.0016398	5	21	peptide catabolic process
GO:0010468	0.00164459	149	2635	regulation of gene expression
GO:0009967	0.00165023	66	1006	positive regulation of signal transduction
GO:0045926	0.00165121	19	198	negative regulation of growth
GO:0046903	0.0016519	55	808	secretion
GO:0018193	0.00165205	57	846	peptidyl-amino acid modification
GO:0007589	0.00173345	9	61	body fluid secretion
GO:0097529	0.00173763	12	103	myeloid leukocyte migration
GO:0055117	0.00174346	8	47	regulation of cardiac muscle contraction
GO:0031331	0.00174801	25	289	positive regulation of cellular catabolic process
GO:0016042	0.00184302	18	191	lipid catabolic process
GO:0031328	0.00184458	82	1311	positive regulation of cellular biosynthetic process
GO:0097193	0.0018591	21	240	intrinsic apoptotic signaling pathway
GO:1904778	0.00186336	3	6	positive regulation of protein localization to cell cortex
GO:1990408	0.00187597	2	2	calcitonin gene-related peptide receptor signaling pathway
GO:0002386	0.00188616	2	2	immune response in mucosal-associated lymphoid tissue
GO:0001823	0.00190844	9	59	mesonephros development
GO:0016055	0.00192227	26	302	Wnt signaling pathway
GO:0048584	0.00194895	85	1383	positive regulation of response to stimulus
GO:0009744	0.00195472	2	2	response to sucrose
GO:0034285	0.00195472	2	2	response to disaccharide
GO:0018107	0.00197496	12	98	peptidyl-threonine phosphorylation
GO:0034230	0.00199378	2	2	enkephalin processing
GO:0032101	0.00200821	35	466	regulation of response to external stimulus
GO:0080135	0.00204064	38	517	regulation of cellular response to stress
GO:0043086	0.00204349	34	448	negative regulation of catalytic activity
GO:0071407	0.00204827	26	306	cellular response to organic cyclic compound
GO:0071881	0.00204843	2	2	adenylate cyclase-inhibiting adrenergic receptor signaling pathway
GO:0009891	0.00205236	83	1337	positive regulation of biosynthetic process
GO:0019724	0.00205344	9	67	B cell mediated immunity
GO:0003014	0.00207178	9	63	renal system process
GO:0198738	0.00209916	26	304	cell-cell signaling by wnt
GO:0002684	0.00210034	39	543	positive regulation of immune system process
GO:0006936	0.00211054	17	168	muscle contraction
GO:0006508	0.00213285	72	1169	proteolysis
GO:0060978	0.00213838	3	6	angiogenesis involved in coronary vascular morphogenesis
GO:0038202	0.00214747	7	39	TORC1 signaling
GO:0007033	0.00216379	15	146	vacuole organization
GO:0032941	0.0021651	6	30	secretion by tissue
GO:0034763	0.00216516	11	88	negative regulation of transmembrane transport
GO:0045859	0.00218967	37	494	regulation of protein kinase activity
GO:0071236	0.00221543	12	105	cellular response to antibiotic
GO:0046627	0.00221556	6	29	negative regulation of insulin receptor signaling pathway
GO:0040037	0.00225025	4	13	negative regulation of fibroblast growth factor receptor signaling pathway
GO:0032787	0.00227057	28	362	monocarboxylic acid metabolic process
GO:0016575	0.00228221	9	66	histone deacetylation
GO:0072358	0.00234591	40	537	cardiovascular system development
GO:0090281	0.00237029	3	7	negative regulation of calcium ion import
GO:0006833	0.00240622	3	7	water transport
GO:0031532	0.0024196	10	75	actin cytoskeleton reorganization
GO:0001101	0.00247691	18	186	response to acid chemical
GO:0045934	0.00248229	66	1020	negative regulation of nucleobase-containing compound metabolic process
GO:0010628	0.00250591	84	1359	positive regulation of gene expression
GO:0019935	0.00252354	13	114	cyclic-nucleotide-mediated signaling
GO:0071322	0.00256015	13	116	cellular response to carbohydrate stimulus
GO:1900077	0.00258166	6	30	negative regulation of cellular response to insulin stimulus
GO:0002495	0.00259293	4	15	antigen processing and presentation of peptide antigen via MHC class II
GO:0071229	0.00260513	14	129	cellular response to acid chemical
GO:0045843	0.00260794	7	42	negative regulation of striated muscle tissue development
GO:0097190	0.00266204	34	467	apoptotic signaling pathway
GO:0002252	0.00266754	32	432	immune effector process
GO:0030308	0.00266788	15	146	negative regulation of cell growth
GO:0006355	0.0027291	114	1949	regulation of transcription, DNA-templated
GO:0006942	0.00275744	8	51	regulation of striated muscle contraction
GO:0050804	0.00280728	29	356	modulation of chemical synaptic transmission
GO:0099177	0.00280728	29	356	regulation of trans-synaptic signaling
GO:0003091	0.00282172	3	7	renal water homeostasis
GO:0003012	0.00282343	22	247	muscle system process
GO:1901655	0.00282983	8	54	cellular response to ketone
GO:0044281	0.00284262	75	1263	small molecule metabolic process
GO:0086016	0.00285248	3	6	AV node cell action potential
GO:0086027	0.00285248	3	6	AV node cell to bundle of His cell signaling
GO:0009615	0.00291238	16	168	response to virus
GO:0051179	0.00293758	219	4162	localization
GO:0006914	0.00294132	26	325	autophagy
GO:0061919	0.00294132	26	325	process utilizing autophagic mechanism
GO:0050867	0.00296785	18	196	positive regulation of cell activation
GO:0001944	0.00297178	39	527	vasculature development
GO:0050999	0.00300158	5	22	regulation of nitric-oxide synthase activity
GO:1903506	0.00301649	114	1955	regulation of nucleic acid-templated transcription
GO:0055085	0.00303688	56	853	transmembrane transport
GO:0060977	0.00303896	5	22	coronary vasculature morphogenesis
GO:0048545	0.00304291	16	160	response to steroid hormone
GO:0018210	0.00304927	12	103	peptidyl-threonine modification
GO:0043647	0.0030679	7	43	inositol phosphate metabolic process
GO:0045935	0.00307844	80	1292	positive regulation of nucleobase-containing compound metabolic process
GO:0090199	0.0030821	6	36	regulation of release of cytochrome c from mitochondria
GO:1904776	0.00308984	3	7	regulation of protein localization to cell cortex
GO:0042445	0.00311141	12	107	hormone metabolic process
GO:0048635	0.00312584	7	43	negative regulation of muscle organ development
GO:0071447	0.00314902	3	7	cellular response to hydroperoxide
GO:0032007	0.00318685	7	41	negative regulation of TOR signaling
GO:2001141	0.00321792	114	1959	regulation of RNA biosynthetic process
GO:0050805	0.00323029	8	54	negative regulation of synaptic transmission
GO:0048511	0.00329313	18	188	rhythmic process
GO:0040008	0.00341009	38	528	regulation of growth
GO:0098901	0.00341573	5	21	regulation of cardiac muscle cell action potential
GO:0032770	0.00346116	4	15	positive regulation of monooxygenase activity
GO:1901617	0.0034974	14	139	organic hydroxy compound biosynthetic process
GO:0048514	0.00359447	33	432	blood vessel morphogenesis
GO:2001040	0.00361006	3	7	positive regulation of cellular response to drug
GO:0098900	0.00361224	7	41	regulation of action potential
GO:0071361	0.00361775	3	7	cellular response to ethanol
GO:0045595	0.00362246	80	1284	regulation of cell differentiation
GO:0008285	0.00367341	34	461	negative regulation of cell proliferation
GO:0051046	0.00369889	41	585	regulation of secretion
GO:0048641	0.00374293	6	34	regulation of skeletal muscle tissue development
GO:0071901	0.003757	10	82	negative regulation of protein serine/threonine kinase activity
GO:0033993	0.00376498	34	458	response to lipid
GO:0010917	0.00377672	3	8	negative regulation of mitochondrial membrane potential
GO:1904659	0.00381008	10	80	glucose transmembrane transport
GO:2000811	0.00384618	4	14	negative regulation of anoikis
GO:0009987	0.00385187	461	9783	cellular process
GO:0002690	0.00388082	7	46	positive regulation of leukocyte chemotaxis
GO:0001568	0.00389465	37	501	blood vessel development
GO:0044237	0.00389526	332	6796	cellular metabolic process
GO:0046887	0.00393736	12	111	positive regulation of hormone secretion
GO:0002696	0.003946	17	186	positive regulation of leukocyte activation
GO:0030072	0.004043	18	197	peptide hormone secretion
GO:0002688	0.00409083	8	59	regulation of leukocyte chemotaxis
GO:0008645	0.00412989	10	81	hexose transmembrane transport
GO:0042632	0.00414093	8	58	cholesterol homeostasis
GO:0015909	0.00419569	6	36	long-chain fatty acid transport
GO:0090288	0.00419585	11	93	negative regulation of cellular response to growth factor stimulus
GO:0070372	0.00422408	19	211	regulation of ERK1 and ERK2 cascade
GO:0008015	0.00423156	24	290	blood circulation
GO:0060352	0.00424943	3	8	cell adhesion molecule production
GO:0050806	0.00428532	14	134	positive regulation of synaptic transmission
GO:0051270	0.00431241	49	716	regulation of cellular component movement
GO:0086067	0.00433056	3	7	AV node cell to bundle of His cell communication
GO:0006995	0.0043767	3	9	cellular response to nitrogen starvation
GO:0043562	0.0043767	3	9	cellular response to nitrogen levels
GO:0006817	0.00438542	4	16	phosphate ion transport
GO:0035295	0.00439826	52	762	tube development
GO:1990928	0.00440224	7	46	response to amino acid starvation
GO:0046883	0.00442722	18	201	regulation of hormone secretion
GO:0050865	0.0044806	26	333	regulation of cell activation
GO:0030098	0.00448188	20	230	lymphocyte differentiation
GO:0051402	0.00455741	19	217	neuron apoptotic process
GO:0001952	0.00457464	11	92	regulation of cell-matrix adhesion
GO:0051129	0.00458205	41	594	negative regulation of cellular component organization
GO:0015749	0.00458459	10	82	monosaccharide transmembrane transport
GO:0055092	0.0045987	8	59	sterol homeostasis
GO:0033137	0.00461071	5	25	negative regulation of peptidyl-serine phosphorylation
GO:0007281	0.00463698	16	171	germ cell development
GO:0061041	0.00464546	10	85	regulation of wound healing
GO:0048609	0.00465032	34	470	multicellular organismal reproductive process
GO:1901861	0.00478731	12	109	regulation of muscle tissue development
GO:0009914	0.00484766	21	249	hormone transport
GO:0035239	0.00487263	44	625	tube morphogenesis
GO:0002694	0.00487285	24	301	regulation of leukocyte activation
GO:0060154	0.0048997	2	3	cellular process regulating host cell cycle in response to virus
GO:0034219	0.00495485	10	83	carbohydrate transmembrane transport
GO:1903524	0.00496347	7	48	positive regulation of blood circulation
GO:0019221	0.0049786	17	191	cytokine-mediated signaling pathway
GO:0070482	0.00498342	16	172	response to oxygen levels
GO:0002460	0.00498931	15	162	adaptive immune response based on somatic recombination of immune receptors built from immunoglobulin superfamily domains
GO:0001502	0.00499477	3	8	cartilage condensation
GO:0098743	0.00499477	3	8	cell aggregation
GO:0001666	0.00501925	15	157	response to hypoxia
GO:0098542	0.00503602	20	244	defense response to other organism
GO:0046434	0.00503984	14	147	organophosphate catabolic process
GO:0061061	0.00505615	32	429	muscle structure development
GO:0044260	0.00506175	261	5163	cellular macromolecule metabolic process
GO:0050891	0.00506368	5	26	multicellular organismal water homeostasis
GO:0031056	0.00508688	13	125	regulation of histone modification
GO:0031128	0.00509131	4	15	developmental induction
GO:0002756	0.00513203	3	8	MyD88-independent toll-like receptor signaling pathway
GO:0016239	0.00518038	8	59	positive regulation of macroautophagy
GO:0032504	0.00522536	34	474	multicellular organism reproduction
GO:0043268	0.00523397	6	34	positive regulation of potassium ion transport
GO:0009888	0.0052463	76	1223	tissue development
GO:0002606	0.00526027	2	3	positive regulation of dendritic cell antigen processing and presentation
GO:0017015	0.00527747	10	84	regulation of transforming growth factor beta receptor signaling pathway
GO:0030509	0.00534766	10	83	BMP signaling pathway
GO:0045837	0.00538239	3	9	negative regulation of membrane potential
GO:0046165	0.00539545	10	88	alcohol biosynthetic process
GO:0010508	0.00541415	11	99	positive regulation of autophagy
GO:0019933	0.00545614	11	97	cAMP-mediated signaling
GO:0032970	0.00546385	24	296	regulation of actin filament-based process
GO:0008203	0.00546845	10	86	cholesterol metabolic process
GO:1904062	0.00550197	19	217	regulation of cation transmembrane transport
GO:0090277	0.00559645	10	88	positive regulation of peptide hormone secretion
GO:0033138	0.00559895	9	73	positive regulation of peptidyl-serine phosphorylation
GO:0019219	0.00563854	133	2387	regulation of nucleobase-containing compound metabolic process
GO:2000145	0.005657	45	656	regulation of cell motility
GO:1905953	0.00566076	5	26	negative regulation of lipid localization
GO:2000169	0.00567666	3	8	regulation of peptidyl-cysteine S-nitrosylation
GO:0030070	0.00584378	2	3	insulin processing
GO:1903844	0.00584739	10	85	regulation of cellular response to transforming growth factor beta stimulus
GO:0051966	0.00595685	7	47	regulation of synaptic transmission, glutamatergic
GO:0030330	0.00598489	7	50	DNA damage response, signal transduction by p53 class mediator
GO:0072173	0.00600412	2	3	metanephric tubule morphogenesis
GO:0072210	0.00602038	4	16	metanephric nephron development
GO:0051094	0.00603286	64	1010	positive regulation of developmental process
GO:0003013	0.00607113	24	299	circulatory system process
GO:0030890	0.00614828	5	26	positive regulation of B cell proliferation
GO:0040012	0.0062139	48	715	regulation of locomotion
GO:0016064	0.00623873	8	65	immunoglobulin mediated immune response
GO:0015672	0.00624997	23	287	monovalent inorganic cation transport
GO:0050994	0.00625898	6	37	regulation of lipid catabolic process
GO:0001657	0.00627	8	58	ureteric bud development
GO:0072163	0.00627	8	58	mesonephric epithelium development
GO:0072164	0.00627	8	58	mesonephric tubule development
GO:1903588	0.00627362	2	3	negative regulation of blood vessel endothelial cell proliferation involved in sprouting angiogenesis
GO:0006959	0.00627869	8	68	humoral immune response
GO:1902652	0.00638061	10	88	secondary alcohol metabolic process
GO:0051251	0.00639277	15	163	positive regulation of lymphocyte activation
GO:0043406	0.00644132	15	158	positive regulation of MAP kinase activity
GO:0045893	0.00644589	66	1054	positive regulation of transcription, DNA-templated
GO:0051387	0.00645533	2	3	negative regulation of neurotrophin TRK receptor signaling pathway
GO:0007160	0.00646529	15	155	cell-matrix adhesion
GO:0008016	0.00648805	12	111	regulation of heart contraction
GO:0006805	0.00649784	6	40	xenobiotic metabolic process
GO:0008542	0.00652072	7	45	visual learning
GO:0036293	0.00652714	15	161	response to decreased oxygen levels
GO:0046777	0.00662457	18	198	protein autophosphorylation
GO:0043523	0.00664413	17	193	regulation of neuron apoptotic process
GO:0010812	0.00666357	7	48	negative regulation of cell-substrate adhesion
GO:0090276	0.00668748	15	162	regulation of peptide hormone secretion
GO:0046164	0.00669007	5	28	alcohol catabolic process
GO:0098655	0.00671071	32	441	cation transmembrane transport
GO:0072009	0.0067253	8	60	nephron epithelium development
GO:0001783	0.00677106	4	18	B cell apoptotic process
GO:0006351	0.00677439	115	2029	transcription, DNA-templated
GO:0099537	0.00680623	35	478	trans-synaptic signaling
GO:0062013	0.00681955	11	103	positive regulation of small molecule metabolic process
GO:1903508	0.00686356	66	1057	positive regulation of nucleic acid-templated transcription
GO:1902680	0.00698276	66	1058	positive regulation of RNA biosynthetic process
GO:0030111	0.00704206	19	220	regulation of Wnt signaling pathway
GO:0051254	0.00705481	70	1135	positive regulation of RNA metabolic process
GO:0002443	0.00706726	17	202	leukocyte mediated immunity
GO:0090279	0.00711081	5	27	regulation of calcium ion import
GO:0098609	0.00712568	34	468	cell-cell adhesion
GO:0098660	0.00713592	31	425	inorganic ion transmembrane transport
GO:0044249	0.0072	187	3598	cellular biosynthetic process
GO:0019432	0.00721427	5	28	triglyceride biosynthetic process
GO:0043170	0.00722754	293	5925	macromolecule metabolic process
GO:0051341	0.00724039	7	51	regulation of oxidoreductase activity
GO:0010751	0.00729434	2	3	negative regulation of nitric oxide mediated signal transduction
GO:0002327	0.00731277	3	8	immature B cell differentiation
GO:0002478	0.00731648	4	20	antigen processing and presentation of exogenous peptide antigen
GO:0030104	0.00734783	5	28	water homeostasis
GO:0019731	0.00736904	3	11	antibacterial humoral response
GO:0051926	0.0073753	6	39	negative regulation of calcium ion transport
GO:0035811	0.00740458	2	3	negative regulation of urine volume
GO:0097659	0.00740527	115	2035	nucleic acid-templated transcription
GO:0071772	0.007439	10	87	response to BMP
GO:0071773	0.007439	10	87	cellular response to BMP stimulus
GO:0030334	0.00745001	43	628	regulation of cell migration
GO:0070371	0.00748927	19	223	ERK1 and ERK2 cascade
GO:1905114	0.00753765	28	368	cell surface receptor signaling pathway involved in cell-cell signaling
GO:0043255	0.00759318	9	76	regulation of carbohydrate biosynthetic process
GO:0098904	0.00767343	2	3	regulation of AV node cell action potential
GO:0045596	0.00768232	36	510	negative regulation of cell differentiation
GO:0051480	0.00774079	17	193	regulation of cytosolic calcium ion concentration
GO:1902533	0.00777759	43	646	positive regulation of intracellular signal transduction
GO:0001678	0.00778499	12	118	cellular glucose homeostasis
GO:0060039	0.00778794	4	17	pericardium development
GO:1902882	0.00784089	9	79	regulation of response to oxidative stress
GO:0001656	0.00787777	7	49	metanephros development
GO:0002446	0.00790161	4	19	neutrophil mediated immunity
GO:0032369	0.00790663	4	18	negative regulation of lipid transport
GO:0006810	0.00797045	164	3099	transport
GO:0051336	0.00807593	44	668	regulation of hydrolase activity
GO:0099536	0.00811682	35	484	synaptic signaling
GO:0046879	0.00813557	20	244	hormone secretion
GO:0007015	0.00814835	24	307	actin filament organization
GO:1901381	0.00815824	5	26	positive regulation of potassium ion transmembrane transport
GO:0043270	0.00821217	17	196	positive regulation of ion transport
GO:0032774	0.00829478	115	2043	RNA biosynthetic process
GO:0070997	0.00838572	23	296	neuron death
GO:0007632	0.00844186	7	47	visual behavior
GO:0006469	0.00845354	14	150	negative regulation of protein kinase activity
GO:0008610	0.00848952	28	392	lipid biosynthetic process
GO:0009653	0.00859441	106	1822	anatomical structure morphogenesis
GO:0051252	0.00863732	120	2144	regulation of RNA metabolic process
GO:1901142	0.00864442	3	10	insulin metabolic process
GO:0010557	0.00870102	75	1252	positive regulation of macromolecule biosynthetic process
GO:0046677	0.00871139	16	184	response to antibiotic
GO:0044273	0.00883738	4	20	sulfur compound catabolic process
GO:0007268	0.00889013	34	470	chemical synaptic transmission
GO:0098916	0.00889013	34	470	anterograde trans-synaptic signaling
GO:1990253	0.00893428	3	10	cellular response to leucine starvation
GO:0007155	0.00894261	55	848	cell adhesion
GO:0016125	0.00897163	10	93	sterol metabolic process
GO:1903522	0.00902477	14	146	regulation of blood circulation
GO:0007204	0.00909108	15	166	positive regulation of cytosolic calcium ion concentration
GO:0043409	0.00916548	13	134	negative regulation of MAPK cascade
GO:0070374	0.00921996	14	148	positive regulation of ERK1 and ERK2 cascade
GO:0035303	0.00925094	13	134	regulation of dephosphorylation
GO:0010827	0.00925645	8	64	regulation of glucose transmembrane transport
GO:0086019	0.00927622	4	17	cell-cell signaling involved in cardiac conduction
GO:0043201	0.0092831	3	10	response to leucine
GO:0071233	0.0092831	3	10	cellular response to leucine
GO:0046460	0.00933691	5	30	neutral lipid biosynthetic process
GO:0046463	0.00933691	5	30	acylglycerol biosynthetic process
GO:0006940	0.00934091	6	41	regulation of smooth muscle contraction
GO:2000377	0.00942529	13	140	regulation of reactive oxygen species metabolic process
GO:0007635	0.00956598	3	10	chemosensory behavior
GO:0006665	0.00971526	10	95	sphingolipid metabolic process
GO:0050900	0.00977095	15	174	leukocyte migration
GO:0034654	0.00978092	130	2380	nucleobase-containing compound biosynthetic process
GO:0044344	0.00979109	7	52	cellular response to fibroblast growth factor stimulus
GO:0071804	0.00986141	12	117	cellular potassium ion transport
GO:0071805	0.00986141	12	117	potassium ion transmembrane transport
GO:0042110	0.00990919	22	286	T cell activation
GO:0071333	0.0099272	11	107	cellular response to glucose stimulus
GO:1902275	0.00997854	14	151	regulation of chromatin organization
GO:0045944	0.00998661	52	811	positive regulation of transcription by RNA polymerase II
GO:0032956	0.0100173	21	263	regulation of actin cytoskeleton organization
GO:0001937	0.0100187	5	29	negative regulation of endothelial cell proliferation
GO:0052150	0.0100209	2	4	modulation by symbiont of host apoptotic process
GO:1901214	0.0100975	21	267	regulation of neuron death
GO:0010273	0.0101417	2	4	detoxification of copper ion
GO:1990169	0.0101417	2	4	stress response to copper ion
GO:0016202	0.0101994	11	106	regulation of striated muscle tissue development
GO:0051234	0.0102127	168	3203	establishment of localization
GO:0060047	0.0102303	13	133	heart contraction
GO:0019751	0.0103054	9	81	polyol metabolic process
GO:0002790	0.0103631	30	424	peptide secretion
GO:0022610	0.0103806	55	855	biological adhesion
GO:0035435	0.0103862	3	11	phosphate ion transmembrane transport
GO:0001836	0.0103899	6	45	release of cytochrome c from mitochondria
GO:0090183	0.0104154	5	29	regulation of kidney development
GO:0086065	0.0104718	5	27	cell communication involved in cardiac conduction
GO:0033043	0.010491	61	1000	regulation of organelle organization
GO:0031065	0.0105102	4	20	positive regulation of histone deacetylation
GO:0048869	0.0105115	151	2778	cellular developmental process
GO:0035694	0.0105373	2	4	mitochondrial protein catabolic process
GO:0016570	0.0106538	27	366	histone modification
GO:0090087	0.0106768	36	539	regulation of peptide transport
GO:0072523	0.0107166	5	32	purine-containing compound catabolic process
GO:2000209	0.010855	4	19	regulation of anoikis
GO:0032963	0.010858	8	69	collagen metabolic process
GO:0043030	0.0109473	5	29	regulation of macrophage activation
GO:0032960	0.0109773	2	4	regulation of inositol trisphosphate biosynthetic process
GO:0003352	0.0110366	3	11	regulation of cilium movement
GO:0048634	0.0111222	11	107	regulation of muscle organ development
GO:1903596	0.0111884	2	4	regulation of gap junction assembly
GO:0072075	0.0112195	2	4	metanephric mesenchyme development
GO:0071331	0.0112228	11	109	cellular response to hexose stimulus
GO:0003097	0.0112547	2	4	renal water transport
GO:0006476	0.0112607	9	83	protein deacetylation
GO:0090154	0.0112685	2	4	positive regulation of sphingolipid biosynthetic process
GO:2000304	0.0112685	2	4	positive regulation of ceramide biosynthetic process
GO:0071455	0.0113291	2	4	cellular response to hyperoxia
GO:0034198	0.0113424	6	42	cellular response to amino acid starvation
GO:0019438	0.0114287	132	2434	aromatic compound biosynthetic process
GO:0001933	0.0115788	24	320	negative regulation of protein phosphorylation
GO:0061032	0.0115941	2	4	visceral serous pericardium development
GO:0071774	0.0116615	7	54	response to fibroblast growth factor
GO:1901362	0.0116868	135	2502	organic cyclic compound biosynthetic process
GO:0086001	0.0117054	6	39	cardiac muscle cell action potential
GO:1902930	0.011793	5	31	regulation of alcohol biosynthetic process
GO:0072659	0.0118337	19	236	protein localization to plasma membrane
GO:0030073	0.0118565	15	170	insulin secretion
GO:1903725	0.0118806	7	55	regulation of phospholipid metabolic process
GO:0002449	0.0119033	13	148	lymphocyte mediated immunity
GO:0040007	0.0119043	50	781	growth
GO:0060048	0.0119642	9	78	cardiac muscle contraction
GO:0008306	0.0119799	8	64	associative learning
GO:0071326	0.0120098	11	110	cellular response to monosaccharide stimulus
GO:0072697	0.0120248	3	11	protein localization to cell cortex
GO:0035590	0.0120273	2	4	purinergic nucleotide receptor signaling pathway
GO:0030178	0.0121072	11	109	negative regulation of Wnt signaling pathway
GO:0045932	0.0121432	4	20	negative regulation of muscle contraction
GO:0030183	0.0121944	9	81	B cell differentiation
GO:0044271	0.0122549	153	2907	cellular nitrogen compound biosynthetic process
GO:0045444	0.0122633	15	171	fat cell differentiation
GO:0034766	0.0123112	8	68	negative regulation of ion transmembrane transport
GO:1901889	0.0123534	4	20	negative regulation of cell junction assembly
GO:0001558	0.0123714	24	322	regulation of cell growth
GO:0010748	0.0123739	2	4	negative regulation of plasma membrane long-chain fatty acid transport
GO:0010038	0.0125237	16	189	response to metal ion
GO:0006978	0.0125999	3	12	DNA damage response, signal transduction by p53 class mediator resulting in transcription of p21 class mediator
GO:0006797	0.012845	2	4	polyphosphate metabolic process
GO:0006798	0.012845	2	4	polyphosphate catabolic process
GO:0030718	0.0128542	2	4	germ-line stem cell population maintenance
GO:0010608	0.0130949	26	363	posttranscriptional regulation of gene expression
GO:2000379	0.0130994	8	71	positive regulation of reactive oxygen species metabolic process
GO:0090207	0.0131508	5	32	regulation of triglyceride metabolic process
GO:1903531	0.0131541	13	145	negative regulation of secretion by cell
GO:0070661	0.013243	15	177	leukocyte proliferation
GO:0040036	0.0133051	4	21	regulation of fibroblast growth factor receptor signaling pathway
GO:0051055	0.0133112	5	33	negative regulation of lipid biosynthetic process
GO:0016569	0.0133735	27	373	covalent chromatin modification
GO:0071947	0.0133763	2	4	protein deubiquitination involved in ubiquitin-dependent protein catabolic process
GO:0019730	0.0134366	4	25	antimicrobial humoral response
GO:0001817	0.0134663	28	404	regulation of cytokine production
GO:1901616	0.0134729	5	33	organic hydroxy compound catabolic process
GO:0006644	0.013575	21	277	phospholipid metabolic process
GO:1903036	0.0136096	6	44	positive regulation of response to wounding
GO:0071850	0.0136124	3	12	mitotic cell cycle arrest
GO:0014067	0.0136344	3	12	negative regulation of phosphatidylinositol 3-kinase signaling
GO:0022412	0.0141054	18	225	cellular process involved in reproduction in multicellular organism
GO:0061551	0.0141775	2	4	trigeminal ganglion development
GO:0042310	0.0141868	7	55	vasoconstriction
GO:0035809	0.0142445	3	12	regulation of urine volume
GO:0002027	0.0143162	7	54	regulation of heart rate
GO:0007623	0.0143257	13	139	circadian rhythm
GO:0097646	0.0143371	2	5	calcitonin family receptor signaling pathway
GO:0019882	0.0143822	7	62	antigen processing and presentation
GO:0098662	0.0144092	28	395	inorganic cation transmembrane transport
GO:2001014	0.0145672	3	12	regulation of skeletal muscle cell differentiation
GO:0018119	0.0146025	3	11	peptidyl-cysteine S-nitrosylation
GO:0034097	0.0146408	34	516	response to cytokine
GO:0019884	0.0147028	4	24	antigen processing and presentation of exogenous antigen
GO:0034497	0.014713	3	12	protein localization to phagophore assembly site
GO:0002250	0.0147903	17	215	adaptive immune response
GO:0051709	0.0148658	2	5	regulation of killing of cells of other organism
GO:0051712	0.0148658	2	5	positive regulation of killing of cells of other organism
GO:1901576	0.0149142	187	3665	organic substance biosynthetic process
GO:0051898	0.0149275	5	32	negative regulation of protein kinase B signaling
GO:0022603	0.014933	48	746	regulation of anatomical structure morphogenesis
GO:0032024	0.015042	8	73	positive regulation of insulin secretion
GO:0033169	0.0150489	3	11	histone H3-K9 demethylation
GO:0031102	0.0150535	6	44	neuron projection regeneration
GO:0060828	0.0150885	15	173	regulation of canonical Wnt signaling pathway
GO:0090049	0.0151025	5	33	regulation of cell migration involved in sprouting angiogenesis
GO:0008630	0.0151808	9	88	intrinsic apoptotic signaling pathway in response to DNA damage
GO:1900542	0.0152299	8	73	regulation of purine nucleotide metabolic process
GO:0044242	0.0152892	12	135	cellular lipid catabolic process
GO:0009416	0.0154955	17	208	response to light stimulus
GO:0042772	0.0154958	3	13	DNA damage response, signal transduction resulting in transcription
GO:0006751	0.0155119	2	5	glutathione catabolic process
GO:0044531	0.0156562	2	5	modulation of programmed cell death in other organism
GO:0044532	0.0156562	2	5	modulation of apoptotic process in other organism
GO:0052040	0.0156562	2	5	modulation by symbiont of host programmed cell death
GO:0052248	0.0156562	2	5	modulation of programmed cell death in other organism involved in symbiotic interaction
GO:0052433	0.0156562	2	5	modulation by organism of apoptotic process in other organism involved in symbiotic interaction
GO:0003015	0.0156705	13	141	heart process
GO:0002687	0.0156876	8	74	positive regulation of leukocyte migration
GO:0090257	0.0156938	14	157	regulation of muscle system process
GO:0002520	0.0157042	42	654	immune system development
GO:0051128	0.0157648	109	1967	regulation of cellular component organization
GO:0061337	0.0158319	6	42	cardiac conduction
GO:0032957	0.0158763	3	12	inositol trisphosphate metabolic process
GO:2001257	0.0159615	10	99	regulation of cation channel activity
GO:0009887	0.0160045	42	633	animal organ morphogenesis
GO:0015838	0.0160273	2	5	amino-acid betaine transport
GO:0060457	0.0160631	3	12	negative regulation of digestive system process
GO:0002827	0.016071	3	13	positive regulation of T-helper 1 type immune response
GO:0110053	0.0160905	17	208	regulation of actin filament organization
GO:0008543	0.0160906	6	44	fibroblast growth factor receptor signaling pathway
GO:0008584	0.0163261	8	72	male gonad development
GO:0032762	0.0163473	2	5	mast cell cytokine production
GO:1901342	0.0163924	18	227	regulation of vasculature development
GO:0031060	0.0165011	7	57	regulation of histone methylation
GO:0007162	0.0165346	16	192	negative regulation of cell adhesion
GO:0060295	0.0166039	2	5	regulation of cilium movement involved in cell motility
GO:0060296	0.0166039	2	5	regulation of cilium beat frequency involved in ciliary motility
GO:1902019	0.0166039	2	5	regulation of cilium-dependent cell motility
GO:0043066	0.0167293	42	665	negative regulation of apoptotic process
GO:0044087	0.0167897	48	764	regulation of cellular component biogenesis
GO:0090184	0.0168325	4	22	positive regulation of kidney development
GO:0060355	0.0170585	2	5	positive regulation of cell adhesion molecule production
GO:0045087	0.0170826	26	383	innate immune response
GO:0010638	0.0170948	32	474	positive regulation of organelle organization
GO:0007519	0.0171828	11	117	skeletal muscle tissue development
GO:0090303	0.0173149	5	34	positive regulation of wound healing
GO:0002440	0.017319	11	120	production of molecular mediator of immune response
GO:0046323	0.0173886	7	57	glucose import
GO:0001959	0.017396	8	74	regulation of cytokine-mediated signaling pathway
GO:0072079	0.0174294	2	5	nephron tubule formation
GO:0050671	0.0174388	8	74	positive regulation of lymphocyte proliferation
GO:0009894	0.0174453	42	668	regulation of catabolic process
GO:0031929	0.0174704	10	100	TOR signaling
GO:0042770	0.0175038	8	75	signal transduction in response to DNA damage
GO:0030155	0.0175181	32	466	regulation of cell adhesion
GO:0048002	0.0175613	5	38	antigen processing and presentation of peptide antigen
GO:0048640	0.0175748	9	85	negative regulation of developmental growth
GO:0034694	0.0176886	3	12	response to prostaglandin
GO:0034695	0.0176886	3	12	response to prostaglandin E
GO:0046546	0.0177107	8	73	development of primary male sexual characteristics
GO:0007399	0.0177985	93	1610	nervous system development
GO:0030154	0.0178398	142	2631	cell differentiation
GO:0010565	0.0178491	9	88	regulation of cellular ketone metabolic process
GO:0009058	0.0178916	189	3726	biosynthetic process
GO:1903779	0.0179723	3	12	regulation of cardiac conduction
GO:0015908	0.0179739	6	48	fatty acid transport
GO:0035641	0.0179961	3	13	locomotory exploration behavior
GO:0086012	0.0180028	3	11	membrane depolarization during cardiac muscle cell action potential
GO:0018027	0.018131	3	12	peptidyl-lysine dimethylation
GO:1990266	0.0182235	6	48	neutrophil migration
GO:0007010	0.018259	61	1014	cytoskeleton organization
GO:1903201	0.0182621	7	62	regulation of oxidative stress-induced cell death
GO:0032930	0.0183197	3	14	positive regulation of superoxide anion generation
GO:0051000	0.0183219	3	13	positive regulation of nitric-oxide synthase activity
GO:0042771	0.018367	5	36	intrinsic apoptotic signaling pathway in response to DNA damage by p53 class mediator
GO:1901888	0.0183832	8	71	regulation of cell junction assembly
GO:0051798	0.0184463	2	5	positive regulation of hair follicle development
GO:0050730	0.0184975	14	166	regulation of peptidyl-tyrosine phosphorylation
GO:0017014	0.0185346	3	12	protein nitrosylation
GO:2001025	0.018641	4	23	positive regulation of response to drug
GO:0099509	0.018676	2	5	regulation of presynaptic cytosolic calcium ion concentration
GO:0018130	0.0187043	130	2433	heterocycle biosynthetic process
GO:0038083	0.0187249	5	32	peptidyl-tyrosine autophosphorylation
GO:0055093	0.0187386	2	5	response to hyperoxia
GO:0046886	0.0188055	3	12	positive regulation of hormone biosynthetic process
GO:0097530	0.0188555	7	62	granulocyte migration
GO:0046651	0.0189887	14	168	lymphocyte proliferation
GO:0042116	0.019019	6	46	macrophage activation
GO:0051607	0.0190355	12	139	defense response to virus
GO:0035812	0.0190373	3	13	renal sodium excretion
GO:0090219	0.019039	2	5	negative regulation of lipid kinase activity
GO:0032881	0.0190686	5	34	regulation of polysaccharide metabolic process
GO:1901031	0.019134	5	36	regulation of response to reactive oxygen species
GO:0031063	0.0191855	4	24	regulation of histone deacetylation
GO:0042219	0.0193458	3	14	cellular modified amino acid catabolic process
GO:0061326	0.0194061	7	58	renal tubule development
GO:0050482	0.0194473	3	14	arachidonic acid secretion
GO:1903963	0.0194473	3	14	arachidonate transport
GO:0098801	0.019489	4	24	regulation of renal system process
GO:0072006	0.0195176	9	84	nephron development
GO:0032891	0.0197221	3	13	negative regulation of organic acid transport
GO:0061333	0.019769	6	45	renal tubule morphogenesis
GO:0030193	0.0197704	6	49	regulation of blood coagulation
GO:1900046	0.0197704	6	49	regulation of hemostasis
GO:0035814	0.0198085	2	5	negative regulation of renal sodium excretion
GO:0042692	0.0198255	19	246	muscle cell differentiation
GO:0006140	0.0199509	8	77	regulation of nucleotide metabolic process
GO:0051017	0.019986	12	133	actin filament bundle assembly
GO:0045719	0.0200329	2	5	negative regulation of glycogen biosynthetic process
GO:0043457	0.0200444	4	24	regulation of cellular respiration
GO:0003401	0.0202304	4	22	axis elongation
GO:0032946	0.0202501	8	76	positive regulation of mononuclear cell proliferation
GO:0070542	0.020275	5	35	response to fatty acid
GO:0031347	0.0202895	25	366	regulation of defense response
GO:0030335	0.0203645	27	382	positive regulation of cell migration
GO:0006672	0.020385	7	62	ceramide metabolic process
GO:0007530	0.0204117	3	12	sex determination
GO:0072331	0.0204682	10	109	signal transduction by p53 class mediator
GO:0007188	0.0205121	10	102	adenylate cyclase-modulating G protein-coupled receptor signaling pathway
GO:2000192	0.0206358	2	5	negative regulation of fatty acid transport
GO:0061179	0.0207048	3	14	negative regulation of insulin secretion involved in cellular response to glucose stimulus
GO:0034330	0.0207736	17	210	cell junction organization
GO:0032943	0.0208483	14	170	mononuclear cell proliferation
GO:0060602	0.0209149	3	13	branch elongation of an epithelium
GO:0001505	0.02094	20	262	regulation of neurotransmitter levels
GO:0010639	0.02103	23	323	negative regulation of organelle organization
GO:0002902	0.0210821	3	14	regulation of B cell apoptotic process
GO:0072074	0.0211088	2	5	kidney mesenchyme development
GO:0006090	0.0211272	8	79	pyruvate metabolic process
GO:0046889	0.0211913	7	62	positive regulation of lipid biosynthetic process
GO:0046661	0.0211998	9	89	male sex differentiation
GO:0033002	0.0212027	14	165	muscle cell proliferation
GO:0046928	0.0212194	10	100	regulation of neurotransmitter secretion
GO:0051386	0.0212583	3	13	regulation of neurotrophin TRK receptor signaling pathway
GO:0035601	0.0213325	9	93	protein deacylation
GO:0098732	0.0213325	9	93	macromolecule deacylation
GO:0072359	0.0213673	49	780	circulatory system development
GO:1904385	0.0214275	3	13	cellular response to angiotensin
GO:1990776	0.0214275	3	13	response to angiotensin
GO:0023061	0.0214953	26	370	signal release
GO:0060538	0.0215214	11	121	skeletal muscle organ development
GO:0090090	0.0216355	9	89	negative regulation of canonical Wnt signaling pathway
GO:0061550	0.0217088	2	5	cranial ganglion development
GO:0019637	0.0217618	44	739	organophosphate metabolic process
GO:0097756	0.0219428	7	60	negative regulation of blood vessel diameter
GO:0042742	0.0219463	9	95	defense response to bacterium
GO:0035640	0.0220368	4	23	exploration behavior
GO:0051145	0.0221017	6	47	smooth muscle cell differentiation
GO:0010876	0.0221535	19	254	lipid localization
GO:0048534	0.0221553	39	614	hematopoietic or lymphoid organ development
GO:0051272	0.0223	28	403	positive regulation of cellular component movement
GO:0016486	0.0223044	3	14	peptide hormone processing
GO:0032352	0.0224508	3	13	positive regulation of hormone metabolic process
GO:0044849	0.0224765	2	5	estrous cycle
GO:0032411	0.0224871	8	75	positive regulation of transporter activity
GO:0043069	0.0225013	42	679	negative regulation of programmed cell death
GO:0032880	0.0225113	48	790	regulation of protein localization
GO:1990144	0.0225628	2	6	intrinsic apoptotic signaling pathway in response to hypoxia
GO:0032489	0.0226017	2	5	regulation of Cdc42 protein signal transduction
GO:0033629	0.0227744	2	5	negative regulation of cell adhesion mediated by integrin
GO:0010801	0.0229326	3	14	negative regulation of peptidyl-threonine phosphorylation
GO:0046885	0.0229925	4	23	regulation of hormone biosynthetic process
GO:0015669	0.0230489	2	6	gas transport
GO:1903800	0.0231229	2	6	positive regulation of production of miRNAs involved in gene silencing by miRNA
GO:0046686	0.0231255	4	25	response to cadmium ion
GO:0061572	0.0231515	12	136	actin filament bundle organization
GO:0034248	0.023205	22	310	regulation of cellular amide metabolic process
GO:0031349	0.0232072	16	210	positive regulation of defense response
GO:0032092	0.0232183	9	91	positive regulation of protein binding
GO:0070227	0.0233172	6	52	lymphocyte apoptotic process
GO:0042100	0.0233276	6	48	B cell proliferation
GO:0010906	0.0233358	9	92	regulation of glucose metabolic process
GO:0050818	0.0234577	6	51	regulation of coagulation
GO:0038179	0.0234617	5	35	neurotrophin signaling pathway
GO:2000249	0.0234649	4	25	regulation of actin cytoskeleton reorganization
GO:0010800	0.0235031	4	24	positive regulation of peptidyl-threonine phosphorylation
GO:0070665	0.02353	8	78	positive regulation of leukocyte proliferation
GO:0046498	0.0235952	2	6	S-adenosylhomocysteine metabolic process
GO:0051569	0.0236043	4	24	regulation of histone H3-K4 methylation
GO:0098903	0.0237079	2	5	regulation of membrane repolarization during action potential
GO:0051968	0.0237399	4	24	positive regulation of synaptic transmission, glutamatergic
GO:0097755	0.0237413	6	49	positive regulation of blood vessel diameter
GO:1904037	0.0237491	4	25	positive regulation of epithelial cell apoptotic process
GO:0045785	0.0238238	20	270	positive regulation of cell adhesion
GO:0048070	0.0239217	3	14	regulation of developmental pigmentation
GO:0086091	0.0239467	4	23	regulation of heart rate by cardiac conduction
GO:0007628	0.0239641	5	35	adult walking behavior
GO:1905952	0.0240014	9	94	regulation of lipid localization
GO:1905269	0.0240475	9	91	positive regulation of chromatin organization
GO:1903578	0.0240746	7	65	regulation of ATP metabolic process
GO:0009314	0.0240848	22	308	response to radiation
GO:0043525	0.0242649	7	64	positive regulation of neuron apoptotic process
GO:0002521	0.0242751	24	342	leukocyte differentiation
GO:0006112	0.0242902	7	63	energy reserve metabolic process
GO:0007187	0.0243159	10	105	G protein-coupled receptor signaling pathway, coupled to cyclic nucleotide second messenger
GO:0070076	0.0243536	4	23	histone lysine demethylation
GO:0022414	0.0243592	49	814	reproductive process
GO:0034141	0.0243763	2	6	positive regulation of toll-like receptor 3 signaling pathway
GO:0045986	0.0245189	3	14	negative regulation of smooth muscle contraction
GO:0050796	0.0245274	12	139	regulation of insulin secretion
GO:0071294	0.0245886	2	6	cellular response to zinc ion
GO:0090312	0.0246027	4	25	positive regulation of protein deacetylation
GO:0071398	0.0246091	4	25	cellular response to fatty acid
GO:0032642	0.0246809	6	52	regulation of chemokine production
GO:0000003	0.0248049	49	815	reproduction
GO:0071621	0.0248847	6	51	granulocyte chemotaxis
GO:0030809	0.0248878	3	14	negative regulation of nucleotide biosynthetic process
GO:1900372	0.0248878	3	14	negative regulation of purine nucleotide biosynthetic process
GO:2001170	0.0248878	3	14	negative regulation of ATP biosynthetic process
GO:0060548	0.0251537	46	763	negative regulation of cell death
GO:0007286	0.0251668	9	96	spermatid development
GO:0051571	0.0252362	3	14	positive regulation of histone H3-K4 methylation
GO:0005975	0.0252571	26	390	carbohydrate metabolic process
GO:0016241	0.0252893	9	94	regulation of macroautophagy
GO:0072330	0.0253026	14	178	monocarboxylic acid biosynthetic process
GO:0044262	0.0254314	16	208	cellular carbohydrate metabolic process
GO:0071902	0.0254651	16	204	positive regulation of protein serine/threonine kinase activity
GO:0010894	0.0254851	3	15	negative regulation of steroid biosynthetic process
GO:0045939	0.0254851	3	15	negative regulation of steroid metabolic process
GO:0016053	0.0255091	18	250	organic acid biosynthetic process
GO:0061178	0.025639	7	65	regulation of insulin secretion involved in cellular response to glucose stimulus
GO:0046173	0.0256753	5	39	polyol biosynthetic process
GO:2000147	0.0258018	27	391	positive regulation of cell motility
GO:0030593	0.0259094	5	38	neutrophil chemotaxis
GO:0046626	0.0259457	6	49	regulation of insulin receptor signaling pathway
GO:1900019	0.0260176	2	6	regulation of protein kinase C activity
GO:1900020	0.0260176	2	6	positive regulation of protein kinase C activity
GO:0008643	0.0260374	10	108	carbohydrate transport
GO:0010758	0.0261177	3	15	regulation of macrophage chemotaxis
GO:2000241	0.0261391	9	94	regulation of reproductive process
GO:0090051	0.0261995	3	15	negative regulation of cell migration involved in sprouting angiogenesis
GO:0070193	0.0262256	3	15	synaptonemal complex organization
GO:2001252	0.0262889	13	156	positive regulation of chromosome organization
GO:0003006	0.0263341	29	436	developmental process involved in reproduction
GO:0043031	0.0263393	2	6	negative regulation of macrophage activation
GO:0051223	0.026341	33	518	regulation of protein transport
GO:0042635	0.0264153	2	6	positive regulation of hair cycle
GO:0090659	0.0264803	5	36	walking behavior
GO:0051493	0.0264831	29	429	regulation of cytoskeleton organization
GO:0006869	0.0266032	17	225	lipid transport
GO:0032602	0.026631	6	53	chemokine production
GO:0036466	0.0266505	2	6	synaptic vesicle recycling via endosome
GO:1902932	0.0267294	3	15	positive regulation of alcohol biosynthetic process
GO:0071396	0.0268087	23	325	cellular response to lipid
GO:0070874	0.0268772	2	6	negative regulation of glycogen metabolic process
GO:1902947	0.0268979	2	6	regulation of tau-protein kinase activity
GO:0030808	0.0271138	6	51	regulation of nucleotide biosynthetic process
GO:1900371	0.0271138	6	51	regulation of purine nucleotide biosynthetic process
GO:0061448	0.0271191	14	166	connective tissue development
GO:0032103	0.0272399	14	177	positive regulation of response to external stimulus
GO:0062014	0.0272733	7	66	negative regulation of small molecule metabolic process
GO:0034329	0.0272842	14	167	cell junction assembly
GO:0034333	0.027334	8	76	adherens junction assembly
GO:0016577	0.0273723	4	24	histone demethylation
GO:0048638	0.027477	20	267	regulation of developmental growth
GO:1905206	0.0274945	2	6	positive regulation of hydrogen peroxide-induced cell death
GO:0043254	0.0275075	25	362	regulation of protein complex assembly
GO:0098586	0.0275087	5	39	cellular response to virus
GO:0034645	0.0275097	152	2945	cellular macromolecule biosynthetic process
GO:0009306	0.0276379	27	403	protein secretion
GO:0070536	0.0276616	4	26	protein K63-linked deubiquitination
GO:0043537	0.0276769	4	26	negative regulation of blood vessel endothelial cell migration
GO:0048102	0.0277009	2	6	autophagic cell death
GO:0010746	0.0277195	2	6	regulation of plasma membrane long-chain fatty acid transport
GO:1903715	0.0277363	2	6	regulation of aerobic respiration
GO:0007276	0.0278523	26	388	gamete generation
GO:0045089	0.0278624	12	146	positive regulation of innate immune response
GO:0046184	0.0279576	3	15	aldehyde biosynthetic process
GO:0070228	0.0279659	5	40	regulation of lymphocyte apoptotic process
GO:0002318	0.0280301	2	6	myeloid progenitor cell differentiation
GO:0019218	0.0280328	7	65	regulation of steroid metabolic process
GO:0001818	0.0281062	13	162	negative regulation of cytokine production
GO:0002218	0.0281243	10	113	activation of innate immune response
GO:0002115	0.0281507	3	15	store-operated calcium entry
GO:0046113	0.0281551	2	6	nucleobase catabolic process
GO:0090263	0.0281819	8	77	positive regulation of canonical Wnt signaling pathway
GO:0008354	0.0282624	2	6	germ cell migration
GO:0061035	0.0284566	5	37	regulation of cartilage development
GO:1905517	0.0285141	4	27	macrophage migration
GO:0050670	0.0286135	11	127	regulation of lymphocyte proliferation
GO:0006941	0.0286256	9	91	striated muscle contraction
GO:0071276	0.0286405	3	16	cellular response to cadmium ion
GO:0032535	0.0286581	22	305	regulation of cellular component size
GO:0046324	0.0286809	6	50	regulation of glucose import
GO:0051195	0.0288338	3	15	negative regulation of cofactor metabolic process
GO:0001508	0.0289005	9	89	action potential
GO:0060070	0.0289383	16	203	canonical Wnt signaling pathway
GO:1900084	0.0290782	2	6	regulation of peptidyl-tyrosine autophosphorylation
GO:0002320	0.02909	3	15	lymphoid progenitor cell differentiation
GO:0071578	0.0290928	2	6	zinc ion import across plasma membrane
GO:0007517	0.0292273	19	256	muscle organ development
GO:0051785	0.0292292	6	52	positive regulation of nuclear division
GO:0048742	0.0293498	2	6	regulation of skeletal muscle fiber development
GO:0044282	0.0294587	16	223	small molecule catabolic process
GO:0002221	0.0298086	9	98	pattern recognition receptor signaling pathway
GO:0002758	0.0298086	9	98	innate immune response-activating signal transduction
GO:0006082	0.0298498	39	660	organic acid metabolic process
GO:0006655	0.0299859	2	7	phosphatidylglycerol biosynthetic process
GO:0032049	0.0299859	2	7	cardiolipin biosynthetic process
GO:1903960	0.0300025	3	15	negative regulation of anion transmembrane transport
GO:0030194	0.0300448	3	15	positive regulation of blood coagulation
GO:1900048	0.0300448	3	15	positive regulation of hemostasis
GO:0019370	0.0301602	2	7	leukotriene biosynthetic process
GO:0051923	0.0304271	2	7	sulfation
GO:0006000	0.0304708	2	7	fructose metabolic process
GO:0007178	0.0307692	17	223	transmembrane receptor protein serine/threonine kinase signaling pathway
GO:0042180	0.0307728	11	132	cellular ketone metabolic process
GO:0030282	0.0309268	7	64	bone mineralization
GO:0031333	0.0312781	10	114	negative regulation of protein complex assembly
GO:0060401	0.0312881	10	112	cytosolic calcium ion transport
GO:0006968	0.0313628	2	7	cellular defense response
GO:0044703	0.0313655	34	541	multi-organism reproductive process
GO:0035637	0.0314497	9	90	multicellular organismal signaling
GO:0032099	0.0314658	2	7	negative regulation of appetite
GO:1901565	0.0315504	52	914	organonitrogen compound catabolic process
GO:0006006	0.0315644	12	147	glucose metabolic process
GO:0051928	0.031595	8	81	positive regulation of calcium ion transport
GO:0032928	0.031603	3	17	regulation of superoxide anion generation
GO:0051235	0.0316254	17	229	maintenance of location
GO:0032944	0.0316425	11	129	regulation of mononuclear cell proliferation
GO:0051346	0.0317984	17	230	negative regulation of hydrolase activity
GO:0006707	0.0318488	2	7	cholesterol catabolic process
GO:0016127	0.0318488	2	7	sterol catabolic process
GO:0032940	0.0319192	44	727	secretion by cell
GO:0008284	0.0319219	38	614	positive regulation of cell proliferation
GO:0051347	0.0319543	28	424	positive regulation of transferase activity
GO:0071383	0.0319801	11	125	cellular response to steroid hormone stimulus
GO:1902083	0.0321035	2	6	negative regulation of peptidyl-cysteine S-nitrosylation
GO:0006575	0.0321707	10	120	cellular modified amino acid metabolic process
GO:0051193	0.0322133	6	54	regulation of cofactor metabolic process
GO:0015697	0.0322304	2	7	quaternary ammonium group transport
GO:0009059	0.0323411	154	3004	macromolecule biosynthetic process
GO:0034976	0.0325878	15	203	response to endoplasmic reticulum stress
GO:0050871	0.0326197	6	53	positive regulation of B cell activation
GO:0045933	0.0326474	4	28	positive regulation of muscle contraction
GO:2000191	0.0327853	3	16	regulation of fatty acid transport
GO:0001819	0.0328771	18	254	positive regulation of cytokine production
GO:0048266	0.0329378	3	15	behavioral response to pain
GO:0097435	0.0329926	33	508	supramolecular fiber organization
GO:0043276	0.0331814	4	26	anoikis
GO:0090398	0.0333273	6	53	cellular senescence
GO:0051050	0.0333733	44	732	positive regulation of transport
GO:0010459	0.0333754	2	7	negative regulation of heart rate
GO:0032409	0.033454	14	176	regulation of transporter activity
GO:0097327	0.0334798	6	53	response to antineoplastic agent
GO:0051588	0.0335843	11	125	regulation of neurotransmitter transport
GO:0007548	0.0338062	13	160	sex differentiation
GO:0009395	0.0338523	4	28	phospholipid catabolic process
GO:0019953	0.0338777	30	470	sexual reproduction
GO:0043122	0.0340129	10	113	regulation of I-kappaB kinase/NF-kappaB signaling
GO:0048821	0.0340147	4	28	erythrocyte development
GO:0031032	0.0340745	12	143	actomyosin structure organization
GO:0071577	0.0340811	3	16	zinc ion transmembrane transport
GO:0002700	0.0341854	8	85	regulation of production of molecular mediator of immune response
GO:0006482	0.0342429	4	26	protein demethylation
GO:0008214	0.0342429	4	26	protein dealkylation
GO:0045137	0.0342925	11	129	development of primary sexual characteristics
GO:0006643	0.0344085	11	134	membrane lipid metabolic process
GO:0030534	0.0345189	11	124	adult behavior
GO:0002183	0.0345689	3	18	cytoplasmic translational initiation
GO:0090031	0.0345762	2	6	positive regulation of steroid hormone biosynthetic process
GO:0098754	0.0346762	4	29	detoxification
GO:0022408	0.0348247	10	115	negative regulation of cell-cell adhesion
GO:0070257	0.0348463	2	7	positive regulation of mucus secretion
GO:0071359	0.0348716	3	17	cellular response to dsRNA
GO:0002825	0.0348881	3	17	regulation of T-helper 1 type immune response
GO:1900003	0.0349015	1	1	regulation of serine-type endopeptidase activity
GO:1900004	0.0349015	1	1	negative regulation of serine-type endopeptidase activity
GO:1902571	0.0349015	1	1	regulation of serine-type peptidase activity
GO:1902572	0.0349015	1	1	negative regulation of serine-type peptidase activity
GO:0007044	0.0349296	8	78	cell-substrate junction assembly
GO:0090084	0.0349651	2	7	negative regulation of inclusion body assembly
GO:0016264	0.0350023	2	7	gap junction assembly
GO:0002791	0.0350793	23	342	regulation of peptide secretion
GO:1904375	0.0351285	10	113	regulation of protein localization to cell periphery
GO:0008637	0.0351456	8	89	apoptotic mitochondrial changes
GO:0048515	0.0351657	9	102	spermatid differentiation
GO:0070873	0.0351933	4	27	regulation of glycogen metabolic process
GO:0072080	0.0352244	6	52	nephron tubule development
GO:0051895	0.0352924	3	16	negative regulation of focal adhesion assembly
GO:1901033	0.0353328	2	7	positive regulation of response to reactive oxygen species
GO:0006091	0.0354298	19	285	generation of precursor metabolites and energy
GO:0090188	0.0355233	2	6	negative regulation of pancreatic juice secretion
GO:0002544	0.0356118	2	7	chronic inflammatory response
GO:0030888	0.0356435	5	39	regulation of B cell proliferation
GO:0042755	0.0356624	4	29	eating behavior
GO:0050921	0.035666	8	83	positive regulation of chemotaxis
GO:0046687	0.0356832	1	1	response to chromate
GO:0071247	0.0356832	1	1	cellular response to chromate
GO:0010035	0.0357484	22	324	response to inorganic substance
GO:0048872	0.0357784	17	230	homeostasis of number of cells
GO:1904262	0.0357846	3	15	negative regulation of TORC1 signaling
GO:0051249	0.0358178	18	252	regulation of lymphocyte activation
GO:0042976	0.0358805	2	7	activation of Janus kinase activity
GO:0032459	0.0360049	4	30	regulation of protein oligomerization
GO:0072028	0.0360168	5	39	nephron morphogenesis
GO:0072078	0.0360168	5	39	nephron tubule morphogenesis
GO:0072088	0.0360168	5	39	nephron epithelium morphogenesis
GO:2000271	0.0360703	2	7	positive regulation of fibroblast apoptotic process
GO:1904697	0.0360992	1	1	regulation of acinar cell proliferation
GO:1904699	0.0360992	1	1	positive regulation of acinar cell proliferation
GO:1990863	0.0360992	1	1	acinar cell proliferation
GO:0098656	0.036127	11	131	anion transmembrane transport
GO:0051893	0.0361362	6	52	regulation of focal adhesion assembly
GO:0090109	0.0361362	6	52	regulation of cell-substrate junction assembly
GO:0070663	0.0361829	11	132	regulation of leukocyte proliferation
GO:0007423	0.0363969	24	346	sensory organ development
GO:0060537	0.0364265	21	296	muscle tissue development
GO:0002343	0.0364738	1	1	peripheral B cell selection
GO:0002344	0.0364738	1	1	B cell affinity maturation
GO:0001100	0.0365999	1	1	negative regulation of exit from mitosis
GO:0032959	0.0367311	2	7	inositol trisphosphate biosynthetic process
GO:0070059	0.0367661	6	57	intrinsic apoptotic signaling pathway in response to endoplasmic reticulum stress
GO:0002192	0.0368314	1	1	IRES-dependent translational initiation of linear mRNA
GO:0110017	0.0368314	1	1	cap-independent translational initiation of linear mRNA
GO:0030258	0.0368454	13	167	lipid modification
GO:0043555	0.0369515	3	17	regulation of translation in response to stress
GO:0010889	0.0370283	2	7	regulation of sequestering of triglyceride
GO:0007005	0.0370643	24	386	mitochondrion organization
GO:0071230	0.0371715	6	54	cellular response to amino acid stimulus
GO:0006325	0.0371932	35	561	chromatin organization
GO:0032639	0.0373395	1	1	TRAIL production
GO:0032679	0.0373395	1	1	regulation of TRAIL production
GO:0032759	0.0373395	1	1	positive regulation of TRAIL production
GO:1900407	0.0373971	7	71	regulation of cellular response to oxidative stress
GO:0048145	0.0375052	8	84	regulation of fibroblast proliferation
GO:0030217	0.0375345	13	163	T cell differentiation
GO:1901339	0.0377314	2	7	regulation of store-operated calcium channel activity
GO:0060759	0.0377514	8	86	regulation of response to cytokine stimulus
GO:0032464	0.0377547	2	8	positive regulation of protein homooligomerization
GO:0048388	0.0378082	1	1	endosomal lumen acidification
GO:0018960	0.0379051	1	1	4-nitrophenol metabolic process
GO:0015911	0.0379331	2	7	plasma membrane long-chain fatty acid transport
GO:1902001	0.0379331	2	7	fatty acid transmembrane transport
GO:0007186	0.037942	25	378	G protein-coupled receptor signaling pathway
GO:0030510	0.037948	6	53	regulation of BMP signaling pathway
GO:0042412	0.0379968	1	1	taurine biosynthetic process
GO:0046305	0.0379968	1	1	alkanesulfonate biosynthetic process
GO:0035691	0.0380003	1	1	macrophage migration inhibitory factor signaling pathway
GO:0006996	0.0380231	144	2810	organelle organization
GO:0006117	0.0380522	1	1	acetaldehyde metabolic process
GO:0046186	0.0380522	1	1	acetaldehyde biosynthetic process
GO:0032922	0.0383154	6	53	circadian regulation of gene expression
GO:0035265	0.0383398	12	143	organ growth
GO:0051818	0.0383536	2	8	disruption of cells of other organism involved in symbiotic interaction
GO:0051883	0.0383536	2	8	killing of cells in other organism involved in symbiotic interaction
GO:2000973	0.0383909	2	7	regulation of pro-B cell differentiation
GO:0014706	0.0385123	20	281	striated muscle tissue development
GO:0007611	0.0385179	15	188	learning or memory
GO:0005985	0.0385545	1	1	sucrose metabolic process
GO:0005986	0.0385545	1	1	sucrose biosynthetic process
GO:0050877	0.038567	38	607	nervous system process
GO:0002685	0.0387083	9	104	regulation of leukocyte migration
GO:0006954	0.0387876	23	351	inflammatory response
GO:0044258	0.0388631	1	1	intestinal lipid catabolic process
GO:0032368	0.0389455	7	72	regulation of lipid transport
GO:1903850	0.039073	1	1	regulation of cristae formation
GO:1903852	0.039073	1	1	positive regulation of cristae formation
GO:0055091	0.0392938	2	7	phospholipid homeostasis
GO:0032096	0.0393876	2	8	negative regulation of response to food
GO:0031058	0.0393922	8	84	positive regulation of histone modification
GO:1902490	0.0394846	1	1	regulation of sperm capacitation
GO:0086072	0.0395054	1	1	AV node cell-bundle of His cell adhesion involved in cell communication
GO:0060402	0.039568	9	100	calcium ion transport into cytosol
GO:1902603	0.0396097	1	1	carnitine transmembrane transport
GO:0008592	0.0396131	1	1	regulation of Toll signaling pathway
GO:0045751	0.0396131	1	1	negative regulation of Toll signaling pathway
GO:0006500	0.0397035	1	1	N-terminal protein palmitoylation
GO:0060254	0.0397035	1	1	regulation of N-terminal protein palmitoylation
GO:0060262	0.0397035	1	1	negative regulation of N-terminal protein palmitoylation
GO:1903060	0.0397035	1	1	negative regulation of protein lipidation
GO:0043603	0.0397095	44	784	cellular amide metabolic process
GO:0048232	0.0397125	20	293	male gamete generation
GO:0019628	0.0398183	1	1	urate catabolic process
GO:0044333	0.0400166	1	1	Wnt signaling pathway involved in digestive tract morphogenesis
GO:2000056	0.0400166	1	1	regulation of Wnt signaling pathway involved in digestive tract morphogenesis
GO:2000057	0.0400166	1	1	negative regulation of Wnt signaling pathway involved in digestive tract morphogenesis
GO:1901215	0.0400228	13	167	negative regulation of neuron death
GO:0010944	0.0400332	2	7	negative regulation of transcription by competitive promoter binding
GO:0002404	0.0400584	1	1	antigen sampling in mucosal-associated lymphoid tissue
GO:0002406	0.0400584	1	1	antigen sampling by M cells in mucosal-associated lymphoid tissue
GO:0002412	0.0400584	1	1	antigen transcytosis by M cells in mucosal-associated lymphoid tissue
GO:0051726	0.04007	44	749	regulation of cell cycle
GO:0034224	0.0401628	1	1	cellular response to zinc ion starvation
GO:0120127	0.0401628	1	1	response to zinc ion starvation
GO:1905208	0.0403351	3	17	negative regulation of cardiocyte differentiation
GO:0048011	0.0403414	4	28	neurotrophin TRK receptor signaling pathway
GO:2001038	0.0403867	4	30	regulation of cellular response to drug
GO:0060385	0.0403956	2	7	axonogenesis involved in innervation
GO:0033194	0.0403975	3	17	response to hydroperoxide
GO:1903530	0.0405463	34	549	regulation of secretion by cell
GO:0002695	0.0405813	9	102	negative regulation of leukocyte activation
GO:0050820	0.0406406	3	17	positive regulation of coagulation
GO:0032872	0.0406556	13	163	regulation of stress-activated MAPK cascade
GO:1902204	0.0407239	1	1	positive regulation of hepatocyte growth factor receptor signaling pathway
GO:0046328	0.0407946	11	129	regulation of JNK cascade
GO:0032611	0.0408788	5	43	interleukin-1 beta production
GO:0048854	0.0409161	4	28	brain morphogenesis
GO:0010506	0.0409752	15	203	regulation of autophagy
GO:0010810	0.0410198	13	161	regulation of cell-substrate adhesion
GO:0097026	0.0411566	1	1	dendritic cell dendrite assembly
GO:0030148	0.0411741	6	57	sphingolipid biosynthetic process
GO:0032023	0.0412579	1	1	trypsinogen activation
GO:0022407	0.0412756	17	236	regulation of cell-cell adhesion
GO:1904377	0.0413503	6	55	positive regulation of protein localization to cell periphery
GO:0032462	0.0413783	3	19	regulation of protein homooligomerization
GO:0007045	0.0414238	7	68	cell-substrate adherens junction assembly
GO:0048041	0.0414238	7	68	focal adhesion assembly
GO:1903825	0.0414395	7	72	organic acid transmembrane transport
GO:1905039	0.0414395	7	72	carboxylic acid transmembrane transport
GO:0007527	0.0416355	1	1	adult somatic muscle development
GO:1903392	0.0416365	3	17	negative regulation of adherens junction organization
GO:0035249	0.0416633	7	68	synaptic transmission, glutamatergic
GO:0051353	0.0417494	4	30	positive regulation of oxidoreductase activity
GO:1902903	0.0418154	20	283	regulation of supramolecular fiber organization
GO:0060697	0.0418174	1	1	positive regulation of phospholipid catabolic process
GO:0110112	0.0418174	1	1	regulation of lipid transporter activity
GO:0110113	0.0418174	1	1	positive regulation of lipid transporter activity
GO:1900161	0.0418174	1	1	regulation of phospholipid scramblase activity
GO:1900163	0.0418174	1	1	positive regulation of phospholipid scramblase activity
GO:2000752	0.0418174	1	1	regulation of glucosylceramide catabolic process
GO:2000753	0.0418174	1	1	positive regulation of glucosylceramide catabolic process
GO:2000754	0.0418174	1	1	regulation of sphingomyelin catabolic process
GO:2000755	0.0418174	1	1	positive regulation of sphingomyelin catabolic process
GO:0046898	0.0418279	1	1	response to cycloheximide
GO:0097305	0.0418867	9	98	response to alcohol
GO:0017144	0.0419409	28	467	drug metabolic process
GO:0043550	0.0419979	5	42	regulation of lipid kinase activity
GO:0032207	0.0420135	1	1	regulation of telomere maintenance via recombination
GO:0032208	0.0420135	1	1	negative regulation of telomere maintenance via recombination
GO:0099087	0.0420135	1	1	anterograde axonal transport of messenger ribonucleoprotein complex
GO:0099088	0.0420135	1	1	axonal transport of messenger ribonucleoprotein complex
GO:1903770	0.0420135	1	1	negative regulation of beta-galactosidase activity
GO:0010956	0.0420188	1	1	negative regulation of calcidiol 1-monooxygenase activity
GO:0010957	0.0420188	1	1	negative regulation of vitamin D biosynthetic process
GO:0045083	0.0420188	1	1	negative regulation of interleukin-12 biosynthetic process
GO:0046137	0.0420188	1	1	negative regulation of vitamin metabolic process
GO:1904629	0.0420188	1	1	response to diterpene
GO:1904630	0.0420188	1	1	cellular response to diterpene
GO:1904631	0.0420188	1	1	response to glucoside
GO:1904632	0.0420188	1	1	cellular response to glucoside
GO:0002903	0.0420371	2	8	negative regulation of B cell apoptotic process
GO:0048144	0.042124	8	86	fibroblast proliferation
GO:0032330	0.0422082	4	28	regulation of chondrocyte differentiation
GO:0045860	0.0422204	22	322	positive regulation of protein kinase activity
GO:0002439	0.0422623	1	1	chronic inflammatory response to antigenic stimulus
GO:0019510	0.0422623	1	1	S-adenosylhomocysteine catabolic process
GO:0032094	0.0422883	3	19	response to food
GO:0072337	0.0423253	3	18	modified amino acid transport
GO:0043602	0.0423675	1	1	nitrate catabolic process
GO:0046210	0.0423675	1	1	nitric oxide catabolic process
GO:0090345	0.0423675	1	1	cellular organohalogen metabolic process
GO:0090346	0.0423675	1	1	cellular organofluorine metabolic process
GO:0033484	0.042371	1	1	nitric oxide homeostasis
GO:1900085	0.042371	1	1	negative regulation of peptidyl-tyrosine autophosphorylation
GO:2000466	0.0424832	1	1	negative regulation of glycogen (starch) synthase activity
GO:2001151	0.0424832	1	1	regulation of renal water transport
GO:2001153	0.0424832	1	1	positive regulation of renal water transport
GO:0036309	0.0426165	1	1	protein localization to M-band
GO:0036371	0.0426165	1	1	protein localization to T-tubule
GO:0061004	0.0426235	1	1	pattern specification involved in kidney development
GO:0072047	0.0426235	1	1	proximal/distal pattern formation involved in nephron development
GO:0072048	0.0426235	1	1	renal system pattern specification
GO:0072081	0.0426235	1	1	specification of nephron tubule identity
GO:0072086	0.0426235	1	1	specification of loop of Henle identity
GO:0072268	0.0426235	1	1	pattern specification involved in metanephros development
GO:0072272	0.0426235	1	1	proximal/distal pattern formation involved in metanephric nephron development
GO:0036316	0.0426306	1	1	SREBP-SCAP complex retention in endoplasmic reticulum
GO:2000639	0.0426306	1	1	negative regulation of SREBP signaling pathway
GO:0050866	0.0426757	10	120	negative regulation of cell activation
GO:0030038	0.0426942	8	85	contractile actin filament bundle assembly
GO:0043149	0.0426942	8	85	stress fiber assembly
GO:0030097	0.0427386	36	587	hemopoiesis
GO:0071280	0.0427859	2	8	cellular response to copper ion
GO:0031460	0.0427903	1	1	glycine betaine transport
GO:0010829	0.0428602	3	17	negative regulation of glucose transmembrane transport
GO:0007269	0.0429236	12	145	neurotransmitter secretion
GO:0099643	0.0429236	12	145	signal release from synapse
GO:1902211	0.0429326	1	1	regulation of prolactin signaling pathway
GO:1902213	0.0429326	1	1	positive regulation of prolactin signaling pathway
GO:0070950	0.043052	1	1	regulation of neutrophil mediated killing of bacterium
GO:0070951	0.043052	1	1	regulation of neutrophil mediated killing of gram-negative bacterium
GO:0070962	0.043052	1	1	positive regulation of neutrophil mediated killing of bacterium
GO:0070963	0.043052	1	1	positive regulation of neutrophil mediated killing of gram-negative bacterium
GO:0090198	0.043052	1	1	negative regulation of chemokine secretion
GO:0097029	0.043052	1	1	mature conventional dendritic cell differentiation
GO:0016051	0.0430898	11	138	carbohydrate biosynthetic process
GO:0034612	0.0431416	9	104	response to tumor necrosis factor
GO:0071228	0.0431627	1	1	cellular response to tumor cell
GO:0046600	0.0433085	2	7	negative regulation of centriole replication
GO:0031272	0.0433392	2	8	regulation of pseudopodium assembly
GO:0031274	0.0433392	2	8	positive regulation of pseudopodium assembly
GO:0060976	0.0433496	6	55	coronary vasculature development
GO:0035773	0.043351	7	72	insulin secretion involved in cellular response to glucose stimulus
GO:0032000	0.0434416	2	7	positive regulation of fatty acid beta-oxidation
GO:0019543	0.0435409	1	1	propionate catabolic process
GO:0046327	0.0435409	1	1	glycerol biosynthetic process from pyruvate
GO:0030177	0.0435737	9	99	positive regulation of Wnt signaling pathway
GO:0022600	0.0435773	6	58	digestive system process
GO:0070367	0.0435866	1	1	negative regulation of hepatocyte differentiation
GO:0032965	0.0435954	4	31	regulation of collagen biosynthetic process
GO:0038188	0.0436183	1	1	cholecystokinin signaling pathway
GO:0090274	0.0436183	1	1	positive regulation of somatostatin secretion
GO:0010430	0.0436218	1	1	fatty acid omega-oxidation
GO:2001169	0.0437293	5	43	regulation of ATP biosynthetic process
GO:1903726	0.0437595	2	8	negative regulation of phospholipid metabolic process
GO:0043279	0.0438002	6	54	response to alkaloid
GO:1900076	0.0438137	6	55	regulation of cellular response to insulin stimulus
GO:1900101	0.0438172	3	18	regulation of endoplasmic reticulum unfolded protein response
GO:0001961	0.0438404	4	30	positive regulation of cytokine-mediated signaling pathway
GO:0071877	0.0439	1	1	regulation of adenylate cyclase-inhibiting adrenergic receptor signaling pathway
GO:0086096	0.0439	1	1	adenylate cyclase-inhibiting adrenergic receptor signaling pathway involved in heart process
GO:0140193	0.0439	1	1	regulation of adenylate cyclase-inhibiting adrenergic receptor signaling pathway involved in heart process
GO:0140194	0.0439	1	1	negative regulation of adenylate cyclase-inhibiting adrenergic receptor signaling pathway involved in heart process
GO:0051758	0.0439193	1	1	homologous chromosome movement towards spindle pole involved in homologous chromosome segregation
GO:0030573	0.0439282	1	1	bile acid catabolic process
GO:0070302	0.0440428	13	165	regulation of stress-activated protein kinase signaling cascade
GO:0015811	0.0440444	1	1	L-cystine transport
GO:0008333	0.0440491	5	42	endosome to lysosome transport
GO:0050720	0.0441219	1	1	interleukin-1 beta biosynthetic process
GO:0050722	0.0441219	1	1	regulation of interleukin-1 beta biosynthetic process
GO:0050725	0.0441219	1	1	positive regulation of interleukin-1 beta biosynthetic process
GO:0072301	0.0441219	1	1	regulation of metanephric glomerular mesangial cell proliferation
GO:0072303	0.0441219	1	1	positive regulation of glomerular metanephric mesangial cell proliferation
GO:0098758	0.0441219	1	1	response to interleukin-8
GO:0098759	0.0441219	1	1	cellular response to interleukin-8
GO:0036290	0.0444638	1	1	protein trans-autophosphorylation
GO:0070054	0.0444638	1	1	mRNA splicing, via endonucleolytic cleavage and ligation
GO:1990579	0.0444638	1	1	peptidyl-serine trans-autophosphorylation
GO:0010881	0.0445861	2	7	regulation of cardiac muscle contraction by regulation of the release of sequestered calcium ion
GO:0035660	0.0446261	1	1	MyD88-dependent toll-like receptor 4 signaling pathway
GO:0050909	0.0446331	3	18	sensory perception of taste
GO:0060452	0.0447474	2	8	positive regulation of cardiac muscle contraction
GO:0043380	0.044873	1	1	regulation of memory T cell differentiation
GO:0034139	0.0448895	2	8	regulation of toll-like receptor 3 signaling pathway
GO:0010142	0.0449047	1	1	farnesyl diphosphate biosynthetic process, mevalonate pathway
GO:1902767	0.0449047	1	1	isoprenoid biosynthetic process via mevalonate
GO:0006666	0.0449065	1	1	3-keto-sphinganine metabolic process
GO:0016572	0.0449216	4	29	histone phosphorylation
GO:0014832	0.0449232	2	7	urinary bladder smooth muscle contraction
GO:0071345	0.0449392	28	447	cellular response to cytokine stimulus
GO:0048642	0.0449414	2	8	negative regulation of skeletal muscle tissue development
GO:0071356	0.0449689	8	89	cellular response to tumor necrosis factor
GO:0060980	0.0451253	1	1	cell migration involved in coronary vasculogenesis
GO:0061441	0.0451253	1	1	renal artery morphogenesis
GO:1902378	0.0451253	1	1	VEGF-activated neuropilin signaling pathway involved in axon guidance
GO:1905040	0.0451253	1	1	otic placode development
GO:0021560	0.04524	1	1	abducens nerve development
GO:0021571	0.04524	1	1	rhombomere 5 development
GO:0021572	0.04524	1	1	rhombomere 6 development
GO:0021598	0.04524	1	1	abducens nerve morphogenesis
GO:0021599	0.04524	1	1	abducens nerve formation
GO:0035283	0.04524	1	1	central nervous system segmentation
GO:0035284	0.04524	1	1	brain segmentation
GO:0046394	0.0452485	17	249	carboxylic acid biosynthetic process
GO:1901723	0.04542	1	1	negative regulation of cell proliferation involved in kidney development
GO:0019484	0.0454394	1	1	beta-alanine catabolic process
GO:1901890	0.0455637	4	29	positive regulation of cell junction assembly
GO:0001525	0.0456018	24	359	angiogenesis
GO:0007588	0.0456135	4	29	excretion
GO:0031638	0.04566	4	32	zymogen activation
GO:0097264	0.0458236	2	7	self proteolysis
GO:0043383	0.0458657	2	8	negative T cell selection
GO:0045060	0.0458657	2	8	negative thymic T cell selection
GO:0009611	0.0459248	21	306	response to wounding
GO:0055078	0.0460477	4	30	sodium ion homeostasis
GO:0045913	0.0461041	6	57	positive regulation of carbohydrate metabolic process
GO:0043508	0.0461395	2	8	negative regulation of JUN kinase activity
GO:0043123	0.0462125	7	73	positive regulation of I-kappaB kinase/NF-kappaB signaling
GO:0034699	0.0463751	1	1	response to luteinizing hormone
GO:0007283	0.0464456	19	281	spermatogenesis
GO:0035589	0.0465552	1	1	G protein-coupled purinergic nucleotide receptor signaling pathway
GO:0072106	0.0466788	1	1	regulation of ureteric bud formation
GO:0072107	0.0466788	1	1	positive regulation of ureteric bud formation
GO:1905278	0.0466788	1	1	positive regulation of epithelial tube formation
GO:0070473	0.0466947	1	1	negative regulation of uterine smooth muscle contraction
GO:0071882	0.0466947	1	1	phospholipase C-activating adrenergic receptor signaling pathway
GO:0071314	0.0467194	1	1	cellular response to cocaine
GO:0051492	0.0467456	7	72	regulation of stress fiber assembly
GO:0030237	0.0467724	1	1	female sex determination
GO:0031945	0.0467724	1	1	positive regulation of glucocorticoid metabolic process
GO:0031948	0.0467724	1	1	positive regulation of glucocorticoid biosynthetic process
GO:0060126	0.0467724	1	1	somatotropin secreting cell differentiation
GO:0060129	0.0467724	1	1	thyroid-stimulating hormone-secreting cell differentiation
GO:0061054	0.0467724	1	1	dermatome development
GO:0061183	0.0467724	1	1	regulation of dermatome development
GO:0061184	0.0467724	1	1	positive regulation of dermatome development
GO:0061369	0.0467724	1	1	negative regulation of testicular blood vessel morphogenesis
GO:0072034	0.0467724	1	1	renal vesicle induction
GO:0072162	0.0467724	1	1	metanephric mesenchymal cell differentiation
GO:0072174	0.0467724	1	1	metanephric tubule formation
GO:2000019	0.0467724	1	1	negative regulation of male gonad development
GO:2000066	0.0467724	1	1	positive regulation of cortisol biosynthetic process
GO:2000180	0.0467724	1	1	negative regulation of androgen biosynthetic process
GO:2000224	0.0467724	1	1	regulation of testosterone biosynthetic process
GO:2000225	0.0467724	1	1	negative regulation of testosterone biosynthetic process
GO:0070098	0.0468374	3	18	chemokine-mediated signaling pathway
GO:0002415	0.0468642	1	1	immunoglobulin transcytosis in epithelial cells mediated by polymeric immunoglobulin receptor
GO:0010446	0.0469136	1	1	response to alkaline pH
GO:0071469	0.0469136	1	1	cellular response to alkaline pH
GO:2000537	0.0469172	1	1	regulation of B cell chemotaxis
GO:2000538	0.0469172	1	1	positive regulation of B cell chemotaxis
GO:0036098	0.0471802	1	1	male germ-line stem cell population maintenance
GO:1990636	0.0471802	1	1	reproductive senescence
GO:2000303	0.0471972	2	8	regulation of ceramide biosynthetic process
GO:0032350	0.0472044	4	29	regulation of hormone metabolic process
GO:0010632	0.0473278	13	167	regulation of epithelial cell migration
GO:0010919	0.0473369	2	8	regulation of inositol phosphate biosynthetic process
GO:1902116	0.0474569	4	31	negative regulation of organelle assembly
GO:0046293	0.0475438	1	1	formaldehyde biosynthetic process
GO:0036490	0.0476163	2	8	regulation of translation in response to endoplasmic reticulum stress
GO:0060038	0.04765	5	42	cardiac muscle cell proliferation
GO:0055001	0.0476841	10	119	muscle cell development
GO:0006150	0.047775	1	1	hypoxanthine oxidation
GO:0009114	0.047775	1	1	hypoxanthine catabolic process
GO:2001213	0.047775	1	1	negative regulation of vasculogenesis
GO:0034754	0.048076	5	45	cellular hormone metabolic process
GO:1903288	0.0481779	2	7	positive regulation of potassium ion import
GO:0051152	0.0482938	2	8	positive regulation of smooth muscle cell differentiation
GO:0035914	0.0483081	5	45	skeletal muscle cell differentiation
GO:0032006	0.0483207	8	87	regulation of TOR signaling
GO:0061052	0.0483665	2	8	negative regulation of cell growth involved in cardiac muscle cell development
GO:0034231	0.0484011	1	1	islet amyloid polypeptide processing
GO:0002367	0.0484367	6	60	cytokine production involved in immune response
GO:0002702	0.0485295	6	60	positive regulation of production of molecular mediator of immune response
GO:0009166	0.0485655	8	94	nucleotide catabolic process
GO:2001235	0.0487359	11	142	positive regulation of apoptotic signaling pathway
GO:1905521	0.0487556	3	19	regulation of macrophage migration
GO:0046634	0.0487559	6	58	regulation of alpha-beta T cell activation
GO:0000022	0.0488541	2	8	mitotic spindle elongation
GO:0002819	0.0491242	9	108	regulation of adaptive immune response
GO:0050810	0.0491273	5	44	regulation of steroid biosynthetic process
GO:0002042	0.0491843	5	44	cell migration involved in sprouting angiogenesis
GO:0003208	0.0492555	5	43	cardiac ventricle morphogenesis
GO:2000637	0.0493675	3	19	positive regulation of gene silencing by miRNA
GO:0043393	0.0493791	14	190	regulation of protein binding
GO:0070201	0.0494225	33	546	regulation of establishment of protein localization
GO:0051881	0.0495365	6	63	regulation of mitochondrial membrane potential
GO:0030857	0.0495977	4	31	negative regulation of epithelial cell differentiation
GO:0070509	0.0495995	6	56	calcium ion import
GO:1905413	0.0496709	1	1	regulation of dense core granule exocytosis
GO:0007379	0.0497037	2	8	segment specification
GO:0032816	0.0497671	3	19	positive regulation of natural killer cell activation
GO:1901722	0.0498235	2	8	regulation of cell proliferation involved in kidney development
GO:0040017	0.0498358	27	417	positive regulation of locomotion
GO:0098989	0.0499856	1	1	NMDA selective glutamate receptor signaling pathway
GO:0071324	0.0499944	1	1	cellular response to disaccharide stimulus
GO:0071329	0.0499944	1	1	cellular response to sucrose stimulus
GO:2000661	0.0501227	1	1	positive regulation of interleukin-1-mediated signaling pathway
GO:1903204	0.0501468	3	19	negative regulation of oxidative stress-induced neuron death
GO:0032507	0.0501471	6	60	maintenance of protein location in cell
GO:0070278	0.0501758	2	9	extracellular matrix constituent secretion
GO:0010677	0.0502773	4	31	negative regulation of cellular carbohydrate metabolic process
GO:0008057	0.0503071	1	1	eye pigment granule organization
GO:0090092	0.0503667	12	152	regulation of transmembrane receptor protein serine/threonine kinase signaling pathway
GO:0032885	0.0504411	4	30	regulation of polysaccharide biosynthetic process
GO:1903597	0.050588	1	1	negative regulation of gap junction assembly
GO:0050873	0.0506424	4	31	brown fat cell differentiation
GO:0032958	0.0506887	3	19	inositol phosphate biosynthetic process
GO:1903432	0.0507557	4	30	regulation of TORC1 signaling
GO:0046631	0.0507578	8	88	alpha-beta T cell activation
GO:0030730	0.0507708	2	8	sequestering of triglyceride
GO:0019229	0.0508971	5	43	regulation of vasoconstriction
GO:0051896	0.0511002	9	106	regulation of protein kinase B signaling
GO:0036335	0.051128	1	1	intestinal stem cell homeostasis
GO:0060995	0.051128	1	1	cell-cell signaling involved in kidney development
GO:0061289	0.051128	1	1	Wnt signaling pathway involved in kidney development
GO:0061290	0.051128	1	1	canonical Wnt signaling pathway involved in metanephric kidney development
GO:0072204	0.051128	1	1	cell-cell signaling involved in metanephros development
GO:0006447	0.0513557	1	1	regulation of translational initiation by iron
GO:0045994	0.0513557	1	1	positive regulation of translational initiation by iron
GO:0014828	0.0515132	1	1	distal stomach smooth muscle contraction
GO:0036017	0.0515132	1	1	response to erythropoietin
GO:0036018	0.0515132	1	1	cellular response to erythropoietin
GO:0038162	0.0515132	1	1	erythropoietin-mediated signaling pathway
GO:0097326	0.0515132	1	1	melanocyte adhesion
GO:0120063	0.0515132	1	1	stomach smooth muscle contraction
GO:0120064	0.0515132	1	1	stomach pylorus smooth muscle contraction
GO:0120065	0.0515132	1	1	pyloric antrum smooth muscle contraction
GO:0120071	0.0515132	1	1	regulation of pyloric antrum smooth muscle contraction
GO:0120072	0.0515132	1	1	positive regulation of pyloric antrum smooth muscle contraction
GO:2000351	0.0515411	4	31	regulation of endothelial cell apoptotic process
GO:0060354	0.0515936	1	1	negative regulation of cell adhesion molecule production
GO:0098780	0.0516087	3	20	response to mitochondrial depolarisation
GO:0032105	0.0516475	2	9	negative regulation of response to extracellular stimulus
GO:0032108	0.0516475	2	9	negative regulation of response to nutrient levels
GO:1905330	0.0516861	7	70	regulation of morphogenesis of an epithelium
GO:0043584	0.0517156	2	8	nose development
GO:0071581	0.051723	1	1	regulation of zinc ion transmembrane import
GO:0071584	0.051723	1	1	negative regulation of zinc ion transmembrane import
GO:0071585	0.051723	1	1	detoxification of cadmium ion
GO:1990170	0.051723	1	1	stress response to cadmium ion
GO:0051216	0.0517905	10	115	cartilage development
GO:0097091	0.0518571	3	17	synaptic vesicle clustering
GO:0032887	0.0520289	1	1	regulation of spindle elongation
GO:0032888	0.0520289	1	1	regulation of mitotic spindle elongation
GO:0055048	0.0520289	1	1	anastral spindle assembly
GO:0071988	0.0520289	1	1	protein localization to spindle pole body
GO:0110028	0.0520289	1	1	positive regulation of mitotic spindle organization
GO:1902363	0.0520289	1	1	regulation of protein localization to spindle pole body
GO:1902365	0.0520289	1	1	positive regulation of protein localization to spindle pole body
GO:1902846	0.0520289	1	1	positive regulation of mitotic spindle elongation
GO:0070988	0.0521217	5	43	demethylation
GO:0021534	0.0521407	2	8	cell proliferation in hindbrain
GO:0021924	0.0521407	2	8	cell proliferation in external granule layer
GO:0021930	0.0521407	2	8	cerebellar granule cell precursor proliferation
GO:0072702	0.052289	1	1	response to methyl methanesulfonate
GO:0072703	0.052289	1	1	cellular response to methyl methanesulfonate
GO:0048690	0.0522995	1	1	regulation of axon extension involved in regeneration
GO:0048692	0.0522995	1	1	negative regulation of axon extension involved in regeneration
GO:0060982	0.0524461	2	8	coronary artery morphogenesis
GO:0016049	0.0524584	25	386	cell growth
GO:0032351	0.0525053	2	8	negative regulation of hormone metabolic process
GO:0032353	0.0525053	2	8	negative regulation of hormone biosynthetic process
GO:0050890	0.0526969	16	214	cognition
GO:2000114	0.0528673	3	19	regulation of establishment of cell polarity
GO:0072332	0.0530817	6	63	intrinsic apoptotic signaling pathway by p53 class mediator
GO:0040013	0.05313	17	239	negative regulation of locomotion
GO:1990172	0.0532753	1	1	G protein-coupled receptor catabolic process
GO:0031329	0.0533402	34	566	regulation of cellular catabolic process
GO:0002543	0.0534005	1	1	activation of blood coagulation via clotting cascade
GO:0097045	0.0534005	1	1	phosphatidylserine exposure on blood platelet
GO:1902304	0.0534005	1	1	positive regulation of potassium ion export
GO:1903766	0.0534005	1	1	positive regulation of potassium ion export across plasma membrane
GO:0006658	0.0534722	2	9	phosphatidylserine metabolic process
GO:0019048	0.0536343	3	19	modulation by virus of host morphology or physiology
GO:0001572	0.0537377	1	1	lactosylceramide biosynthetic process
GO:0046478	0.0537377	1	1	lactosylceramide metabolic process
GO:0070229	0.0537862	3	20	negative regulation of lymphocyte apoptotic process
GO:1903038	0.0537924	7	76	negative regulation of leukocyte cell-cell adhesion
GO:0007631	0.0538118	6	61	feeding behavior
GO:0043436	0.0538691	37	650	oxoacid metabolic process
GO:0002581	0.0538715	1	1	negative regulation of antigen processing and presentation of peptide or polysaccharide antigen via MHC class II
GO:0002605	0.0538715	1	1	negative regulation of dendritic cell antigen processing and presentation
GO:0072273	0.0539023	2	8	metanephric nephron morphogenesis
GO:0043524	0.054152	10	124	negative regulation of neuron apoptotic process
GO:0055010	0.0541899	4	31	ventricular cardiac muscle tissue morphogenesis
GO:0035304	0.0542012	7	75	regulation of protein dephosphorylation
GO:0060341	0.0542472	45	769	regulation of cellular localization
GO:0035668	0.0542637	1	1	TRAM-dependent toll-like receptor signaling pathway
GO:0035669	0.0542637	1	1	TRAM-dependent toll-like receptor 4 signaling pathway
GO:2001029	0.0542637	1	1	regulation of cellular glucuronidation
GO:2001031	0.0542637	1	1	positive regulation of cellular glucuronidation
GO:0072224	0.0544637	2	8	metanephric glomerulus development
GO:0032309	0.0545001	3	20	icosanoid secretion
GO:0140131	0.0545273	2	8	positive regulation of lymphocyte chemotaxis
GO:0031269	0.0545706	2	9	pseudopodium assembly
GO:1900102	0.0545897	2	9	negative regulation of endoplasmic reticulum unfolded protein response
GO:0090186	0.0546826	2	8	regulation of pancreatic juice secretion
GO:0060148	0.0551862	3	20	positive regulation of posttranscriptional gene silencing
GO:0001539	0.0554392	3	20	cilium or flagellum-dependent cell motility
GO:0060285	0.0554392	3	20	cilium-dependent cell motility
GO:0006911	0.0555065	4	32	phagocytosis, engulfment
GO:2000809	0.0555134	2	8	positive regulation of synaptic vesicle clustering
GO:0032048	0.0556708	2	9	cardiolipin metabolic process
GO:0051280	0.055692	2	9	negative regulation of release of sequestered calcium ion into cytosol
GO:0072170	0.0557082	2	8	metanephric tubule development
GO:0050870	0.0557476	9	110	positive regulation of T cell activation
GO:0015804	0.0558835	3	20	neutral amino acid transport
GO:0042472	0.0558907	6	58	inner ear morphogenesis
GO:0055017	0.0559186	7	74	cardiac muscle tissue growth
GO:0046888	0.0559647	6	60	negative regulation of hormone secretion
GO:0060192	0.0560371	2	8	negative regulation of lipase activity
GO:0006413	0.0560529	8	97	translational initiation
GO:0035136	0.0561768	3	17	forelimb morphogenesis
GO:0036359	0.0561884	1	1	renal potassium excretion
GO:2001161	0.0561884	1	1	negative regulation of histone H3-K79 methylation
GO:0032271	0.0562567	13	171	regulation of protein polymerization
GO:0032608	0.0563984	5	47	interferon-beta production
GO:1903727	0.0565565	4	32	positive regulation of phospholipid metabolic process
GO:0045989	0.0565864	2	9	positive regulation of striated muscle contraction
GO:1903391	0.0568231	6	58	regulation of adherens junction organization
GO:0001954	0.0568558	5	44	positive regulation of cell-matrix adhesion
GO:0007614	0.0569708	2	9	short-term memory
GO:0070255	0.0570286	2	9	regulation of mucus secretion
GO:0044091	0.057153	4	32	membrane biogenesis
GO:0019217	0.0572082	6	62	regulation of fatty acid metabolic process
GO:0045786	0.0572487	23	362	negative regulation of cell cycle
GO:0042554	0.0573159	3	21	superoxide anion generation
GO:0042572	0.0574962	2	10	retinol metabolic process
GO:0061005	0.0575048	4	31	cell differentiation involved in kidney development
GO:0014878	0.0576335	1	1	response to electrical stimulus involved in regulation of muscle adaptation
GO:1902769	0.0576403	1	1	regulation of choline O-acetyltransferase activity
GO:1902771	0.0576403	1	1	positive regulation of choline O-acetyltransferase activity
GO:1902948	0.0576403	1	1	negative regulation of tau-protein kinase activity
GO:1902955	0.0576403	1	1	positive regulation of early endosome to recycling endosome transport
GO:1902997	0.0576403	1	1	negative regulation of neurofibrillary tangle assembly
GO:0036289	0.0580018	2	8	peptidyl-serine autophosphorylation
GO:0014848	0.0580815	2	8	urinary tract smooth muscle contraction
GO:0035306	0.0581715	5	46	positive regulation of dephosphorylation
GO:0009648	0.0581923	3	20	photoperiodism
GO:0043153	0.0581923	3	20	entrainment of circadian clock by photoperiod
GO:0002793	0.0582231	15	216	positive regulation of peptide secretion
GO:0051497	0.0584768	3	19	negative regulation of stress fiber assembly
GO:0019827	0.0586236	10	120	stem cell population maintenance
GO:0045217	0.0587744	2	9	cell-cell junction maintenance
GO:0043491	0.058816	10	125	protein kinase B signaling
GO:0061213	0.0589367	2	9	positive regulation of mesonephros development
GO:0090190	0.0589367	2	9	positive regulation of branching involved in ureteric bud morphogenesis
GO:0018108	0.0590753	15	210	peptidyl-tyrosine phosphorylation
GO:0032098	0.0591687	2	10	regulation of appetite
GO:0071827	0.0591937	3	20	plasma lipoprotein particle organization
GO:0090153	0.0594512	2	9	regulation of sphingolipid biosynthetic process
GO:1905038	0.0594512	2	9	regulation of membrane lipid metabolic process
GO:0045471	0.0596955	5	45	response to ethanol
GO:0051231	0.0597461	2	9	spindle elongation
GO:0048646	0.0599304	45	761	anatomical structure formation involved in morphogenesis
GO:0060979	0.0600229	2	9	vasculogenesis involved in coronary vascular morphogenesis
GO:0090100	0.0600274	7	76	positive regulation of transmembrane receptor protein serine/threonine kinase signaling pathway
GO:0008406	0.0600425	10	125	gonad development
GO:0002455	0.0600701	3	22	humoral immune response mediated by circulating immunoglobulin
GO:1900118	0.0600737	2	9	negative regulation of execution phase of apoptosis
GO:1901343	0.060094	8	90	negative regulation of vasculature development
GO:0003356	0.0601663	2	9	regulation of cilium beat frequency
GO:0050864	0.0602658	7	76	regulation of B cell activation
GO:0097640	0.0603091	1	1	L-ornithine import across plasma membrane
GO:0035023	0.0603389	9	103	regulation of Rho protein signal transduction
GO:0006706	0.0603895	2	10	steroid catabolic process
GO:0051345	0.0604675	24	379	positive regulation of hydrolase activity
GO:0033674	0.0604829	23	354	positive regulation of kinase activity
GO:0072567	0.0607374	2	10	chemokine (C-X-C motif) ligand 2 production
GO:0001763	0.0608784	12	152	morphogenesis of a branching structure
GO:0045822	0.0612595	3	19	negative regulation of heart contraction
GO:0010634	0.0612768	9	107	positive regulation of epithelial cell migration
GO:2000378	0.06128	5	49	negative regulation of reactive oxygen species metabolic process
GO:1903286	0.0612835	2	8	regulation of potassium ion import
GO:0006497	0.0613072	7	81	protein lipidation
GO:1905456	0.0613463	2	9	regulation of lymphoid progenitor cell differentiation
GO:0006687	0.0613632	4	34	glycosphingolipid metabolic process
GO:0097150	0.0614058	3	19	neuronal stem cell population maintenance
GO:0046466	0.0614116	3	21	membrane lipid catabolic process
GO:0032967	0.0614994	3	21	positive regulation of collagen biosynthetic process
GO:0046456	0.0615261	3	22	icosanoid biosynthetic process
GO:0000423	0.0620565	3	21	mitophagy
GO:0050778	0.0621543	22	351	positive regulation of immune response
GO:0030500	0.0622557	5	45	regulation of bone mineralization
GO:0031057	0.0623609	4	32	negative regulation of histone modification
GO:0032225	0.0625944	2	10	regulation of synaptic transmission, dopaminergic
GO:0001696	0.0627955	2	10	gastric acid secretion
GO:0008064	0.0628749	11	142	regulation of actin polymerization or depolymerization
GO:0051047	0.0629319	21	327	positive regulation of secretion
GO:0032042	0.0629321	3	21	mitochondrial DNA metabolic process
GO:0002718	0.0630228	5	49	regulation of cytokine production involved in immune response
GO:0006417	0.0630754	18	270	regulation of translation
GO:0042089	0.0634203	6	64	cytokine biosynthetic process
GO:0006631	0.0636166	16	241	fatty acid metabolic process
GO:0002315	0.0637245	2	9	marginal zone B cell differentiation
GO:0006924	0.0638676	2	10	activation-induced cell death of T cells
GO:0070365	0.0641315	2	10	hepatocyte differentiation
GO:0002377	0.064145	6	64	immunoglobulin production
GO:1903587	0.0641824	2	9	regulation of blood vessel endothelial cell proliferation involved in sprouting angiogenesis
GO:0031062	0.0642332	4	33	positive regulation of histone methylation
GO:0010804	0.0642759	2	10	negative regulation of tumor necrosis factor-mediated signaling pathway
GO:1901216	0.0642931	8	94	positive regulation of neuron death
GO:0018212	0.0644867	15	213	peptidyl-tyrosine modification
GO:1903037	0.0646337	12	164	regulation of leukocyte cell-cell adhesion
GO:0046916	0.0646759	6	65	cellular transition metal ion homeostasis
GO:0003073	0.0647564	6	62	regulation of systemic arterial blood pressure
GO:0010752	0.0648073	2	9	regulation of cGMP-mediated signaling
GO:0051187	0.0650282	4	37	cofactor catabolic process
GO:0034405	0.0651437	3	21	response to fluid shear stress
GO:0055022	0.0651618	3	21	negative regulation of cardiac muscle tissue growth
GO:0061117	0.0651618	3	21	negative regulation of heart growth
GO:0010458	0.0651635	3	22	exit from mitosis
GO:1903532	0.0651936	20	309	positive regulation of secretion by cell
GO:0034250	0.06525	9	116	positive regulation of cellular amide metabolic process
GO:0050714	0.0652968	14	202	positive regulation of protein secretion
GO:0006691	0.0653653	2	10	leukotriene metabolic process
GO:0033555	0.0654424	6	60	multicellular organismal response to stress
GO:0043551	0.0655035	4	33	regulation of phosphatidylinositol 3-kinase activity
GO:0003333	0.0656382	5	48	amino acid transmembrane transport
GO:0032769	0.0659091	2	9	negative regulation of monooxygenase activity
GO:0051494	0.0659651	10	124	negative regulation of cytoskeleton organization
GO:0036473	0.0661146	7	81	cell death in response to oxidative stress
GO:0007254	0.0661876	11	140	JNK cascade
GO:0009649	0.0662139	3	21	entrainment of circadian clock
GO:0043547	0.0662334	12	158	positive regulation of GTPase activity
GO:1903409	0.0662738	7	78	reactive oxygen species biosynthetic process
GO:0055002	0.0662939	9	109	striated muscle cell development
GO:0090630	0.0664152	6	62	activation of GTPase activity
GO:0060485	0.0664263	13	172	mesenchyme development
GO:0030162	0.0665018	29	490	regulation of proteolysis
GO:0010469	0.0667057	7	76	regulation of signaling receptor activity
GO:0010574	0.06676	3	20	regulation of vascular endothelial growth factor production
GO:0048732	0.0668519	20	295	gland development
GO:0032488	0.0668598	2	9	Cdc42 protein signal transduction
GO:1900272	0.0669502	2	9	negative regulation of long-term synaptic potentiation
GO:0097049	0.0669903	2	9	motor neuron apoptotic process
GO:0070254	0.0670565	2	10	mucus secretion
GO:0089718	0.067214	3	20	amino acid import across plasma membrane
GO:0071071	0.0672748	2	10	regulation of phospholipid biosynthetic process
GO:0086002	0.0674	4	31	cardiac muscle cell action potential involved in contraction
GO:0019752	0.0674268	35	623	carboxylic acid metabolic process
GO:0090195	0.0676391	2	10	chemokine secretion
GO:0090196	0.0676391	2	10	regulation of chemokine secretion
GO:0050882	0.0676962	2	9	voluntary musculoskeletal movement
GO:0097021	0.0676995	1	1	lymphocyte migration into lymphoid organs
GO:0097022	0.0676995	1	1	lymphocyte migration into lymph node
GO:0060049	0.0677968	2	10	regulation of protein glycosylation
GO:0030832	0.0679732	11	144	regulation of actin filament length
GO:0046596	0.0681619	3	22	regulation of viral entry into host cell
GO:0045836	0.0682051	2	10	positive regulation of meiotic nuclear division
GO:0042107	0.0682439	6	65	cytokine metabolic process
GO:0050776	0.0682795	26	433	regulation of immune response
GO:0048246	0.0682904	3	22	macrophage chemotaxis
GO:0045143	0.0683388	4	34	homologous chromosome segregation
GO:0098792	0.068361	2	10	xenophagy
GO:0030238	0.0684851	2	8	male sex determination
GO:2001233	0.0687087	20	318	regulation of apoptotic signaling pathway
GO:0060429	0.0687226	44	746	epithelium development
GO:0001990	0.0689576	3	22	regulation of systemic arterial blood pressure by hormone
GO:0046470	0.0690148	3	22	phosphatidylcholine metabolic process
GO:0045017	0.0690211	9	116	glycerolipid biosynthetic process
GO:0043687	0.0690538	3	22	post-translational protein modification
GO:0032722	0.0692516	4	36	positive regulation of chemokine production
GO:0008104	0.0693497	107	2085	protein localization
GO:0043506	0.0696801	6	61	regulation of JUN kinase activity
GO:0034332	0.0696998	9	108	adherens junction organization
GO:1903039	0.0698237	9	115	positive regulation of leukocyte cell-cell adhesion
GO:0055090	0.0698617	3	22	acylglycerol homeostasis
GO:0070328	0.0698617	3	22	triglyceride homeostasis
GO:1904018	0.0699199	10	130	positive regulation of vasculature development
GO:0001658	0.070055	4	33	branching involved in ureteric bud morphogenesis
GO:0098727	0.0700747	10	124	maintenance of cell number
GO:0031061	0.0702289	3	20	negative regulation of histone methylation
GO:0046471	0.0702335	2	10	phosphatidylglycerol metabolic process
GO:0019054	0.0703518	2	10	modulation by virus of host process
GO:0008154	0.0705041	12	162	actin polymerization or depolymerization
GO:0007041	0.0705584	7	78	lysosomal transport
GO:0002274	0.0706953	9	113	myeloid leukocyte activation
GO:0007224	0.0707562	9	112	smoothened signaling pathway
GO:0007158	0.0708644	2	9	neuron cell-cell adhesion
GO:0001960	0.0709455	4	35	negative regulation of cytokine-mediated signaling pathway
GO:0061217	0.0709883	2	10	regulation of mesonephros development
GO:0090189	0.0709883	2	10	regulation of branching involved in ureteric bud morphogenesis
GO:0010712	0.071208	4	36	regulation of collagen metabolic process
GO:0042060	0.0718977	16	232	wound healing
GO:0044648	0.0720361	1	1	histone H3-K4 dimethylation
GO:1905642	0.0720361	1	1	negative regulation of DNA methylation
GO:0045912	0.0720535	4	35	negative regulation of carbohydrate metabolic process
GO:0002339	0.072169	1	2	B cell selection
GO:0032412	0.0721986	12	162	regulation of ion transmembrane transporter activity
GO:0042158	0.0723996	7	84	lipoprotein biosynthetic process
GO:1900543	0.072551	3	22	negative regulation of purine nucleotide metabolic process
GO:1903579	0.072551	3	22	negative regulation of ATP metabolic process
GO:0032095	0.0725988	2	11	regulation of response to food
GO:0048599	0.0727241	4	33	oocyte development
GO:0036010	0.0728479	3	21	protein localization to endosome
GO:0046330	0.0729903	8	93	positive regulation of JNK cascade
GO:0110020	0.0732562	7	80	regulation of actomyosin structure organization
GO:1903792	0.073363	3	21	negative regulation of anion transport
GO:0034637	0.0734194	5	50	cellular carbohydrate biosynthetic process
GO:0006446	0.073523	5	51	regulation of translational initiation
GO:0036482	0.0737625	1	2	neuron intrinsic apoptotic signaling pathway in response to hydrogen peroxide
GO:1902958	0.0737625	1	2	positive regulation of mitochondrial electron transport, NADH to ubiquinone
GO:1903383	0.0737625	1	2	regulation of hydrogen peroxide-induced neuron intrinsic apoptotic signaling pathway
GO:1903384	0.0737625	1	2	negative regulation of hydrogen peroxide-induced neuron intrinsic apoptotic signaling pathway
GO:0010631	0.0739682	15	214	epithelial cell migration
GO:0090130	0.0739682	15	214	tissue migration
GO:0090132	0.0739682	15	214	epithelium migration
GO:0017001	0.0739982	3	25	antibiotic catabolic process
GO:0061577	0.0742207	2	9	calcium ion transmembrane transport via high voltage-gated calcium channel
GO:0038093	0.0743415	2	10	Fc receptor signaling pathway
GO:0030318	0.0743925	3	21	melanocyte differentiation
GO:0002683	0.0744076	18	280	negative regulation of immune system process
GO:0099601	0.074482	4	34	regulation of neurotransmitter receptor activity
GO:0002931	0.0745234	3	23	response to ischemia
GO:0097104	0.074758	2	9	postsynaptic membrane assembly
GO:1905332	0.0749934	3	21	positive regulation of morphogenesis of an epithelium
GO:0032026	0.0750146	2	9	response to magnesium ion
GO:1901298	0.0750799	2	11	regulation of hydrogen peroxide-mediated programmed cell death
GO:0060419	0.0750851	7	79	heart growth
GO:0009093	0.075259	1	2	cysteine catabolic process
GO:0019448	0.075259	1	2	L-cysteine catabolic process
GO:0019452	0.075259	1	2	L-cysteine catabolic process to taurine
GO:0006067	0.0755292	1	2	ethanol metabolic process
GO:0006068	0.0755292	1	2	ethanol catabolic process
GO:0006069	0.0755292	1	2	ethanol oxidation
GO:0034310	0.0755292	1	2	primary alcohol catabolic process
GO:0051589	0.0758236	3	22	negative regulation of neurotransmitter transport
GO:0072577	0.0761318	4	34	endothelial cell apoptotic process
GO:0072488	0.0762288	1	2	ammonium transmembrane transport
GO:1903827	0.076547	27	443	regulation of cellular protein localization
GO:0051150	0.07659	3	21	regulation of smooth muscle cell differentiation
GO:0032874	0.0766386	9	111	positive regulation of stress-activated MAPK cascade
GO:0031268	0.076824	2	11	pseudopodium organization
GO:1905939	0.0768253	2	10	regulation of gonad development
GO:0006601	0.0768694	1	2	creatine biosynthetic process
GO:0045820	0.077	2	10	negative regulation of glycolytic process
GO:0007249	0.0772621	10	132	I-kappaB kinase/NF-kappaB signaling
GO:0008589	0.077359	6	64	regulation of smoothened signaling pathway
GO:0036295	0.0774911	2	11	cellular response to increased oxygen levels
GO:0061318	0.0775136	2	10	renal filtration cell differentiation
GO:0072112	0.0775136	2	10	glomerular visceral epithelial cell differentiation
GO:0072311	0.0775136	2	10	glomerular epithelial cell differentiation
GO:0032695	0.0776134	2	11	negative regulation of interleukin-12 production
GO:0046900	0.0777399	1	2	tetrahydrofolylpolyglutamate metabolic process
GO:0055086	0.0777538	28	494	nucleobase-containing small molecule metabolic process
GO:0019050	0.0778452	1	2	suppression by virus of host apoptotic process
GO:0039526	0.0778452	1	2	modulation by virus of host apoptotic process
GO:0002488	0.0778476	1	2	antigen processing and presentation of endogenous peptide antigen via MHC class Ib via ER pathway
GO:0002489	0.0778476	1	2	antigen processing and presentation of endogenous peptide antigen via MHC class Ib via ER pathway, TAP-dependent
GO:0032227	0.0779115	1	2	negative regulation of synaptic transmission, dopaminergic
GO:0051705	0.0781812	5	47	multi-organism behavior
GO:0051091	0.0782112	12	167	positive regulation of DNA-binding transcription factor activity
GO:0006165	0.0782942	6	69	nucleoside diphosphate phosphorylation
GO:0034124	0.0786867	1	2	regulation of MyD88-dependent toll-like receptor signaling pathway
GO:0002755	0.0786916	2	11	MyD88-dependent toll-like receptor signaling pathway
GO:2000566	0.0786954	1	2	positive regulation of CD8-positive, alpha-beta T cell proliferation
GO:0042752	0.0786978	7	77	regulation of circadian rhythm
GO:0006233	0.0787318	1	2	dTDP biosynthetic process
GO:0046072	0.0787318	1	2	dTDP metabolic process
GO:0006749	0.0788314	4	40	glutathione metabolic process
GO:1901292	0.0788418	8	104	nucleoside phosphate catabolic process
GO:0010714	0.0789814	3	23	positive regulation of collagen metabolic process
GO:0006001	0.0790145	1	2	fructose catabolic process
GO:0061624	0.0790145	1	2	fructose catabolic process to hydroxyacetone phosphate and glyceraldehyde-3-phosphate
GO:0061625	0.0790145	1	2	glycolytic process through fructose-1-phosphate
GO:0072347	0.07902	4	34	response to anesthetic
GO:0071715	0.0791669	3	23	icosanoid transport
GO:1901571	0.0791669	3	23	fatty acid derivative transport
GO:0045980	0.0792472	3	23	negative regulation of nucleotide metabolic process
GO:0006721	0.0792517	3	25	terpenoid metabolic process
GO:1901623	0.0793103	2	10	regulation of lymphocyte chemotaxis
GO:0033128	0.0793744	1	2	negative regulation of histone phosphorylation
GO:0052151	0.0795582	1	2	positive regulation by symbiont of host apoptotic process
GO:0060139	0.0795582	1	2	positive regulation of apoptotic process by virus
GO:0090285	0.0796707	1	2	negative regulation of protein glycosylation in Golgi
GO:0043311	0.0797091	1	2	positive regulation of eosinophil degranulation
GO:1902568	0.0797091	1	2	positive regulation of eosinophil activation
GO:0031104	0.0797501	1	2	dendrite regeneration
GO:0030389	0.0797724	1	2	fructosamine metabolic process
GO:0042149	0.0797748	4	36	cellular response to glucose starvation
GO:1900271	0.0797959	4	35	regulation of long-term synaptic potentiation
GO:1902310	0.0798145	1	2	positive regulation of peptidyl-serine dephosphorylation
GO:0070949	0.0799429	1	2	regulation of neutrophil mediated killing of symbiont cell
GO:0070960	0.0799429	1	2	positive regulation of neutrophil mediated cytotoxicity
GO:0070961	0.0799429	1	2	positive regulation of neutrophil mediated killing of symbiont cell
GO:0070304	0.0799457	9	112	positive regulation of stress-activated protein kinase signaling cascade
GO:1904692	0.0802057	1	2	positive regulation of type B pancreatic cell proliferation
GO:0046620	0.0803182	7	81	regulation of organ growth
GO:0005996	0.0803272	13	190	monosaccharide metabolic process
GO:0042711	0.0804391	2	10	maternal behavior
GO:0006534	0.0804867	2	11	cysteine metabolic process
GO:0048294	0.0806505	1	2	negative regulation of isotype switching to IgE isotypes
GO:0010594	0.0806629	9	114	regulation of endothelial cell migration
GO:0010921	0.0806731	8	96	regulation of phosphatase activity
GO:0034372	0.0809132	1	2	very-low-density lipoprotein particle remodeling
GO:0110110	0.0809742	5	50	positive regulation of animal organ morphogenesis
GO:0015711	0.0811338	17	260	organic anion transport
GO:0071825	0.0812574	3	23	protein-lipid complex subunit organization
GO:0045337	0.081314	1	2	farnesyl diphosphate biosynthetic process
GO:0050920	0.0813895	10	131	regulation of chemotaxis
GO:0048012	0.0814056	2	11	hepatocyte growth factor receptor signaling pathway
GO:1904534	0.0814356	1	2	negative regulation of telomeric loop disassembly
GO:1905777	0.0814356	1	2	regulation of exonuclease activity
GO:1905778	0.0814356	1	2	negative regulation of exonuclease activity
GO:1905838	0.0814356	1	2	regulation of telomeric D-loop disassembly
GO:1905839	0.0814356	1	2	negative regulation of telomeric D-loop disassembly
GO:0010520	0.0814862	1	2	regulation of reciprocal meiotic recombination
GO:0010845	0.0814862	1	2	positive regulation of reciprocal meiotic recombination
GO:0001544	0.0815678	1	2	initiation of primordial ovarian follicle growth
GO:0045907	0.0816518	3	23	positive regulation of vasoconstriction
GO:0010523	0.081685	2	11	negative regulation of calcium ion transport into cytosol
GO:0007189	0.0816882	6	65	adenylate cyclase-activating G protein-coupled receptor signaling pathway
GO:0032764	0.0820217	1	2	negative regulation of mast cell cytokine production
GO:1903004	0.0820638	1	2	regulation of protein K63-linked deubiquitination
GO:1903006	0.0820638	1	2	positive regulation of protein K63-linked deubiquitination
GO:0043653	0.082082	2	11	mitochondrial fragmentation involved in apoptotic process
GO:0051797	0.0820833	2	11	regulation of hair follicle development
GO:0070366	0.0821201	1	2	regulation of hepatocyte differentiation
GO:0043090	0.0821204	3	22	amino acid import
GO:0022409	0.0821696	10	135	positive regulation of cell-cell adhesion
GO:0070301	0.0821747	6	70	cellular response to hydrogen peroxide
GO:0060760	0.0822056	4	37	positive regulation of response to cytokine stimulus
GO:0001759	0.0824615	2	10	organ induction
GO:0031179	0.0828094	1	2	peptide modification
GO:0006956	0.0828392	3	25	complement activation
GO:0061370	0.0828895	1	2	testosterone biosynthetic process
GO:0072207	0.0829105	2	10	metanephric epithelium development
GO:0006574	0.0830898	1	2	valine catabolic process
GO:0000302	0.0831665	11	155	response to reactive oxygen species
GO:1904064	0.0831697	8	98	positive regulation of cation transmembrane transport
GO:0010536	0.083201	1	2	positive regulation of activation of Janus kinase activity
GO:0042698	0.0832347	4	36	ovulation cycle
GO:0045351	0.0832508	2	11	type I interferon biosynthetic process
GO:0033364	0.0832758	1	2	mast cell secretory granule organization
GO:1901303	0.0832924	1	2	negative regulation of cargo loading into COPII-coated vesicle
GO:0048755	0.0833119	2	10	branching morphogenesis of a nerve
GO:1902010	0.0834032	1	2	negative regulation of translation in response to endoplasmic reticulum stress
GO:0003159	0.0834247	2	11	morphogenesis of an endothelium
GO:0061154	0.0834247	2	11	endothelial tube morphogenesis
GO:0046209	0.0835675	5	50	nitric oxide metabolic process
GO:0019376	0.0838311	1	2	galactolipid catabolic process
GO:0033036	0.0838418	117	2315	macromolecule localization
GO:0071279	0.0838665	1	2	cellular response to cobalt ion
GO:0006868	0.0839696	1	2	glutamine transport
GO:0051222	0.084138	20	321	positive regulation of protein transport
GO:0019318	0.0841911	12	173	hexose metabolic process
GO:0045717	0.0842461	2	11	negative regulation of fatty acid biosynthetic process
GO:0071505	0.0842749	1	2	response to mycophenolic acid
GO:0071506	0.0842749	1	2	cellular response to mycophenolic acid
GO:0007096	0.0842768	2	12	regulation of exit from mitosis
GO:0010811	0.0843118	8	97	positive regulation of cell-substrate adhesion
GO:0051641	0.0843596	108	2118	cellular localization
GO:0010310	0.084374	2	11	regulation of hydrogen peroxide metabolic process
GO:0007420	0.0845209	27	424	brain development
GO:1905940	0.0846884	1	2	negative regulation of gonad development
GO:0002792	0.0847026	8	101	negative regulation of peptide secretion
GO:0072521	0.084866	22	376	purine-containing compound metabolic process
GO:0052548	0.0850453	14	213	regulation of endopeptidase activity
GO:0003419	0.085123	1	2	growth plate cartilage chondrocyte proliferation
GO:0003420	0.085123	1	2	regulation of growth plate cartilage chondrocyte proliferation
GO:0006208	0.0851495	1	2	pyrimidine nucleobase catabolic process
GO:0006210	0.0851495	1	2	thymine catabolic process
GO:0019859	0.0851495	1	2	thymine metabolic process
GO:1900135	0.0852423	1	2	positive regulation of renin secretion into blood stream
GO:0007612	0.0854899	9	110	learning
GO:1903671	0.0855675	3	23	negative regulation of sprouting angiogenesis
GO:0002293	0.0856002	4	36	alpha-beta T cell differentiation involved in immune response
GO:0002294	0.0856002	4	36	CD4-positive, alpha-beta T cell differentiation involved in immune response
GO:0042093	0.0856002	4	36	T-helper cell differentiation
GO:1903035	0.0856406	5	52	negative regulation of response to wounding
GO:1900923	0.0856471	1	2	regulation of glycine import across plasma membrane
GO:1900924	0.0856471	1	2	negative regulation of glycine import across plasma membrane
GO:1903804	0.0856471	1	2	glycine import across plasma membrane
GO:0043200	0.0857027	6	66	response to amino acid
GO:0030910	0.0858277	1	2	olfactory placode formation
GO:0071698	0.0858277	1	2	olfactory placode development
GO:0071699	0.0858277	1	2	olfactory placode morphogenesis
GO:0002328	0.0858495	2	11	pro-B cell differentiation
GO:0002224	0.0858548	6	69	toll-like receptor signaling pathway
GO:0035307	0.0859133	4	37	positive regulation of protein dephosphorylation
GO:0046351	0.0859414	1	2	disaccharide biosynthetic process
GO:0060935	0.0859697	1	2	cardiac fibroblast cell differentiation
GO:0060936	0.0859697	1	2	cardiac fibroblast cell development
GO:0060938	0.0859697	1	2	epicardium-derived cardiac fibroblast cell differentiation
GO:0060939	0.0859697	1	2	epicardium-derived cardiac fibroblast cell development
GO:0032147	0.0860973	13	182	activation of protein kinase activity
GO:0010573	0.0861101	3	22	vascular endothelial growth factor production
GO:0061082	0.0861545	3	24	myeloid leukocyte cytokine production
GO:0046939	0.0862124	6	71	nucleotide phosphorylation
GO:1903385	0.0862442	1	2	regulation of homophilic cell adhesion
GO:0051403	0.0863368	13	184	stress-activated MAPK cascade
GO:0038190	0.0863621	1	2	VEGF-activated neuropilin signaling pathway
GO:1902336	0.0863621	1	2	positive regulation of retinal ganglion cell axon guidance
GO:0007172	0.0863776	1	2	signal complex assembly
GO:1902725	0.0863942	1	2	negative regulation of satellite cell differentiation
GO:2001015	0.0863942	1	2	negative regulation of skeletal muscle cell differentiation
GO:0046929	0.0864438	2	11	negative regulation of neurotransmitter secretion
GO:0072111	0.0865832	2	11	cell proliferation involved in kidney development
GO:1901748	0.086594	1	2	leukotriene D4 metabolic process
[truncated: 12,689 more rows]

## Sheet: GO_OldPOD2up
Category	P value	# of DEGs in the Categoly	# of genes in the Category	GO term
GO:0044278	9.13458e-09	4	6	cell wall disruption in other organism
GO:0019730	2.12836e-07	5	28	antimicrobial humoral response
GO:0006959	6.65222e-07	6	68	humoral immune response
GO:0006953	8.79882e-07	4	18	acute-phase response
GO:0061844	3.07816e-06	4	21	antimicrobial humoral immune response mediated by antimicrobial peptide
GO:0002526	5.33833e-06	5	58	acute inflammatory response
GO:0043434	3.85636e-05	7	225	response to peptide hormone
GO:1901652	0.0001039	7	263	response to peptide
GO:0010838	0.000126395	2	4	positive regulation of keratinocyte proliferation
GO:0050679	0.000188459	5	127	positive regulation of epithelial cell proliferation
GO:0045617	0.000206519	2	5	negative regulation of keratinocyte differentiation
GO:0042088	0.000274056	3	29	T-helper 1 type immune response
GO:2001024	0.000313585	3	30	negative regulation of response to drug
GO:0007259	0.000340427	4	78	JAK-STAT cascade
GO:0002293	0.000350206	3	34	alpha-beta T cell differentiation involved in immune response
GO:0002294	0.000350206	3	34	CD4-positive, alpha-beta T cell differentiation involved in immune response
GO:0042093	0.000350206	3	34	T-helper cell differentiation
GO:0035821	0.000372316	4	77	modification of morphology or physiology of other organism
GO:0002287	0.000388305	3	35	alpha-beta T cell activation involved in immune response
GO:0097696	0.00040445	4	82	STAT cascade
GO:0009100	0.000409979	6	230	glycoprotein metabolic process
GO:0002292	0.000452181	3	37	T cell differentiation involved in immune response
GO:0046631	0.000465653	4	88	alpha-beta T cell activation
GO:0006954	0.000584932	7	338	inflammatory response
GO:0009725	0.000606265	8	462	response to hormone
GO:0002460	0.000657649	5	161	adaptive immune response based on somatic recombination of immune receptors built from immunoglobulin superfamily domains
GO:0006577	0.000673788	2	9	amino-acid betaine metabolic process
GO:0009437	0.000673788	2	9	carnitine metabolic process
GO:0008284	0.00069495	9	587	positive regulation of cell proliferation
GO:0045605	0.000749651	2	9	negative regulation of epidermal cell differentiation
GO:0043367	0.000835714	3	45	CD4-positive, alpha-beta T cell differentiation
GO:0006955	0.00099755	10	728	immune response
GO:0009101	0.00115442	5	187	glycoprotein biosynthetic process
GO:0045683	0.00132186	2	12	negative regulation of epidermis development
GO:0002286	0.00133366	3	52	T cell activation involved in immune response
GO:0006491	0.00137656	2	14	N-glycan processing
GO:0035710	0.00144883	3	54	CD4-positive, alpha-beta T cell activation
GO:0007631	0.00159476	3	54	feeding behavior
GO:0009605	0.00175679	13	1261	response to external stimulus
GO:0046632	0.00189511	3	61	alpha-beta T cell differentiation
GO:0002250	0.00219013	5	213	adaptive immune response
GO:0010837	0.00268816	2	19	regulation of keratinocyte proliferation
GO:0050678	0.00281829	5	232	regulation of epithelial cell proliferation
GO:1901032	0.00374417	2	20	negative regulation of response to reactive oxygen species
GO:1903206	0.00374417	2	20	negative regulation of hydrogen peroxide-induced cell death
GO:2001039	0.00374417	2	20	negative regulation of cellular response to drug
GO:0046426	0.00382841	2	21	negative regulation of JAK-STAT cascade
GO:0045616	0.00395128	2	22	regulation of keratinocyte differentiation
GO:1904893	0.00397345	2	22	negative regulation of STAT cascade
GO:2001023	0.00397808	3	75	regulation of response to drug
GO:0043616	0.00412153	2	23	keratinocyte proliferation
GO:1901135	0.00414125	9	727	carbohydrate derivative metabolic process
GO:0002731	0.00431706	1	1	negative regulation of dendritic cell cytokine production
GO:0045219	0.00431706	1	1	regulation of FasL biosynthetic process
GO:0045221	0.00431706	1	1	negative regulation of FasL biosynthetic process
GO:0071104	0.00431706	1	1	response to interleukin-9
GO:0002455	0.00440913	2	22	humoral immune response mediated by circulating immunoglobulin
GO:0006952	0.00444483	9	748	defense response
GO:0006542	0.00445147	1	1	glutamine biosynthetic process
GO:1901700	0.00446524	10	924	response to oxygen-containing compound
GO:0060674	0.00450401	2	24	placenta blood vessel development
GO:0042755	0.00453262	2	23	eating behavior
GO:0019357	0.0047386	1	1	nicotinate nucleotide biosynthetic process
GO:0019358	0.0047386	1	1	nicotinate nucleotide salvage
GO:0019365	0.0047386	1	1	pyridine nucleotide salvage
GO:0034355	0.0047386	1	1	NAD salvage
GO:0046497	0.0047386	1	1	nicotinate nucleotide metabolic process
GO:0001868	0.00476775	1	1	regulation of complement activation, lectin pathway
GO:0001869	0.00476775	1	1	negative regulation of complement activation, lectin pathway
GO:0045082	0.00492302	1	1	positive regulation of interleukin-10 biosynthetic process
GO:0032431	0.005057	1	1	activation of phospholipase A2 activity
GO:0030166	0.00515373	2	26	proteoglycan biosynthetic process
GO:0030258	0.00536799	4	165	lipid modification
GO:0061041	0.00538529	3	84	regulation of wound healing
GO:0050673	0.00566621	5	274	epithelial cell proliferation
GO:0032653	0.00583366	2	26	regulation of interleukin-10 production
GO:0050829	0.00620597	2	26	defense response to Gram-negative bacterium
GO:0030857	0.00666311	2	29	negative regulation of epithelial cell differentiation
GO:1903205	0.00700012	2	28	regulation of hydrogen peroxide-induced cell death
GO:0010559	0.00715819	2	30	regulation of glycoprotein biosynthetic process
GO:0032613	0.00725556	2	29	interleukin-10 production
GO:1902724	0.00744245	1	2	positive regulation of skeletal muscle satellite cell proliferation
GO:1902728	0.00744245	1	2	positive regulation of growth factor dependent skeletal muscle satellite cell proliferation
GO:2001038	0.00754812	2	30	regulation of cellular response to drug
GO:0060708	0.00773483	1	2	spongiotrophoblast differentiation
GO:0045626	0.00789694	1	2	negative regulation of T-helper 1 cell differentiation
GO:1904685	0.00843617	1	2	positive regulation of metalloendopeptidase activity
GO:0090303	0.0085325	2	33	positive regulation of wound healing
GO:0015015	0.00865348	1	2	heparan sulfate proteoglycan biosynthetic process, enzymatic modification
GO:1900923	0.00877758	1	2	regulation of glycine import across plasma membrane
GO:1900924	0.00877758	1	2	negative regulation of glycine import across plasma membrane
GO:1903804	0.00877758	1	2	glycine import across plasma membrane
GO:1903018	0.00884232	2	33	regulation of glycoprotein metabolic process
GO:0042091	0.00886229	1	2	interleukin-10 biosynthetic process
GO:0045074	0.00886229	1	2	regulation of interleukin-10 biosynthetic process
GO:0060160	0.00888991	1	2	negative regulation of dopamine receptor signaling pathway
GO:0045210	0.00901555	1	2	FasL biosynthetic process
GO:0002285	0.00901866	3	102	lymphocyte activation involved in immune response
GO:0010243	0.00901881	7	568	response to organonitrogen compound
GO:0042986	0.00902347	1	2	positive regulation of amyloid precursor protein biosynthetic process
GO:0036474	0.00910569	2	32	cell death in response to hydrogen peroxide
GO:0042742	0.00925168	3	98	defense response to bacterium
GO:0002266	0.00926295	1	2	follicular dendritic cell activation
GO:0002268	0.00926295	1	2	follicular dendritic cell differentiation
GO:0042536	0.00928638	1	2	negative regulation of tumor necrosis factor biosynthetic process
GO:0060711	0.00929819	2	34	labyrinthine layer development
GO:0006601	0.00961933	1	2	creatine biosynthetic process
GO:0045604	0.00964407	2	34	regulation of epidermal cell differentiation
GO:0006651	0.00986242	1	2	diacylglycerol biosynthetic process
GO:0071205	0.00986959	1	3	protein localization to juxtaparanode region of axon
GO:0071236	0.0100642	3	103	cellular response to antibiotic
GO:1903034	0.0102408	3	107	regulation of response to wounding
GO:0097164	0.0104462	3	104	ammonium ion metabolic process
GO:0002175	0.0105113	1	3	protein localization to paranode region of axon
GO:0048731	0.010716	20	2947	system development
GO:0045341	0.0112017	1	3	MHC class I biosynthetic process
GO:0045343	0.0112017	1	3	regulation of MHC class I biosynthetic process
GO:0045345	0.0112017	1	3	positive regulation of MHC class I biosynthetic process
GO:1901031	0.0114748	2	37	regulation of response to reactive oxygen species
GO:2000670	0.0116155	1	3	positive regulation of dendritic cell apoptotic process
GO:1901137	0.0116196	6	438	carbohydrate derivative biosynthetic process
GO:0002376	0.0117718	12	1371	immune system process
GO:0070672	0.011827	1	3	response to interleukin-15
GO:0018108	0.0119024	4	213	peptidyl-tyrosine phosphorylation
GO:0032430	0.0122115	1	3	positive regulation of phospholipase A2 activity
GO:0006029	0.0125076	2	41	proteoglycan metabolic process
GO:0072540	0.0125284	1	3	T-helper 17 cell lineage commitment
GO:0018212	0.012543	4	216	peptidyl-tyrosine modification
GO:0007260	0.0126867	2	40	tyrosine phosphorylation of STAT protein
GO:0050896	0.0135854	29	4871	response to stimulus
GO:1901698	0.013692	7	614	response to nitrogen compound
GO:0001867	0.013851	1	3	complement activation, lectin pathway
GO:0019676	0.0139545	1	3	ammonia assimilation cycle
GO:0051248	0.01396	8	763	negative regulation of protein metabolic process
GO:1901566	0.0141055	11	1198	organonitrogen compound biosynthetic process
GO:0045415	0.0141529	1	3	negative regulation of interleukin-8 biosynthetic process
GO:1903036	0.0142052	2	43	positive regulation of response to wounding
GO:0045162	0.014317	1	4	clustering of voltage-gated sodium channels
GO:1903202	0.0147036	2	42	negative regulation of oxidative stress-induced cell death
GO:0042060	0.0147554	4	230	wound healing
GO:0006575	0.014906	3	115	cellular modified amino acid metabolic process
GO:0070669	0.0149752	1	4	response to interleukin-2
GO:0060397	0.0150779	1	4	JAK-STAT cascade involved in growth hormone signaling pathway
GO:0050830	0.0152419	2	42	defense response to Gram-positive bacterium
GO:0046902	0.0153255	2	42	regulation of mitochondrial membrane permeability
GO:0035771	0.0153566	1	4	interleukin-4-mediated signaling pathway
GO:1900408	0.0154119	2	43	negative regulation of cellular response to oxidative stress
GO:0014858	0.0157016	1	4	positive regulation of skeletal muscle cell proliferation
GO:0045944	0.0160566	8	799	positive regulation of transcription by RNA polymerase II
GO:0007051	0.0163392	3	126	spindle organization
GO:0048513	0.0164435	15	2055	animal organ development
GO:0045682	0.0166135	2	45	regulation of epidermis development
GO:0010727	0.0166343	1	4	negative regulation of hydrogen peroxide metabolic process
GO:0010730	0.0166343	1	4	negative regulation of hydrogen peroxide biosynthetic process
GO:0002826	0.0168405	1	4	negative regulation of T-helper 1 type immune response
GO:1902883	0.0176473	2	46	negative regulation of response to oxidative stress
GO:0051135	0.0176863	1	4	positive regulation of NK T cell activation
GO:0032501	0.0178067	25	4131	multicellular organismal process
GO:0007275	0.0183843	21	3297	multicellular organism development
GO:0045916	0.0185311	1	4	negative regulation of complement activation
GO:2000258	0.0185311	1	4	negative regulation of protein activation cascade
GO:1903750	0.0186797	1	4	regulation of intrinsic apoptotic signaling pathway in response to hydrogen peroxide
GO:1903751	0.0186797	1	4	negative regulation of intrinsic apoptotic signaling pathway in response to hydrogen peroxide
GO:0043207	0.0189152	6	490	response to external biotic stimulus
GO:0051707	0.0189152	6	490	response to other organism
GO:0035795	0.0189232	1	4	negative regulation of mitochondrial membrane permeability
GO:1902109	0.0189232	1	4	negative regulation of mitochondrial membrane permeability involved in apoptotic process
GO:1905709	0.0189232	1	4	negative regulation of membrane permeability
GO:0044849	0.0189676	1	5	estrous cycle
GO:0051715	0.0195846	1	4	cytolysis in other organism
GO:1901607	0.0199322	2	49	alpha-amino acid biosynthetic process
GO:0043066	0.0200751	7	656	negative regulation of apoptotic process
GO:0090559	0.0201566	2	49	regulation of membrane permeability
GO:0002295	0.0202342	1	5	T-helper cell lineage commitment
GO:0043373	0.0202342	1	5	CD4-positive, alpha-beta T cell lineage commitment
GO:0034638	0.0211074	1	5	phosphatidylcholine catabolic process
GO:0046486	0.0211778	4	249	glycerolipid metabolic process
GO:0061077	0.0213493	2	49	chaperone-mediated protein folding
GO:0099612	0.0213532	1	6	protein localization to axon
GO:0045414	0.0213955	1	5	regulation of interleukin-8 biosynthetic process
GO:0006600	0.021657	1	5	creatine metabolic process
GO:0008652	0.0221989	2	52	cellular amino acid biosynthetic process
GO:0006457	0.0222954	3	132	protein folding
GO:0044242	0.0223101	3	138	cellular lipid catabolic process
GO:0043069	0.0223771	7	670	negative regulation of programmed cell death
GO:0019740	0.0226074	1	5	nitrogen utilization
GO:1904683	0.0227791	1	6	regulation of metalloendopeptidase activity
GO:0030216	0.0234259	2	58	keratinocyte differentiation
GO:0048856	0.0237808	22	3577	anatomical structure development
GO:0009607	0.0238502	6	517	response to biotic stimulus
GO:0097048	0.0239902	1	6	dendritic cell apoptotic process
GO:2000668	0.0239902	1	6	regulation of dendritic cell apoptotic process
GO:1903753	0.0240972	1	6	negative regulation of p38MAPK cascade
GO:1904776	0.024131	1	6	regulation of protein localization to cell cortex
GO:1904778	0.024131	1	6	positive regulation of protein localization to cell cortex
GO:0046634	0.0242465	2	58	regulation of alpha-beta T cell activation
GO:2000394	0.0242542	1	6	positive regulation of lamellipodium morphogenesis
GO:0036476	0.0244598	1	5	neuron death in response to hydrogen peroxide
GO:1903207	0.0244598	1	5	regulation of hydrogen peroxide-induced neuron death
GO:1903208	0.0244598	1	5	negative regulation of hydrogen peroxide-induced neuron death
GO:0006950	0.0245572	16	2266	response to stress
GO:0030913	0.0245772	1	6	paranodal junction assembly
GO:0051260	0.0245919	4	256	protein homooligomerization
GO:0006635	0.0248875	2	55	fatty acid beta-oxidation
GO:0042228	0.0252714	1	6	interleukin-8 biosynthetic process
GO:0051133	0.0253874	1	6	regulation of NK T cell activation
GO:0070244	0.0255072	1	6	negative regulation of thymocyte apoptotic process
GO:0010728	0.0255902	1	6	regulation of hydrogen peroxide biosynthetic process
GO:0032429	0.0256841	1	6	regulation of phospholipase A2 activity
GO:0032502	0.0257444	23	3813	developmental process
GO:0009719	0.0261893	8	874	response to endogenous stimulus
GO:0042730	0.0264077	1	6	fibrinolysis
GO:0032000	0.0264996	1	7	positive regulation of fatty acid beta-oxidation
GO:1905050	0.0268534	1	6	positive regulation of metallopeptidase activity
GO:0034379	0.0268732	1	6	very-low-density lipoprotein particle assembly
GO:0002366	0.0271509	3	153	leukocyte activation involved in immune response
GO:0014841	0.0271966	1	7	skeletal muscle satellite cell proliferation
GO:0014842	0.0271966	1	7	regulation of skeletal muscle satellite cell proliferation
GO:0007610	0.0273109	5	424	behavior
GO:0060707	0.0274559	1	7	trophoblast giant cell differentiation
GO:0036481	0.02753	1	6	intrinsic apoptotic signaling pathway in response to hydrogen peroxide
GO:0030217	0.0279239	3	158	T cell differentiation
GO:0042127	0.0281283	9	1037	regulation of cell proliferation
GO:0002363	0.0285011	1	7	alpha-beta T cell lineage commitment
GO:0051132	0.0285711	1	7	NK T cell activation
GO:0002315	0.0286726	1	7	marginal zone B cell differentiation
GO:0002263	0.0291148	3	157	cell activation involved in immune response
GO:0051581	0.0292388	1	7	negative regulation of neurotransmitter uptake
GO:0046689	0.0296603	1	7	response to mercury ion
GO:1903201	0.0299375	2	62	regulation of oxidative stress-induced cell death
GO:0045161	0.0301155	1	8	neuronal ion channel clustering
GO:0060670	0.0305182	1	7	branching involved in labyrinthine layer morphogenesis
GO:0001892	0.0305982	2	66	embryonic placenta development
GO:0015816	0.030643	1	7	glycine transport
GO:0034433	0.0308533	1	7	steroid esterification
GO:0034434	0.0308533	1	7	sterol esterification
GO:0034435	0.0308533	1	7	cholesterol esterification
GO:0001938	0.0309912	2	65	positive regulation of endothelial cell proliferation
GO:1901299	0.0313631	1	7	negative regulation of hydrogen peroxide-mediated programmed cell death
GO:0043369	0.0314156	1	8	CD4-positive or CD8-positive, alpha-beta T cell lineage commitment
GO:0002921	0.0314657	1	7	negative regulation of humoral immune response
GO:2000392	0.0315223	1	8	regulation of lamellipodium morphogenesis
GO:0060159	0.0316231	1	7	regulation of dopamine receptor signaling pathway
GO:0042110	0.0317694	4	282	T cell activation
GO:0060712	0.0319184	1	8	spongiotrophoblast layer development
GO:0007202	0.0322663	1	8	activation of phospholipase C activity
GO:0044419	0.0326202	4	277	interspecies interaction between organisms
GO:1901029	0.032828	1	7	negative regulation of mitochondrial outer membrane permeabilization involved in apoptotic signaling pathway
GO:0061052	0.0331637	1	8	negative regulation of cell growth involved in cardiac muscle cell development
GO:0046425	0.0334023	2	66	regulation of JAK-STAT cascade
GO:0019359	0.0334492	2	66	nicotinamide nucleotide biosynthetic process
GO:1903748	0.0337066	1	8	negative regulation of establishment of protein localization to mitochondrion
GO:0042221	0.0337485	16	2388	response to chemical
GO:0033210	0.0337751	1	8	leptin-mediated signaling pathway
GO:1901215	0.034154	3	168	negative regulation of neuron death
GO:0019363	0.0344845	2	67	pyridine nucleotide biosynthetic process
GO:0050730	0.0345413	3	169	regulation of peptidyl-tyrosine phosphorylation
GO:0045625	0.0346702	1	8	regulation of T-helper 1 cell differentiation
GO:0010958	0.0347127	1	8	regulation of amino acid import across plasma membrane
GO:0016064	0.0348431	2	66	immunoglobulin mediated immune response
GO:0072359	0.0349713	7	767	circulatory system development
GO:0014889	0.0350296	1	9	muscle atrophy
GO:0032196	0.0351664	1	9	transposition
GO:0014856	0.0352945	1	9	skeletal muscle cell proliferation
GO:0014857	0.0352945	1	9	regulation of skeletal muscle cell proliferation
GO:0050808	0.036088	4	313	synapse organization
GO:0032717	0.0361008	1	9	negative regulation of interleukin-8 production
GO:0051956	0.0363867	1	9	negative regulation of amino acid transport
GO:0022027	0.0364473	1	10	interkinetic nuclear migration
GO:0035278	0.0364638	1	11	miRNA mediated inhibition of translation
GO:0040033	0.0364638	1	11	negative regulation of translation, ncRNA-mediated
GO:0045974	0.0364638	1	11	regulation of translation, ncRNA-mediated
GO:0009611	0.036581	4	304	response to wounding
GO:0060056	0.0366556	1	9	mammary gland involution
GO:0043173	0.0366568	1	8	nucleotide salvage
GO:2001223	0.0367932	1	10	negative regulation of neuron migration
GO:0019724	0.0369291	2	68	B cell mediated immunity
GO:0070301	0.0370776	2	69	cellular response to hydrogen peroxide
GO:0072525	0.0372544	2	70	pyridine-containing compound biosynthetic process
GO:0072697	0.0375237	1	9	protein localization to cell cortex
GO:1904892	0.0375336	2	71	regulation of STAT cascade
GO:0008283	0.0379741	10	1276	cell proliferation
GO:0060548	0.0383741	7	749	negative regulation of cell death
GO:1900407	0.0387309	2	72	regulation of cellular response to oxidative stress
GO:0042983	0.0389001	1	9	amyloid precursor protein biosynthetic process
GO:0042984	0.0389001	1	9	regulation of amyloid precursor protein biosynthetic process
GO:0072539	0.0389905	1	11	T-helper 17 cell differentiation
GO:1903789	0.0390439	1	9	regulation of amino acid transmembrane transport
GO:0048869	0.0391746	17	2680	cellular developmental process
GO:0006013	0.0392279	1	9	mannose metabolic process
GO:0002467	0.0394001	1	10	germinal center formation
GO:0045820	0.0397751	1	10	negative regulation of glycolytic process
GO:0044281	0.0400127	10	1228	small molecule metabolic process
GO:0030449	0.0400353	1	9	regulation of complement activation
GO:2000257	0.0400353	1	9	regulation of protein activation cascade
GO:0002730	0.040172	1	10	regulation of dendritic cell cytokine production
GO:1904321	0.0404548	1	10	response to forskolin
GO:1904322	0.0404548	1	10	cellular response to forskolin
GO:0060019	0.0409648	1	10	radial glial cell differentiation
GO:0032886	0.0411063	3	187	regulation of microtubule-based process
GO:1905564	0.0413492	1	11	positive regulation of vascular endothelial cell proliferation
GO:0030953	0.0415944	1	11	astral microtubule organization
GO:0046677	0.0416175	3	181	response to antibiotic
GO:0010310	0.0420277	1	10	regulation of hydrogen peroxide metabolic process
GO:0048518	0.0421722	23	3932	positive regulation of biological process
GO:0072538	0.0422252	1	12	T-helper 17 type immune response
GO:0032693	0.0424693	1	10	negative regulation of interleukin-10 production
GO:0030183	0.0427572	2	80	B cell differentiation
GO:0009062	0.0429831	2	74	fatty acid catabolic process
GO:0070102	0.0431214	1	11	interleukin-6-mediated signaling pathway
GO:0043500	0.0432347	2	82	muscle adaptation
GO:0090036	0.0433165	1	11	regulation of protein kinase C signaling
GO:0002371	0.0435966	1	11	dendritic cell cytokine production
GO:0032695	0.0436978	1	10	negative regulation of interleukin-12 production
GO:0019395	0.0438001	2	75	fatty acid oxidation
GO:0070243	0.0438476	1	10	regulation of thymocyte apoptotic process
GO:0030812	0.0444347	1	11	negative regulation of nucleotide catabolic process
GO:0051198	0.0444347	1	11	negative regulation of coenzyme metabolic process
GO:0010460	0.0447332	1	11	positive regulation of heart rate
GO:0002360	0.0448324	1	11	T cell lineage commitment
GO:1905048	0.0449469	1	11	regulation of metallopeptidase activity
GO:0061478	0.0449961	1	11	response to platelet aggregation inhibitor
GO:0050804	0.0450481	4	332	modulation of chemical synaptic transmission
GO:0099177	0.0450481	4	332	regulation of trans-synaptic signaling
GO:0034440	0.0460724	2	77	lipid oxidation
GO:0045623	0.046189	1	12	negative regulation of T-helper cell differentiation
GO:0036473	0.0469932	2	80	cell death in response to oxidative stress
GO:1902882	0.0472454	2	80	regulation of response to oxidative stress
GO:0030154	0.047292	16	2536	cell differentiation
GO:0045064	0.0476842	1	11	T-helper 2 cell differentiation
GO:0050665	0.0480395	1	11	hydrogen peroxide biosynthetic process
GO:0046321	0.0483074	1	12	positive regulation of fatty acid oxidation
GO:0009435	0.0484626	1	11	NAD biosynthetic process
GO:0010561	0.0485333	1	11	negative regulation of glycoprotein biosynthetic process
GO:0007272	0.0488304	2	87	ensheathment of neurons
GO:0008366	0.0488304	2	87	axon ensheathment
GO:0042552	0.0488304	2	87	myelination
GO:0060396	0.0488763	1	12	growth hormone receptor signaling pathway
GO:0071378	0.0488763	1	12	cellular response to growth hormone stimulus
GO:0045596	0.0489335	5	485	negative regulation of cell differentiation
GO:0043062	0.0489472	3	203	extracellular structure organization
GO:1901298	0.049017	1	11	regulation of hydrogen peroxide-mediated programmed cell death
GO:0034377	0.0490303	1	12	plasma lipoprotein particle assembly
GO:0044320	0.0493925	1	12	cellular response to leptin stimulus
GO:0051241	0.0494583	7	810	negative regulation of multicellular organismal process
GO:0001568	0.0495163	5	492	blood vessel development
GO:0016042	0.0497313	3	190	lipid catabolic process
GO:0050996	0.0499138	1	13	positive regulation of lipid catabolic process
GO:0042532	0.0502518	1	12	negative regulation of tyrosine phosphorylation of STAT protein
GO:0043371	0.0504303	1	13	negative regulation of CD4-positive, alpha-beta T cell differentiation
GO:0098926	0.0506571	1	13	postsynaptic signal transduction
GO:0099527	0.0506571	1	13	postsynapse to nucleus signaling pathway
GO:0002698	0.0507549	2	83	negative regulation of immune effector process
GO:0070233	0.0507666	1	12	negative regulation of T cell apoptotic process
GO:0019752	0.0511844	6	610	carboxylic acid metabolic process
GO:0002755	0.0515134	1	12	MyD88-dependent toll-like receptor signaling pathway
GO:0098696	0.051555	1	14	regulation of neurotransmitter receptor localization to postsynaptic specialization membrane
GO:0009617	0.0517172	4	325	response to bacterium
GO:0006639	0.0518781	2	86	acylglycerol metabolic process
GO:0001967	0.0524354	1	13	suckling behavior
GO:0060259	0.0531093	1	13	regulation of feeding behavior
GO:0006638	0.0531292	2	87	neutral lipid metabolic process
GO:0070585	0.0533825	2	80	protein localization to mitochondrion
GO:1903019	0.0534013	1	12	negative regulation of glycoprotein metabolic process
GO:0051093	0.0540693	6	661	negative regulation of developmental process
GO:0001936	0.0542871	2	90	regulation of endothelial cell proliferation
GO:0060713	0.0544584	1	13	labyrinthine layer morphogenesis
GO:0010225	0.0545244	1	13	response to UV-C
GO:0046639	0.0546291	1	14	negative regulation of alpha-beta T cell differentiation
GO:0042533	0.0546775	1	13	tumor necrosis factor biosynthetic process
GO:0042534	0.0546775	1	13	regulation of tumor necrosis factor biosynthetic process
GO:0072329	0.0547293	2	85	monocarboxylic acid catabolic process
GO:0051336	0.0548646	6	650	regulation of hydrolase activity
GO:0030856	0.0549866	2	90	regulation of epithelial cell differentiation
GO:0010878	0.0549948	1	13	cholesterol storage
GO:0002313	0.0550173	1	13	mature B cell differentiation involved in immune response
GO:0101023	0.0555829	1	15	vascular endothelial cell proliferation
GO:1905562	0.0555829	1	15	regulation of vascular endothelial cell proliferation
GO:0007006	0.0555883	2	83	mitochondrial membrane organization
GO:0009084	0.0558051	1	13	glutamine family amino acid biosynthetic process
GO:0030809	0.0558406	1	14	negative regulation of nucleotide biosynthetic process
GO:1900372	0.0558406	1	14	negative regulation of purine nucleotide biosynthetic process
GO:2001170	0.0558406	1	14	negative regulation of ATP biosynthetic process
GO:2000726	0.0559181	1	14	negative regulation of cardiac muscle cell differentiation
GO:0048714	0.0560038	1	14	positive regulation of oligodendrocyte differentiation
GO:0051770	0.0561124	1	14	positive regulation of nitric-oxide synthase biosynthetic process
GO:0016999	0.0564191	2	85	antibiotic metabolic process
GO:0010863	0.0566886	1	15	positive regulation of phospholipase C activity
GO:0001525	0.0567232	4	352	angiogenesis
GO:0051195	0.0567279	1	14	negative regulation of cofactor metabolic process
GO:0050777	0.0567712	2	89	negative regulation of immune response
GO:0044255	0.0575295	6	640	cellular lipid metabolic process
GO:0010421	0.0575988	1	13	hydrogen peroxide-mediated programmed cell death
GO:0097468	0.0575988	1	13	programmed cell death in response to reactive oxygen species
GO:0044321	0.0578646	1	14	response to leptin
GO:0042789	0.057931	1	15	mRNA transcription by RNA polymerase II
GO:0010951	0.0585191	2	90	negative regulation of endopeptidase activity
GO:0042832	0.0588076	1	14	defense response to protozoan
GO:0019835	0.0590412	1	13	cytolysis
GO:0001890	0.0591838	2	95	placenta development
GO:0001944	0.0592611	5	518	vasculature development
GO:0032148	0.0592734	1	15	activation of protein kinase B activity
GO:0048523	0.0593644	19	3204	negative regulation of cellular process
GO:0090141	0.0593759	1	14	positive regulation of mitochondrial fission
GO:0043436	0.0595332	6	635	oxoacid metabolic process
GO:0002719	0.0596852	1	14	negative regulation of cytokine production involved in immune response
GO:0010560	0.0598439	1	15	positive regulation of glycoprotein biosynthetic process
GO:0017000	0.0599289	1	14	antibiotic biosynthetic process
GO:1903960	0.0599424	1	15	negative regulation of anion transmembrane transport
GO:0032891	0.059954	1	15	negative regulation of organic acid transport
GO:0045063	0.060068	1	14	T-helper 1 cell differentiation
GO:0002443	0.0606676	3	205	leukocyte mediated immunity
GO:0052548	0.0607636	3	206	regulation of endopeptidase activity
GO:0015012	0.0609572	1	15	heparan sulfate proteoglycan biosynthetic process
GO:0046475	0.0609804	1	15	glycerophospholipid catabolic process
GO:0045893	0.0611828	8	1035	positive regulation of transcription, DNA-templated
GO:0072673	0.0612552	1	15	lamellipodium morphogenesis
GO:0070242	0.061517	1	14	thymocyte apoptotic process
GO:0060416	0.0617579	1	15	response to growth hormone
GO:0035690	0.0617983	3	214	cellular response to drug
GO:1903508	0.0620258	8	1038	positive regulation of nucleic acid-templated transcription
GO:0065005	0.062115	1	15	protein-lipid complex assembly
GO:0060706	0.0622002	1	15	cell differentiation involved in embryonic placenta development
GO:1902680	0.0623625	8	1039	positive regulation of RNA biosynthetic process
GO:0006082	0.0626228	6	643	organic acid metabolic process
GO:0042104	0.0627835	1	15	positive regulation of activated T cell proliferation
GO:0007417	0.0631847	5	540	central nervous system development
GO:0031998	0.0631993	1	16	regulation of fatty acid beta-oxidation
GO:0010033	0.0632846	12	1780	response to organic substance
GO:0072358	0.0633414	5	528	cardiovascular system development
GO:0001562	0.0635262	1	15	response to protozoan
GO:0051172	0.0635423	11	1594	negative regulation of nitrogen compound metabolic process
GO:0017148	0.0635911	2	103	negative regulation of translation
GO:0010557	0.0643875	9	1221	positive regulation of macromolecule biosynthetic process
GO:0042542	0.0650979	2	95	response to hydrogen peroxide
GO:1900274	0.065181	1	18	regulation of phospholipase C activity
GO:0062013	0.065471	2	99	positive regulation of small molecule metabolic process
GO:0031640	0.06548	1	14	killing of cells of other organism
GO:0044364	0.06548	1	14	disruption of cells of other organism
GO:0032288	0.0655268	1	17	myelin assembly
GO:0090344	0.0655976	1	16	negative regulation of cell aging
GO:0030098	0.0660901	3	223	lymphocyte differentiation
GO:0046339	0.0662777	1	16	diacylglycerol metabolic process
GO:0001935	0.0668892	2	101	endothelial cell proliferation
GO:0043094	0.0674354	1	15	cellular metabolic compound salvage
GO:0051580	0.0674402	1	16	regulation of neurotransmitter uptake
GO:0030218	0.0674863	2	101	erythrocyte differentiation
GO:0060716	0.0675082	1	16	labyrinthine layer blood vessel development
GO:0043368	0.0677867	1	17	positive T cell selection
GO:2001241	0.0680002	1	16	positive regulation of extrinsic apoptotic signaling pathway in absence of ligand
GO:1905208	0.0687698	1	17	negative regulation of cardiocyte differentiation
GO:1903020	0.0688095	1	17	positive regulation of glycoprotein metabolic process
GO:0032733	0.0689301	1	16	positive regulation of interleukin-10 production
GO:0002920	0.0690919	1	16	regulation of humoral immune response
GO:0099560	0.0693455	1	19	synaptic membrane adhesion
GO:0060669	0.0694046	1	17	embryonic placenta morphogenesis
GO:0007596	0.0694398	2	103	blood coagulation
GO:0051767	0.0699467	1	17	nitric-oxide synthase biosynthetic process
GO:0051769	0.0699467	1	17	regulation of nitric-oxide synthase biosynthetic process
GO:0009913	0.0699548	2	106	epidermal cell differentiation
GO:2000515	0.0700665	1	18	negative regulation of CD4-positive, alpha-beta T cell activation
GO:1902176	0.0705914	1	16	negative regulation of oxidative stress-induced intrinsic apoptotic signaling pathway
GO:0007599	0.0706812	2	104	hemostasis
GO:0002335	0.070826	1	17	mature B cell differentiation
GO:0006958	0.0709902	1	16	complement activation, classical pathway
GO:2000737	0.0716714	1	18	negative regulation of stem cell differentiation
GO:0050817	0.0720195	2	105	coagulation
GO:0002825	0.0725653	1	17	regulation of T-helper 1 type immune response
GO:1901380	0.0726642	1	18	negative regulation of potassium ion transmembrane transport
GO:1902683	0.0729744	1	19	regulation of receptor localization to synapse
GO:0051345	0.0730189	4	374	positive regulation of hydrolase activity
GO:0089718	0.0731154	1	19	amino acid import across plasma membrane
GO:1905606	0.073462	1	19	regulation of presynapse assembly
GO:1901028	0.0738333	1	17	regulation of mitochondrial outer membrane permeabilization involved in apoptotic signaling pathway
GO:1904375	0.0741264	2	108	regulation of protein localization to cell periphery
GO:0042036	0.075298	1	18	negative regulation of cytokine biosynthetic process
GO:0070229	0.0758625	1	18	negative regulation of lymphocyte apoptotic process
GO:0021846	0.0762967	1	20	cell proliferation in forebrain
GO:0031667	0.0774716	3	237	response to nutrient levels
GO:0060074	0.0777395	1	21	synapse maturation
GO:0009299	0.0780768	1	20	mRNA transcription
GO:0048535	0.0781807	1	19	lymph node development
GO:1903204	0.0784943	1	19	negative regulation of oxidative stress-induced neuron death
GO:0050870	0.0786729	2	108	positive regulation of T cell activation
GO:0051968	0.0787815	1	20	positive regulation of synaptic transmission, glutamatergic
GO:2000637	0.0790458	1	19	positive regulation of gene silencing by miRNA
GO:0002684	0.0790706	5	535	positive regulation of immune system process
GO:0045648	0.0792686	1	20	positive regulation of erythrocyte differentiation
GO:0045622	0.0795255	1	20	regulation of T-helper cell differentiation
GO:0071354	0.0795827	1	20	cellular response to interleukin-6
GO:0032269	0.0796148	6	716	negative regulation of cellular protein metabolic process
GO:0048522	0.080074	20	3530	positive regulation of cellular process
GO:0048646	0.0801245	6	741	anatomical structure formation involved in morphogenesis
GO:0030201	0.0801658	1	20	heparan sulfate proteoglycan metabolic process
GO:0034101	0.0802127	2	111	erythrocyte homeostasis
GO:0001659	0.0808259	2	114	temperature homeostasis
GO:0071827	0.0815325	1	20	plasma lipoprotein particle organization
GO:0051953	0.081625	1	20	negative regulation of amine transport
GO:0043090	0.0818006	1	21	amino acid import
GO:0007097	0.0818169	1	22	nuclear migration
GO:0045823	0.0819411	1	20	positive regulation of heart contraction
GO:0010742	0.0819479	1	20	macrophage derived foam cell differentiation
GO:0034249	0.0821255	2	118	negative regulation of cellular amide metabolic process
GO:0055022	0.0822271	1	20	negative regulation of cardiac muscle tissue growth
GO:0061117	0.0822271	1	20	negative regulation of heart growth
GO:0031328	0.0822336	9	1280	positive regulation of cellular biosynthetic process
GO:0006541	0.0827274	1	21	glutamine metabolic process
GO:0099633	0.0831669	1	23	protein localization to postsynaptic specialization membrane
GO:0099645	0.0831669	1	23	neurotransmitter receptor localization to postsynaptic specialization membrane
GO:0052547	0.0832635	3	235	regulation of peptidase activity
GO:0061050	0.0833673	1	21	regulation of cell growth involved in cardiac muscle cell development
GO:0015804	0.0834214	1	20	neutral amino acid transport
GO:0060148	0.0836394	1	20	positive regulation of posttranscriptional gene silencing
GO:0010821	0.0838789	2	109	regulation of mitochondrion organization
GO:0070741	0.0838816	1	21	response to interleukin-6
GO:1901564	0.0840343	24	4316	organonitrogen compound metabolic process
GO:0010466	0.0841162	2	111	negative regulation of peptidase activity
GO:0070528	0.0846097	1	21	protein kinase C signaling
GO:1903747	0.0847968	1	20	regulation of establishment of protein localization to mitochondrion
GO:0090077	0.0860875	1	21	foam cell differentiation
GO:1902473	0.0861587	1	23	regulation of protein localization to synapse
GO:0051254	0.0862332	8	1114	positive regulation of RNA metabolic process
GO:1903039	0.086384	2	114	positive regulation of leukocyte cell-cell adhesion
GO:0051894	0.086703	1	23	positive regulation of focal adhesion assembly
GO:0046496	0.0875024	2	111	nicotinamide nucleotide metabolic process
GO:0050731	0.0876169	2	118	positive regulation of peptidyl-tyrosine phosphorylation
GO:0010614	0.0884191	1	23	negative regulation of cardiac muscle hypertrophy
GO:0099174	0.0885003	1	23	regulation of presynapse organization
GO:0002701	0.088663	1	21	negative regulation of production of molecular mediator of immune response
GO:0050806	0.0887609	2	124	positive regulation of synaptic transmission
GO:0019362	0.088959	2	112	pyridine nucleotide metabolic process
GO:0046006	0.088963	1	22	regulation of activated T cell proliferation
GO:1903792	0.08904	1	23	negative regulation of anion transport
GO:0042092	0.0891359	1	21	type 2 immune response
GO:0048863	0.0895029	2	124	stem cell differentiation
GO:0090140	0.0896705	1	22	regulation of mitochondrial fission
GO:0009991	0.0898344	3	253	response to extracellular stimulus
GO:0009267	0.0898859	2	118	cellular response to starvation
GO:0097237	0.0899383	2	116	cellular response to toxic substance
GO:0071353	0.089947	1	22	cellular response to interleukin-4
GO:0046394	0.0900855	3	243	carboxylic acid biosynthetic process
GO:1900543	0.0902822	1	22	negative regulation of purine nucleotide metabolic process
GO:1903579	0.0902822	1	22	negative regulation of ATP metabolic process
GO:0034614	0.0904968	2	117	cellular response to reactive oxygen species
GO:0002823	0.0907214	1	23	negative regulation of adaptive immune response based on somatic recombination of immune receptors built from immunoglobulin superfamily domains
GO:0048585	0.0909774	8	1112	negative regulation of response to stimulus
GO:0016053	0.0910429	3	244	organic acid biosynthetic process
GO:0009891	0.0913736	9	1306	positive regulation of biosynthetic process
GO:0014741	0.0914379	1	24	negative regulation of muscle hypertrophy
GO:2001171	0.091797	1	23	positive regulation of ATP biosynthetic process
GO:2000463	0.0920151	1	24	positive regulation of excitatory postsynaptic potential
GO:0046649	0.0923271	4	405	lymphocyte activation
GO:0051589	0.0923664	1	23	negative regulation of neurotransmitter transport
GO:0046470	0.0924553	1	22	phosphatidylcholine metabolic process
GO:0072524	0.0928062	2	115	pyridine-containing compound metabolic process
GO:0046636	0.0928513	1	24	negative regulation of alpha-beta T cell activation
GO:0019637	0.0929734	6	718	organophosphate metabolic process
GO:0070670	0.0932265	1	23	response to interleukin-4
GO:0051647	0.0933366	1	25	nucleus localization
GO:0000413	0.0933883	1	21	protein peptidyl-prolyl isomerization
GO:2000108	0.0938378	1	23	positive regulation of leukocyte apoptotic process
GO:1902475	0.0939803	1	24	L-alpha-amino acid transmembrane transport
GO:0071825	0.0941784	1	23	protein-lipid complex subunit organization
GO:0002820	0.094326	1	24	negative regulation of adaptive immune response
GO:0048514	0.0944715	4	423	blood vessel morphogenesis
GO:0021680	0.0945753	1	25	cerebellar Purkinje cell layer development
GO:0045980	0.0949365	1	23	negative regulation of nucleotide metabolic process
GO:0010518	0.0951202	1	25	positive regulation of phospholipase activity
GO:0098542	0.0955946	3	248	defense response to other organism
GO:0007399	0.095676	10	1561	nervous system development
GO:0006732	0.0964085	3	244	coenzyme metabolic process
GO:0045581	0.0967473	1	25	negative regulation of T cell differentiation
GO:0070232	0.0970422	1	23	regulation of T cell apoptotic process
GO:0097009	0.0975652	1	26	energy homeostasis
GO:1902895	0.097581	1	25	positive regulation of pri-miRNA transcription by RNA polymerase II
GO:0051154	0.0980946	1	25	negative regulation of striated muscle cell differentiation
GO:0043524	0.0985166	2	125	negative regulation of neuron apoptotic process
GO:0036475	0.0993257	1	25	neuron death in response to oxidative stress
GO:1903203	0.0993257	1	25	regulation of oxidative stress-induced neuron death
GO:1901214	0.0994384	3	263	regulation of neuron death
GO:0045058	0.0997938	1	25	T cell selection
GO:0007268	0.0999562	4	439	chemical synaptic transmission
GO:0098916	0.0999562	4	439	anterograde trans-synaptic signaling
GO:0006536	0.100129	1	24	glutamate metabolic process
GO:0045785	0.100361	3	267	positive regulation of cell adhesion
GO:0045923	0.100973	1	25	positive regulation of fatty acid metabolic process
GO:0007212	0.101249	1	25	dopamine receptor signaling pathway
GO:0006417	0.101362	3	264	regulation of translation
GO:0031324	0.101412	11	1729	negative regulation of cellular metabolic process
GO:0030810	0.101692	1	26	positive regulation of nucleotide biosynthetic process
GO:1900373	0.101692	1	26	positive regulation of purine nucleotide biosynthetic process
GO:0031348	0.10211	2	124	negative regulation of defense response
GO:0000226	0.102928	4	428	microtubule cytoskeleton organization
GO:0001504	0.103071	1	26	neurotransmitter uptake
GO:0043370	0.103282	1	26	regulation of CD4-positive, alpha-beta T cell differentiation
GO:0097345	0.103444	1	24	mitochondrial outer membrane permeabilization
GO:0006956	0.104189	1	24	complement activation
GO:0099537	0.104596	4	447	trans-synaptic signaling
GO:0043267	0.104785	1	27	negative regulation of potassium ion transport
GO:0032880	0.104951	6	770	regulation of protein localization
GO:0046320	0.105338	1	26	regulation of fatty acid oxidation
GO:0048713	0.10547	1	26	regulation of oligodendrocyte differentiation
GO:1900744	0.105855	1	27	regulation of p38MAPK cascade
GO:0055026	0.106174	1	27	negative regulation of cardiac muscle tissue development
GO:0010955	0.106788	1	25	negative regulation of protein processing
GO:1903318	0.106788	1	25	negative regulation of protein maturation
GO:1902745	0.10727	1	27	positive regulation of lamellipodium organization
GO:2000113	0.10755	7	978	negative regulation of cellular macromolecule biosynthetic process
GO:1903580	0.10804	1	27	positive regulation of ATP metabolic process
GO:0046627	0.108361	1	29	negative regulation of insulin receptor signaling pathway
GO:1903393	0.108431	1	29	positive regulation of adherens junction organization
GO:0051259	0.108903	4	422	protein complex oligomerization
GO:0045620	0.108987	1	28	negative regulation of lymphocyte differentiation
GO:0051955	0.109398	1	27	regulation of amino acid transport
GO:0003298	0.109451	1	28	physiological muscle hypertrophy
GO:0003301	0.109451	1	28	physiological cardiac muscle hypertrophy
GO:0061049	0.109451	1	28	cell growth involved in cardiac muscle cell development
GO:0099536	0.109516	4	454	synaptic signaling
GO:1990778	0.110053	3	279	protein localization to cell periphery
GO:0010605	0.110538	11	1755	negative regulation of macromolecule metabolic process
GO:0001754	0.110704	1	29	eye photoreceptor cell differentiation
GO:0050796	0.110811	2	135	regulation of insulin secretion
GO:1901890	0.110835	1	29	positive regulation of cell junction assembly
GO:1902110	0.111019	1	26	positive regulation of mitochondrial membrane permeability involved in apoptotic process
GO:1903427	0.111191	1	27	negative regulation of reactive oxygen species biosynthetic process
GO:0042594	0.111406	2	134	response to starvation
GO:0009303	0.111412	1	27	rRNA transcription
GO:1902175	0.111428	1	26	regulation of oxidative stress-induced intrinsic apoptotic signaling pathway
GO:0022409	0.111872	2	134	positive regulation of cell-cell adhesion
GO:0009893	0.112293	14	2379	positive regulation of metabolic process
GO:0002262	0.112438	2	135	myeloid cell homeostasis
GO:0006733	0.112581	2	128	oxidoreduction coenzyme metabolic process
GO:1900077	0.112628	1	30	negative regulation of cellular response to insulin stimulus
GO:0006084	0.11284	1	27	acetyl-CoA metabolic process
GO:0051085	0.113186	1	26	chaperone cofactor-dependent protein refolding
GO:0048536	0.113335	1	31	spleen development
GO:0099054	0.113337	1	30	presynapse assembly
GO:0032655	0.113413	1	28	regulation of interleukin-12 production
GO:1900026	0.113419	1	29	positive regulation of substrate adhesion-dependent cell spreading
GO:0045747	0.113829	1	29	positive regulation of Notch signaling pathway
GO:0010001	0.114091	2	141	glial cell differentiation
GO:0009395	0.114159	1	28	phospholipid catabolic process
GO:1903959	0.11456	1	29	regulation of anion transmembrane transport
GO:0006099	0.115786	1	27	tricarboxylic acid cycle
GO:0006606	0.1161	2	137	protein import into nucleus
GO:0050798	0.116243	1	30	activated T cell proliferation
GO:0060236	0.116248	1	29	regulation of mitotic spindle organization
GO:0050794	0.11683	31	6200	regulation of cellular process
GO:0046621	0.117094	1	29	negative regulation of organ growth
GO:1902893	0.117134	1	31	regulation of pri-miRNA transcription by RNA polymerase II
GO:0030195	0.117486	1	28	negative regulation of blood coagulation
GO:0050819	0.117486	1	28	negative regulation of coagulation
GO:1900047	0.117486	1	28	negative regulation of hemostasis
GO:0045981	0.117762	1	30	positive regulation of nucleotide metabolic process
GO:1900544	0.117762	1	30	positive regulation of purine nucleotide metabolic process
GO:0010558	0.11781	7	1000	negative regulation of macromolecule biosynthetic process
GO:0010677	0.118236	1	30	negative regulation of cellular carbohydrate metabolic process
GO:0002252	0.118244	4	432	immune effector process
GO:0001953	0.118476	1	32	negative regulation of cell-matrix adhesion
GO:0033344	0.11902	1	29	cholesterol efflux
GO:1902686	0.119378	1	28	mitochondrial outer membrane permeabilization involved in programmed cell death
GO:0060964	0.12017	1	31	regulation of gene silencing by miRNA
GO:0044764	0.120612	1	29	multi-organism cellular process
GO:0051170	0.120666	2	140	import into nucleus
GO:0031325	0.120672	13	2197	positive regulation of cellular metabolic process
GO:0009117	0.121332	4	423	nucleotide metabolic process
GO:0032615	0.121468	1	30	interleukin-12 production
GO:0070997	0.122668	3	289	neuron death
GO:0032355	0.123192	1	31	response to estradiol
GO:0046460	0.123463	1	30	neutral lipid biosynthetic process
GO:0046463	0.123463	1	30	acylglycerol biosynthetic process
GO:0043588	0.123515	2	149	skin development
GO:0010517	0.123776	1	33	regulation of phospholipase activity
GO:0043029	0.124483	1	31	T cell homeostasis
GO:0006110	0.124526	1	32	regulation of glycolytic process
GO:0030811	0.124526	1	32	regulation of nucleotide catabolic process
GO:0042551	0.124544	1	35	neuron maturation
GO:0045687	0.124844	1	31	positive regulation of glial cell differentiation
GO:0042398	0.125931	1	30	cellular modified amino acid biosynthetic process
GO:0019674	0.126119	1	30	NAD metabolic process
GO:0072376	0.126505	1	30	protein activation cascade
GO:0006753	0.126685	4	430	nucleoside phosphate metabolic process
GO:0035794	0.12699	1	30	positive regulation of mitochondrial membrane permeability
GO:0042698	0.127294	1	33	ovulation cycle
GO:2000107	0.127377	1	31	negative regulation of leukocyte apoptotic process
GO:0090224	0.127719	1	32	regulation of spindle organization
GO:0046503	0.127793	1	33	glycerolipid catabolic process
GO:0038066	0.127949	1	33	p38MAPK cascade
GO:0042108	0.128079	1	32	positive regulation of cytokine biosynthetic process
GO:0046854	0.128344	1	34	phosphatidylinositol phosphorylation
GO:0061098	0.128736	1	33	positive regulation of protein tyrosine kinase activity
GO:2000514	0.128927	1	33	regulation of CD4-positive, alpha-beta T cell activation
GO:0042743	0.129026	1	30	hydrogen peroxide metabolic process
GO:0060193	0.129254	1	33	positive regulation of lipase activity
GO:0048583	0.129916	14	2436	regulation of response to stimulus
GO:0006101	0.129952	1	31	citrate metabolic process
GO:0045595	0.130024	8	1235	regulation of cell differentiation
GO:0042113	0.130276	2	150	B cell activation
GO:0046434	0.130476	2	144	organophosphate catabolic process
GO:1905710	0.131078	1	31	positive regulation of membrane permeability
GO:0002673	0.131338	1	31	regulation of acute inflammatory response
GO:0060147	0.131408	1	34	regulation of posttranscriptional gene silencing
GO:0060966	0.131408	1	34	regulation of gene silencing by RNA
GO:1901605	0.131642	2	143	alpha-amino acid metabolic process
GO:0032720	0.132404	1	32	negative regulation of tumor necrosis factor production
GO:0000266	0.132468	1	33	mitochondrial fission
GO:0051084	0.13266	1	31	'de novo' posttranslational protein folding
GO:2000725	0.133043	1	35	regulation of cardiac muscle cell differentiation
GO:0065007	0.133346	34	6964	biological regulation
GO:0045912	0.133449	1	34	negative regulation of carbohydrate metabolic process
GO:0031669	0.133611	2	151	cellular response to nutrient levels
GO:0048519	0.133681	19	3526	negative regulation of biological process
GO:0099172	0.134478	1	36	presynapse organization
GO:0050795	0.134829	1	36	regulation of behavior
GO:0032729	0.135093	1	34	positive regulation of interferon-gamma production
GO:0098815	0.135096	1	35	modulation of excitatory postsynaptic potential
GO:1902108	0.135601	1	32	regulation of mitochondrial membrane permeability involved in apoptotic process
GO:1903556	0.136035	1	33	negative regulation of tumor necrosis factor superfamily cytokine production
GO:0043547	0.136396	2	158	positive regulation of GTPase activity
GO:0001666	0.136625	2	153	response to hypoxia
GO:0006458	0.13666	1	32	'de novo' protein folding
GO:0090342	0.136712	1	34	regulation of cell aging
GO:0031327	0.136751	7	1039	negative regulation of cellular biosynthetic process
GO:0070507	0.136929	2	159	regulation of microtubule cytoskeleton organization
GO:0018208	0.137324	1	32	peptidyl-proline modification
GO:0032677	0.137957	1	34	regulation of interleukin-8 production
GO:0034248	0.137998	3	303	regulation of cellular amide metabolic process
GO:0046637	0.138057	1	36	regulation of alpha-beta T cell differentiation
GO:0002449	0.138271	2	148	lymphocyte mediated immunity
GO:0043949	0.139637	1	36	regulation of cAMP-mediated signaling
GO:2001239	0.139655	1	35	regulation of extrinsic apoptotic signaling pathway in absence of ligand
GO:0006839	0.140048	2	143	mitochondrial transport
GO:0042771	0.140064	1	34	intrinsic apoptotic signaling pathway in response to DNA damage by p53 class mediator
GO:0097190	0.140421	4	461	apoptotic signaling pathway
GO:0048662	0.140475	1	36	negative regulation of smooth muscle cell proliferation
GO:0009108	0.140931	2	148	coenzyme biosynthetic process
GO:0032873	0.14112	1	36	negative regulation of stress-activated MAPK cascade
GO:0070303	0.14112	1	36	negative regulation of stress-activated protein kinase signaling cascade
GO:0034329	0.141122	2	164	cell junction assembly
GO:0090276	0.14136	2	156	regulation of peptide hormone secretion
GO:0002704	0.141441	1	35	negative regulation of leukocyte mediated immunity
GO:0036293	0.141486	2	157	response to decreased oxygen levels
GO:0051148	0.141604	1	38	negative regulation of muscle cell differentiation
GO:0033365	0.142225	5	644	protein localization to organelle
GO:0045646	0.142266	1	37	regulation of erythrocyte differentiation
GO:0016054	0.14265	2	149	organic acid catabolic process
GO:0046395	0.14265	2	149	carboxylic acid catabolic process
GO:0050994	0.143204	1	37	regulation of lipid catabolic process
GO:0061614	0.14343	1	38	pri-miRNA transcription by RNA polymerase II
GO:0015807	0.143909	1	37	L-amino acid transport
GO:0033002	0.144008	2	163	muscle cell proliferation
GO:0017144	0.144241	4	451	drug metabolic process
GO:0001755	0.144285	1	39	neural crest cell migration
GO:2001222	0.144374	1	43	regulation of neuron migration
GO:0098781	0.144838	1	36	ncRNA transcription
GO:0060443	0.145649	1	40	mammary gland morphogenesis
GO:0000060	0.145936	1	36	protein import into nucleus, translocation
GO:1902743	0.145985	1	38	regulation of lamellipodium organization
GO:0000302	0.146111	2	156	response to reactive oxygen species
GO:0070231	0.146587	1	35	T cell apoptotic process
GO:0001818	0.146686	2	157	negative regulation of cytokine production
GO:0051251	0.147276	2	159	positive regulation of lymphocyte activation
GO:0043470	0.147527	1	38	regulation of carbohydrate catabolic process
GO:0045824	0.147677	1	36	negative regulation of innate immune response
GO:0042509	0.147744	1	37	regulation of tyrosine phosphorylation of STAT protein
GO:2000736	0.147757	1	40	regulation of stem cell differentiation
GO:0045321	0.148308	4	483	leukocyte activation
GO:0006629	0.149461	6	834	lipid metabolic process
GO:0030073	0.149564	2	165	insulin secretion
GO:0048286	0.149587	1	43	lung alveolus development
GO:0032637	0.150011	1	37	interleukin-8 production
GO:0072350	0.150102	1	36	tricarboxylic acid metabolic process
GO:0045744	0.150474	1	39	negative regulation of G protein-coupled receptor signaling pathway
GO:0050708	0.150665	3	315	regulation of protein secretion
GO:0046635	0.150777	1	38	positive regulation of alpha-beta T cell activation
GO:0070228	0.150924	1	37	regulation of lymphocyte apoptotic process
GO:0045935	0.151498	8	1264	positive regulation of nucleobase-containing compound metabolic process
GO:0009890	0.152149	7	1067	negative regulation of biosynthetic process
GO:0008544	0.152866	2	171	epidermis development
GO:0030198	0.154693	2	174	extracellular matrix organization
GO:0051924	0.154906	2	168	regulation of calcium ion transport
GO:1903037	0.155031	2	164	regulation of leukocyte cell-cell adhesion
GO:0009987	0.155198	44	9416	cellular process
GO:0045843	0.155622	1	40	negative regulation of striated muscle tissue development
GO:0019226	0.155663	1	44	transmission of nerve impulse
GO:0050789	0.155945	32	6577	regulation of biological process
GO:0001676	0.156173	1	40	long-chain fatty acid metabolic process
GO:0031668	0.156474	2	167	cellular response to extracellular stimulus
GO:0051966	0.156956	1	42	regulation of synaptic transmission, glutamatergic
GO:0007186	0.15709	3	329	G protein-coupled receptor signaling pathway
GO:0051705	0.157265	1	44	multi-organism behavior
GO:0048635	0.157895	1	41	negative regulation of muscle organ development
GO:1905207	0.15802	1	42	regulation of cardiocyte differentiation
GO:1900024	0.158107	1	41	regulation of substrate adhesion-dependent cell spreading
GO:0070482	0.1584	2	168	response to oxygen levels
GO:0045669	0.158563	1	42	positive regulation of osteoblast differentiation
GO:0061045	0.159041	1	41	negative regulation of wound healing
GO:2001233	0.159329	3	317	regulation of apoptotic signaling pathway
GO:0051196	0.15982	1	41	regulation of coenzyme metabolic process
GO:1901701	0.15985	5	690	cellular response to oxygen-containing compound
GO:0046834	0.160041	1	43	lipid phosphorylation
GO:0001954	0.160228	1	43	positive regulation of cell-matrix adhesion
GO:0007422	0.160663	1	45	peripheral nervous system development
GO:0002521	0.160839	3	331	leukocyte differentiation
GO:0010035	0.160993	3	326	response to inorganic substance
GO:0080134	0.161722	6	864	regulation of response to stress
GO:0021695	0.16194	1	44	cerebellar cortex development
GO:1901862	0.162006	1	42	negative regulation of muscle tissue development
GO:0050732	0.16226	1	41	negative regulation of peptidyl-tyrosine phosphorylation
GO:0006493	0.162316	1	42	protein O-linked glycosylation
GO:0046530	0.162551	1	43	photoreceptor cell differentiation
GO:0007154	0.164091	18	3433	cell communication
GO:0051246	0.164441	11	1877	regulation of protein metabolic process
GO:0021700	0.164504	2	179	developmental maturation
GO:0072594	0.164886	3	320	establishment of protein localization to organelle
GO:1903539	0.1649	1	45	protein localization to postsynaptic membrane
GO:0006979	0.16537	3	323	response to oxidative stress
GO:0051173	0.165522	12	2109	positive regulation of nitrogen compound metabolic process
GO:0071375	0.16558	2	177	cellular response to peptide hormone stimulus
GO:0031646	0.165605	1	45	positive regulation of neurological system process
GO:0097006	0.165863	1	42	regulation of plasma lipoprotein particle levels
GO:0055086	0.166141	4	479	nucleobase-containing small molecule metabolic process
GO:2001169	0.166639	1	43	regulation of ATP biosynthetic process
GO:0042981	0.166814	7	1071	regulation of apoptotic process
GO:0060191	0.167138	1	44	regulation of lipase activity
GO:0019318	0.168188	2	171	hexose metabolic process
GO:0032890	0.168594	1	43	regulation of organic acid transport
GO:0021675	0.169036	1	48	nerve development
GO:0008631	0.169143	1	42	intrinsic apoptotic signaling pathway in response to oxidative stress
GO:0003333	0.169395	1	44	amino acid transmembrane transport
GO:0002791	0.170533	3	334	regulation of peptide secretion
GO:0050807	0.171226	2	185	regulation of synapse organization
GO:0045088	0.17161	2	172	regulation of innate immune response
GO:0010646	0.171915	12	2144	regulation of cell communication
GO:0001701	0.172601	3	345	in utero embryonic development
GO:1903524	0.172786	1	44	positive regulation of blood circulation
GO:0048708	0.172977	1	47	astrocyte differentiation
GO:0006650	0.173049	2	177	glycerophospholipid metabolic process
GO:0032879	0.173523	11	1930	regulation of localization
GO:0009150	0.173701	3	321	purine ribonucleotide metabolic process
GO:0014855	0.174626	1	48	striated muscle cell proliferation
GO:0042493	0.175262	4	522	response to drug
GO:0043067	0.175266	7	1085	regulation of programmed cell death
GO:0002027	0.175763	1	49	regulation of heart rate
GO:0050803	0.177545	2	189	regulation of synapse structure or activity
GO:0042982	0.177718	1	45	amyloid precursor protein metabolic process
GO:0006357	0.17774	8	1322	regulation of transcription by RNA polymerase II
GO:0006855	0.17845	1	47	drug transmembrane transport
GO:0050793	0.178748	10	1755	regulation of developmental process
GO:0023051	0.179122	12	2161	regulation of signaling
GO:2001234	0.179338	2	176	negative regulation of apoptotic signaling pathway
GO:0010812	0.179354	1	49	negative regulation of cell-substrate adhesion
GO:0032649	0.179849	1	46	regulation of interferon-gamma production
GO:0097306	0.180591	1	49	cellular response to alcohol
GO:0050863	0.180781	2	181	regulation of T cell activation
GO:0045685	0.181605	1	47	regulation of glial cell differentiation
GO:0007159	0.182133	2	182	leukocyte cell-cell adhesion
GO:0009259	0.183417	3	330	ribonucleotide metabolic process
GO:0055021	0.183809	1	49	regulation of cardiac muscle tissue growth
GO:0051893	0.18436	1	51	regulation of focal adhesion assembly
GO:0090109	0.18436	1	51	regulation of cell-substrate junction assembly
GO:0010562	0.184464	5	726	positive regulation of phosphorus metabolic process
GO:0045937	0.184464	5	726	positive regulation of phosphate metabolic process
GO:0046626	0.184907	1	50	regulation of insulin receptor signaling pathway
GO:0050727	0.185719	2	181	regulation of inflammatory response
GO:0010628	0.185839	8	1330	positive regulation of gene expression
GO:0030330	0.186256	1	47	DNA damage response, signal transduction by p53 class mediator
GO:0050805	0.186651	1	50	negative regulation of synaptic transmission
GO:0002696	0.186683	2	184	positive regulation of leukocyte activation
GO:0042326	0.1868	3	355	negative regulation of phosphorylation
GO:0042102	0.186821	1	48	positive regulation of T cell proliferation
GO:0030855	0.186834	3	362	epithelial cell differentiation
GO:0050877	0.187066	4	554	nervous system process
GO:0009892	0.187109	11	1945	negative regulation of metabolic process
GO:0002312	0.188044	1	49	B cell activation involved in immune response
GO:0031122	0.188687	1	52	cytoplasmic microtubule organization
GO:0007162	0.189781	2	194	negative regulation of cell adhesion
GO:0006163	0.19028	3	336	purine nucleotide metabolic process
GO:0050878	0.191105	2	192	regulation of body fluid levels
GO:0030072	0.191564	2	192	peptide hormone secretion
GO:0030193	0.191574	1	49	regulation of blood coagulation
GO:1900046	0.191574	1	49	regulation of hemostasis
GO:0002260	0.191903	1	52	lymphocyte homeostasis
GO:1903035	0.192314	1	51	negative regulation of response to wounding
GO:0010608	0.192596	3	356	posttranscriptional regulation of gene expression
GO:1904377	0.192972	1	52	positive regulation of protein localization to cell periphery
GO:0051239	0.193264	11	1997	regulation of multicellular organismal process
GO:0010823	0.193685	1	48	negative regulation of mitochondrion organization
GO:0071496	0.19417	2	193	cellular response to external stimulus
GO:1901655	0.194226	1	51	cellular response to ketone
GO:0030808	0.194297	1	51	regulation of nucleotide biosynthetic process
GO:1900371	0.194297	1	51	regulation of purine nucleotide biosynthetic process
GO:2000378	0.194592	1	49	negative regulation of reactive oxygen species metabolic process
GO:0031347	0.194693	3	352	regulation of defense response
GO:2001238	0.194723	1	51	positive regulation of extrinsic apoptotic signaling pathway
GO:0005996	0.194832	2	188	monosaccharide metabolic process
GO:0009064	0.195679	1	51	glutamine family amino acid metabolic process
GO:0043523	0.195686	2	192	regulation of neuron apoptotic process
GO:0002718	0.195972	1	50	regulation of cytokine production involved in immune response
GO:0019221	0.196002	2	189	cytokine-mediated signaling pathway
GO:0060420	0.19604	1	53	regulation of heart growth
GO:0070227	0.196291	1	49	lymphocyte apoptotic process
GO:0042063	0.196539	2	199	gliogenesis
GO:0097120	0.196806	1	55	receptor localization to synapse
GO:0014032	0.197103	1	54	neural crest cell development
GO:0070201	0.197151	4	538	regulation of establishment of protein localization
GO:0010648	0.197308	6	943	negative regulation of cell communication
GO:0019915	0.197802	1	52	lipid storage
GO:0045778	0.198463	1	55	positive regulation of ossification
GO:0050818	0.199005	1	51	regulation of coagulation
GO:0046883	0.200036	2	195	regulation of hormone secretion
GO:0023057	0.200195	6	947	negative regulation of signaling
GO:0042035	0.20073	1	52	regulation of cytokine biosynthetic process
GO:0017038	0.200749	2	190	protein import
GO:0032609	0.201109	1	52	interferon-gamma production
GO:0045639	0.201484	1	54	positive regulation of myeloid cell differentiation
GO:0050867	0.201683	2	194	positive regulation of cell activation
GO:0019693	0.201897	3	346	ribose phosphate metabolic process
GO:0014015	0.202764	1	54	positive regulation of gliogenesis
GO:1900076	0.203207	1	56	regulation of cellular response to insulin stimulus
GO:0006081	0.203382	1	50	cellular aldehyde metabolic process
GO:1903391	0.203822	1	57	regulation of adherens junction organization
GO:0038034	0.203825	1	53	signal transduction in absence of ligand
GO:0097192	0.203825	1	53	extrinsic apoptotic signaling pathway in absence of ligand
GO:0060968	0.203912	1	54	regulation of gene silencing
GO:0051193	0.204357	1	53	regulation of cofactor metabolic process
GO:0010604	0.204378	12	2204	positive regulation of macromolecule metabolic process
GO:0010611	0.204568	1	56	regulation of cardiac muscle hypertrophy
GO:0034330	0.204756	2	207	cell junction organization
GO:0060079	0.206431	1	57	excitatory postsynaptic potential
GO:0045765	0.206501	2	201	regulation of angiogenesis
GO:1901653	0.206646	2	204	cellular response to peptide
GO:1904063	0.206781	1	55	negative regulation of cation transmembrane transport
GO:0014743	0.207209	1	57	regulation of muscle hypertrophy
GO:0048864	0.207226	1	57	stem cell development
GO:0001775	0.208217	4	555	cell activation
GO:0006366	0.208448	8	1375	transcription by RNA polymerase II
GO:0032787	0.208887	3	358	monocarboxylic acid metabolic process
GO:0030097	0.20939	4	564	hemopoiesis
GO:1901379	0.210219	1	59	regulation of potassium ion transmembrane transport
GO:0014031	0.211004	1	58	mesenchymal cell development
GO:0046034	0.211147	2	187	ATP metabolic process
GO:0050714	0.211567	2	198	positive regulation of protein secretion
GO:0051188	0.211971	2	193	cofactor biosynthetic process
GO:0014033	0.211978	1	59	neural crest cell differentiation
GO:0032102	0.212641	2	201	negative regulation of response to external stimulus
GO:0048709	0.212758	1	57	oligodendrocyte differentiation
GO:0035249	0.213006	1	60	synaptic transmission, glutamatergic
GO:0070613	0.213338	1	54	regulation of protein processing
GO:0035195	0.214707	1	59	gene silencing by miRNA
GO:0007169	0.214744	3	392	transmembrane receptor protein tyrosine kinase signaling pathway
GO:0051247	0.215729	7	1155	positive regulation of protein metabolic process
GO:0006096	0.216478	1	56	glycolytic process
GO:0006757	0.216478	1	56	ATP generation from ADP
GO:1903317	0.216816	1	55	regulation of protein maturation
GO:0061097	0.217727	1	58	regulation of protein tyrosine kinase activity
GO:0072521	0.218068	3	360	purine-containing compound metabolic process
GO:1902106	0.218388	1	58	negative regulation of leukocyte differentiation
GO:0007601	0.219669	1	60	visual perception
GO:0015918	0.220118	1	58	sterol transport
GO:0030301	0.220118	1	58	cholesterol transport
GO:0042866	0.22015	1	57	pyruvate biosynthetic process
GO:0045861	0.221004	2	202	negative regulation of proteolysis
GO:0008593	0.22137	1	60	regulation of Notch signaling pathway
GO:0099565	0.22167	1	62	chemical synaptic transmission, postsynaptic
GO:0007017	0.223963	4	580	microtubule-based process
GO:0051704	0.224402	7	1158	multi-organism process
GO:0042632	0.225098	1	59	cholesterol homeostasis
GO:2000106	0.225503	1	59	regulation of leukocyte apoptotic process
GO:0051865	0.225723	1	59	protein autoubiquitination
GO:0055013	0.225792	1	62	cardiac muscle cell development
GO:0010822	0.227071	1	58	positive regulation of mitochondrion organization
GO:0120162	0.227243	1	62	positive regulation of cold-induced thermogenesis
GO:0043087	0.227803	2	223	regulation of GTPase activity
GO:0007167	0.227818	4	598	enzyme linked receptor protein signaling pathway
GO:0051402	0.228177	2	213	neuron apoptotic process
GO:0035194	0.228191	1	63	posttranscriptional gene silencing by RNA
GO:0055092	0.228502	1	60	sterol homeostasis
GO:0006637	0.22888	1	58	acyl-CoA metabolic process
GO:0035383	0.22888	1	58	thioester metabolic process
GO:0040014	0.228985	1	62	regulation of multicellular organism growth
GO:0005975	0.229284	3	384	carbohydrate metabolic process
GO:0043085	0.22969	5	778	positive regulation of catalytic activity
GO:0051186	0.229926	3	366	cofactor metabolic process
GO:0050953	0.22994	1	63	sensory perception of light stimulus
GO:0055024	0.230024	1	64	regulation of cardiac muscle tissue development
GO:0006520	0.230618	2	205	cellular amino acid metabolic process
GO:0045087	0.230664	3	379	innate immune response
GO:0002793	0.231283	2	211	positive regulation of peptide secretion
GO:0016441	0.231585	1	64	posttranscriptional gene silencing
GO:0009306	0.231937	3	394	protein secretion
GO:0002682	0.232003	5	768	regulation of immune system process
GO:0042089	0.232066	1	61	cytokine biosynthetic process
GO:0042107	0.232066	1	61	cytokine metabolic process
GO:0007584	0.233071	1	65	response to nutrient
GO:0035239	0.23368	4	611	tube morphogenesis
GO:0048534	0.233903	4	591	hematopoietic or lymphoid organ development
GO:0023052	0.233908	17	3398	signaling
GO:0010927	0.234618	1	66	cellular component assembly involved in morphogenesis
GO:0010629	0.234766	7	1203	negative regulation of gene expression
GO:0019217	0.235478	1	62	regulation of fatty acid metabolic process
GO:1903578	0.235926	1	62	regulation of ATP metabolic process
GO:0034599	0.236027	2	215	cellular response to oxidative stress
GO:0002367	0.236595	1	62	cytokine production involved in immune response
GO:1901342	0.237425	2	222	regulation of vasculature development
GO:0072332	0.238457	1	61	intrinsic apoptotic signaling pathway by p53 class mediator
GO:0035418	0.238478	1	69	protein localization to synapse
GO:1902532	0.239533	3	404	negative regulation of intracellular signal transduction
GO:0007045	0.239979	1	68	cell-substrate adherens junction assembly
GO:0048041	0.239979	1	68	focal adhesion assembly
GO:0010941	0.240036	7	1189	regulation of cell death
GO:0042136	0.240775	1	66	neurotransmitter biosynthetic process
GO:0021549	0.241693	1	71	cerebellum development
GO:0046031	0.241879	1	63	ADP metabolic process
GO:0051493	0.242324	3	413	regulation of cytoskeleton organization
GO:0043502	0.243147	1	69	regulation of muscle adaptation
GO:0048872	0.243993	2	227	homeostasis of number of cells
GO:0062014	0.244158	1	65	negative regulation of small molecule metabolic process
GO:0051952	0.244245	1	66	regulation of amine transport
GO:0055006	0.245887	1	68	cardiac cell development
GO:1901888	0.246219	1	70	regulation of cell junction assembly
GO:0009060	0.247017	1	61	aerobic respiration
GO:0009966	0.247091	10	1866	regulation of signal transduction
GO:0009165	0.247472	2	216	nucleotide biosynthetic process
GO:0009126	0.248015	2	209	purine nucleoside monophosphate metabolic process
GO:0009167	0.248015	2	209	purine ribonucleoside monophosphate metabolic process
GO:0051346	0.248027	2	224	negative regulation of hydrolase activity
GO:0009205	0.248195	2	209	purine ribonucleoside triphosphate metabolic process
GO:0006641	0.249121	1	67	triglyceride metabolic process
GO:0007155	0.249412	5	833	cell adhesion
GO:0055017	0.249801	1	70	cardiac muscle tissue growth
GO:0060078	0.250203	1	71	regulation of postsynaptic membrane potential
GO:0034446	0.250256	1	70	substrate adhesion-dependent cell spreading
GO:0098739	0.25042	1	70	import across plasma membrane
GO:1903426	0.250807	1	68	regulation of reactive oxygen species biosynthetic process
GO:0034766	0.251109	1	69	negative regulation of ion transmembrane transport
GO:1901293	0.252309	2	219	nucleoside phosphate biosynthetic process
GO:0009161	0.253152	2	212	ribonucleoside monophosphate metabolic process
GO:0003300	0.25331	1	72	cardiac muscle hypertrophy
GO:0007005	0.25332	3	385	mitochondrion organization
GO:0006165	0.253518	1	66	nucleoside diphosphate phosphorylation
GO:1903825	0.253665	1	68	organic acid transmembrane transport
GO:1905039	0.253665	1	68	carboxylic acid transmembrane transport
GO:0009199	0.253733	2	213	ribonucleoside triphosphate metabolic process
GO:0043266	0.254287	1	73	regulation of potassium ion transport
GO:0015837	0.254548	1	69	amine transport
GO:0009636	0.254877	2	228	response to toxic substance
GO:0022610	0.255137	5	840	biological adhesion
GO:0044282	0.255167	2	218	small molecule catabolic process
GO:0009144	0.256737	2	214	purine nucleoside triphosphate metabolic process
GO:0002224	0.25707	1	69	toll-like receptor signaling pathway
GO:0014897	0.257355	1	74	striated muscle hypertrophy
GO:0002790	0.257675	3	416	peptide secretion
GO:0022037	0.258733	1	77	metencephalon development
GO:0003012	0.258741	2	241	muscle system process
GO:0009135	0.259062	1	68	purine nucleoside diphosphate metabolic process
GO:0009179	0.259062	1	68	purine ribonucleoside diphosphate metabolic process
GO:0001776	0.259145	1	72	leukocyte homeostasis
GO:0050868	0.259232	1	70	negative regulation of T cell activation
GO:0022407	0.26055	2	236	regulation of cell-cell adhesion
GO:0046939	0.2608	1	68	nucleotide phosphorylation
GO:0050671	0.260912	1	71	positive regulation of lymphocyte proliferation
GO:0014896	0.261194	1	75	muscle hypertrophy
GO:1900542	0.261326	1	70	regulation of purine nucleotide metabolic process
GO:0034504	0.262116	2	233	protein localization to nucleus
GO:0051963	0.262845	1	78	regulation of synapse assembly
GO:0046879	0.263532	2	238	hormone secretion
GO:0034333	0.263583	1	76	adherens junction assembly
GO:0008344	0.263629	1	76	adult locomotory behavior
GO:0007044	0.264224	1	78	cell-substrate junction assembly
GO:0060419	0.264359	1	75	heart growth
GO:0009123	0.265422	2	219	nucleoside monophosphate metabolic process
GO:0007043	0.265489	1	74	cell-cell junction assembly
GO:0099072	0.266278	1	77	regulation of postsynaptic membrane neurotransmitter receptor levels
GO:0042770	0.266309	1	71	signal transduction in response to DNA damage
GO:0010563	0.266696	3	427	negative regulation of phosphorus metabolic process
GO:0045936	0.266696	3	427	negative regulation of phosphate metabolic process
[truncated: 13,500 more rows]

## Sheet: GO_OldPOD2down
Category	P value	# of DEGs in the Categoly	# of genes in the Category	GO term
[truncated: 14,577 more rows]
