# Supplementary material for: Single-Cell Transcriptome Analysis Dissects the Replicating Process of Pancreatic Beta Cells in Partial Pancreatectomy Model
Source: iScience. 2020 Nov 6;23(12):101774. doi: 10.1016/j.isci.2020.101774 (PMC7689163; doi:10.1016/j.isci.2020.101774)
Supplement: Table S3. Differentially Expressed Genes (DEGs) in the Target Cluster, Related to Figure 2 [file mmc3.xlsx]

## Sheet: Overview
	Table S3. Differentially expressed genes (DEGs) in the target cluster.
	Sheets 1 and 2 contain DEGs in each cluster.
	Sheets 4-6 show results of gene ontology (GO) analysis using DEGs listed in sheet 1 and 2.
	Sheet 1	Genes_changed_in_each_cluster	Result of differential expression test in the target cluster.
	Sheet 2	#_of_genes_in_each_cluster	# of DEGs in the target cluster.
	Sheet 3	Genelist_eachcluster	List of DEGs in the target cluster.
	Sheet 4	GO_Cluster1down	GO term enriched in 490 genes downregulated in cluster 1.
	Sheet 5	GO_Cluster3up	GO term enriched in 568 genes upregulated in cluster 3.
	Sheet 6	GO_Cluster4up	GO term enriched in 440 genes upregulated in cluster 4.

## Sheet: Genes_changed_in_each_cluster
Gene Name	P value	Log(Fold change)	Proportion of cells expressing in the Cluster	Proportion of cells expressing in the other Clusters	Adjusted P value	Target cluster	Regulation
Ins2	4.05506e-39	0.126696	1	1	5.23549e-35	Cluster1	Up
Mt1	3.80954e-09	0.580745	0.65	0.541	4.9185e-05	Cluster1	Up
Hsp90b1	1.63529e-27	-0.667406	0.625	0.947	2.11133e-23	Cluster1	Down
Gng12	8.71914e-23	-0.539488	0.675	0.943	1.12573e-18	Cluster1	Down
Hspa5	6.6273e-21	-0.507135	0.845	0.98	8.5565e-17	Cluster1	Down
Ssr3	3.6662e-20	-0.525369	0.405	0.817	4.73343e-16	Cluster1	Down
Tmem65	2.70655e-19	-0.480542	0.27	0.702	3.49443e-15	Cluster1	Down
Cpe	1.00923e-18	-0.269946	1	0.999	1.30302e-14	Cluster1	Down
Dapl1	1.21373e-18	-0.631079	0.235	0.645	1.56704e-14	Cluster1	Down
Creld2	5.49476e-18	-0.539972	0.295	0.693	7.09428e-14	Cluster1	Down
Degs1	7.47891e-18	-0.433014	0.215	0.626	9.65602e-14	Cluster1	Down
Calm2	8.75655e-18	-0.534704	0.185	0.572	1.13056e-13	Cluster1	Down
Scg2	2.7851e-17	-0.342323	1	1	3.59584e-13	Cluster1	Down
Pdia6	4.13866e-17	-0.425325	0.74	0.96	5.34343e-13	Cluster1	Down
Erp44	6.52132e-17	-0.407357	0.215	0.601	8.41968e-13	Cluster1	Down
Dnajb9	9.72743e-17	-0.428537	0.39	0.786	1.25591e-12	Cluster1	Down
Sdf2l1	1.38221e-16	-0.439931	0.325	0.734	1.78457e-12	Cluster1	Down
Manf	4.43297e-16	-0.390351	0.785	0.957	5.72341e-12	Cluster1	Down
Ostc	1.73546e-15	-0.432576	0.535	0.862	2.24065e-11	Cluster1	Down
Sep15	1.87548e-15	-0.366314	0.585	0.901	2.42144e-11	Cluster1	Down
Ero1lb	2.58485e-15	-0.413249	0.865	0.983	3.33731e-11	Cluster1	Down
Fh1	8.02819e-15	-0.392442	0.16	0.521	1.03652e-10	Cluster1	Down
Wbp5	2.02118e-14	-0.359205	0.725	0.96	2.60955e-10	Cluster1	Down
Psma2	8.70051e-14	-0.347064	0.14	0.472	1.12332e-09	Cluster1	Down
Clptm1l	9.87713e-14	-0.322923	0.285	0.662	1.27524e-09	Cluster1	Down
Dnajb11	1.1704e-13	-0.353879	0.205	0.558	1.5111e-09	Cluster1	Down
Sec11c	2.31575e-13	-0.409686	0.545	0.866	2.98986e-09	Cluster1	Down
Papss1	2.54939e-13	-0.282415	0.08	0.379	3.29152e-09	Cluster1	Down
Fkbp11	5.36901e-13	-0.399066	0.365	0.722	6.93193e-09	Cluster1	Down
Ppia	6.74902e-13	-0.415297	0.095	0.385	8.71366e-09	Cluster1	Down
Morf4l2	7.33816e-13	-0.36587	0.2	0.547	9.47429e-09	Cluster1	Down
Tmem59	1.11082e-12	-0.297669	0.445	0.814	1.43417e-08	Cluster1	Down
Npm1	1.87232e-12	-0.359886	0.15	0.445	2.41736e-08	Cluster1	Down
Psmc4	2.04885e-12	-0.271058	0.085	0.364	2.64528e-08	Cluster1	Down
Ssr4	2.56072e-12	-0.331951	0.845	0.964	3.30615e-08	Cluster1	Down
Pdia4	4.04142e-12	-0.302962	0.1	0.381	5.21788e-08	Cluster1	Down
Prdx1	4.99757e-12	-0.299155	0.27	0.631	6.45236e-08	Cluster1	Down
Ssr1	5.10786e-12	-0.35592	0.37	0.733	6.59476e-08	Cluster1	Down
Nucb2	6.21335e-12	-0.40477	0.34	0.653	8.02205e-08	Cluster1	Down
Kdelr2	7.70635e-12	-0.343974	0.36	0.737	9.94967e-08	Cluster1	Down
Srsf3	7.84084e-12	-0.299426	0.17	0.487	1.01233e-07	Cluster1	Down
Ppapdc1b	8.16414e-12	-0.291488	0.18	0.517	1.05407e-07	Cluster1	Down
Edem3	8.41027e-12	-0.290325	0.055	0.305	1.08585e-07	Cluster1	Down
Txn1	1.03744e-11	-0.303848	0.25	0.589	1.33944e-07	Cluster1	Down
Pcsk1	1.28897e-11	-0.369523	0.2	0.518	1.66419e-07	Cluster1	Down
Dnajc3	1.81607e-11	-0.33828	0.66	0.892	2.34472e-07	Cluster1	Down
Ubr4	1.98012e-11	-0.327199	0.27	0.621	2.55653e-07	Cluster1	Down
Prom1	2.26657e-11	-0.325109	0.095	0.361	2.92637e-07	Cluster1	Down
Cmas	2.27915e-11	-0.287576	0.16	0.456	2.94262e-07	Cluster1	Down
Tubb5	2.59901e-11	-0.517379	0.14	0.416	3.35559e-07	Cluster1	Down
Prkcsh	3.07965e-11	-0.270449	0.22	0.551	3.97614e-07	Cluster1	Down
Rpn2	3.22681e-11	-0.326908	0.66	0.915	4.16613e-07	Cluster1	Down
Rps27l	3.45089e-11	-0.29748	0.25	0.588	4.45545e-07	Cluster1	Down
Syt4	3.57542e-11	-0.352526	0.245	0.547	4.61623e-07	Cluster1	Down
H3f3b	5.71932e-11	-0.298897	0.23	0.571	7.38422e-07	Cluster1	Down
Unc50	5.91031e-11	-0.221513	0.16	0.457	7.6308e-07	Cluster1	Down
Hnrnpab	6.05914e-11	-0.296838	0.255	0.588	7.82296e-07	Cluster1	Down
Sptssa	6.13266e-11	-0.225717	0.115	0.386	7.91788e-07	Cluster1	Down
Glt8d1	6.353e-11	-0.269962	0.11	0.385	8.20236e-07	Cluster1	Down
Selk	9.64332e-11	-0.311795	0.635	0.901	1.24505e-06	Cluster1	Down
Cd200	1.01138e-10	-0.288848	0.07	0.312	1.30579e-06	Cluster1	Down
Iapp	1.20827e-10	-0.17358	1	1	1.56e-06	Cluster1	Down
Ece1	1.26811e-10	-0.325515	0.41	0.75	1.63725e-06	Cluster1	Down
Chmp5	1.31596e-10	-0.279943	0.145	0.428	1.69903e-06	Cluster1	Down
Copb1	1.37634e-10	-0.298355	0.21	0.523	1.77699e-06	Cluster1	Down
Scfd1	1.53867e-10	-0.245807	0.13	0.405	1.98657e-06	Cluster1	Down
Serp1	1.57031e-10	-0.303117	0.77	0.953	2.02743e-06	Cluster1	Down
Spcs3	1.64806e-10	-0.327312	0.51	0.822	2.12781e-06	Cluster1	Down
Srp9	1.65133e-10	-0.260104	0.17	0.479	2.13203e-06	Cluster1	Down
Snx5	1.68969e-10	-0.2555	0.13	0.405	2.18156e-06	Cluster1	Down
Cks1b	1.76635e-10	-0.343092	0.03	0.233	2.28054e-06	Cluster1	Down
Serinc3	2.71167e-10	-0.270703	0.205	0.528	3.50104e-06	Cluster1	Down
Mbnl2	2.84528e-10	-0.264625	0.24	0.541	3.67355e-06	Cluster1	Down
Ociad1	3.00806e-10	-0.25464	0.26	0.591	3.8837e-06	Cluster1	Down
Ddost	3.05761e-10	-0.303216	0.6	0.869	3.94768e-06	Cluster1	Down
Spcs1	3.3807e-10	-0.314882	0.515	0.81	4.36482e-06	Cluster1	Down
Rab2a	3.4589e-10	-0.256092	0.375	0.714	4.46578e-06	Cluster1	Down
Nucb1	3.48856e-10	-0.240805	0.265	0.592	4.50408e-06	Cluster1	Down
Slc35e1	4.08995e-10	-0.281154	0.105	0.344	5.28053e-06	Cluster1	Down
Trim44	4.12826e-10	-0.268411	0.12	0.376	5.32999e-06	Cluster1	Down
4833439L19Rik	4.17101e-10	-0.271856	0.25	0.578	5.38519e-06	Cluster1	Down
Rangap1	4.27198e-10	-0.231634	0.105	0.364	5.51555e-06	Cluster1	Down
Lman1	4.75123e-10	-0.318097	0.625	0.892	6.13432e-06	Cluster1	Down
Ube2j1	4.75928e-10	-0.235251	0.13	0.402	6.1447e-06	Cluster1	Down
Srp72	5.02591e-10	-0.237099	0.315	0.645	6.48895e-06	Cluster1	Down
Ptprn	6.07581e-10	-0.298888	0.675	0.926	7.84448e-06	Cluster1	Down
Mtch2	7.41233e-10	-0.215025	0.115	0.376	9.57006e-06	Cluster1	Down
Hyou1	8.01278e-10	-0.208492	0.12	0.382	1.03453e-05	Cluster1	Down
Pak3	8.35515e-10	-0.279824	0.23	0.54	1.07873e-05	Cluster1	Down
Atp5j	9.04072e-10	-0.270999	0.305	0.629	1.16725e-05	Cluster1	Down
Bex2	9.48907e-10	-0.276509	0.345	0.682	1.22513e-05	Cluster1	Down
Rab6a	1.0293e-09	-0.265086	0.31	0.636	1.32893e-05	Cluster1	Down
Azin1	1.06432e-09	-0.228105	0.105	0.355	1.37414e-05	Cluster1	Down
Bet1	1.10754e-09	-0.271815	0.205	0.493	1.42995e-05	Cluster1	Down
Arf4	1.32742e-09	-0.320729	0.36	0.673	1.71383e-05	Cluster1	Down
Sec11a	1.4033e-09	-0.2201	0.19	0.486	1.81181e-05	Cluster1	Down
Prlr	1.48487e-09	-0.260676	0.59	0.893	1.91712e-05	Cluster1	Down
Gpd2	1.52886e-09	-0.233245	0.15	0.429	1.97392e-05	Cluster1	Down
Gucy2c	1.64997e-09	-0.27211	0.03	0.22	2.13027e-05	Cluster1	Down
Scg3	1.74081e-09	-0.294434	0.855	0.973	2.24755e-05	Cluster1	Down
Gfpt1	1.85973e-09	-0.270942	0.51	0.825	2.40109e-05	Cluster1	Down
Hsd17b12	1.90416e-09	-0.21278	0.125	0.382	2.45846e-05	Cluster1	Down
Gc	2.13744e-09	-0.356798	0.13	0.378	2.75965e-05	Cluster1	Down
Ppp2ca	2.24164e-09	-0.224315	0.165	0.438	2.89418e-05	Cluster1	Down
Phyh	2.28016e-09	-0.25921	0.135	0.393	2.94392e-05	Cluster1	Down
Chid1	2.28336e-09	-0.245233	0.095	0.334	2.94804e-05	Cluster1	Down
Pam	2.46018e-09	-0.334375	0.45	0.74	3.17633e-05	Cluster1	Down
Uqcrh	2.48555e-09	-0.236582	0.29	0.612	3.20909e-05	Cluster1	Down
Sod1	2.49884e-09	-0.283299	0.555	0.868	3.22625e-05	Cluster1	Down
Sec24d	2.55029e-09	-0.242148	0.135	0.392	3.29267e-05	Cluster1	Down
Ptbp3	2.58345e-09	-0.258789	0.31	0.635	3.33549e-05	Cluster1	Down
Hspa13	2.85027e-09	-0.271323	0.205	0.496	3.67998e-05	Cluster1	Down
Vimp	2.98512e-09	-0.280827	0.465	0.763	3.85409e-05	Cluster1	Down
Akr1a1	3.32646e-09	-0.262869	0.425	0.749	4.2948e-05	Cluster1	Down
Ube2e1	3.36813e-09	-0.254707	0.11	0.342	4.34859e-05	Cluster1	Down
Srp14	3.50659e-09	-0.222719	0.325	0.645	4.52736e-05	Cluster1	Down
Gdap1	3.53651e-09	-0.20663	0.155	0.432	4.56599e-05	Cluster1	Down
Tmem263	3.88389e-09	-0.249815	0.15	0.411	5.01449e-05	Cluster1	Down
Spcs2	4.14672e-09	-0.263436	0.705	0.912	5.35383e-05	Cluster1	Down
Ddx50	4.21363e-09	-0.249365	0.225	0.527	5.44021e-05	Cluster1	Down
Rpn1	4.42448e-09	-0.27679	0.495	0.821	5.71245e-05	Cluster1	Down
Eif4g2	4.48766e-09	-0.296594	0.535	0.825	5.79401e-05	Cluster1	Down
Fundc2	4.83293e-09	-0.233565	0.095	0.318	6.23979e-05	Cluster1	Down
Krtcap2	5.06442e-09	-0.257347	0.525	0.858	6.53867e-05	Cluster1	Down
Calr	5.11187e-09	-0.228317	0.73	0.939	6.59994e-05	Cluster1	Down
Dnajc10	5.85786e-09	-0.228172	0.11	0.352	7.56309e-05	Cluster1	Down
Uba5	6.19588e-09	-0.223021	0.28	0.584	7.9995e-05	Cluster1	Down
Sub1	6.45825e-09	-0.263755	0.345	0.662	8.33825e-05	Cluster1	Down
Arl6ip1	6.81467e-09	-0.26862	0.105	0.337	8.79842e-05	Cluster1	Down
Fam216a	6.89273e-09	-0.246556	0.07	0.273	8.8992e-05	Cluster1	Down
Suclg1	7.06853e-09	-0.179323	0.18	0.443	9.12618e-05	Cluster1	Down
Stt3a	8.71913e-09	-0.17499	0.19	0.476	0.000112573	Cluster1	Down
Mapk10	8.80593e-09	-0.196903	0.015	0.179	0.000113693	Cluster1	Down
Hopx	8.89002e-09	-0.250547	0.27	0.568	0.000114779	Cluster1	Down
Sec23b	8.94927e-09	-0.173377	0.265	0.582	0.000115544	Cluster1	Down
Ntrk2	9.00797e-09	-0.246123	0.215	0.5	0.000116302	Cluster1	Down
Kras	9.18011e-09	-0.206232	0.2	0.48	0.000118524	Cluster1	Down
Rps6	9.39255e-09	-0.314223	0.24	0.514	0.000121267	Cluster1	Down
Slc35g2	9.51606e-09	-0.190787	0.06	0.264	0.000122862	Cluster1	Down
Mcfd2	9.58087e-09	-0.233164	0.16	0.413	0.000123699	Cluster1	Down
Rnf7	9.62276e-09	-0.221208	0.175	0.436	0.000124239	Cluster1	Down
Kcnip1	1.00047e-08	-0.216886	0.08	0.294	0.00012917	Cluster1	Down
Kif5b	1.01461e-08	-0.25091	0.38	0.702	0.000130996	Cluster1	Down
Alkbh5	1.03743e-08	-0.193879	0.11	0.345	0.000133942	Cluster1	Down
Armcx2	1.04485e-08	-0.215319	0.055	0.25	0.000134901	Cluster1	Down
Arcn1	1.05616e-08	-0.200005	0.19	0.466	0.000136361	Cluster1	Down
Cyb5b	1.07044e-08	-0.193183	0.27	0.581	0.000138205	Cluster1	Down
Cox7c	1.08775e-08	-0.195556	0.285	0.589	0.000140439	Cluster1	Down
Fam46a	1.11334e-08	-0.286876	0.1	0.322	0.000143743	Cluster1	Down
Gnas	1.12969e-08	-0.266544	0.86	0.973	0.000145855	Cluster1	Down
Tm2d1	1.2685e-08	-0.208674	0.145	0.392	0.000163775	Cluster1	Down
Uggt1	1.27301e-08	-0.230623	0.265	0.571	0.000164358	Cluster1	Down
Tvp23b	1.32778e-08	-0.218449	0.23	0.524	0.00017143	Cluster1	Down
Tubb4b	1.32871e-08	-0.301839	0.07	0.268	0.00017155	Cluster1	Down
Chgb	1.44976e-08	-0.242237	0.79	0.959	0.000187179	Cluster1	Down
Trappc13	1.53464e-08	-0.16305	0.08	0.294	0.000198137	Cluster1	Down
Clint1	1.56257e-08	-0.216739	0.09	0.303	0.000201744	Cluster1	Down
Rexo2	1.5828e-08	-0.199626	0.16	0.415	0.000204355	Cluster1	Down
Gnai3	1.59325e-08	-0.196685	0.09	0.307	0.000205704	Cluster1	Down
Pank3	1.59404e-08	-0.228985	0.08	0.286	0.000205806	Cluster1	Down
Prkar1a	1.74064e-08	-0.263283	0.545	0.855	0.000224734	Cluster1	Down
Nptn	1.75423e-08	-0.221019	0.165	0.419	0.000226488	Cluster1	Down
Rab1	1.82241e-08	-0.226255	0.435	0.74	0.000235292	Cluster1	Down
Slc16a10	1.82462e-08	-0.277502	0.3	0.614	0.000235576	Cluster1	Down
Cadps	1.87677e-08	-0.197619	0.15	0.393	0.000242309	Cluster1	Down
P4hb	1.88313e-08	-0.223539	0.835	0.972	0.000243131	Cluster1	Down
Adk	1.90585e-08	-0.247555	0.11	0.331	0.000246064	Cluster1	Down
Zfand6	2.00231e-08	-0.15547	0.115	0.357	0.000258518	Cluster1	Down
Eif3m	2.08315e-08	-0.199053	0.2	0.473	0.000268956	Cluster1	Down
Dhrs7	2.08812e-08	-0.208348	0.065	0.261	0.000269597	Cluster1	Down
Ndufs1	2.22055e-08	-0.209613	0.05	0.237	0.000286695	Cluster1	Down
Pycr2	2.51414e-08	-0.226412	0.3	0.629	0.0003246	Cluster1	Down
Srsf6	2.5151e-08	-0.194522	0.29	0.581	0.000324725	Cluster1	Down
Cmpk1	2.58961e-08	-0.212214	0.235	0.511	0.000334344	Cluster1	Down
Hnrnpu	2.70719e-08	-0.18417	0.245	0.538	0.000349526	Cluster1	Down
Lrp11	2.74935e-08	-0.207629	0.245	0.526	0.000354969	Cluster1	Down
Gnb1	2.75123e-08	-0.193503	0.3	0.618	0.000355211	Cluster1	Down
Vbp1	2.77272e-08	-0.186502	0.08	0.287	0.000357986	Cluster1	Down
Rap1b	2.99796e-08	-0.329438	0.37	0.662	0.000387066	Cluster1	Down
Emc6	3.08576e-08	-0.180482	0.055	0.243	0.000398402	Cluster1	Down
Tsc22d1	3.09191e-08	-0.229388	0.225	0.499	0.000399197	Cluster1	Down
Cbs	3.43944e-08	-0.180731	0.06	0.251	0.000444066	Cluster1	Down
Hprt	3.52704e-08	-0.198683	0.235	0.523	0.000455376	Cluster1	Down
Rfk	3.61298e-08	-0.204192	0.26	0.555	0.000466472	Cluster1	Down
Ndn	3.63449e-08	-0.224076	0.065	0.257	0.000469249	Cluster1	Down
Ccnd1	3.63891e-08	-0.264989	0.425	0.724	0.00046982	Cluster1	Down
Atp5b	3.74525e-08	-0.293018	0.5	0.797	0.00048355	Cluster1	Down
Scp2	3.76354e-08	-0.229822	0.065	0.256	0.00048591	Cluster1	Down
Eid1	3.82702e-08	-0.225592	0.385	0.697	0.000494106	Cluster1	Down
H1f0	3.88934e-08	-0.218173	0.265	0.55	0.000502153	Cluster1	Down
Tspan7	3.96981e-08	-0.261659	0.415	0.727	0.000512543	Cluster1	Down
Abracl	3.98246e-08	-0.205274	0.22	0.503	0.000514175	Cluster1	Down
Psma6	4.05887e-08	-0.165	0.12	0.352	0.00052404	Cluster1	Down
Snap25	4.09756e-08	-0.231932	0.235	0.51	0.000529037	Cluster1	Down
Mettl9	4.15472e-08	-0.188342	0.215	0.493	0.000536416	Cluster1	Down
Sec31a	4.24422e-08	-0.268262	0.355	0.643	0.000547971	Cluster1	Down
Srpr	4.32647e-08	-0.211153	0.155	0.395	0.000558591	Cluster1	Down
Tm9sf2	4.50155e-08	-0.238626	0.18	0.419	0.000581196	Cluster1	Down
Golph3	4.68293e-08	-0.240432	0.22	0.49	0.000604613	Cluster1	Down
Itgb1	4.92858e-08	-0.220271	0.14	0.372	0.000636329	Cluster1	Down
Ccni	5.02598e-08	-0.183519	0.155	0.408	0.000648904	Cluster1	Down
Slc33a1	5.13504e-08	-0.201571	0.245	0.536	0.000662985	Cluster1	Down
Ybx1	5.21205e-08	-0.235773	0.29	0.592	0.000672928	Cluster1	Down
Mdh1	5.30573e-08	-0.323905	0.52	0.793	0.000685023	Cluster1	Down
Eif5	5.49647e-08	-0.199922	0.33	0.641	0.000709649	Cluster1	Down
Plekha6	5.6756e-08	-0.181737	0.115	0.335	0.000732776	Cluster1	Down
Lmna	6.08082e-08	-0.165	0.125	0.351	0.000785095	Cluster1	Down
Snrpd3	6.13422e-08	-0.171043	0.075	0.271	0.000791989	Cluster1	Down
Sec13	6.19247e-08	-0.189389	0.215	0.493	0.00079951	Cluster1	Down
Ganab	6.73528e-08	-0.22084	0.235	0.511	0.000869592	Cluster1	Down
Bcap31	7.03904e-08	-0.177118	0.07	0.264	0.00090881	Cluster1	Down
Psmd6	7.23736e-08	-0.205865	0.175	0.42	0.000934416	Cluster1	Down
Cd47	7.50118e-08	-0.197805	0.115	0.337	0.000968477	Cluster1	Down
Tspan3	7.66496e-08	-0.254049	0.35	0.649	0.000989624	Cluster1	Down
Syvn1	7.81981e-08	-0.193497	0.09	0.29	0.00100962	Cluster1	Down
Cyb561	7.82263e-08	-0.198856	0.13	0.358	0.00100998	Cluster1	Down
Ost4	7.90734e-08	-0.2034	0.175	0.418	0.00102092	Cluster1	Down
Pcbd1	8.02657e-08	-0.200529	0.32	0.615	0.00103631	Cluster1	Down
Tm4sf4	8.44433e-08	-0.211115	0.52	0.794	0.00109025	Cluster1	Down
Osbpl2	8.53321e-08	-0.13385	0.08	0.276	0.00110172	Cluster1	Down
Nme1	8.63018e-08	-0.262409	0.46	0.786	0.00111424	Cluster1	Down
Snrpd1	8.87778e-08	-0.205311	0.06	0.241	0.00114621	Cluster1	Down
Ica1	9.36301e-08	-0.197047	0.17	0.413	0.00120886	Cluster1	Down
Derl1	9.42873e-08	-0.19651	0.27	0.561	0.00121734	Cluster1	Down
Rps23	9.44818e-08	-0.21079	0.345	0.665	0.00121985	Cluster1	Down
Yipf4	9.66671e-08	-0.189937	0.15	0.381	0.00124807	Cluster1	Down
Rpl15	9.71324e-08	-0.240393	0.115	0.328	0.00125408	Cluster1	Down
Cwc15	1.00181e-07	-0.149702	0.16	0.408	0.00129344	Cluster1	Down
Slc25a4	1.00772e-07	-0.210035	0.22	0.48	0.00130107	Cluster1	Down
Ormdl3	1.02203e-07	-0.168517	0.12	0.344	0.00131955	Cluster1	Down
Rps7	1.09354e-07	-0.158402	0.33	0.643	0.00141187	Cluster1	Down
Txnl1	1.10229e-07	-0.13175	0.275	0.567	0.00142316	Cluster1	Down
Ssr2	1.10304e-07	-0.253852	0.57	0.83	0.00142413	Cluster1	Down
Cyfip2	1.11647e-07	-0.205399	0.28	0.568	0.00144148	Cluster1	Down
Tor1aip2	1.14472e-07	-0.183642	0.13	0.342	0.00147794	Cluster1	Down
Birc6	1.14721e-07	-0.199734	0.05	0.223	0.00148116	Cluster1	Down
Scg5	1.16155e-07	-0.184159	0.81	0.947	0.00149967	Cluster1	Down
Qdpr	1.23308e-07	-0.240429	0.29	0.568	0.00159203	Cluster1	Down
Bcl2l2	1.42508e-07	-0.183764	0.09	0.287	0.00183992	Cluster1	Down
Tmed2	1.44556e-07	-0.175688	0.255	0.536	0.00186636	Cluster1	Down
Atad1	1.46352e-07	-0.215449	0.11	0.318	0.00188955	Cluster1	Down
Sec22b	1.52411e-07	-0.235433	0.19	0.432	0.00196778	Cluster1	Down
Sacm1l	1.67839e-07	-0.187222	0.12	0.335	0.00216697	Cluster1	Down
Tram1	1.69587e-07	-0.217503	0.625	0.889	0.00218953	Cluster1	Down
Cox7b	1.71701e-07	-0.165413	0.315	0.625	0.00221684	Cluster1	Down
Tspyl4	1.73426e-07	-0.13304	0.215	0.482	0.0022391	Cluster1	Down
Tmed10	1.73536e-07	-0.223918	0.365	0.665	0.00224052	Cluster1	Down
Emc7	1.79613e-07	-0.160892	0.135	0.357	0.00231898	Cluster1	Down
Tmem176a	1.82446e-07	-0.154139	0.16	0.401	0.00235556	Cluster1	Down
Bola3	1.87739e-07	-0.149889	0.09	0.288	0.0024239	Cluster1	Down
Tcp1	1.88134e-07	-0.216304	0.095	0.29	0.002429	Cluster1	Down
Zcrb1	1.90057e-07	-0.141316	0.175	0.418	0.00245383	Cluster1	Down
Ell2	1.93393e-07	-0.189662	0.12	0.33	0.0024969	Cluster1	Down
Tpm4	1.95518e-07	-0.209958	0.04	0.197	0.00252433	Cluster1	Down
Dnajc5	2.03316e-07	-0.155345	0.13	0.349	0.00262502	Cluster1	Down
Slc30a5	2.25182e-07	-0.202587	0.11	0.31	0.00290732	Cluster1	Down
Tardbp	2.42391e-07	-0.19534	0.11	0.311	0.0031295	Cluster1	Down
Cfap36	2.43563e-07	-0.194889	0.205	0.452	0.00314465	Cluster1	Down
Mrln	2.44855e-07	-0.19366	0.275	0.555	0.00316132	Cluster1	Down
Tmbim4	2.48606e-07	-0.204319	0.275	0.548	0.00320975	Cluster1	Down
Hapln4	2.49182e-07	-0.169849	0.19	0.433	0.00321718	Cluster1	Down
Tmbim6	2.49433e-07	-0.255948	0.47	0.767	0.00322042	Cluster1	Down
Hnrnpll	2.6076e-07	-0.197185	0.04	0.196	0.00336667	Cluster1	Down
Gtf2a2	2.68565e-07	-0.142153	0.09	0.286	0.00346744	Cluster1	Down
Ubr5	2.71886e-07	-0.169776	0.035	0.189	0.00351032	Cluster1	Down
Psma3	2.82788e-07	-0.16213	0.025	0.17	0.00365108	Cluster1	Down
Pnpla8	3.01941e-07	-0.163478	0.085	0.277	0.00389836	Cluster1	Down
2610524H06Rik	3.0235e-07	-0.179171	0.035	0.189	0.00390365	Cluster1	Down
Maged1	3.042e-07	-0.204135	0.795	0.959	0.00392753	Cluster1	Down
Tmem218	3.05275e-07	-0.112021	0.075	0.259	0.00394141	Cluster1	Down
H2-D1	3.06163e-07	-0.147099	0.235	0.513	0.00395287	Cluster1	Down
Psmb2	3.11714e-07	-0.170121	0.18	0.416	0.00402454	Cluster1	Down
Pja2	3.38307e-07	-0.169119	0.215	0.489	0.00436789	Cluster1	Down
Ncald	3.388e-07	-0.18841	0.15	0.374	0.00437424	Cluster1	Down
Eef1g	3.4999e-07	-0.197991	0.27	0.531	0.00451873	Cluster1	Down
Asph	3.51284e-07	-0.159928	0.035	0.188	0.00453543	Cluster1	Down
Pdcd6ip	3.64897e-07	-0.146711	0.2	0.449	0.00471118	Cluster1	Down
Tex261	3.73753e-07	-0.185671	0.07	0.244	0.00482553	Cluster1	Down
Smim10l1	3.75102e-07	-0.14491	0.225	0.484	0.00484295	Cluster1	Down
Rpl36al	3.81052e-07	-0.187695	0.225	0.48	0.00491976	Cluster1	Down
Prune2	3.87739e-07	-0.154086	0.175	0.413	0.00500609	Cluster1	Down
Lgals3bp	4.05206e-07	-0.224191	0.375	0.665	0.00523161	Cluster1	Down
Gpx1	4.12564e-07	-0.209131	0.29	0.572	0.00532661	Cluster1	Down
Fundc1	4.20698e-07	-0.145746	0.055	0.22	0.00543163	Cluster1	Down
Ap3b2	4.24477e-07	-0.147924	0.135	0.357	0.00548042	Cluster1	Down
Rps25	4.26293e-07	-0.20368	0.36	0.67	0.00550387	Cluster1	Down
Eif3a	4.30096e-07	-0.153795	0.17	0.398	0.00555297	Cluster1	Down
Eif4a1	4.31705e-07	-0.180814	0.11	0.31	0.00557374	Cluster1	Down
Edem1	4.34421e-07	-0.198023	0.16	0.382	0.0056088	Cluster1	Down
Hint1	4.37919e-07	-0.25498	0.45	0.72	0.00565397	Cluster1	Down
Trib1	4.40774e-07	-0.178459	0.08	0.259	0.00569083	Cluster1	Down
Eif4a2	4.45442e-07	-0.206041	0.175	0.405	0.0057511	Cluster1	Down
Rpl12	4.51107e-07	-0.257182	0.545	0.821	0.00582424	Cluster1	Down
Srprb	4.54369e-07	-0.157447	0.19	0.429	0.00586635	Cluster1	Down
Cst3	4.67162e-07	-0.221908	0.75	0.972	0.00603153	Cluster1	Down
Txnip	4.87891e-07	-0.368081	0.34	0.567	0.00629916	Cluster1	Down
Sqstm1	4.88911e-07	-0.21949	0.44	0.732	0.00631233	Cluster1	Down
Trp53inp2	4.96837e-07	-0.193013	0.445	0.747	0.00641467	Cluster1	Down
Zc3h7b	4.99859e-07	-0.127249	0.075	0.256	0.00645368	Cluster1	Down
Hnrnpm	5.01165e-07	-0.158591	0.09	0.278	0.00647054	Cluster1	Down
Snx4	5.0663e-07	-0.175052	0.07	0.243	0.00654109	Cluster1	Down
Cited2	5.12399e-07	-0.168769	0.235	0.5	0.00661559	Cluster1	Down
Srsf1	5.13938e-07	-0.156245	0.2	0.445	0.00663546	Cluster1	Down
Smap2	5.1431e-07	-0.180911	0.25	0.524	0.00664026	Cluster1	Down
Cyb5a	5.23786e-07	-0.180669	0.155	0.378	0.0067626	Cluster1	Down
Tssc4	5.25411e-07	-0.158712	0.245	0.53	0.00678358	Cluster1	Down
Ddc	5.33662e-07	-0.231244	0.39	0.673	0.00689012	Cluster1	Down
Tuba1b	5.34132e-07	-0.223413	0.06	0.226	0.00689617	Cluster1	Down
Atp8b1	5.38401e-07	-0.123585	0.23	0.5	0.0069513	Cluster1	Down
Jtb	5.40125e-07	-0.151515	0.2	0.45	0.00697356	Cluster1	Down
Fbxl17	5.46254e-07	-0.13877	0.07	0.244	0.00705269	Cluster1	Down
Tmem27	5.58277e-07	-0.288523	0.61	0.832	0.00720791	Cluster1	Down
Rtn3	5.6409e-07	-0.164222	0.32	0.622	0.00728296	Cluster1	Down
Tbc1d15	5.69004e-07	-0.190728	0.095	0.283	0.00734641	Cluster1	Down
Atp5g1	5.70189e-07	-0.179331	0.345	0.639	0.00736172	Cluster1	Down
Tmx4	5.73174e-07	-0.165104	0.175	0.403	0.00740025	Cluster1	Down
Atp5g3	5.73789e-07	-0.2127	0.575	0.852	0.00740819	Cluster1	Down
Sorbs2	5.82436e-07	-0.161252	0.185	0.425	0.00751983	Cluster1	Down
Tmem163	5.85365e-07	-0.152551	0.12	0.32	0.00755765	Cluster1	Down
Srm	5.92103e-07	-0.153833	0.1	0.293	0.00764464	Cluster1	Down
1810037I17Rik	5.9945e-07	-0.122599	0.175	0.415	0.0077395	Cluster1	Down
6430548M08Rik	6.10149e-07	-0.187608	0.08	0.254	0.00787764	Cluster1	Down
Zfp706	6.19957e-07	-0.181414	0.19	0.428	0.00800426	Cluster1	Down
Eif1	6.21439e-07	-0.237265	0.615	0.892	0.0080234	Cluster1	Down
Tceal8	6.26374e-07	-0.191734	0.235	0.484	0.00808712	Cluster1	Down
Banf1	6.38812e-07	-0.143569	0.135	0.338	0.0082477	Cluster1	Down
Sec63	6.4274e-07	-0.204198	0.22	0.462	0.00829841	Cluster1	Down
Jade1	6.48829e-07	-0.181683	0.14	0.348	0.00837703	Cluster1	Down
Skap1	6.73494e-07	-0.15235	0.085	0.267	0.00869549	Cluster1	Down
Ppib	6.76709e-07	-0.218249	0.445	0.729	0.008737	Cluster1	Down
Rbm8a	6.7822e-07	-0.130739	0.105	0.303	0.0087565	Cluster1	Down
Mapk1	6.78557e-07	-0.158884	0.18	0.412	0.00876085	Cluster1	Down
Sel1l	6.8244e-07	-0.130625	0.25	0.521	0.00881099	Cluster1	Down
Wls	6.82602e-07	-0.169633	0.225	0.48	0.00881308	Cluster1	Down
Ywhae	6.88856e-07	-0.180245	0.48	0.77	0.00889382	Cluster1	Down
Tmed9	7.04857e-07	-0.211228	0.47	0.774	0.00910041	Cluster1	Down
Skp1a	7.17572e-07	-0.161826	0.195	0.423	0.00926457	Cluster1	Down
Arpc5l	7.21634e-07	-0.198878	0.185	0.419	0.00931701	Cluster1	Down
Usp19	7.29539e-07	-0.130097	0.115	0.315	0.00941908	Cluster1	Down
Amfr	7.30792e-07	-0.142796	0.195	0.446	0.00943526	Cluster1	Down
Maob	7.45931e-07	-0.142899	0.195	0.432	0.00963072	Cluster1	Down
Tmtc3	7.59293e-07	-0.132912	0.085	0.264	0.00980323	Cluster1	Down
Map2k1	7.60124e-07	-0.181629	0.065	0.233	0.00981396	Cluster1	Down
Tspan13	7.94411e-07	-0.232044	0.505	0.795	0.0102566	Cluster1	Down
Cltc	8.02373e-07	-0.223034	0.395	0.702	0.0103594	Cluster1	Down
Pdia3	8.1e-07	-0.155582	0.265	0.531	0.0104579	Cluster1	Down
Rnf6	8.25393e-07	-0.208316	0.1	0.281	0.0106566	Cluster1	Down
Copa	8.31892e-07	-0.193338	0.415	0.712	0.0107406	Cluster1	Down
Mpc2	8.40802e-07	-0.132182	0.24	0.511	0.0108556	Cluster1	Down
Alcam	8.68535e-07	-0.212145	0.07	0.233	0.0112137	Cluster1	Down
Cisd1	8.95511e-07	-0.140822	0.21	0.466	0.0115619	Cluster1	Down
Ocrl	9.0916e-07	-0.161632	0.05	0.206	0.0117382	Cluster1	Down
Ddx17	9.12454e-07	-0.168558	0.34	0.619	0.0117807	Cluster1	Down
Gstm5	9.19819e-07	-0.150491	0.02	0.152	0.0118758	Cluster1	Down
Pdhb	9.20672e-07	-0.156359	0.135	0.331	0.0118868	Cluster1	Down
Esd	9.23409e-07	-0.173771	0.22	0.467	0.0119221	Cluster1	Down
Tmem14c	9.38917e-07	-0.146689	0.09	0.27	0.0121224	Cluster1	Down
Cse1l	9.39698e-07	-0.215637	0.035	0.175	0.0121324	Cluster1	Down
Hnrnpdl	9.40086e-07	-0.177468	0.21	0.456	0.0121374	Cluster1	Down
Golim4	9.4294e-07	-0.133971	0.16	0.374	0.0121743	Cluster1	Down
Runx1t1	9.5275e-07	-0.139226	0.06	0.224	0.012301	Cluster1	Down
Necap1	9.55971e-07	-0.107487	0.08	0.257	0.0123425	Cluster1	Down
Ivns1abp	9.67282e-07	-0.181289	0.21	0.452	0.0124886	Cluster1	Down
Anp32e	9.69703e-07	-0.16987	0.12	0.324	0.0125198	Cluster1	Down
Trappc1	9.71787e-07	-0.103077	0.12	0.33	0.0125467	Cluster1	Down
Serinc1	9.80685e-07	-0.179909	0.48	0.795	0.0126616	Cluster1	Down
Papss2	9.81917e-07	-0.198491	0.58	0.832	0.0126775	Cluster1	Down
Tmed5	9.88686e-07	-0.12129	0.07	0.234	0.0127649	Cluster1	Down
Cd44	9.98207e-07	-0.18622	0.05	0.205	0.0128878	Cluster1	Down
Rwdd4a	1.00681e-06	-0.141613	0.135	0.341	0.0129989	Cluster1	Down
Tm9sf1	1.01694e-06	-0.177157	0.095	0.274	0.0131297	Cluster1	Down
Scamp4	1.0295e-06	-0.169754	0.075	0.244	0.0132919	Cluster1	Down
Xbp1	1.07764e-06	-0.195048	0.5	0.795	0.0139134	Cluster1	Down
B830017H08Rik	1.13491e-06	-0.151016	0.18	0.401	0.0146528	Cluster1	Down
Snrpe	1.14673e-06	-0.184285	0.055	0.21	0.0148054	Cluster1	Down
Rab1b	1.17801e-06	-0.136653	0.16	0.372	0.0152093	Cluster1	Down
Prkaca	1.21459e-06	-0.185595	0.17	0.391	0.0156816	Cluster1	Down
Tbcd	1.22788e-06	-0.18003	0.075	0.239	0.0158532	Cluster1	Down
Rpl6	1.2366e-06	-0.174768	0.34	0.628	0.0159657	Cluster1	Down
Maged2	1.26883e-06	-0.180588	0.13	0.331	0.0163819	Cluster1	Down
Sfxn2	1.27533e-06	-0.156122	0.075	0.237	0.0164657	Cluster1	Down
Atp6v0e2	1.28497e-06	-0.115262	0.235	0.506	0.0165903	Cluster1	Down
Tra2b	1.30068e-06	-0.177271	0.095	0.273	0.0167931	Cluster1	Down
Plekhb2	1.31566e-06	-0.161878	0.07	0.236	0.0169865	Cluster1	Down
Syt5	1.32877e-06	-0.165395	0.095	0.276	0.0171557	Cluster1	Down
Mat2b	1.35216e-06	-0.163432	0.065	0.226	0.0174577	Cluster1	Down
Coa3	1.35755e-06	-0.193082	0.355	0.646	0.0175273	Cluster1	Down
Rraga	1.38145e-06	-0.108044	0.195	0.435	0.0178359	Cluster1	Down
Pdyn	1.38257e-06	-0.452061	0.075	0.23	0.0178504	Cluster1	Down
Atp5h	1.42418e-06	-0.153456	0.395	0.673	0.0183876	Cluster1	Down
Ufm1	1.43113e-06	-0.181576	0.455	0.759	0.0184773	Cluster1	Down
Rps11	1.44461e-06	-0.234696	0.285	0.538	0.0186514	Cluster1	Down
Atp2a2	1.44671e-06	-0.173318	0.84	0.963	0.0186785	Cluster1	Down
Rassf3	1.45004e-06	-0.173533	0.04	0.18	0.0187214	Cluster1	Down
Ywhag	1.46682e-06	-0.138974	0.13	0.334	0.0189382	Cluster1	Down
Nop58	1.52122e-06	-0.160199	0.04	0.183	0.0196405	Cluster1	Down
F8a	1.52188e-06	-0.175479	0.05	0.199	0.019649	Cluster1	Down
Psmb4	1.53814e-06	-0.17936	0.415	0.72	0.019859	Cluster1	Down
Mapre1	1.55087e-06	-0.172163	0.13	0.32	0.0200233	Cluster1	Down
Psma1	1.56528e-06	-0.136985	0.21	0.453	0.0202094	Cluster1	Down
Atp2b1	1.57011e-06	-0.182634	0.16	0.364	0.0202717	Cluster1	Down
Ergic2	1.58613e-06	-0.0811085	0.125	0.33	0.0204786	Cluster1	Down
Igf1r	1.61399e-06	-0.166932	0.15	0.359	0.0208382	Cluster1	Down
Gjd2	1.61695e-06	-0.169342	0.34	0.635	0.0208764	Cluster1	Down
Adra2a	1.62212e-06	-0.121961	0.18	0.409	0.0209432	Cluster1	Down
Zzef1	1.63063e-06	-0.157764	0.085	0.257	0.021053	Cluster1	Down
Cisd2	1.64101e-06	-0.117056	0.155	0.375	0.0211871	Cluster1	Down
Ndufv2	1.64332e-06	-0.150124	0.27	0.544	0.021217	Cluster1	Down
Thoc3	1.65149e-06	-0.15312	0.03	0.165	0.0213224	Cluster1	Down
Eef1d	1.66112e-06	-0.121298	0.2	0.439	0.0214467	Cluster1	Down
Rab10	1.66301e-06	-0.124749	0.11	0.295	0.0214711	Cluster1	Down
Mageh1	1.67514e-06	-0.178382	0.345	0.626	0.0216277	Cluster1	Down
Copb2	1.67598e-06	-0.158279	0.32	0.601	0.0216386	Cluster1	Down
Parp8	1.68588e-06	-0.158522	0.025	0.155	0.0217663	Cluster1	Down
Cops3	1.76343e-06	-0.105268	0.155	0.372	0.0227677	Cluster1	Down
Naca	1.80477e-06	-0.141648	0.36	0.641	0.0233013	Cluster1	Down
Car10	1.80614e-06	-0.118833	0.115	0.307	0.0233191	Cluster1	Down
Trabd	1.80796e-06	-0.205582	0.32	0.587	0.0233426	Cluster1	Down
Sf3b1	1.84736e-06	-0.168201	0.225	0.459	0.0238512	Cluster1	Down
Ddb1	1.85306e-06	-0.168872	0.355	0.646	0.0239248	Cluster1	Down
Glrx2	1.85374e-06	-0.131276	0.04	0.185	0.0239336	Cluster1	Down
Srp19	1.85673e-06	-0.127056	0.13	0.335	0.0239722	Cluster1	Down
Polr3k	1.88102e-06	-0.137988	0.1	0.28	0.0242858	Cluster1	Down
Ids	1.8829e-06	-0.207095	0.43	0.74	0.0243101	Cluster1	Down
Nelfe	1.89718e-06	-0.178761	0.075	0.239	0.0244945	Cluster1	Down
Ube2d2a	1.91364e-06	-0.159746	0.08	0.246	0.024707	Cluster1	Down
Vmp1	1.96128e-06	-0.150907	0.045	0.186	0.025322	Cluster1	Down
Naa38	1.97969e-06	-0.162001	0.165	0.378	0.0255598	Cluster1	Down
Zwint	1.98305e-06	-0.112607	0.13	0.328	0.0256031	Cluster1	Down
Abce1	2.0098e-06	-0.186608	0.07	0.23	0.0259486	Cluster1	Down
Vps29	2.02035e-06	-0.168202	0.13	0.322	0.0260847	Cluster1	Down
Gak	2.02389e-06	-0.149984	0.05	0.2	0.0261304	Cluster1	Down
Ky	2.04903e-06	-0.124039	0.055	0.206	0.026455	Cluster1	Down
Pde5a	2.07276e-06	-0.180508	0.245	0.497	0.0267615	Cluster1	Down
Pgap1	2.07308e-06	-0.12863	0.08	0.249	0.0267655	Cluster1	Down
Mthfd1	2.08103e-06	-0.168595	0.07	0.229	0.0268681	Cluster1	Down
Atp5a1	2.09037e-06	-0.238109	0.525	0.811	0.0269888	Cluster1	Down
Slc31a1	2.09967e-06	-0.142103	0.055	0.207	0.0271088	Cluster1	Down
Herpud1	2.10012e-06	-0.133852	0.32	0.602	0.0271147	Cluster1	Down
Hsbp1	2.13208e-06	-0.136431	0.26	0.531	0.0275273	Cluster1	Down
Mdh2	2.13768e-06	-0.169662	0.33	0.605	0.0275996	Cluster1	Down
Csde1	2.21715e-06	-0.163401	0.285	0.534	0.0286256	Cluster1	Down
Dad1	2.26902e-06	-0.214701	0.685	0.895	0.0292953	Cluster1	Down
Lrrc59	2.27523e-06	-0.139822	0.25	0.507	0.0293755	Cluster1	Down
Sri	2.29673e-06	-0.134756	0.095	0.273	0.0296531	Cluster1	Down
Sdcbp	2.30104e-06	-0.124085	0.195	0.433	0.0297087	Cluster1	Down
Armc1	2.36965e-06	-0.109309	0.075	0.241	0.0305945	Cluster1	Down
Rab14	2.36977e-06	-0.118903	0.35	0.639	0.0305961	Cluster1	Down
Ift57	2.37046e-06	-0.173766	0.14	0.341	0.030605	Cluster1	Down
Prdx5	2.40158e-06	-0.148063	0.165	0.376	0.0310067	Cluster1	Down
Lats1	2.44469e-06	-0.121955	0.085	0.256	0.0315633	Cluster1	Down
Pcbp1	2.45059e-06	-0.141114	0.36	0.634	0.0316395	Cluster1	Down
Gmds	2.45158e-06	-0.113516	0.11	0.3	0.0316523	Cluster1	Down
Rab18	2.48121e-06	-0.156213	0.205	0.44	0.0320349	Cluster1	Down
Ube2a	2.49625e-06	-0.151958	0.075	0.234	0.0322291	Cluster1	Down
Zfp9	2.5443e-06	-0.132881	0.04	0.179	0.0328495	Cluster1	Down
Hars	2.5649e-06	-0.155641	0.05	0.192	0.0331154	Cluster1	Down
Nbas	2.5679e-06	-0.17094	0.07	0.224	0.0331541	Cluster1	Down
Cog6	2.57091e-06	-0.155601	0.125	0.318	0.0331931	Cluster1	Down
Stx12	2.58652e-06	-0.13909	0.055	0.202	0.0333946	Cluster1	Down
Pde4dip	2.60154e-06	-0.10262	0.205	0.439	0.0335885	Cluster1	Down
Mrpl20	2.64842e-06	-0.0754937	0.145	0.357	0.0341938	Cluster1	Down
Dld	2.70484e-06	-0.179514	0.135	0.325	0.0349222	Cluster1	Down
Bhlhb9	2.82565e-06	-0.167464	0.04	0.178	0.0364819	Cluster1	Down
Psmb5	2.83388e-06	-0.167552	0.025	0.151	0.0365882	Cluster1	Down
Dhdds	2.85006e-06	-0.116292	0.215	0.455	0.0367971	Cluster1	Down
Ndufb3	2.85981e-06	-0.123518	0.165	0.374	0.036923	Cluster1	Down
1500011B03Rik	2.86535e-06	-0.143639	0.145	0.348	0.0369946	Cluster1	Down
Tfg	2.92321e-06	-0.151956	0.19	0.415	0.0377415	Cluster1	Down
Tgfbrap1	2.92854e-06	-0.122981	0.025	0.152	0.0378104	Cluster1	Down
Trim39	2.95542e-06	-0.129016	0.025	0.151	0.0381574	Cluster1	Down
Mcm6	3.00568e-06	-0.227655	0.015	0.131	0.0388063	Cluster1	Down
Rpa1	3.0448e-06	-0.138534	0.065	0.22	0.0393115	Cluster1	Down
Mff	3.05198e-06	-0.162299	0.14	0.328	0.0394042	Cluster1	Down
Nol7	3.08348e-06	-0.148431	0.14	0.339	0.0398108	Cluster1	Down
Tmem39a	3.15494e-06	-0.135064	0.12	0.305	0.0407334	Cluster1	Down
Immp1l	3.17737e-06	-0.126639	0.135	0.331	0.041023	Cluster1	Down
Smim14	3.19841e-06	-0.217789	0.485	0.763	0.0412947	Cluster1	Down
Slc3a2	3.21985e-06	-0.105293	0.185	0.406	0.0415714	Cluster1	Down
Fen1	3.29505e-06	-0.16237	0.005	0.111	0.0425423	Cluster1	Down
Esrp1	3.30206e-06	-0.117076	0.17	0.391	0.0426329	Cluster1	Down
Gse1	3.3448e-06	-0.11667	0.18	0.403	0.0431847	Cluster1	Down
H13	3.37043e-06	-0.180099	0.455	0.77	0.0435156	Cluster1	Down
Hnrnph1	3.399e-06	-0.144672	0.185	0.403	0.0438844	Cluster1	Down
Atp6v1a	3.43877e-06	-0.141198	0.28	0.548	0.0443979	Cluster1	Down
Rrbp1	3.68047e-06	-0.190224	0.445	0.726	0.0475185	Cluster1	Down
Dnajc9	3.73435e-06	-0.145844	0.025	0.149	0.0482141	Cluster1	Down
Magt1	3.74893e-06	-0.217591	0.485	0.766	0.0484025	Cluster1	Down
Lpp	3.76989e-06	-0.152043	0.12	0.305	0.0486731	Cluster1	Down
Sdha	3.79803e-06	-0.122856	0.26	0.517	0.0490363	Cluster1	Down
Mrps12	3.80433e-06	-0.122737	0.32	0.611	0.0491177	Cluster1	Down
Dut	3.81534e-06	-0.206393	0.14	0.324	0.0492598	Cluster1	Down
Pcna	9.10211e-09	-0.279779	0.044	0.163	0.000117517	Cluster2	Down
Gnas	4.2923e-08	-0.2137	0.951	0.946	0.000554178	Cluster2	Down
Top2a	2.55355e-07	-0.255238	0.003	0.072	0.00329689	Cluster2	Down
Pbk	5.36363e-07	-0.231453	0	0.062	0.00692499	Cluster2	Down
Cks1b	6.12623e-07	-0.212502	0.113	0.245	0.00790958	Cluster2	Down
Tcf19	8.09212e-07	-0.212587	0.015	0.093	0.0104477	Cluster2	Down
Mcm4	1.8242e-06	-0.113691	0.015	0.091	0.0235522	Cluster2	Down
Mcm5	3.17669e-06	-0.132087	0.01	0.078	0.0410142	Cluster2	Down
Hsp90b1	6.15319e-42	0.633011	0.992	0.829	7.94439e-38	Cluster3	Up
Hspa5	7.09393e-32	0.49087	0.992	0.933	9.15898e-28	Cluster3	Up
Ssr3	1.52179e-30	0.5281	0.935	0.64	1.96479e-26	Cluster3	Up
Sdf2l1	1.21864e-26	0.522193	0.893	0.542	1.57339e-22	Cluster3	Up
Manf	8.74214e-26	0.406144	0.992	0.889	1.1287e-21	Cluster3	Up
Sep15	1.63829e-24	0.4405	0.977	0.771	2.1152e-20	Cluster3	Up
Gng12	1.84917e-24	0.437134	0.992	0.84	2.38747e-20	Cluster3	Up
Dnajb9	5.95408e-23	0.456648	0.916	0.609	7.68731e-19	Cluster3	Up
Ero1lb	8.80605e-22	0.398047	1	0.939	1.13695e-17	Cluster3	Up
Pdia6	6.25062e-21	0.374247	0.992	0.879	8.07017e-17	Cluster3	Up
Cpe	4.45939e-20	0.208502	1	0.998	5.75752e-16	Cluster3	Up
Morf4l2	6.43103e-19	0.419616	0.71	0.372	8.30311e-15	Cluster3	Up
Gnas	7.99225e-19	0.298821	1	0.927	1.03188e-14	Cluster3	Up
Gfpt1	9.02284e-19	0.385141	0.943	0.679	1.16494e-14	Cluster3	Up
Clptm1l	1.59091e-18	0.334403	0.844	0.47	2.05402e-14	Cluster3	Up
Dnajc3	3.54598e-18	0.343104	0.969	0.788	4.57822e-14	Cluster3	Up
Spcs1	1.48657e-17	0.3838	0.924	0.671	1.91931e-13	Cluster3	Up
Scg3	1.58024e-17	0.316846	0.992	0.928	2.04025e-13	Cluster3	Up
Nucb2	2.01645e-17	0.428918	0.802	0.495	2.60344e-13	Cluster3	Up
Lman1	5.13736e-17	0.324442	0.966	0.779	6.63284e-13	Cluster3	Up
Creld2	5.8902e-17	0.427547	0.809	0.522	7.60484e-13	Cluster3	Up
Spcs3	2.17257e-16	0.332899	0.943	0.676	2.80501e-12	Cluster3	Up
Cmas	3.15003e-16	0.280388	0.622	0.296	4.06701e-12	Cluster3	Up
P4hb	3.90673e-16	0.270828	0.996	0.919	5.04398e-12	Cluster3	Up
Papss1	4.19914e-16	0.297921	0.519	0.229	5.42151e-12	Cluster3	Up
Spcs2	5.30611e-16	0.297585	0.985	0.818	6.85072e-12	Cluster3	Up
Tm9sf2	9.36382e-16	0.342922	0.576	0.28	1.20896e-11	Cluster3	Up
Tmem65	1.59954e-15	0.321647	0.832	0.514	2.06517e-11	Cluster3	Up
Erp44	2.27297e-15	0.327359	0.718	0.433	2.93463e-11	Cluster3	Up
Cd200	2.56012e-15	0.325117	0.443	0.184	3.30538e-11	Cluster3	Up
Scg2	3.14994e-15	0.270481	1	1	4.06688e-11	Cluster3	Up
Iapp	3.64094e-15	0.191966	1	1	4.70081e-11	Cluster3	Up
Ssr2	4.33321e-15	0.309539	0.931	0.707	5.59461e-11	Cluster3	Up
Rpn1	5.38142e-15	0.374392	0.92	0.679	6.94795e-11	Cluster3	Up
Pdia4	6.67107e-15	0.321324	0.515	0.238	8.61302e-11	Cluster3	Up
Sec23b	7.46267e-15	0.288105	0.752	0.414	9.63506e-11	Cluster3	Up
Pdia3	1.1307e-14	0.289035	0.698	0.38	1.45985e-10	Cluster3	Up
Dnajb11	1.2907e-14	0.322081	0.695	0.393	1.66642e-10	Cluster3	Up
Tspan13	1.3135e-14	0.322969	0.889	0.667	1.69586e-10	Cluster3	Up
Pam	2.349e-14	0.344889	0.87	0.597	3.0328e-10	Cluster3	Up
Eif4a2	2.8298e-14	0.335805	0.553	0.273	3.65355e-10	Cluster3	Up
Tvp23b	4.96162e-14	0.286346	0.676	0.371	6.40595e-10	Cluster3	Up
Ufm1	6.09486e-14	0.301655	0.878	0.615	7.86907e-10	Cluster3	Up
Tram1	6.85129e-14	0.3024	0.954	0.78	8.84571e-10	Cluster3	Up
Mdh1	6.86024e-14	0.323495	0.901	0.664	8.85726e-10	Cluster3	Up
Ssr4	8.2873e-14	0.281617	0.989	0.917	1.06997e-09	Cluster3	Up
Rpl10	8.77881e-14	0.342825	0.863	0.6	1.13343e-09	Cluster3	Up
Rpl15	8.86811e-14	0.285633	0.466	0.206	1.14496e-09	Cluster3	Up
Ptprn	1.02954e-13	0.327705	0.977	0.827	1.32923e-09	Cluster3	Up
Scfd1	1.20885e-13	0.234183	0.55	0.26	1.56075e-09	Cluster3	Up
Ddost	1.50236e-13	0.290649	0.954	0.751	1.9397e-09	Cluster3	Up
Tmem27	1.75866e-13	0.368129	0.912	0.731	2.27061e-09	Cluster3	Up
Eif4g2	2.85141e-13	0.340215	0.927	0.693	3.68145e-09	Cluster3	Up
Ostc	3.10378e-13	0.313555	0.954	0.723	4.00729e-09	Cluster3	Up
Saraf	3.28094e-13	0.320191	0.897	0.659	4.23602e-09	Cluster3	Up
Ppia	3.66405e-13	0.326879	0.504	0.246	4.73065e-09	Cluster3	Up
Ptprn2	5.08811e-13	0.29232	0.947	0.706	6.56926e-09	Cluster3	Up
Hsd17b12	5.70117e-13	0.265174	0.515	0.248	7.36078e-09	Cluster3	Up
Scp2	6.51121e-13	0.23677	0.374	0.148	8.40662e-09	Cluster3	Up
Dnajc10	7.98777e-13	0.269942	0.481	0.224	1.0313e-08	Cluster3	Up
Mcfd2	8.45004e-13	0.242825	0.561	0.274	1.09098e-08	Cluster3	Up
Txnip	1.11546e-12	0.531935	0.668	0.455	1.44018e-08	Cluster3	Up
Ddx50	1.63567e-12	0.313102	0.656	0.38	2.11182e-08	Cluster3	Up
Selk	1.78348e-12	0.284663	0.943	0.801	2.30266e-08	Cluster3	Up
Glt8d1	1.83501e-12	0.277542	0.508	0.249	2.36918e-08	Cluster3	Up
Psma3	2.00935e-12	0.210151	0.267	0.086	2.59427e-08	Cluster3	Up
Rnf130	2.11195e-12	0.299894	0.851	0.579	2.72673e-08	Cluster3	Up
Srp9	2.37764e-12	0.287931	0.615	0.327	3.06978e-08	Cluster3	Up
Rab1	2.3883e-12	0.286827	0.844	0.603	3.08354e-08	Cluster3	Up
Maged1	2.89382e-12	0.254507	0.989	0.896	3.73621e-08	Cluster3	Up
Golph3	2.91136e-12	0.26743	0.637	0.346	3.75886e-08	Cluster3	Up
Ube2e1	3.06017e-12	0.311605	0.458	0.223	3.95098e-08	Cluster3	Up
Ppp1r15b	3.55093e-12	0.163897	0.252	0.076	4.58461e-08	Cluster3	Up
Mageh1	4.30957e-12	0.295548	0.763	0.483	5.56409e-08	Cluster3	Up
Slc37a3	4.44119e-12	0.199654	0.324	0.121	5.73402e-08	Cluster3	Up
Tmbim4	4.91599e-12	0.265542	0.695	0.403	6.34704e-08	Cluster3	Up
Sec24d	5.15733e-12	0.266368	0.523	0.259	6.65863e-08	Cluster3	Up
Syt4	5.89892e-12	0.281825	0.668	0.403	7.6161e-08	Cluster3	Up
Prdx1	6.40013e-12	0.255501	0.763	0.464	8.26321e-08	Cluster3	Up
Zfp9	6.8572e-12	0.175876	0.279	0.095	8.85333e-08	Cluster3	Up
Ubr4	7.06433e-12	0.304527	0.763	0.453	9.12076e-08	Cluster3	Up
Copb1	9.89192e-12	0.269903	0.66	0.369	1.27715e-07	Cluster3	Up
Bet1	1.43875e-11	0.255175	0.615	0.354	1.85757e-07	Cluster3	Up
Rpn2	1.60533e-11	0.264485	0.962	0.816	2.07264e-07	Cluster3	Up
Ppapdc1b	1.71752e-11	0.242961	0.653	0.357	2.21749e-07	Cluster3	Up
Mogs	2.00455e-11	0.219456	0.431	0.195	2.58807e-07	Cluster3	Up
Sec61b	2.16331e-11	0.243485	0.973	0.847	2.79305e-07	Cluster3	Up
Rps16	2.38356e-11	0.219543	0.725	0.431	3.07742e-07	Cluster3	Up
Tfg	2.77741e-11	0.235219	0.553	0.288	3.58592e-07	Cluster3	Up
Nop58	2.85217e-11	0.143487	0.282	0.098	3.68244e-07	Cluster3	Up
Srsf1	3.32347e-11	0.200172	0.592	0.308	4.29093e-07	Cluster3	Up
Chgb	4.0438e-11	0.249322	0.973	0.9	5.22095e-07	Cluster3	Up
Serinc1	4.04902e-11	0.257731	0.897	0.656	5.22769e-07	Cluster3	Up
Slc35b1	4.29595e-11	0.250865	0.786	0.516	5.5465e-07	Cluster3	Up
Atp8b1	4.3044e-11	0.226712	0.637	0.36	5.55741e-07	Cluster3	Up
Sphkap	5.44608e-11	0.29443	0.263	0.093	7.03144e-07	Cluster3	Up
Edem3	5.7392e-11	0.226377	0.408	0.185	7.40989e-07	Cluster3	Up
Ell2	6.15381e-11	0.213241	0.454	0.213	7.94518e-07	Cluster3	Up
Pcsk1	6.36808e-11	0.339835	0.63	0.374	8.22183e-07	Cluster3	Up
Rpl10a	9.18225e-11	0.198121	0.378	0.164	1.18552e-06	Cluster3	Up
Copa	9.73633e-11	0.273896	0.832	0.57	1.25706e-06	Cluster3	Up
Sec11c	1.1175e-10	0.259161	0.916	0.746	1.4428e-06	Cluster3	Up
Ssr1	1.37975e-10	0.259918	0.847	0.573	1.7814e-06	Cluster3	Up
Serp1	1.70793e-10	0.213605	0.969	0.889	2.20511e-06	Cluster3	Up
Cad	1.72468e-10	0.190078	0.347	0.15	2.22674e-06	Cluster3	Up
Dad1	1.73475e-10	0.238462	0.954	0.805	2.23973e-06	Cluster3	Up
Arcn1	1.84326e-10	0.231286	0.588	0.33	2.37983e-06	Cluster3	Up
Kdelr2	2.05374e-10	0.259864	0.836	0.579	2.65158e-06	Cluster3	Up
Rpl7a	2.20859e-10	0.254282	0.855	0.643	2.85152e-06	Cluster3	Up
Ndufa4	2.24395e-10	0.260637	0.786	0.536	2.89716e-06	Cluster3	Up
March6	2.32627e-10	0.192702	0.401	0.178	3.00345e-06	Cluster3	Up
Vimp	2.54692e-10	0.241933	0.863	0.629	3.28833e-06	Cluster3	Up
Tceal8	2.69868e-10	0.270077	0.607	0.357	3.48427e-06	Cluster3	Up
4833439L19Rik	2.74893e-10	0.24171	0.706	0.424	3.54915e-06	Cluster3	Up
Rps6	2.78891e-10	0.320841	0.63	0.382	3.60077e-06	Cluster3	Up
Snhg18	2.79126e-10	0.181322	0.302	0.117	3.6038e-06	Cluster3	Up
Uba5	3.27716e-10	0.213428	0.718	0.435	4.23114e-06	Cluster3	Up
Psma2	3.39981e-10	0.194364	0.588	0.321	4.38949e-06	Cluster3	Up
Trabd	3.52963e-10	0.239663	0.725	0.447	4.55711e-06	Cluster3	Up
Sf3b1	3.60524e-10	0.242272	0.588	0.333	4.65473e-06	Cluster3	Up
Sec16a	3.68304e-10	0.142702	0.576	0.299	4.75517e-06	Cluster3	Up
Rraga	4.33396e-10	0.198744	0.565	0.307	5.59558e-06	Cluster3	Up
Srm	4.42736e-10	0.18708	0.405	0.187	5.71617e-06	Cluster3	Up
Rpl36al	4.7165e-10	0.204827	0.63	0.34	6.08948e-06	Cluster3	Up
Chid1	4.83918e-10	0.180541	0.447	0.213	6.24787e-06	Cluster3	Up
Actr3	4.85931e-10	0.15083	0.424	0.199	6.27385e-06	Cluster3	Up
Paip2b	5.02549e-10	0.134745	0.134	0.026	6.48841e-06	Cluster3	Up
Bhlha15	5.08784e-10	0.168969	0.416	0.195	6.56891e-06	Cluster3	Up
Psma4	5.54765e-10	0.182892	0.191	0.056	7.16257e-06	Cluster3	Up
Syvn1	5.72315e-10	0.223681	0.393	0.185	7.38916e-06	Cluster3	Up
G6pc2	6.42728e-10	0.251859	1	0.981	8.29827e-06	Cluster3	Up
Rpl27a	6.97833e-10	0.220885	0.63	0.369	9.00973e-06	Cluster3	Up
Ids	7.28461e-10	0.245526	0.878	0.587	9.40516e-06	Cluster3	Up
Sec31a	8.57259e-10	0.24441	0.786	0.495	1.10681e-05	Cluster3	Up
Degs1	9.10831e-10	0.239844	0.744	0.45	1.17597e-05	Cluster3	Up
Pcsk2	9.2234e-10	0.195473	1	0.983	1.19083e-05	Cluster3	Up
Copb2	9.66578e-10	0.208883	0.74	0.456	1.24795e-05	Cluster3	Up
Hapln4	1.02794e-09	0.224044	0.553	0.308	1.32717e-05	Cluster3	Up
Ndufb3	1.15216e-09	0.242014	0.485	0.263	1.48755e-05	Cluster3	Up
Ppa1	1.23797e-09	0.177814	0.435	0.209	1.59834e-05	Cluster3	Up
Akr1a1	1.38638e-09	0.243196	0.847	0.607	1.78996e-05	Cluster3	Up
Pak3	1.52723e-09	0.217121	0.66	0.394	1.97181e-05	Cluster3	Up
Tpt1	1.57539e-09	0.288344	0.958	0.81	2.03399e-05	Cluster3	Up
Hnrnph1	1.59705e-09	0.225391	0.527	0.285	2.06196e-05	Cluster3	Up
Sec61a1	1.61234e-09	0.239543	0.95	0.751	2.08169e-05	Cluster3	Up
Rps27a	1.74566e-09	0.268246	0.866	0.653	2.25382e-05	Cluster3	Up
Tm9sf4	1.80957e-09	0.159724	0.344	0.15	2.33633e-05	Cluster3	Up
Msi2	1.89337e-09	0.16213	0.611	0.341	2.44453e-05	Cluster3	Up
Ift57	2.00056e-09	0.23237	0.454	0.232	2.58292e-05	Cluster3	Up
Trappc1	2.07672e-09	0.153384	0.439	0.22	2.68126e-05	Cluster3	Up
Wac	2.422e-09	0.143404	0.263	0.1	3.12705e-05	Cluster3	Up
Cks1b	2.43065e-09	0.125792	0.321	0.134	3.13822e-05	Cluster3	Up
Gapdh	2.61157e-09	0.20122	0.294	0.125	3.3718e-05	Cluster3	Up
Cflar	2.69098e-09	0.154213	0.29	0.121	3.47432e-05	Cluster3	Up
Rab2a	2.73596e-09	0.216123	0.813	0.569	3.5324e-05	Cluster3	Up
Scg5	2.79072e-09	0.177823	0.977	0.893	3.6031e-05	Cluster3	Up
Hap1	3.05663e-09	0.265683	0.702	0.455	3.94641e-05	Cluster3	Up
Hyou1	3.1011e-09	0.20462	0.489	0.257	4.00383e-05	Cluster3	Up
Hnrnpab	3.13554e-09	0.224634	0.714	0.433	4.0483e-05	Cluster3	Up
Arfgap3	3.32096e-09	0.232821	0.523	0.291	4.2877e-05	Cluster3	Up
Actr10	3.52492e-09	0.172525	0.454	0.229	4.55102e-05	Cluster3	Up
Emc7	3.55296e-09	0.162162	0.469	0.241	4.58723e-05	Cluster3	Up
Rpl7	3.66349e-09	0.240751	0.752	0.503	4.72993e-05	Cluster3	Up
Fkbp11	3.66622e-09	0.243111	0.824	0.569	4.73346e-05	Cluster3	Up
Tm4sf4	4.02389e-09	0.238494	0.87	0.678	5.19525e-05	Cluster3	Up
Tmtc3	4.04853e-09	0.177919	0.359	0.17	5.22705e-05	Cluster3	Up
Mcts1	4.34994e-09	0.121369	0.385	0.174	5.61621e-05	Cluster3	Up
Ubfd1	4.49999e-09	0.172434	0.305	0.129	5.80993e-05	Cluster3	Up
Lztr1	4.92481e-09	0.1452	0.286	0.118	6.35842e-05	Cluster3	Up
Snd1	4.94413e-09	0.189062	0.485	0.255	6.38337e-05	Cluster3	Up
Rab18	5.06088e-09	0.210196	0.557	0.319	6.5341e-05	Cluster3	Up
Actr1b	5.09435e-09	0.13564	0.271	0.104	6.57731e-05	Cluster3	Up
Canx	5.19657e-09	0.242732	0.962	0.847	6.70929e-05	Cluster3	Up
Hspa13	5.47303e-09	0.218616	0.603	0.361	7.06623e-05	Cluster3	Up
Atf6	5.77471e-09	0.16166	0.469	0.243	7.45572e-05	Cluster3	Up
Sec11a	5.78766e-09	0.193202	0.603	0.346	7.47245e-05	Cluster3	Up
Ndufc2	6.16232e-09	0.216385	0.771	0.528	7.95617e-05	Cluster3	Up
Tm9sf1	6.28534e-09	0.177034	0.37	0.179	8.11501e-05	Cluster3	Up
Dhrs7	7.41786e-09	0.128102	0.359	0.16	9.57719e-05	Cluster3	Up
Alg11	7.57659e-09	0.123115	0.21	0.072	9.78214e-05	Cluster3	Up
Arfip1	7.81083e-09	0.165992	0.374	0.176	0.000100846	Cluster3	Up
Slc35g2	8.47497e-09	0.174578	0.351	0.165	0.00010942	Cluster3	Up
Snx5	8.67555e-09	0.188375	0.504	0.279	0.00011201	Cluster3	Up
Dennd2d	8.86854e-09	0.142799	0.279	0.115	0.000114502	Cluster3	Up
Surf4	1.00545e-08	0.208288	0.954	0.829	0.000129813	Cluster3	Up
Cmbl	1.02205e-08	0.133561	0.218	0.076	0.000131956	Cluster3	Up
Cope	1.06198e-08	0.210453	0.943	0.754	0.000137112	Cluster3	Up
Trmt6	1.10713e-08	0.136246	0.294	0.126	0.000142941	Cluster3	Up
Rnf11	1.18376e-08	0.196964	0.378	0.188	0.000152836	Cluster3	Up
Pde3b	1.20587e-08	0.133376	0.34	0.154	0.00015569	Cluster3	Up
Vkorc1	1.2557e-08	0.18969	0.798	0.539	0.000162124	Cluster3	Up
Ggcx	1.31216e-08	0.136262	0.328	0.148	0.000169412	Cluster3	Up
Ganab	1.32657e-08	0.225139	0.63	0.377	0.000171273	Cluster3	Up
Zfp28	1.33893e-08	0.0633842	0.05	0	0.000172869	Cluster3	Up
Armc10	1.34273e-08	0.168754	0.244	0.097	0.000173359	Cluster3	Up
Gnai3	1.38195e-08	0.174863	0.401	0.201	0.000178423	Cluster3	Up
Hsbp1	1.43352e-08	0.149765	0.683	0.385	0.000185081	Cluster3	Up
Rchy1	1.53368e-08	0.148911	0.37	0.176	0.000198014	Cluster3	Up
Tcp1	1.55866e-08	0.180875	0.385	0.19	0.000201238	Cluster3	Up
Slc25a4	1.60062e-08	0.222751	0.588	0.355	0.000206656	Cluster3	Up
Laptm4a	1.62478e-08	0.207926	0.92	0.731	0.000209775	Cluster3	Up
Tmem167	1.66494e-08	0.185874	0.58	0.333	0.000214961	Cluster3	Up
Nme2	1.6784e-08	0.194209	0.908	0.774	0.000216698	Cluster3	Up
Slc35f5	1.71133e-08	0.182282	0.496	0.268	0.00022095	Cluster3	Up
Fam135a	1.73263e-08	0.157786	0.454	0.238	0.0002237	Cluster3	Up
Plekha3	1.75656e-08	0.158134	0.244	0.095	0.00022679	Cluster3	Up
Pappa2	1.76324e-08	0.163179	0.233	0.089	0.000227652	Cluster3	Up
Clint1	1.76879e-08	0.220834	0.393	0.199	0.000228369	Cluster3	Up
Ocrl	1.78113e-08	0.179998	0.286	0.125	0.000229962	Cluster3	Up
Cox7c	1.78161e-08	0.166724	0.721	0.441	0.000230024	Cluster3	Up
Slc33a1	1.87554e-08	0.205517	0.641	0.402	0.000242152	Cluster3	Up
Uqcrh	2.03281e-08	0.151544	0.74	0.46	0.000262456	Cluster3	Up
Trappc13	2.04414e-08	0.147854	0.389	0.188	0.000263919	Cluster3	Up
Ibtk	2.18388e-08	0.179457	0.393	0.199	0.000281961	Cluster3	Up
Maged2	2.18961e-08	0.190193	0.431	0.227	0.000282701	Cluster3	Up
Tmco1	2.18976e-08	0.151571	0.58	0.332	0.00028272	Cluster3	Up
Cox8a	2.19673e-08	0.219769	0.866	0.642	0.00028362	Cluster3	Up
Hapln1	2.20801e-08	0.137407	0.214	0.078	0.000285076	Cluster3	Up
Prkacb	2.22555e-08	0.222824	0.912	0.707	0.000287341	Cluster3	Up
Pdyn	2.23226e-08	0.36324	0.309	0.15	0.000288207	Cluster3	Up
Tm9sf3	2.23858e-08	0.232543	0.836	0.589	0.000289023	Cluster3	Up
Bcap31	2.4959e-08	0.12819	0.351	0.168	0.000322246	Cluster3	Up
Tmed9	2.63815e-08	0.206121	0.882	0.636	0.000340611	Cluster3	Up
Gale	2.81174e-08	0.126139	0.378	0.181	0.000363024	Cluster3	Up
Tpd52	2.81607e-08	0.152446	0.641	0.388	0.000363583	Cluster3	Up
Eif1	2.89703e-08	0.208308	0.947	0.783	0.000374036	Cluster3	Up
Slc7a14	2.91121e-08	0.203149	0.668	0.414	0.000375867	Cluster3	Up
Tra2b	3.08535e-08	0.163224	0.366	0.179	0.00039835	Cluster3	Up
Hars	3.2541e-08	0.149937	0.271	0.115	0.000420137	Cluster3	Up
Abce1	3.31591e-08	0.19854	0.313	0.146	0.000428117	Cluster3	Up
Tsc22d1	3.33261e-08	0.186707	0.607	0.369	0.000430273	Cluster3	Up
Rabggtb	3.40857e-08	0.176267	0.466	0.249	0.000440081	Cluster3	Up
Slc16a10	3.43089e-08	0.242044	0.725	0.47	0.000442962	Cluster3	Up
Prom1	3.4925e-08	0.188351	0.45	0.241	0.000450917	Cluster3	Up
Ndufs4	3.60055e-08	0.163	0.332	0.159	0.000464867	Cluster3	Up
Kcnip1	3.63247e-08	0.169387	0.382	0.192	0.000468988	Cluster3	Up
Fam216a	3.7061e-08	0.164324	0.359	0.174	0.000478494	Cluster3	Up
Gpx3	3.73411e-08	0.277284	0.313	0.148	0.00048211	Cluster3	Up
Muc4	3.8652e-08	0.157732	0.294	0.136	0.000499036	Cluster3	Up
Slc35e1	3.92419e-08	0.218836	0.427	0.235	0.000506653	Cluster3	Up
Rgs2	3.9484e-08	0.377957	0.832	0.653	0.000509778	Cluster3	Up
Srp19	3.94845e-08	0.161857	0.439	0.229	0.000509785	Cluster3	Up
Tardbp	4.09778e-08	0.14041	0.408	0.209	0.000529064	Cluster3	Up
Ube2j1	4.46864e-08	0.144156	0.504	0.276	0.000576946	Cluster3	Up
Atp5g1	4.52394e-08	0.212337	0.737	0.508	0.000584086	Cluster3	Up
C1galt1c1	4.6423e-08	0.144742	0.382	0.188	0.000599368	Cluster3	Up
Alkbh5	4.9132e-08	0.190744	0.439	0.234	0.000634343	Cluster3	Up
Sar1a	5.29305e-08	0.21441	0.847	0.615	0.000683386	Cluster3	Up
Fam46a	5.30086e-08	0.242229	0.408	0.218	0.000684393	Cluster3	Up
Rexo2	5.64052e-08	0.135199	0.523	0.291	0.000728248	Cluster3	Up
Bex2	5.71872e-08	0.234254	0.782	0.536	0.000738344	Cluster3	Up
Slc25a3	5.93046e-08	0.217249	0.935	0.715	0.000765682	Cluster3	Up
Mapk10	6.01257e-08	0.144145	0.244	0.101	0.000776283	Cluster3	Up
Rpl41	6.26093e-08	0.191529	0.992	0.931	0.000808349	Cluster3	Up
Nelfb	6.42732e-08	0.161152	0.313	0.146	0.000829831	Cluster3	Up
Hid1	6.47472e-08	0.198487	0.561	0.336	0.000835951	Cluster3	Up
Pex3	6.75131e-08	0.111232	0.225	0.087	0.000871661	Cluster3	Up
Lrrc59	6.75467e-08	0.17068	0.626	0.379	0.000872095	Cluster3	Up
Sec22b	6.76517e-08	0.194213	0.527	0.318	0.000873451	Cluster3	Up
Uso1	6.7918e-08	0.213907	0.733	0.512	0.000876889	Cluster3	Up
Tmem263	6.88023e-08	0.159407	0.511	0.288	0.000888307	Cluster3	Up
Derl1	6.90253e-08	0.197618	0.683	0.421	0.000891185	Cluster3	Up
Sec13	7.18622e-08	0.167275	0.607	0.36	0.000927813	Cluster3	Up
Rps27l	7.37667e-08	0.202973	0.691	0.441	0.000952402	Cluster3	Up
Stt3b	7.69407e-08	0.149437	0.462	0.248	0.000993382	Cluster3	Up
Morf4l1	7.72455e-08	0.140664	0.153	0.047	0.000997316	Cluster3	Up
Tmed10	7.98929e-08	0.201852	0.782	0.523	0.0010315	Cluster3	Up
Hax1	8.04229e-08	0.131018	0.153	0.047	0.00103834	Cluster3	Up
Pde10a	8.07449e-08	0.132086	0.206	0.076	0.0010425	Cluster3	Up
Atp5j	8.31987e-08	0.191136	0.752	0.478	0.00107418	Cluster3	Up
Eif3m	8.39607e-08	0.188604	0.573	0.347	0.00108402	Cluster3	Up
Ccdc127	8.44254e-08	0.146891	0.328	0.156	0.00109002	Cluster3	Up
Nucb1	8.49965e-08	0.235797	0.679	0.455	0.00109739	Cluster3	Up
Dynlt3	8.57467e-08	0.113355	0.515	0.277	0.00110708	Cluster3	Up
Tor1aip2	8.77843e-08	0.162085	0.439	0.237	0.00113338	Cluster3	Up
Zfp322a	9.25171e-08	0.115123	0.176	0.059	0.00119449	Cluster3	Up
Suco	9.25983e-08	0.13072	0.416	0.213	0.00119554	Cluster3	Up
Erbb2ip	9.58237e-08	0.150153	0.267	0.117	0.00123718	Cluster3	Up
Arf1	9.9755e-08	0.199776	0.744	0.505	0.00128794	Cluster3	Up
Cxxc4	1.0025e-07	0.114374	0.363	0.176	0.00129433	Cluster3	Up
Sel1l	1.01079e-07	0.185991	0.634	0.391	0.00130503	Cluster3	Up
Tmed7	1.02388e-07	0.207369	0.615	0.385	0.00132193	Cluster3	Up
Unc50	1.04859e-07	0.159882	0.553	0.326	0.00135384	Cluster3	Up
Tmco3	1.05408e-07	0.126887	0.309	0.137	0.00136092	Cluster3	Up
Phyh	1.06776e-07	0.152268	0.492	0.273	0.00137859	Cluster3	Up
Srprb	1.08377e-07	0.198859	0.523	0.316	0.00139926	Cluster3	Up
Sec63	1.15685e-07	0.255904	0.557	0.347	0.00149361	Cluster3	Up
Psmd14	1.18241e-07	0.132725	0.328	0.156	0.00152661	Cluster3	Up
Serinc3	1.18455e-07	0.162851	0.634	0.385	0.00152937	Cluster3	Up
Trmt61b	1.27349e-07	0.16161	0.206	0.079	0.0016442	Cluster3	Up
Igf2r	1.27432e-07	0.13456	0.317	0.15	0.00164527	Cluster3	Up
Csnk1e	1.35637e-07	0.100726	0.153	0.047	0.00175121	Cluster3	Up
Ik	1.38088e-07	0.154439	0.328	0.156	0.00178285	Cluster3	Up
Tmem59	1.38656e-07	0.208424	0.874	0.674	0.00179018	Cluster3	Up
Mbnl2	1.43155e-07	0.162183	0.656	0.4	0.00184827	Cluster3	Up
Armcx2	1.4708e-07	0.128862	0.328	0.157	0.00189894	Cluster3	Up
Cog6	1.47127e-07	0.120296	0.424	0.215	0.00189955	Cluster3	Up
Uba1	1.48218e-07	0.22713	0.63	0.405	0.00191364	Cluster3	Up
Adk	1.48449e-07	0.150591	0.424	0.224	0.00191663	Cluster3	Up
Ssbp1	1.49547e-07	0.11405	0.191	0.069	0.0019308	Cluster3	Up
Ncstn	1.51355e-07	0.124285	0.267	0.118	0.00195414	Cluster3	Up
Appl1	1.59994e-07	0.145797	0.183	0.065	0.00206569	Cluster3	Up
Cct8	1.61422e-07	0.167281	0.489	0.274	0.00208412	Cluster3	Up
Rsl1d1	1.65722e-07	0.124917	0.214	0.086	0.00213964	Cluster3	Up
Slc39a13	1.68592e-07	0.107295	0.244	0.101	0.00217669	Cluster3	Up
Hipk3	1.697e-07	0.155786	0.496	0.277	0.002191	Cluster3	Up
Srsf6	1.70559e-07	0.198591	0.679	0.45	0.00220209	Cluster3	Up
Gucy2c	1.81714e-07	0.135537	0.29	0.132	0.00234612	Cluster3	Up
Hint1	1.83438e-07	0.192939	0.836	0.589	0.00236837	Cluster3	Up
Pgap1	1.8428e-07	0.148193	0.328	0.164	0.00237924	Cluster3	Up
Idh3a	1.87159e-07	0.112488	0.29	0.132	0.00241641	Cluster3	Up
Dusp11	1.93452e-07	0.141892	0.29	0.134	0.00249766	Cluster3	Up
Srp68	1.9937e-07	0.185646	0.546	0.324	0.00257407	Cluster3	Up
Sumo1	2.00002e-07	0.148437	0.229	0.097	0.00258223	Cluster3	Up
Ccdc115	2.01716e-07	0.101769	0.156	0.05	0.00260436	Cluster3	Up
Rnf5	2.0718e-07	0.18922	0.546	0.33	0.0026749	Cluster3	Up
Rwdd1	2.08698e-07	0.0971841	0.145	0.044	0.0026945	Cluster3	Up
Tmem33	2.09785e-07	0.139579	0.477	0.265	0.00270853	Cluster3	Up
Casc4	2.13971e-07	0.142124	0.416	0.223	0.00276258	Cluster3	Up
Usp36	2.20185e-07	0.124209	0.183	0.067	0.00284281	Cluster3	Up
Cd44	2.21736e-07	0.174331	0.275	0.128	0.00286283	Cluster3	Up
Fbl	2.22498e-07	0.11428	0.164	0.056	0.00287268	Cluster3	Up
Fam114a1	2.23449e-07	0.15561	0.355	0.181	0.00288494	Cluster3	Up
Rpf1	2.2408e-07	0.113107	0.172	0.059	0.0028931	Cluster3	Up
Crem	2.27326e-07	0.150213	0.286	0.132	0.002935	Cluster3	Up
Psmd6	2.30327e-07	0.160542	0.519	0.304	0.00297375	Cluster3	Up
Ei24	2.30675e-07	0.120345	0.424	0.227	0.00297824	Cluster3	Up
Smap2	2.31391e-07	0.179267	0.63	0.396	0.00298749	Cluster3	Up
Gtf2b	2.38204e-07	0.138878	0.336	0.164	0.00307546	Cluster3	Up
Clock	2.39605e-07	0.147065	0.378	0.201	0.00309354	Cluster3	Up
Ppp3r1	2.41712e-07	0.173332	0.366	0.192	0.00312075	Cluster3	Up
Gmds	2.44155e-07	0.148562	0.389	0.204	0.00315228	Cluster3	Up
Pbdc1	2.48119e-07	0.170347	0.294	0.142	0.00320346	Cluster3	Up
Dap	2.48506e-07	0.19347	0.832	0.584	0.00320846	Cluster3	Up
Serping1	2.48596e-07	0.10872	0.191	0.07	0.00320962	Cluster3	Up
Ccdc53	2.49391e-07	0.130993	0.309	0.146	0.00321989	Cluster3	Up
Tmem176a	2.49788e-07	0.117921	0.5	0.285	0.00322501	Cluster3	Up
Anxa5	2.54546e-07	0.239818	0.893	0.717	0.00328644	Cluster3	Up
Prkar1a	2.5527e-07	0.193779	0.931	0.727	0.00329579	Cluster3	Up
Snap25	2.67282e-07	0.254728	0.603	0.386	0.00345088	Cluster3	Up
Rnf7	2.6879e-07	0.159119	0.531	0.316	0.00347034	Cluster3	Up
Lgals3bp	2.80919e-07	0.160648	0.782	0.526	0.00362694	Cluster3	Up
BC017158	2.82799e-07	0.138099	0.244	0.104	0.00365122	Cluster3	Up
Ube2e3	2.95853e-07	0.132197	0.385	0.204	0.00381975	Cluster3	Up
Psme4	2.96129e-07	0.148257	0.282	0.131	0.00382332	Cluster3	Up
Capza2	2.96276e-07	0.131051	0.294	0.139	0.00382522	Cluster3	Up
Rheb	3.12715e-07	0.212907	0.515	0.307	0.00403747	Cluster3	Up
Polr2g	3.137e-07	0.173044	0.504	0.296	0.00405018	Cluster3	Up
Smim14	3.18524e-07	0.190867	0.855	0.639	0.00411246	Cluster3	Up
Rap1b	3.19672e-07	0.230153	0.737	0.54	0.00412728	Cluster3	Up
Tmem50b	3.28263e-07	0.145755	0.382	0.198	0.0042382	Cluster3	Up
1110065P20Rik	3.31369e-07	0.104145	0.508	0.288	0.0042783	Cluster3	Up
Dapl1	3.47468e-07	0.250436	0.718	0.488	0.00448616	Cluster3	Up
Naa38	3.52943e-07	0.14301	0.485	0.268	0.00455685	Cluster3	Up
Glce	3.60744e-07	0.101954	0.176	0.062	0.00465756	Cluster3	Up
Car10	3.64331e-07	0.130715	0.397	0.21	0.00470388	Cluster3	Up
Mien1	3.69943e-07	0.170366	0.649	0.417	0.00477634	Cluster3	Up
Suclg1	3.81465e-07	0.160662	0.546	0.319	0.00492509	Cluster3	Up
Gdi1	3.82902e-07	0.150231	0.588	0.354	0.00494364	Cluster3	Up
Whamm	3.85623e-07	0.0812931	0.13	0.037	0.00497878	Cluster3	Up
Zkscan1	3.86193e-07	0.128481	0.233	0.098	0.00498613	Cluster3	Up
Tmed4	3.9406e-07	0.130849	0.557	0.333	0.00508771	Cluster3	Up
Ubxn4	3.94443e-07	0.17955	0.695	0.453	0.00509265	Cluster3	Up
Sumo3	4.01556e-07	0.166676	0.454	0.26	0.0051845	Cluster3	Up
Dhdds	4.13932e-07	0.198162	0.546	0.343	0.00534428	Cluster3	Up
Ebp	4.16493e-07	0.135456	0.37	0.196	0.00537735	Cluster3	Up
Chac2	4.26714e-07	0.0860016	0.092	0.019	0.00550931	Cluster3	Up
Hnrnpu	4.29814e-07	0.169956	0.641	0.405	0.00554932	Cluster3	Up
Btg1	4.35286e-07	0.18765	0.214	0.092	0.00561998	Cluster3	Up
Psmd12	4.51143e-07	0.109656	0.359	0.185	0.00582471	Cluster3	Up
Otud5	4.51915e-07	0.153578	0.359	0.187	0.00583467	Cluster3	Up
Sqstm1	4.73113e-07	0.203626	0.836	0.598	0.00610836	Cluster3	Up
Yipf4	4.83306e-07	0.156699	0.477	0.269	0.00623996	Cluster3	Up
Spint2	4.86378e-07	0.18795	0.767	0.53	0.00627962	Cluster3	Up
Slc30a7	4.91422e-07	0.120351	0.317	0.153	0.00634475	Cluster3	Up
Ndufs1	5.05206e-07	0.136786	0.309	0.15	0.00652271	Cluster3	Up
Magoh	5.07037e-07	0.119491	0.309	0.148	0.00654635	Cluster3	Up
Tmem128	5.10829e-07	0.121994	0.24	0.106	0.00659531	Cluster3	Up
Txn1	5.36821e-07	0.163293	0.679	0.447	0.0069309	Cluster3	Up
Ece1	5.36921e-07	0.213464	0.836	0.609	0.00693219	Cluster3	Up
Tma7	5.45212e-07	0.141348	0.355	0.182	0.00703923	Cluster3	Up
Pld3	5.45659e-07	0.12602	0.439	0.243	0.007045	Cluster3	Up
Slc25a17	5.77585e-07	0.0957083	0.229	0.095	0.0074572	Cluster3	Up
Ntrk2	5.79586e-07	0.19225	0.58	0.379	0.00748303	Cluster3	Up
Psma1	5.92865e-07	0.134679	0.561	0.333	0.00765448	Cluster3	Up
Rpl29	5.9536e-07	0.0946692	0.443	0.241	0.00768669	Cluster3	Up
Armc8	6.00441e-07	0.126917	0.294	0.139	0.00775229	Cluster3	Up
Gcdh	6.05908e-07	0.0954411	0.252	0.111	0.00782288	Cluster3	Up
Atp2a2	6.06705e-07	0.193323	0.989	0.914	0.00783317	Cluster3	Up
Ssb	6.37265e-07	0.146372	0.363	0.196	0.00822773	Cluster3	Up
Tmem41b	6.51149e-07	0.0903774	0.218	0.089	0.00840698	Cluster3	Up
Sucla2	6.71849e-07	0.118839	0.435	0.245	0.00867424	Cluster3	Up
Trappc11	6.75636e-07	0.118614	0.282	0.132	0.00872314	Cluster3	Up
Sfpq	6.82521e-07	0.0977123	0.45	0.246	0.00881203	Cluster3	Up
Derl3	7.02438e-07	0.121281	0.263	0.118	0.00906917	Cluster3	Up
Mrln	7.15554e-07	0.166471	0.656	0.427	0.00923851	Cluster3	Up
Uqcrb	7.26545e-07	0.178191	0.618	0.411	0.00938043	Cluster3	Up
Tstd2	7.31955e-07	0.0810288	0.145	0.047	0.00945026	Cluster3	Up
Gorasp2	7.34126e-07	0.172289	0.733	0.494	0.0094783	Cluster3	Up
Pdia5	7.40042e-07	0.112967	0.294	0.142	0.00955469	Cluster3	Up
Fam174a	7.41393e-07	0.152981	0.531	0.316	0.00957212	Cluster3	Up
Uggt1	7.43074e-07	0.165376	0.672	0.435	0.00959383	Cluster3	Up
Chmp5	7.51576e-07	0.152481	0.511	0.305	0.0097036	Cluster3	Up
Rab27a	7.68063e-07	0.137354	0.725	0.442	0.00991646	Cluster3	Up
Prps1	7.74033e-07	0.155544	0.611	0.383	0.00999354	Cluster3	Up
Lipo1	7.80759e-07	0.134782	0.137	0.044	0.0100804	Cluster3	Up
Il1r1	7.83585e-07	0.194522	0.832	0.614	0.0101169	Cluster3	Up
Acot11	8.15818e-07	0.117452	0.168	0.061	0.010533	Cluster3	Up
Snrpd1	8.30096e-07	0.114397	0.313	0.156	0.0107174	Cluster3	Up
Stx5a	8.43304e-07	0.125571	0.534	0.315	0.0108879	Cluster3	Up
Rpl35	8.50423e-07	0.122098	0.332	0.165	0.0109798	Cluster3	Up
Tspan7	8.58964e-07	0.186153	0.805	0.598	0.0110901	Cluster3	Up
Ppib	8.69344e-07	0.20189	0.813	0.606	0.0112241	Cluster3	Up
Cyb561	9.08043e-07	0.147843	0.447	0.251	0.0117237	Cluster3	Up
Nbas	9.22763e-07	0.171155	0.294	0.148	0.0119138	Cluster3	Up
Rnf215	9.32573e-07	0.084368	0.172	0.062	0.0120404	Cluster3	Up
Dars	9.70172e-07	0.135576	0.298	0.146	0.0125259	Cluster3	Up
Asap1	9.79304e-07	0.0805607	0.092	0.02	0.0126438	Cluster3	Up
Pmpcb	1.00516e-06	0.182352	0.294	0.148	0.0129777	Cluster3	Up
Tspan3	1.00836e-06	0.173154	0.767	0.508	0.0130189	Cluster3	Up
Tcta	1.01226e-06	0.154972	0.481	0.283	0.0130693	Cluster3	Up
Pfkfb2	1.02633e-06	0.134662	0.435	0.245	0.013251	Cluster3	Up
Gc	1.03347e-06	0.199109	0.462	0.266	0.0133432	Cluster3	Up
Eid1	1.05201e-06	0.175635	0.786	0.564	0.0135826	Cluster3	Up
Ggnbp2	1.09174e-06	0.116634	0.431	0.24	0.0140955	Cluster3	Up
Fos	1.11559e-06	0.223627	0.34	0.185	0.0144034	Cluster3	Up
Pde5a	1.11865e-06	0.159612	0.599	0.377	0.0144429	Cluster3	Up
Tubgcp5	1.11941e-06	0.0730573	0.137	0.044	0.0144527	Cluster3	Up
Abat	1.12747e-06	0.146697	0.469	0.268	0.0145568	Cluster3	Up
Slc39a11	1.12837e-06	0.110115	0.176	0.067	0.0145684	Cluster3	Up
Fzd3	1.17521e-06	0.12505	0.305	0.151	0.0151731	Cluster3	Up
Ywhaz	1.17819e-06	0.184654	0.634	0.416	0.0152116	Cluster3	Up
Rcor3	1.1794e-06	0.113297	0.149	0.051	0.0152272	Cluster3	Up
Nop10	1.21514e-06	0.134509	0.435	0.251	0.0156887	Cluster3	Up
Pde4dip	1.22837e-06	0.128965	0.538	0.326	0.0158595	Cluster3	Up
Atp13a1	1.23052e-06	0.105966	0.424	0.232	0.0158873	Cluster3	Up
Eny2	1.27976e-06	0.152184	0.462	0.271	0.016523	Cluster3	Up
Arfgap1	1.29577e-06	0.143695	0.405	0.223	0.0167296	Cluster3	Up
Trappc4	1.32911e-06	0.113497	0.313	0.16	0.0171601	Cluster3	Up
Efcab14	1.34649e-06	0.151304	0.424	0.238	0.0173846	Cluster3	Up
Rbm47	1.34654e-06	0.172633	0.347	0.19	0.0173851	Cluster3	Up
Rtca	1.35865e-06	0.0893736	0.13	0.04	0.0175415	Cluster3	Up
Stt3a	1.36749e-06	0.130188	0.58	0.344	0.0176557	Cluster3	Up
Herpud1	1.39011e-06	0.172689	0.702	0.474	0.0179478	Cluster3	Up
Ptpn11	1.39156e-06	0.128681	0.248	0.115	0.0179665	Cluster3	Up
Wbp5	1.42658e-06	0.162829	0.973	0.882	0.0184185	Cluster3	Up
Cd81	1.43901e-06	0.19567	0.237	0.109	0.0185791	Cluster3	Up
Aff4	1.44423e-06	0.147491	0.447	0.252	0.0186465	Cluster3	Up
2700060E02Rik	1.4918e-06	0.113772	0.412	0.226	0.0192606	Cluster3	Up
Tspyl4	1.49235e-06	0.130845	0.58	0.358	0.0192678	Cluster3	Up
Rhoa	1.49469e-06	0.141247	0.405	0.231	0.0192979	Cluster3	Up
Ube2k	1.50519e-06	0.132866	0.45	0.263	0.0194335	Cluster3	Up
Plekha6	1.53662e-06	0.139317	0.42	0.232	0.0198393	Cluster3	Up
Tmem248	1.53759e-06	0.191336	0.676	0.452	0.0198518	Cluster3	Up
Srp14	1.53847e-06	0.150473	0.752	0.502	0.0198631	Cluster3	Up
Atp5g3	1.55599e-06	0.202498	0.92	0.738	0.0200894	Cluster3	Up
Rufy3	1.57363e-06	0.132818	0.336	0.178	0.0203171	Cluster3	Up
Azi2	1.60969e-06	0.12492	0.313	0.16	0.0207827	Cluster3	Up
Phf20l1	1.62129e-06	0.116799	0.385	0.209	0.0209325	Cluster3	Up
Slc30a6	1.63669e-06	0.11992	0.137	0.045	0.0211313	Cluster3	Up
Chchd1	1.63871e-06	0.116096	0.374	0.195	0.0211574	Cluster3	Up
Rpl12	1.63968e-06	0.195549	0.912	0.698	0.0211699	Cluster3	Up
Arf4	1.64163e-06	0.191562	0.763	0.539	0.0211951	Cluster3	Up
Apoo	1.65078e-06	0.0572983	0.065	0.009	0.0213132	Cluster3	Up
2010315B03Rik	1.66795e-06	0.0873788	0.13	0.04	0.0215349	Cluster3	Up
Prr13	1.68061e-06	0.11133	0.363	0.192	0.0216984	Cluster3	Up
Opa1	1.68533e-06	0.0987574	0.206	0.086	0.0217592	Cluster3	Up
Hopx	1.74952e-06	0.158271	0.668	0.435	0.0225881	Cluster3	Up
Eif1b	1.76806e-06	0.126592	0.439	0.248	0.0228274	Cluster3	Up
Ube2b	1.78894e-06	0.121757	0.607	0.391	0.023097	Cluster3	Up
Slc35g1	1.81518e-06	0.100591	0.275	0.132	0.0234357	Cluster3	Up
Gm20300	1.81886e-06	0.142366	0.324	0.168	0.0234833	Cluster3	Up
Rpe	1.84472e-06	0.0953072	0.156	0.056	0.0238172	Cluster3	Up
Surf1	1.84595e-06	0.109055	0.324	0.165	0.023833	Cluster3	Up
Etv5	1.85884e-06	0.113106	0.115	0.033	0.0239995	Cluster3	Up
Arhgap24	1.88651e-06	0.130302	0.229	0.103	0.0243568	Cluster3	Up
Coq7	1.90147e-06	0.146978	0.21	0.092	0.0245499	Cluster3	Up
P2ry1	1.90819e-06	0.222998	0.458	0.279	0.0246367	Cluster3	Up
Necap1	1.91043e-06	0.118747	0.332	0.171	0.0246656	Cluster3	Up
Slc4a10	1.94644e-06	0.105138	0.164	0.061	0.0251305	Cluster3	Up
Txnl1	1.96196e-06	0.166929	0.664	0.436	0.0253309	Cluster3	Up
Ddx21	2.01083e-06	0.0999937	0.156	0.056	0.0259618	Cluster3	Up
Deb1	2.03043e-06	0.115709	0.508	0.296	0.0262148	Cluster3	Up
Ccar1	2.03061e-06	0.109616	0.351	0.179	0.0262172	Cluster3	Up
Vdac2	2.06329e-06	0.150025	0.473	0.285	0.0266392	Cluster3	Up
Ddc	2.06904e-06	0.190494	0.756	0.551	0.0267133	Cluster3	Up
Bod1	2.06923e-06	0.128357	0.328	0.173	0.0267159	Cluster3	Up
Timm17a	2.09204e-06	0.1321	0.359	0.195	0.0270103	Cluster3	Up
6430548M08Rik	2.10043e-06	0.134032	0.328	0.17	0.0271186	Cluster3	Up
Jun	2.1071e-06	0.19949	0.275	0.137	0.0272048	Cluster3	Up
Metap1	2.11031e-06	0.115002	0.248	0.115	0.0272463	Cluster3	Up
Ankrd10	2.12058e-06	0.118192	0.397	0.221	0.0273788	Cluster3	Up
Wdyhv1	2.13142e-06	0.0934032	0.153	0.055	0.0275187	Cluster3	Up
Ikbip	2.19633e-06	0.117847	0.317	0.164	0.0283568	Cluster3	Up
Eif1ax	2.19786e-06	0.0982653	0.198	0.083	0.0283765	Cluster3	Up
Zc3h14	2.21296e-06	0.136771	0.382	0.212	0.0285716	Cluster3	Up
Fh1	2.21443e-06	0.191792	0.588	0.382	0.0285906	Cluster3	Up
Sod1	2.21962e-06	0.19089	0.912	0.752	0.0286575	Cluster3	Up
Minos1	2.22859e-06	0.173122	0.863	0.618	0.0287734	Cluster3	Up
Gpx2	2.23538e-06	0.126706	0.439	0.246	0.028861	Cluster3	Up
Bzw1	2.25521e-06	0.0954007	0.187	0.075	0.029117	Cluster3	Up
Entpd7	2.28146e-06	0.146255	0.256	0.125	0.0294559	Cluster3	Up
Dnaja1	2.2863e-06	0.141849	0.382	0.21	0.0295184	Cluster3	Up
Dusp3	2.29712e-06	0.109306	0.332	0.171	0.0296582	Cluster3	Up
Uxt	2.29884e-06	0.0905203	0.145	0.05	0.0296803	Cluster3	Up
Atp13a3	2.33278e-06	0.125142	0.324	0.168	0.0301185	Cluster3	Up
Atp1b1	2.38359e-06	0.163706	0.786	0.569	0.0307746	Cluster3	Up
Ramp2	2.3853e-06	0.0762936	0.095	0.023	0.0307967	Cluster3	Up
Tmed3	2.40387e-06	0.163143	0.95	0.785	0.0310363	Cluster3	Up
Cops3	2.40724e-06	0.10693	0.462	0.268	0.0310799	Cluster3	Up
Dstn	2.42859e-06	0.137631	0.145	0.051	0.0313555	Cluster3	Up
Pdcl	2.45884e-06	0.129544	0.29	0.146	0.031746	Cluster3	Up
Znrf2	2.4612e-06	0.102891	0.225	0.101	0.0317766	Cluster3	Up
H13	2.48717e-06	0.162769	0.874	0.629	0.0321119	Cluster3	Up
Mtch2	2.50587e-06	0.145174	0.447	0.266	0.0323533	Cluster3	Up
Mrpl57	2.51959e-06	0.0856985	0.519	0.305	0.0325305	Cluster3	Up
Gmppb	2.53296e-06	0.124813	0.389	0.213	0.032703	Cluster3	Up
Entpd3	2.53499e-06	0.134704	0.611	0.382	0.0327293	Cluster3	Up
Ifnar2	2.60916e-06	0.0955071	0.16	0.059	0.0336869	Cluster3	Up
Tmem126a	2.61154e-06	0.115489	0.359	0.193	0.0337175	Cluster3	Up
Disp2	2.61538e-06	0.148285	0.626	0.403	0.0337672	Cluster3	Up
Vma21	2.67191e-06	0.0920112	0.324	0.164	0.0344971	Cluster3	Up
Papss2	2.68056e-06	0.169958	0.931	0.713	0.0346087	Cluster3	Up
Vapa	2.71382e-06	0.129041	0.546	0.327	0.0350381	Cluster3	Up
Slitrk6	2.71698e-06	0.12648	0.374	0.199	0.0350789	Cluster3	Up
Btf3	2.73746e-06	0.185355	0.21	0.097	0.0353433	Cluster3	Up
Hnrnpk	2.74793e-06	0.154672	0.84	0.623	0.0354785	Cluster3	Up
Slc25a5	2.75227e-06	0.176506	0.637	0.422	0.0355346	Cluster3	Up
Mrps35	2.75895e-06	0.10029	0.168	0.064	0.0356208	Cluster3	Up
Qdpr	2.77073e-06	0.146351	0.679	0.436	0.0357729	Cluster3	Up
Ergic2	2.7921e-06	0.0882175	0.412	0.232	0.0360488	Cluster3	Up
1110008F13Rik	2.84928e-06	0.0683837	0.26	0.12	0.0367871	Cluster3	Up
Mthfd1	2.89188e-06	0.107777	0.298	0.151	0.0373371	Cluster3	Up
Bfar	2.91203e-06	0.0817413	0.26	0.123	0.0375972	Cluster3	Up
Cox7b	2.93739e-06	0.145474	0.721	0.489	0.0379247	Cluster3	Up
Cstf3	2.95707e-06	0.114209	0.332	0.176	0.0381787	Cluster3	Up
Shisa5	2.9629e-06	0.120374	0.313	0.159	0.038254	Cluster3	Up
Nme1	3.01901e-06	0.198314	0.851	0.657	0.0389785	Cluster3	Up
Anapc4	3.07516e-06	0.100527	0.271	0.131	0.0397033	Cluster3	Up
Herpud2	3.07972e-06	0.157799	0.298	0.154	0.0397622	Cluster3	Up
C1qbp	3.08335e-06	0.0946392	0.198	0.083	0.0398091	Cluster3	Up
Sfxn2	3.17799e-06	0.115964	0.305	0.159	0.041031	Cluster3	Up
Sgsm1	3.19335e-06	0.103731	0.26	0.121	0.0412294	Cluster3	Up
Cltc	3.21479e-06	0.246829	0.779	0.575	0.0415062	Cluster3	Up
Itpa	3.21529e-06	0.150906	0.252	0.123	0.0415126	Cluster3	Up
Rrbp1	3.23171e-06	0.160586	0.844	0.59	0.0417246	Cluster3	Up
Gpx1	3.24657e-06	0.19054	0.637	0.458	0.0419164	Cluster3	Up
Hnrnpa2b1	3.31177e-06	0.190722	0.531	0.336	0.0427582	Cluster3	Up
Nae1	3.33045e-06	0.0897481	0.214	0.093	0.0429994	Cluster3	Up
Elp5	3.3696e-06	0.114633	0.16	0.061	0.0435049	Cluster3	Up
Zc3h11a	3.43577e-06	0.11365	0.485	0.285	0.0443593	Cluster3	Up
Stard3nl	3.43887e-06	0.12005	0.248	0.118	0.0443992	Cluster3	Up
Txndc15	3.48359e-06	0.0715283	0.382	0.199	0.0449766	Cluster3	Up
Cyb5a	3.50791e-06	0.146559	0.462	0.274	0.0452907	Cluster3	Up
Dcaf7	3.52448e-06	0.171809	0.382	0.221	0.0455046	Cluster3	Up
Tmem258	3.52572e-06	0.162799	0.721	0.505	0.0455206	Cluster3	Up
Rwdd4a	3.5405e-06	0.162073	0.42	0.245	0.0457114	Cluster3	Up
Fosb	3.55118e-06	0.094861	0.084	0.019	0.0458492	Cluster3	Up
Calm2	3.58038e-06	0.0335638	0.66	0.416	0.0462262	Cluster3	Up
Ccng1	3.59042e-06	0.115532	0.378	0.204	0.0463558	Cluster3	Up
Gas5	3.60032e-06	0.165882	0.515	0.33	0.0464837	Cluster3	Up
5330417C22Rik	3.64497e-06	0.0592148	0.344	0.176	0.0470602	Cluster3	Up
Rab14	3.67168e-06	0.168308	0.737	0.509	0.0474051	Cluster3	Up
Wfs1	3.67482e-06	0.164953	0.656	0.436	0.0474456	Cluster3	Up
Trp53	3.69324e-06	0.0895735	0.111	0.033	0.0476835	Cluster3	Up
Tgoln1	3.6996e-06	0.167022	0.847	0.671	0.0477655	Cluster3	Up
Edem2	3.75613e-06	0.144278	0.683	0.444	0.0484954	Cluster3	Up
Lats1	3.85168e-06	0.112282	0.328	0.173	0.049729	Cluster3	Up
Ins2	1.0042e-42	-0.117137	1	1	1.29652e-38	Cluster3	Down
Mt1	3.78798e-10	-0.724192	0.481	0.6	4.89067e-06	Cluster3	Down
Mt2	2.96523e-07	-0.584475	0.21	0.347	0.00382841	Cluster3	Down
Ins1	2.00155e-06	-0.110567	1	1	0.025842	Cluster3	Down
Top2a	5.73175e-114	1.33758	0.654	0.005	7.40027e-110	Cluster4	Up
Pbk	1.71663e-112	1.26482	0.596	0.001	2.21635e-108	Cluster4	Up
Cenpm	4.31342e-92	0.884371	0.615	0.011	5.56905e-88	Cluster4	Up
D17H6S56E-5	3.41791e-91	0.945508	0.596	0.009	4.41287e-87	Cluster4	Up
Cdk1	1.09364e-80	1.05551	0.5	0.006	1.41199e-76	Cluster4	Up
Birc5	9.37787e-75	0.742302	0.385	0	1.21078e-70	Cluster4	Up
Tcf19	6.07192e-74	1.07441	0.635	0.025	7.83946e-70	Cluster4	Up
1190002F15Rik	2.98911e-72	1.01034	0.481	0.008	3.85923e-68	Cluster4	Up
Mxd3	2.93336e-71	0.682532	0.404	0.002	3.78726e-67	Cluster4	Up
Cenpa	2.49048e-67	0.681289	0.365	0.001	3.21546e-63	Cluster4	Up
Ube2c	1.06515e-64	1.1239	0.385	0.004	1.37521e-60	Cluster4	Up
Cdca8	1.66674e-63	0.560881	0.346	0.001	2.15193e-59	Cluster4	Up
Ccna2	6.63313e-61	0.622028	0.365	0.004	8.56404e-57	Cluster4	Up
Knstrn	3.64971e-60	0.717949	0.346	0.002	4.71214e-56	Cluster4	Up
Ect2	3.64971e-60	0.504168	0.346	0.002	4.71214e-56	Cluster4	Up
Spc24	7.65221e-60	0.731089	0.519	0.02	9.87977e-56	Cluster4	Up
Cdca3	4.26501e-58	0.724303	0.365	0.005	5.50655e-54	Cluster4	Up
Mki67	1.4694e-56	0.680407	0.327	0.002	1.89714e-52	Cluster4	Up
Nusap1	4.48608e-56	0.724504	0.308	0.001	5.79198e-52	Cluster4	Up
Rad51	1.60065e-50	0.522091	0.365	0.008	2.0666e-46	Cluster4	Up
Smc4	2.32011e-50	1.11709	0.635	0.052	2.99549e-46	Cluster4	Up
Dtl	7.9547e-50	0.459152	0.308	0.004	1.02703e-45	Cluster4	Up
Rfc4	1.63552e-49	0.558154	0.423	0.015	2.11162e-45	Cluster4	Up
Tyms	2.84573e-49	0.632208	0.481	0.023	3.67412e-45	Cluster4	Up
Ccnb2	8.29385e-49	0.436882	0.269	0.001	1.07082e-44	Cluster4	Up
2810417H13Rik	3.61935e-48	0.511832	0.327	0.006	4.67294e-44	Cluster4	Up
Lig1	1.15137e-47	0.59276	0.462	0.022	1.48653e-43	Cluster4	Up
Racgap1	7.61798e-46	0.762688	0.5	0.031	9.83558e-42	Cluster4	Up
Ncaph	1.27746e-45	0.365697	0.269	0.002	1.64933e-41	Cluster4	Up
Ncapg2	1.67583e-45	0.698586	0.423	0.019	2.16366e-41	Cluster4	Up
Anln	3.46014e-45	0.410287	0.25	0.001	4.46739e-41	Cluster4	Up
Tpx2	3.47047e-45	0.475876	0.231	0	4.48072e-41	Cluster4	Up
Cenpi	3.47047e-45	0.349881	0.231	0	4.48072e-41	Cluster4	Up
Ndc80	3.47047e-45	0.338791	0.231	0	4.48072e-41	Cluster4	Up
Hmmr	4.30064e-45	0.491763	0.25	0.001	5.55256e-41	Cluster4	Up
Prc1	5.04513e-45	0.571495	0.308	0.006	6.51377e-41	Cluster4	Up
Smc2	1.02459e-44	0.456366	0.365	0.012	1.32285e-40	Cluster4	Up
Rrm1	1.31947e-44	0.871319	0.615	0.055	1.70356e-40	Cluster4	Up
Cenpw	2.52497e-44	0.772014	0.423	0.02	3.25999e-40	Cluster4	Up
Atad2	7.31804e-44	0.752163	0.462	0.026	9.44832e-40	Cluster4	Up
Zfp367	1.23846e-43	0.915139	0.615	0.06	1.59898e-39	Cluster4	Up
Stmn1	1.52424e-43	0.475315	0.288	0.005	1.96795e-39	Cluster4	Up
Cenpf	1.60267e-41	0.575733	0.212	0	2.06921e-37	Cluster4	Up
Dhfr	1.32773e-38	0.656719	0.442	0.029	1.71423e-34	Cluster4	Up
Cdc20	7.00588e-38	0.487284	0.212	0.001	9.04529e-34	Cluster4	Up
Ckap2l	7.52455e-38	0.412114	0.212	0.001	9.71495e-34	Cluster4	Up
Mad2l1	2.66162e-37	0.495669	0.346	0.015	3.43642e-33	Cluster4	Up
Ube2t	3.80781e-37	0.442277	0.327	0.013	4.91626e-33	Cluster4	Up
Pmf1	1.29251e-35	0.566125	0.327	0.014	1.66876e-31	Cluster4	Up
Cks2	8.44603e-35	0.459456	0.212	0.002	1.09047e-30	Cluster4	Up
Ncapd2	1.88471e-34	0.605947	0.365	0.021	2.43335e-30	Cluster4	Up
Cdkn2c	2.46544e-34	0.794395	0.442	0.036	3.18313e-30	Cluster4	Up
Fam64a	3.2754e-34	0.290103	0.173	0	4.22886e-30	Cluster4	Up
Tubb5	3.70047e-34	1.73348	0.942	0.319	4.77768e-30	Cluster4	Up
Mcm4	1.12446e-33	0.521263	0.442	0.035	1.45179e-29	Cluster4	Up
Rnaseh2c	2.26269e-33	0.706531	0.596	0.076	2.92136e-29	Cluster4	Up
Ezh2	1.56333e-32	0.452808	0.308	0.014	2.01841e-28	Cluster4	Up
C330027C09Rik	1.6344e-32	0.491466	0.25	0.007	2.11017e-28	Cluster4	Up
Asf1b	2.93403e-32	0.389156	0.288	0.012	3.78813e-28	Cluster4	Up
Cdca2	4.3071e-32	0.360184	0.212	0.004	5.56089e-28	Cluster4	Up
Ccdc34	9.41727e-32	0.65424	0.481	0.049	1.21586e-27	Cluster4	Up
Mcm3	9.49064e-32	0.607946	0.327	0.018	1.22534e-27	Cluster4	Up
Ckap2	2.96556e-31	0.420397	0.192	0.002	3.82884e-27	Cluster4	Up
Cenph	5.95175e-31	0.319641	0.231	0.006	7.6843e-27	Cluster4	Up
Plk1	1.19723e-30	0.341732	0.173	0.001	1.54575e-26	Cluster4	Up
Kif23	1.45254e-30	0.335323	0.154	0	1.87538e-26	Cluster4	Up
Hmgb2	1.38257e-29	0.606228	0.346	0.023	1.78504e-25	Cluster4	Up
Mcm6	4.53377e-29	0.85646	0.558	0.077	5.85355e-25	Cluster4	Up
Mms22l	4.85684e-29	0.337445	0.25	0.009	6.27066e-25	Cluster4	Up
Pcna	1.27499e-28	0.991135	0.558	0.085	1.64615e-24	Cluster4	Up
Brca2	1.35279e-28	0.277975	0.192	0.004	1.74658e-24	Cluster4	Up
Pole	1.43546e-28	0.261606	0.192	0.004	1.85332e-24	Cluster4	Up
Kif11	1.47865e-28	0.251594	0.192	0.004	1.90909e-24	Cluster4	Up
Psmc3ip	7.46833e-28	0.353102	0.212	0.006	9.64237e-24	Cluster4	Up
4930579G24Rik	1.13165e-27	0.323926	0.25	0.011	1.46107e-23	Cluster4	Up
Cenpp	1.35504e-27	0.247451	0.173	0.002	1.7495e-23	Cluster4	Up
Bard1	1.39857e-27	0.3092	0.173	0.002	1.80569e-23	Cluster4	Up
Rad51ap1	1.4702e-27	0.386542	0.231	0.008	1.89817e-23	Cluster4	Up
Gins2	1.58587e-27	0.337968	0.25	0.011	2.04752e-23	Cluster4	Up
Haus4	1.73493e-27	0.282082	0.25	0.011	2.23997e-23	Cluster4	Up
Mcm7	2.0607e-27	0.698761	0.423	0.045	2.66058e-23	Cluster4	Up
Ska1	5.08433e-27	0.297808	0.154	0.001	6.56438e-23	Cluster4	Up
Clspn	5.08433e-27	0.262415	0.154	0.001	6.56438e-23	Cluster4	Up
Spag5	5.6391e-27	0.14181	0.154	0.001	7.28064e-23	Cluster4	Up
Cdca5	5.83704e-27	0.224683	0.154	0.001	7.5362e-23	Cluster4	Up
Aurkb	5.83704e-27	0.210114	0.154	0.001	7.5362e-23	Cluster4	Up
Ttk	6.37253e-27	0.239886	0.135	0	8.22757e-23	Cluster4	Up
Arhgap19	6.37253e-27	0.238306	0.135	0	8.22757e-23	Cluster4	Up
E2f8	6.37253e-27	0.198026	0.135	0	8.22757e-23	Cluster4	Up
Kif4	6.37253e-27	0.167949	0.135	0	8.22757e-23	Cluster4	Up
Cdc45	1.50587e-26	0.32738	0.269	0.014	1.94423e-22	Cluster4	Up
Trim59	2.50085e-26	0.199773	0.192	0.005	3.22884e-22	Cluster4	Up
Cdt1	4.07377e-26	0.346834	0.25	0.012	5.25964e-22	Cluster4	Up
Fignl1	4.48321e-26	0.282539	0.212	0.007	5.78827e-22	Cluster4	Up
Cenpq	4.83563e-26	0.384075	0.231	0.009	6.24328e-22	Cluster4	Up
Sgol1	6.18384e-26	0.352538	0.212	0.007	7.98396e-22	Cluster4	Up
Rrm2	1.52789e-25	0.333323	0.269	0.015	1.97266e-21	Cluster4	Up
Arhgap11a	3.23785e-25	0.352742	0.288	0.019	4.18039e-21	Cluster4	Up
Cks1b	3.84973e-25	0.944235	0.692	0.157	4.97039e-21	Cluster4	Up
Tk1	3.99246e-25	0.255128	0.173	0.004	5.15467e-21	Cluster4	Up
Dek	2.23744e-24	0.83193	0.558	0.099	2.88876e-20	Cluster4	Up
Pola1	2.82589e-24	0.211421	0.231	0.011	3.64851e-20	Cluster4	Up
Tuba1b	2.8356e-24	1.03053	0.673	0.16	3.66105e-20	Cluster4	Up
Ccnb1	3.82913e-24	0.280726	0.154	0.002	4.94379e-20	Cluster4	Up
Dut	4.57836e-24	1.00497	0.788	0.252	5.91112e-20	Cluster4	Up
Fen1	7.64182e-24	0.558686	0.462	0.065	9.86636e-20	Cluster4	Up
Eldr	1.14897e-23	0.44346	0.269	0.018	1.48343e-19	Cluster4	Up
H2afx	1.75586e-23	0.950822	0.558	0.102	2.267e-19	Cluster4	Up
Nek2	1.94608e-23	0.243556	0.135	0.001	2.51258e-19	Cluster4	Up
Ncapg	2.15478e-23	0.162951	0.135	0.001	2.78204e-19	Cluster4	Up
Fam111a	2.6386e-23	0.358573	0.269	0.018	3.4067e-19	Cluster4	Up
Cenpe	2.77231e-23	0.304257	0.115	0	3.57933e-19	Cluster4	Up
Melk	2.77231e-23	0.26329	0.115	0	3.57933e-19	Cluster4	Up
Esco2	2.77231e-23	0.198089	0.115	0	3.57933e-19	Cluster4	Up
Sez6	2.77231e-23	0.130081	0.115	0	3.57933e-19	Cluster4	Up
Rfc3	3.0968e-23	0.604536	0.385	0.043	3.99828e-19	Cluster4	Up
Fbxo5	3.20998e-23	0.312008	0.173	0.005	4.14441e-19	Cluster4	Up
Ccne2	3.58038e-23	0.462616	0.346	0.034	4.62262e-19	Cluster4	Up
H2afz	8.61118e-23	0.884614	0.692	0.169	1.11179e-18	Cluster4	Up
Chaf1b	1.03372e-22	0.382839	0.25	0.015	1.33463e-18	Cluster4	Up
Mcm5	5.59391e-22	0.512462	0.327	0.032	7.2223e-18	Cluster4	Up
Dscc1	3.11063e-21	0.28611	0.173	0.006	4.01613e-17	Cluster4	Up
Timeless	3.34737e-21	0.219767	0.173	0.006	4.32178e-17	Cluster4	Up
Mdc1	7.83081e-21	0.567311	0.462	0.072	1.01104e-16	Cluster4	Up
Ccnf	1.06541e-20	0.193201	0.135	0.002	1.37556e-16	Cluster4	Up
Bub1b	1.27541e-20	0.165325	0.135	0.002	1.64668e-16	Cluster4	Up
Hat1	2.84605e-20	0.633298	0.442	0.07	3.67453e-16	Cluster4	Up
2700094K13Rik	4.19107e-20	0.76526	0.654	0.162	5.41109e-16	Cluster4	Up
Plk4	5.89529e-20	0.295439	0.192	0.009	7.61141e-16	Cluster4	Up
Zranb3	6.54493e-20	0.237465	0.192	0.009	8.45015e-16	Cluster4	Up
Rmi2	6.81427e-20	0.208708	0.154	0.005	8.7979e-16	Cluster4	Up
E2f1	7.17683e-20	0.584973	0.481	0.085	9.26601e-16	Cluster4	Up
Neil3	7.8962e-20	0.176579	0.115	0.001	1.01948e-15	Cluster4	Up
E2f7	8.16294e-20	0.18295	0.115	0.001	1.05392e-15	Cluster4	Up
Kifc5b	8.72343e-20	0.117205	0.115	0.001	1.12628e-15	Cluster4	Up
Zwilch	9.93009e-20	0.173698	0.192	0.009	1.28207e-15	Cluster4	Up
Oip5	1.02364e-19	0.154093	0.154	0.005	1.32162e-15	Cluster4	Up
Cdc25c	1.2003e-19	0.189037	0.096	0	1.54971e-15	Cluster4	Up
2700099C18Rik	1.2003e-19	0.179984	0.096	0	1.54971e-15	Cluster4	Up
Espl1	1.2003e-19	0.148396	0.096	0	1.54971e-15	Cluster4	Up
Trip13	1.2003e-19	0.104739	0.096	0	1.54971e-15	Cluster4	Up
Mcm8	1.77558e-19	0.233067	0.212	0.013	2.29246e-15	Cluster4	Up
Rpa2	3.68528e-19	0.308909	0.288	0.028	4.75806e-15	Cluster4	Up
Foxm1	1.61295e-18	0.260102	0.135	0.004	2.08248e-14	Cluster4	Up
Dbf4	1.65684e-18	0.268056	0.135	0.004	2.13915e-14	Cluster4	Up
Tubg1	1.70687e-18	0.637917	0.481	0.09	2.20374e-14	Cluster4	Up
Neurl1b	2.08701e-18	0.2844	0.173	0.008	2.69454e-14	Cluster4	Up
Poc1a	4.37971e-18	0.167282	0.154	0.006	5.65465e-14	Cluster4	Up
Dtymk	5.99559e-18	0.678964	0.558	0.135	7.7409e-14	Cluster4	Up
Brip1os	7.07014e-18	0.497053	0.365	0.053	9.12826e-14	Cluster4	Up
Hells	8.07545e-18	0.278245	0.192	0.012	1.04262e-13	Cluster4	Up
Cenpk	9.9177e-18	0.254917	0.192	0.012	1.28047e-13	Cluster4	Up
Gmnn	1.82187e-17	0.395798	0.327	0.042	2.35222e-13	Cluster4	Up
Spdl1	2.60123e-17	0.235574	0.115	0.002	3.35845e-13	Cluster4	Up
Dlgap5	2.75611e-17	0.225031	0.115	0.002	3.55842e-13	Cluster4	Up
Rfc2	2.90959e-17	0.715961	0.538	0.129	3.75657e-13	Cluster4	Up
Gtse1	2.92009e-17	0.180405	0.115	0.002	3.77013e-13	Cluster4	Up
Sapcd2	3.09368e-17	0.121312	0.115	0.002	3.99425e-13	Cluster4	Up
Lsm3	3.57998e-17	0.394118	0.404	0.066	4.62212e-13	Cluster4	Up
Spc25	4.55839e-17	1.00861	0.942	0.663	5.88534e-13	Cluster4	Up
H2afv	5.41701e-17	0.833431	0.769	0.273	6.9939e-13	Cluster4	Up
Gm1673	6.174e-17	0.516738	0.442	0.08	7.97126e-13	Cluster4	Up
Haus8	1.07313e-16	0.294007	0.154	0.007	1.38552e-12	Cluster4	Up
Pbx4	1.25154e-16	0.255399	0.135	0.005	1.61586e-12	Cluster4	Up
Gas2l3	2.65197e-16	0.161777	0.096	0.001	3.42396e-12	Cluster4	Up
Nsl1	2.65197e-16	0.161088	0.096	0.001	3.42396e-12	Cluster4	Up
Kif15	2.65197e-16	0.142553	0.096	0.001	3.42396e-12	Cluster4	Up
Arhgef39	2.73905e-16	0.210897	0.096	0.001	3.53638e-12	Cluster4	Up
Hist1h2af	2.82893e-16	0.173241	0.096	0.001	3.65244e-12	Cluster4	Up
Exo1	2.82893e-16	0.115553	0.096	0.001	3.65244e-12	Cluster4	Up
Fam83d	2.82893e-16	0.0994353	0.096	0.001	3.65244e-12	Cluster4	Up
Cdkn3	2.92173e-16	0.174444	0.096	0.001	3.77224e-12	Cluster4	Up
Donson	3.87385e-16	0.281099	0.231	0.021	5.00152e-12	Cluster4	Up
Cchcr1	4.96007e-16	0.247852	0.231	0.021	6.40395e-12	Cluster4	Up
Ybx2	5.20302e-16	0.234357	0.077	0	6.71762e-12	Cluster4	Up
Iqgap3	5.20302e-16	0.162075	0.077	0	6.71762e-12	Cluster4	Up
Ercc6l	5.20302e-16	0.140198	0.077	0	6.71762e-12	Cluster4	Up
Shcbp1	5.20302e-16	0.115633	0.077	0	6.71762e-12	Cluster4	Up
Kifc1	5.20302e-16	0.0978816	0.077	0	6.71762e-12	Cluster4	Up
Psrc1	5.20302e-16	0.0889664	0.077	0	6.71762e-12	Cluster4	Up
Nrgn	5.20302e-16	0.081306	0.077	0	6.71762e-12	Cluster4	Up
Ticrr	5.20302e-16	0.0737052	0.077	0	6.71762e-12	Cluster4	Up
Cdkn2d	8.48435e-16	0.384373	0.308	0.042	1.09541e-11	Cluster4	Up
Ccne1	1.52334e-15	0.265798	0.154	0.008	1.96678e-11	Cluster4	Up
Gins1	1.78758e-15	0.179633	0.154	0.008	2.30795e-11	Cluster4	Up
Orc6	1.81112e-15	0.537523	0.462	0.103	2.33834e-11	Cluster4	Up
Dnph1	2.12181e-15	0.30713	0.212	0.019	2.73947e-11	Cluster4	Up
H1fx	2.30303e-15	0.722409	0.365	0.062	2.97345e-11	Cluster4	Up
Uhrf1	2.98918e-15	0.296546	0.115	0.004	3.85933e-11	Cluster4	Up
Stil	3.48266e-15	0.131436	0.115	0.004	4.49646e-11	Cluster4	Up
Cdc6	4.02363e-15	0.163233	0.135	0.006	5.19491e-11	Cluster4	Up
Skp2	4.29822e-15	0.19735	0.135	0.006	5.54943e-11	Cluster4	Up
Lsm8	1.01039e-14	0.557651	0.538	0.138	1.30451e-10	Cluster4	Up
4930427A07Rik	1.7678e-14	0.32526	0.192	0.016	2.2824e-10	Cluster4	Up
Cks1brt	4.10109e-14	0.280058	0.231	0.026	5.29491e-10	Cluster4	Up
Aaas	4.43325e-14	0.253975	0.212	0.021	5.72377e-10	Cluster4	Up
Cdkn1a	4.80627e-14	0.624241	0.481	0.117	6.20537e-10	Cluster4	Up
Cnih2	6.19396e-14	0.139775	0.096	0.002	7.99703e-10	Cluster4	Up
Ska3	6.54405e-14	0.127228	0.096	0.002	8.44903e-10	Cluster4	Up
Prim1	7.12073e-14	0.435076	0.308	0.048	9.19357e-10	Cluster4	Up
BC030867	7.30359e-14	0.157612	0.096	0.002	9.42967e-10	Cluster4	Up
Aurka	7.30359e-14	0.132202	0.096	0.002	9.42967e-10	Cluster4	Up
Tmpo	7.70198e-14	0.798057	0.654	0.237	9.94403e-10	Cluster4	Up
Mboat1	8.14962e-14	0.111777	0.096	0.002	1.0522e-09	Cluster4	Up
Fancb	1.08467e-13	0.158114	0.115	0.005	1.40041e-09	Cluster4	Up
4930523C07Rik	1.30164e-13	0.16734	0.115	0.005	1.68055e-09	Cluster4	Up
Bok	7.37891e-13	0.213934	0.135	0.008	9.5269e-09	Cluster4	Up
Cdca7l	8.78171e-13	0.237466	0.077	0.001	1.13381e-08	Cluster4	Up
Snhg5	8.8583e-13	0.348407	0.327	0.059	1.1437e-08	Cluster4	Up
Ddah2	9.34341e-13	0.0758152	0.077	0.001	1.20633e-08	Cluster4	Up
Wdr62	9.34341e-13	0.068293	0.077	0.001	1.20633e-08	Cluster4	Up
Fanci	9.63733e-13	0.0714424	0.077	0.001	1.24428e-08	Cluster4	Up
Stk17b	2.23184e-12	0.246644	0.115	0.006	2.88153e-08	Cluster4	Up
Pif1	2.2831e-12	0.145543	0.058	0	2.94771e-08	Cluster4	Up
Eef1a2	2.2831e-12	0.129033	0.058	0	2.94771e-08	Cluster4	Up
Itprip	2.2831e-12	0.126633	0.058	0	2.94771e-08	Cluster4	Up
Kif14	2.2831e-12	0.118463	0.058	0	2.94771e-08	Cluster4	Up
Pkn3	2.2831e-12	0.109526	0.058	0	2.94771e-08	Cluster4	Up
Aspm	2.2831e-12	0.0996996	0.058	0	2.94771e-08	Cluster4	Up
Kif2c	2.2831e-12	0.0796409	0.058	0	2.94771e-08	Cluster4	Up
Aunip	2.2831e-12	0.0761462	0.058	0	2.94771e-08	Cluster4	Up
Mis18bp1	2.2831e-12	0.0732977	0.058	0	2.94771e-08	Cluster4	Up
D430020J02Rik	2.2831e-12	0.0660677	0.058	0	2.94771e-08	Cluster4	Up
Cep55	2.2831e-12	0.0621288	0.058	0	2.94771e-08	Cluster4	Up
Smc1a	3.14412e-12	0.4097	0.346	0.07	4.05937e-08	Cluster4	Up
Pmp22	3.28469e-12	0.325803	0.212	0.026	4.24086e-08	Cluster4	Up
Mcm2	4.17086e-12	0.460875	0.308	0.055	5.385e-08	Cluster4	Up
Nrm	4.50678e-12	0.189385	0.096	0.004	5.8187e-08	Cluster4	Up
Dna2	4.61533e-12	0.144309	0.096	0.004	5.95886e-08	Cluster4	Up
Pask	4.84019e-12	0.10453	0.096	0.004	6.24917e-08	Cluster4	Up
Wee1	7.51099e-12	0.182021	0.135	0.009	9.69744e-08	Cluster4	Up
Hn1	1.47518e-11	0.35273	0.231	0.033	1.9046e-07	Cluster4	Up
Sae1	1.48745e-11	0.469275	0.442	0.116	1.92045e-07	Cluster4	Up
Pkmyt1	1.58309e-11	0.329015	0.269	0.045	2.04392e-07	Cluster4	Up
Tipin	1.69783e-11	0.4852	0.385	0.094	2.19207e-07	Cluster4	Up
Apip	2.12503e-11	0.247069	0.327	0.063	2.74362e-07	Cluster4	Up
Kntc1	2.55251e-11	0.361115	0.154	0.014	3.29555e-07	Cluster4	Up
Cenpn	3.67924e-11	0.174301	0.115	0.007	4.75026e-07	Cluster4	Up
Tonsl	3.74852e-11	0.134577	0.115	0.007	4.83971e-07	Cluster4	Up
Recql4	3.81908e-11	0.15714	0.115	0.007	4.93081e-07	Cluster4	Up
Cmc2	3.8806e-11	0.421054	0.346	0.077	5.01024e-07	Cluster4	Up
Wdr76	3.96412e-11	0.150223	0.115	0.007	5.11807e-07	Cluster4	Up
Cntrob	4.46952e-11	0.345455	0.308	0.061	5.77059e-07	Cluster4	Up
Ran	4.66977e-11	0.531287	0.596	0.207	6.02914e-07	Cluster4	Up
Suv39h1	4.71088e-11	0.251493	0.173	0.019	6.08222e-07	Cluster4	Up
Snrpd1	5.01141e-11	0.666845	0.519	0.182	6.47023e-07	Cluster4	Up
Lmf2	5.50222e-11	0.306457	0.288	0.054	7.10392e-07	Cluster4	Up
Hint1	5.68988e-11	0.579724	0.904	0.646	7.34621e-07	Cluster4	Up
Nxt1	6.33067e-11	0.278666	0.288	0.053	8.17352e-07	Cluster4	Up
Ppm1g	6.63301e-11	0.437646	0.558	0.188	8.56387e-07	Cluster4	Up
Rbl1	8.01117e-11	0.230697	0.25	0.041	1.03432e-06	Cluster4	Up
Incenp	8.76767e-11	0.244713	0.173	0.02	1.13199e-06	Cluster4	Up
Lmnb1	9.19383e-11	0.256534	0.154	0.015	1.18702e-06	Cluster4	Up
2210011C24Rik	9.84642e-11	0.195514	0.096	0.005	1.27127e-06	Cluster4	Up
Rbbp7	1.13359e-10	0.635291	0.731	0.344	1.46358e-06	Cluster4	Up
Mybl1	1.16488e-10	0.114281	0.096	0.005	1.50398e-06	Cluster4	Up
Mastl	1.19721e-10	0.196254	0.077	0.002	1.54572e-06	Cluster4	Up
Atad5	1.21476e-10	0.111429	0.096	0.005	1.56837e-06	Cluster4	Up
Lrr1	1.36063e-10	0.180263	0.077	0.002	1.75671e-06	Cluster4	Up
Polq	1.36063e-10	0.092875	0.077	0.002	1.75671e-06	Cluster4	Up
Nasp	1.36979e-10	0.358252	0.308	0.065	1.76853e-06	Cluster4	Up
Gsg2	1.39584e-10	0.107424	0.077	0.002	1.80216e-06	Cluster4	Up
Dsn1	1.39584e-10	0.0969452	0.077	0.002	1.80216e-06	Cluster4	Up
Arrb1	1.39584e-10	0.0909159	0.077	0.002	1.80216e-06	Cluster4	Up
Fanca	1.43598e-10	0.0849986	0.096	0.005	1.854e-06	Cluster4	Up
Brip1	1.46894e-10	0.143223	0.077	0.002	1.89655e-06	Cluster4	Up
Gltp	1.90848e-10	0.413998	0.365	0.09	2.46404e-06	Cluster4	Up
Ncapd3	2.07454e-10	0.427064	0.25	0.046	2.67844e-06	Cluster4	Up
Tacc3	2.13935e-10	0.297297	0.135	0.012	2.76212e-06	Cluster4	Up
Gpsm2	2.60516e-10	0.240848	0.115	0.008	3.36352e-06	Cluster4	Up
Anp32e	2.81198e-10	0.68429	0.615	0.258	3.63055e-06	Cluster4	Up
Dck	3.14094e-10	0.356641	0.25	0.045	4.05527e-06	Cluster4	Up
Sun2	4.11938e-10	0.277179	0.173	0.021	5.31853e-06	Cluster4	Up
Dnajc9	4.83501e-10	0.456551	0.385	0.106	6.24248e-06	Cluster4	Up
Calm2	5.90507e-10	1.0352	0.75	0.471	7.62403e-06	Cluster4	Up
Topbp1	7.22561e-10	0.343281	0.269	0.054	9.32899e-06	Cluster4	Up
Lbr	9.28257e-10	0.378088	0.423	0.121	1.19847e-05	Cluster4	Up
Mis18a	9.34554e-10	0.232129	0.154	0.018	1.2066e-05	Cluster4	Up
Prim2	9.62088e-10	0.224519	0.135	0.013	1.24215e-05	Cluster4	Up
Cdc7	9.89751e-10	0.198594	0.135	0.013	1.27787e-05	Cluster4	Up
Mthfd2	1.03715e-09	0.608391	0.558	0.215	1.33907e-05	Cluster4	Up
Nudc	1.08706e-09	0.505959	0.5	0.173	1.40351e-05	Cluster4	Up
E2f3	1.14012e-09	0.1835	0.135	0.013	1.47201e-05	Cluster4	Up
Paqr4	1.20631e-09	0.137872	0.135	0.013	1.55747e-05	Cluster4	Up
Nop56	1.24823e-09	0.271462	0.288	0.061	1.61159e-05	Cluster4	Up
Nup85	1.39326e-09	0.246622	0.288	0.06	1.79883e-05	Cluster4	Up
Tagln2	1.88965e-09	0.716392	0.827	0.531	2.43972e-05	Cluster4	Up
Chek1	2.28085e-09	0.0970355	0.115	0.009	2.9448e-05	Cluster4	Up
Nelfe	2.30589e-09	0.47462	0.519	0.183	2.97713e-05	Cluster4	Up
Parpbp	2.47938e-09	0.107108	0.058	0.001	3.20113e-05	Cluster4	Up
Prr11	2.47938e-09	0.0665896	0.058	0.001	3.20113e-05	Cluster4	Up
Gabrd	2.55265e-09	0.112753	0.058	0.001	3.29573e-05	Cluster4	Up
Zfp503	2.55265e-09	0.0534867	0.058	0.001	3.29573e-05	Cluster4	Up
Slc9a5	2.62803e-09	0.0694413	0.058	0.001	3.39305e-05	Cluster4	Up
Chek2	2.70557e-09	0.1109	0.058	0.001	3.49317e-05	Cluster4	Up
Bub1	2.70557e-09	0.0453385	0.058	0.001	3.49317e-05	Cluster4	Up
Zfand4	2.70557e-09	0.0407825	0.058	0.001	3.49317e-05	Cluster4	Up
Hmgn1	2.91638e-09	0.593438	0.712	0.338	3.76534e-05	Cluster4	Up
Eri1	2.93651e-09	0.334748	0.231	0.042	3.79133e-05	Cluster4	Up
Rnaseh2b	3.0837e-09	0.453035	0.288	0.065	3.98136e-05	Cluster4	Up
Ska2	3.23018e-09	0.21584	0.135	0.014	4.17048e-05	Cluster4	Up
Spata24	3.4622e-09	0.232437	0.192	0.029	4.47005e-05	Cluster4	Up
Kif20a	4.70744e-09	0.15781	0.077	0.004	6.07777e-05	Cluster4	Up
Cenpt	4.8805e-09	0.141756	0.135	0.014	6.30121e-05	Cluster4	Up
Ints10	6.17622e-09	0.282693	0.346	0.09	7.97412e-05	Cluster4	Up
Ctc1	6.7118e-09	0.23158	0.192	0.031	8.66561e-05	Cluster4	Up
Tmem43	7.67685e-09	0.286241	0.25	0.052	9.91158e-05	Cluster4	Up
Dctpp1	7.97405e-09	0.428834	0.231	0.046	0.000102953	Cluster4	Up
Banf1	7.99053e-09	0.468742	0.635	0.272	0.000103166	Cluster4	Up
Higd1a	1.03892e-08	0.172879	0.038	0	0.000134135	Cluster4	Up
Cxcl10	1.03892e-08	0.0995346	0.038	0	0.000134135	Cluster4	Up
Lrrc8c	1.03892e-08	0.0943538	0.038	0	0.000134135	Cluster4	Up
Lcp2	1.03892e-08	0.0895298	0.038	0	0.000134135	Cluster4	Up
Pld4	1.03892e-08	0.0859923	0.038	0	0.000134135	Cluster4	Up
Ifit2	1.03892e-08	0.0859923	0.038	0	0.000134135	Cluster4	Up
Tfpi	1.03892e-08	0.0690096	0.038	0	0.000134135	Cluster4	Up
Gsta4	1.03892e-08	0.054363	0.038	0	0.000134135	Cluster4	Up
Smtn	1.03892e-08	0.0538167	0.038	0	0.000134135	Cluster4	Up
Mybl2	1.03892e-08	0.04547	0.038	0	0.000134135	Cluster4	Up
Akr1d1	1.03892e-08	0.0450645	0.038	0	0.000134135	Cluster4	Up
1700028J19Rik	1.03892e-08	0.037714	0.038	0	0.000134135	Cluster4	Up
Cisd2	1.23295e-08	0.423126	0.654	0.306	0.000159186	Cluster4	Up
Srsf3	1.28504e-08	0.5836	0.712	0.399	0.000165911	Cluster4	Up
9430015G10Rik	1.36892e-08	0.233676	0.135	0.015	0.000176742	Cluster4	Up
Csrp1	1.48462e-08	0.27623	0.192	0.032	0.000191679	Cluster4	Up
Haus1	1.6311e-08	0.133244	0.135	0.015	0.000210592	Cluster4	Up
Tmem129	2.29166e-08	0.226047	0.231	0.046	0.000295877	Cluster4	Up
Hjurp	2.34311e-08	0.178668	0.154	0.021	0.000302519	Cluster4	Up
Impdh2	2.59446e-08	0.3289	0.269	0.062	0.000334971	Cluster4	Up
4933404O12Rik	2.8009e-08	0.193245	0.212	0.039	0.000361625	Cluster4	Up
Pgk1	2.92093e-08	0.218923	0.212	0.039	0.000377122	Cluster4	Up
Hmgn5	3.36296e-08	0.369069	0.288	0.074	0.000434192	Cluster4	Up
Lonrf3	3.65399e-08	0.31711	0.135	0.016	0.000471767	Cluster4	Up
Npat	3.92609e-08	0.285227	0.231	0.047	0.000506897	Cluster4	Up
Dnaaf2	4.15633e-08	0.202113	0.115	0.012	0.000536623	Cluster4	Up
Oard1	4.294e-08	0.3543	0.365	0.109	0.000554399	Cluster4	Up
Tuba1c	4.29696e-08	0.265765	0.173	0.028	0.000554781	Cluster4	Up
Snrpe	4.41848e-08	0.347637	0.462	0.158	0.00057047	Cluster4	Up
Meaf6	4.59801e-08	0.343319	0.327	0.093	0.00059365	Cluster4	Up
Slc1a5	4.82263e-08	0.102459	0.115	0.012	0.00062265	Cluster4	Up
Ncaph2	4.94331e-08	0.457854	0.404	0.137	0.000638231	Cluster4	Up
Lin54	5.6131e-08	0.246949	0.192	0.034	0.000724707	Cluster4	Up
Hirip3	6.35177e-08	0.310594	0.25	0.055	0.000820076	Cluster4	Up
E2f2	6.39205e-08	0.211993	0.173	0.028	0.000825278	Cluster4	Up
Brca1	6.62679e-08	0.111954	0.077	0.005	0.000855585	Cluster4	Up
Cenpl	6.88058e-08	0.103811	0.077	0.005	0.000888352	Cluster4	Up
Rad54l	8.47862e-08	0.0825102	0.096	0.008	0.00109467	Cluster4	Up
Fads1	9.36877e-08	0.425033	0.385	0.127	0.0012096	Cluster4	Up
Nt5dc2	9.45513e-08	0.340326	0.481	0.18	0.00122075	Cluster4	Up
Lin9	1.06929e-07	0.209685	0.135	0.018	0.00138056	Cluster4	Up
Msh2	1.15427e-07	0.221406	0.212	0.042	0.00149027	Cluster4	Up
Pold3	1.15542e-07	0.369632	0.308	0.086	0.00149176	Cluster4	Up
Rangap1	1.19584e-07	0.462908	0.615	0.288	0.00154395	Cluster4	Up
Apitd1	1.26727e-07	0.244981	0.154	0.023	0.00163618	Cluster4	Up
Olfm1	1.46622e-07	0.251565	0.25	0.058	0.00189304	Cluster4	Up
Tex30	1.50208e-07	0.423119	0.365	0.12	0.00193933	Cluster4	Up
Cep72	1.67764e-07	0.162324	0.058	0.002	0.002166	Cluster4	Up
Calca	1.67764e-07	0.0910957	0.058	0.002	0.002166	Cluster4	Up
Rtp4	1.67764e-07	0.0554839	0.058	0.002	0.002166	Cluster4	Up
Supt16	1.68832e-07	0.377052	0.365	0.119	0.00217979	Cluster4	Up
Nmral1	1.73194e-07	0.336389	0.288	0.079	0.00223611	Cluster4	Up
Hist1h3a	1.75671e-07	0.0726584	0.058	0.002	0.00226809	Cluster4	Up
Fgl1	1.79758e-07	0.122452	0.058	0.002	0.00232086	Cluster4	Up
Dnmt1	1.9501e-07	0.405471	0.231	0.053	0.00251778	Cluster4	Up
2700029M09Rik	2.00937e-07	0.467019	0.365	0.122	0.00259429	Cluster4	Up
Sf3a3	2.44285e-07	0.218551	0.327	0.094	0.00315396	Cluster4	Up
Gpc1	2.55934e-07	0.199444	0.154	0.025	0.00330437	Cluster4	Up
2610524H06Rik	2.56484e-07	0.341527	0.404	0.14	0.00331146	Cluster4	Up
Rfc1	2.81273e-07	0.353564	0.25	0.063	0.00363151	Cluster4	Up
Nptn	2.81311e-07	0.487833	0.654	0.345	0.00363201	Cluster4	Up
Vangl1	3.29789e-07	0.167178	0.096	0.009	0.00425791	Cluster4	Up
D030056L22Rik	3.49237e-07	0.197028	0.173	0.032	0.004509	Cluster4	Up
Snrnp25	3.52263e-07	0.262958	0.192	0.039	0.00454807	Cluster4	Up
Psat1	3.56969e-07	0.182034	0.154	0.025	0.00460882	Cluster4	Up
Hnrnpab	3.58741e-07	0.605631	0.731	0.501	0.00463171	Cluster4	Up
Caprin2	3.70539e-07	0.205868	0.115	0.014	0.00478403	Cluster4	Up
Ccsap	3.74074e-07	0.0979296	0.096	0.009	0.00482967	Cluster4	Up
Polr3k	3.79875e-07	0.347874	0.538	0.222	0.00490457	Cluster4	Up
Carhsp1	3.83257e-07	0.421901	0.404	0.142	0.00494823	Cluster4	Up
Txndc16	3.86978e-07	0.274331	0.269	0.07	0.00499628	Cluster4	Up
Ncl	4.1381e-07	0.562942	0.692	0.378	0.0053427	Cluster4	Up
Chtf18	5.11967e-07	0.17373	0.077	0.006	0.00661001	Cluster4	Up
Cenpo	5.20517e-07	0.114969	0.077	0.006	0.0067204	Cluster4	Up
Haus6	5.29205e-07	0.140064	0.077	0.006	0.00683256	Cluster4	Up
Gemin6	5.33554e-07	0.321384	0.25	0.065	0.00688872	Cluster4	Up
Cdk2	5.94053e-07	0.121532	0.077	0.006	0.00766982	Cluster4	Up
Tubb4b	6.20737e-07	0.776393	0.462	0.21	0.00801433	Cluster4	Up
Tmem107	6.29027e-07	0.495329	0.635	0.329	0.00812137	Cluster4	Up
Cdca4	6.53019e-07	0.249197	0.173	0.033	0.00843113	Cluster4	Up
Hmgb1	7.10258e-07	0.248385	0.25	0.062	0.00917015	Cluster4	Up
1810037I17Rik	7.33385e-07	0.534211	0.615	0.346	0.00946873	Cluster4	Up
Hmgn2	7.46098e-07	0.395239	0.231	0.059	0.00963287	Cluster4	Up
Tubgcp2	7.56591e-07	0.174325	0.192	0.039	0.00976835	Cluster4	Up
Rpa3	7.66275e-07	0.261208	0.231	0.058	0.00989338	Cluster4	Up
Tpm4	8.09662e-07	0.430724	0.404	0.148	0.0104535	Cluster4	Up
Vrk1	8.23964e-07	0.30716	0.269	0.073	0.0106382	Cluster4	Up
Nup62	8.33769e-07	0.329826	0.288	0.082	0.0107648	Cluster4	Up
Reep4	9.05717e-07	0.154344	0.173	0.033	0.0116937	Cluster4	Up
Npm1	9.37201e-07	0.506122	0.635	0.364	0.0121002	Cluster4	Up
Rdx	1.07635e-06	0.361914	0.519	0.221	0.0138967	Cluster4	Up
Klhl17	1.11568e-06	0.28556	0.212	0.049	0.0144045	Cluster4	Up
Anapc15	1.11598e-06	0.182465	0.173	0.034	0.0144085	Cluster4	Up
Sipa1	1.15923e-06	0.157193	0.096	0.011	0.0149669	Cluster4	Up
Chaf1a	1.18958e-06	0.150634	0.096	0.011	0.0153586	Cluster4	Up
Med30	1.20897e-06	0.33903	0.385	0.135	0.015609	Cluster4	Up
Alyref	1.22377e-06	0.385771	0.346	0.12	0.0158002	Cluster4	Up
Anapc5	1.24684e-06	0.435007	0.712	0.407	0.016098	Cluster4	Up
Pold1	1.26619e-06	0.0927168	0.115	0.015	0.0163478	Cluster4	Up
Dbr1	1.34019e-06	0.167356	0.154	0.027	0.0173033	Cluster4	Up
Arl6ip1	1.38608e-06	0.804348	0.519	0.271	0.0178957	Cluster4	Up
Samd14	1.38834e-06	0.105112	0.096	0.011	0.0179248	Cluster4	Up
Aldh16a1	1.4114e-06	0.136175	0.135	0.021	0.0182226	Cluster4	Up
Prdx4	1.47444e-06	0.449825	0.404	0.148	0.0190365	Cluster4	Up
Usp1	1.70352e-06	0.2827	0.269	0.077	0.0219941	Cluster4	Up
Recql	1.71227e-06	0.19535	0.25	0.066	0.0221072	Cluster4	Up
Mrpl14	1.90445e-06	0.327019	0.442	0.178	0.0245883	Cluster4	Up
Matn2	1.91359e-06	0.256287	0.231	0.06	0.0247064	Cluster4	Up
Nxt2	1.97982e-06	0.342437	0.269	0.08	0.0255615	Cluster4	Up
Gtf3a	2.05914e-06	0.377873	0.442	0.177	0.0265856	Cluster4	Up
Isy1	2.23424e-06	0.257167	0.25	0.069	0.0288463	Cluster4	Up
Evpl	2.47824e-06	0.163397	0.115	0.016	0.0319966	Cluster4	Up
Tfb1m	2.51994e-06	0.159889	0.173	0.035	0.0325349	Cluster4	Up
Hnrnpd	2.54369e-06	0.378311	0.442	0.177	0.0328415	Cluster4	Up
Casp8ap2	2.64004e-06	0.181635	0.154	0.028	0.0340856	Cluster4	Up
Basp1	2.67597e-06	0.250292	0.077	0.007	0.0345494	Cluster4	Up
Eif4a3	2.72519e-06	0.407948	0.519	0.248	0.035185	Cluster4	Up
5031439G07Rik	2.76291e-06	0.240282	0.192	0.043	0.0356719	Cluster4	Up
BC055324	2.82144e-06	0.121472	0.058	0.004	0.0364277	Cluster4	Up
Rfc5	2.86316e-06	0.168418	0.135	0.022	0.0369663	Cluster4	Up
Hnrnpa0	2.91189e-06	0.384286	0.558	0.272	0.0375955	Cluster4	Up
Ada	3.01076e-06	0.116169	0.077	0.007	0.038872	Cluster4	Up
Serinc2	3.10184e-06	0.0444302	0.058	0.004	0.0400479	Cluster4	Up
Gls2	3.16104e-06	0.0572031	0.058	0.004	0.0408122	Cluster4	Up
Lsm2	3.29123e-06	0.247208	0.25	0.069	0.042493	Cluster4	Up
Rbpj	3.30655e-06	0.22452	0.231	0.06	0.0426908	Cluster4	Up
Lsm6	3.45924e-06	0.427225	0.558	0.281	0.0446623	Cluster4	Up
Snrpa1	3.4816e-06	0.30377	0.308	0.099	0.0449509	Cluster4	Up
Ipo5	3.6679e-06	0.299284	0.346	0.126	0.0473562	Cluster4	Up
Rps3	3.81908e-06	0.452723	0.923	0.903	0.0493081	Cluster4	Up
Txn1	3.85019e-06	0.52877	0.731	0.501	0.0497098	Cluster4	Up
G6pc2	4.76866e-09	-0.528147	0.923	0.991	6.15681e-05	Cluster4	Down
Ins2	1.34711e-08	-0.191569	1	1	0.000173925	Cluster4	Down
Ppp1r1a	2.10815e-07	-0.561225	0.75	0.894	0.00272183	Cluster4	Down
Aldoa	1.85134e-06	-0.514716	0.558	0.792	0.0239026	Cluster4	Down

## Sheet: #_of_genes_in_each_cluster
Target cluster	Regulation	# of genes in the cluster
Cluster1	Up	2
Cluster1	Down	490
Cluster2	Up	0
Cluster2	Down	8
Cluster3	Up	568
Cluster3	Down	4
Cluster4	Up	440
Cluster4	Down	4

## Sheet: Genelist_eachcluster
Cluster1_up	Cluster1down	Cluster2up	Cluster2down	Cluster3up	Cluster3down	Cluster4up	Cluster4down
Ins2	Hsp90b1		Pcna	Hsp90b1	Ins2	Top2a	G6pc2
Mt1	Gng12		Gnas	Hspa5	Mt1	Pbk	Ins2
	Hspa5		Top2a	Ssr3	Mt2	Cenpm	Ppp1r1a
	Ssr3		Pbk	Sdf2l1	Ins1	D17H6S56E-5	Aldoa
	Tmem65		Cks1b	Manf		Cdk1
	Cpe		Tcf19	Sep15		Birc5
	Dapl1		Mcm4	Gng12		Tcf19
	Creld2		Mcm5	Dnajb9		1190002F15Rik
	Degs1			Ero1lb		Mxd3
	Calm2			Pdia6		Cenpa
	Scg2			Cpe		Ube2c
	Pdia6			Morf4l2		Cdca8
	Erp44			Gnas		Ccna2
	Dnajb9			Gfpt1		Knstrn
	Sdf2l1			Clptm1l		Ect2
	Manf			Dnajc3		Spc24
	Ostc			Spcs1		Cdca3
	Sep15			Scg3		Mki67
	Ero1lb			Nucb2		Nusap1
	Fh1			Lman1		Rad51
	Wbp5			Creld2		Smc4
	Psma2			Spcs3		Dtl
	Clptm1l			Cmas		Rfc4
	Dnajb11			P4hb		Tyms
	Sec11c			Papss1		Ccnb2
	Papss1			Spcs2		2810417H13Rik
	Fkbp11			Tm9sf2		Lig1
	Ppia			Tmem65		Racgap1
	Morf4l2			Erp44		Ncaph
	Tmem59			Cd200		Ncapg2
	Npm1			Scg2		Anln
	Psmc4			Iapp		Tpx2
	Ssr4			Ssr2		Cenpi
	Pdia4			Rpn1		Ndc80
	Prdx1			Pdia4		Hmmr
	Ssr1			Sec23b		Prc1
	Nucb2			Pdia3		Smc2
	Kdelr2			Dnajb11		Rrm1
	Srsf3			Tspan13		Cenpw
	Ppapdc1b			Pam		Atad2
	Edem3			Eif4a2		Zfp367
	Txn1			Tvp23b		Stmn1
	Pcsk1			Ufm1		Cenpf
	Dnajc3			Tram1		Dhfr
	Ubr4			Mdh1		Cdc20
	Prom1			Ssr4		Ckap2l
	Cmas			Rpl10		Mad2l1
	Tubb5			Rpl15		Ube2t
	Prkcsh			Ptprn		Pmf1
	Rpn2			Scfd1		Cks2
	Rps27l			Ddost		Ncapd2
	Syt4			Tmem27		Cdkn2c
	H3f3b			Eif4g2		Fam64a
	Unc50			Ostc		Tubb5
	Hnrnpab			Saraf		Mcm4
	Sptssa			Ppia		Rnaseh2c
	Glt8d1			Ptprn2		Ezh2
	Selk			Hsd17b12		C330027C09Rik
	Cd200			Scp2		Asf1b
	Iapp			Dnajc10		Cdca2
	Ece1			Mcfd2		Ccdc34
	Chmp5			Txnip		Mcm3
	Copb1			Ddx50		Ckap2
	Scfd1			Selk		Cenph
	Serp1			Glt8d1		Plk1
	Spcs3			Psma3		Kif23
	Srp9			Rnf130		Hmgb2
	Snx5			Srp9		Mcm6
	Cks1b			Rab1		Mms22l
	Serinc3			Maged1		Pcna
	Mbnl2			Golph3		Brca2
	Ociad1			Ube2e1		Pole
	Ddost			Ppp1r15b		Kif11
	Spcs1			Mageh1		Psmc3ip
	Rab2a			Slc37a3		4930579G24Rik
	Nucb1			Tmbim4		Cenpp
	Slc35e1			Sec24d		Bard1
	Trim44			Syt4		Rad51ap1
	4833439L19Rik			Prdx1		Gins2
	Rangap1			Zfp9		Haus4
	Lman1			Ubr4		Mcm7
	Ube2j1			Copb1		Ska1
	Srp72			Bet1		Clspn
	Ptprn			Rpn2		Spag5
	Mtch2			Ppapdc1b		Cdca5
	Hyou1			Mogs		Aurkb
	Pak3			Sec61b		Ttk
	Atp5j			Rps16		Arhgap19
	Bex2			Tfg		E2f8
	Rab6a			Nop58		Kif4
	Azin1			Srsf1		Cdc45
	Bet1			Chgb		Trim59
	Arf4			Serinc1		Cdt1
	Sec11a			Slc35b1		Fignl1
	Prlr			Atp8b1		Cenpq
	Gpd2			Sphkap		Sgol1
	Gucy2c			Edem3		Rrm2
	Scg3			Ell2		Arhgap11a
	Gfpt1			Pcsk1		Cks1b
	Hsd17b12			Rpl10a		Tk1
	Gc			Copa		Dek
	Ppp2ca			Sec11c		Pola1
	Phyh			Ssr1		Tuba1b
	Chid1			Serp1		Ccnb1
	Pam			Cad		Dut
	Uqcrh			Dad1		Fen1
	Sod1			Arcn1		Eldr
	Sec24d			Kdelr2		H2afx
	Ptbp3			Rpl7a		Nek2
	Hspa13			Ndufa4		Ncapg
	Vimp			March6		Fam111a
	Akr1a1			Vimp		Cenpe
	Ube2e1			Tceal8		Melk
	Srp14			4833439L19Rik		Esco2
	Gdap1			Rps6		Sez6
	Tmem263			Snhg18		Rfc3
	Spcs2			Uba5		Fbxo5
	Ddx50			Psma2		Ccne2
	Rpn1			Trabd		H2afz
	Eif4g2			Sf3b1		Chaf1b
	Fundc2			Sec16a		Mcm5
	Krtcap2			Rraga		Dscc1
	Calr			Srm		Timeless
	Dnajc10			Rpl36al		Mdc1
	Uba5			Chid1		Ccnf
	Sub1			Actr3		Bub1b
	Arl6ip1			Paip2b		Hat1
	Fam216a			Bhlha15		2700094K13Rik
	Suclg1			Psma4		Plk4
	Stt3a			Syvn1		Zranb3
	Mapk10			G6pc2		Rmi2
	Hopx			Rpl27a		E2f1
	Sec23b			Ids		Neil3
	Ntrk2			Sec31a		E2f7
	Kras			Degs1		Kifc5b
	Rps6			Pcsk2		Zwilch
	Slc35g2			Copb2		Oip5
	Mcfd2			Hapln4		Cdc25c
	Rnf7			Ndufb3		2700099C18Rik
	Kcnip1			Ppa1		Espl1
	Kif5b			Akr1a1		Trip13
	Alkbh5			Pak3		Mcm8
	Armcx2			Tpt1		Rpa2
	Arcn1			Hnrnph1		Foxm1
	Cyb5b			Sec61a1		Dbf4
	Cox7c			Rps27a		Tubg1
	Fam46a			Tm9sf4		Neurl1b
	Gnas			Msi2		Poc1a
	Tm2d1			Ift57		Dtymk
	Uggt1			Trappc1		Brip1os
	Tvp23b			Wac		Hells
	Tubb4b			Cks1b		Cenpk
	Chgb			Gapdh		Gmnn
	Trappc13			Cflar		Spdl1
	Clint1			Rab2a		Dlgap5
	Rexo2			Scg5		Rfc2
	Gnai3			Hap1		Gtse1
	Pank3			Hyou1		Sapcd2
	Prkar1a			Hnrnpab		Lsm3
	Nptn			Arfgap3		Spc25
	Rab1			Actr10		H2afv
	Slc16a10			Emc7		Gm1673
	Cadps			Rpl7		Haus8
	P4hb			Fkbp11		Pbx4
	Adk			Tm4sf4		Gas2l3
	Zfand6			Tmtc3		Nsl1
	Eif3m			Mcts1		Kif15
	Dhrs7			Ubfd1		Arhgef39
	Ndufs1			Lztr1		Hist1h2af
	Pycr2			Snd1		Exo1
	Srsf6			Rab18		Fam83d
	Cmpk1			Actr1b		Cdkn3
	Hnrnpu			Canx		Donson
	Lrp11			Hspa13		Cchcr1
	Gnb1			Atf6		Ybx2
	Vbp1			Sec11a		Iqgap3
	Rap1b			Ndufc2		Ercc6l
	Emc6			Tm9sf1		Shcbp1
	Tsc22d1			Dhrs7		Kifc1
	Cbs			Alg11		Psrc1
	Hprt			Arfip1		Nrgn
	Rfk			Slc35g2		Ticrr
	Ndn			Snx5		Cdkn2d
	Ccnd1			Dennd2d		Ccne1
	Atp5b			Surf4		Gins1
	Scp2			Cmbl		Orc6
	Eid1			Cope		Dnph1
	H1f0			Trmt6		H1fx
	Tspan7			Rnf11		Uhrf1
	Abracl			Pde3b		Stil
	Psma6			Vkorc1		Cdc6
	Snap25			Ggcx		Skp2
	Mettl9			Ganab		Lsm8
	Sec31a			Zfp28		4930427A07Rik
	Srpr			Armc10		Cks1brt
	Tm9sf2			Gnai3		Aaas
	Golph3			Hsbp1		Cdkn1a
	Itgb1			Rchy1		Cnih2
	Ccni			Tcp1		Ska3
	Slc33a1			Slc25a4		Prim1
	Ybx1			Laptm4a		BC030867
	Mdh1			Tmem167		Aurka
	Eif5			Nme2		Tmpo
	Plekha6			Slc35f5		Mboat1
	Lmna			Fam135a		Fancb
	Snrpd3			Plekha3		4930523C07Rik
	Sec13			Pappa2		Bok
	Ganab			Clint1		Cdca7l
	Bcap31			Ocrl		Snhg5
	Psmd6			Cox7c		Ddah2
	Cd47			Slc33a1		Wdr62
	Tspan3			Uqcrh		Fanci
	Syvn1			Trappc13		Stk17b
	Cyb561			Ibtk		Pif1
	Ost4			Maged2		Eef1a2
	Pcbd1			Tmco1		Itprip
	Tm4sf4			Cox8a		Kif14
	Osbpl2			Hapln1		Pkn3
	Nme1			Prkacb		Aspm
	Snrpd1			Pdyn		Kif2c
	Ica1			Tm9sf3		Aunip
	Derl1			Bcap31		Mis18bp1
	Rps23			Tmed9		D430020J02Rik
	Yipf4			Gale		Cep55
	Rpl15			Tpd52		Smc1a
	Cwc15			Eif1		Pmp22
	Slc25a4			Slc7a14		Mcm2
	Ormdl3			Tra2b		Nrm
	Rps7			Hars		Dna2
	Txnl1			Abce1		Pask
	Ssr2			Tsc22d1		Wee1
	Cyfip2			Rabggtb		Hn1
	Tor1aip2			Slc16a10		Sae1
	Birc6			Prom1		Pkmyt1
	Scg5			Ndufs4		Tipin
	Qdpr			Kcnip1		Apip
	Bcl2l2			Fam216a		Kntc1
	Tmed2			Gpx3		Cenpn
	Atad1			Muc4		Tonsl
	Sec22b			Slc35e1		Recql4
	Sacm1l			Rgs2		Cmc2
	Tram1			Srp19		Wdr76
	Cox7b			Tardbp		Cntrob
	Tspyl4			Ube2j1		Ran
	Tmed10			Atp5g1		Suv39h1
	Emc7			C1galt1c1		Snrpd1
	Tmem176a			Alkbh5		Lmf2
	Bola3			Sar1a		Hint1
	Tcp1			Fam46a		Nxt1
	Zcrb1			Rexo2		Ppm1g
	Ell2			Bex2		Rbl1
	Tpm4			Slc25a3		Incenp
	Dnajc5			Mapk10		Lmnb1
	Slc30a5			Rpl41		2210011C24Rik
	Tardbp			Nelfb		Rbbp7
	Cfap36			Hid1		Mybl1
	Mrln			Pex3		Mastl
	Tmbim4			Lrrc59		Atad5
	Hapln4			Sec22b		Lrr1
	Tmbim6			Uso1		Polq
	Hnrnpll			Tmem263		Nasp
	Gtf2a2			Derl1		Gsg2
	Ubr5			Sec13		Dsn1
	Psma3			Rps27l		Arrb1
	Pnpla8			Stt3b		Fanca
	2610524H06Rik			Morf4l1		Brip1
	Maged1			Tmed10		Gltp
	Tmem218			Hax1		Ncapd3
	H2-D1			Pde10a		Tacc3
	Psmb2			Atp5j		Gpsm2
	Pja2			Eif3m		Anp32e
	Ncald			Ccdc127		Dck
	Eef1g			Nucb1		Sun2
	Asph			Dynlt3		Dnajc9
	Pdcd6ip			Tor1aip2		Calm2
	Tex261			Zfp322a		Topbp1
	Smim10l1			Suco		Lbr
	Rpl36al			Erbb2ip		Mis18a
	Prune2			Arf1		Prim2
	Lgals3bp			Cxxc4		Cdc7
	Gpx1			Sel1l		Mthfd2
	Fundc1			Tmed7		Nudc
	Ap3b2			Unc50		E2f3
	Rps25			Tmco3		Paqr4
	Eif3a			Phyh		Nop56
	Eif4a1			Srprb		Nup85
	Edem1			Sec63		Tagln2
	Hint1			Psmd14		Chek1
	Trib1			Serinc3		Nelfe
	Eif4a2			Trmt61b		Parpbp
	Rpl12			Igf2r		Prr11
	Srprb			Csnk1e		Gabrd
	Cst3			Ik		Zfp503
	Txnip			Tmem59		Slc9a5
	Sqstm1			Mbnl2		Chek2
	Trp53inp2			Armcx2		Bub1
	Zc3h7b			Cog6		Zfand4
	Hnrnpm			Uba1		Hmgn1
	Snx4			Adk		Eri1
	Cited2			Ssbp1		Rnaseh2b
	Srsf1			Ncstn		Ska2
	Smap2			Appl1		Spata24
	Cyb5a			Cct8		Kif20a
	Tssc4			Rsl1d1		Cenpt
	Ddc			Slc39a13		Ints10
	Tuba1b			Hipk3		Ctc1
	Atp8b1			Srsf6		Tmem43
	Jtb			Gucy2c		Dctpp1
	Fbxl17			Hint1		Banf1
	Tmem27			Pgap1		Higd1a
	Rtn3			Idh3a		Cxcl10
	Tbc1d15			Dusp11		Lrrc8c
	Atp5g1			Srp68		Lcp2
	Tmx4			Sumo1		Pld4
	Atp5g3			Ccdc115		Ifit2
	Sorbs2			Rnf5		Tfpi
	Tmem163			Rwdd1		Gsta4
	Srm			Tmem33		Smtn
	1810037I17Rik			Casc4		Mybl2
	6430548M08Rik			Usp36		Akr1d1
	Zfp706			Cd44		1700028J19Rik
	Eif1			Fbl		Cisd2
	Tceal8			Fam114a1		Srsf3
	Banf1			Rpf1		9430015G10Rik
	Sec63			Crem		Csrp1
	Jade1			Psmd6		Haus1
	Skap1			Ei24		Tmem129
	Ppib			Smap2		Hjurp
	Rbm8a			Gtf2b		Impdh2
	Mapk1			Clock		4933404O12Rik
	Sel1l			Ppp3r1		Pgk1
	Wls			Gmds		Hmgn5
	Ywhae			Pbdc1		Lonrf3
	Tmed9			Dap		Npat
	Skp1a			Serping1		Dnaaf2
	Arpc5l			Ccdc53		Oard1
	Usp19			Tmem176a		Tuba1c
	Amfr			Anxa5		Snrpe
	Maob			Prkar1a		Meaf6
	Tmtc3			Snap25		Slc1a5
	Map2k1			Rnf7		Ncaph2
	Tspan13			Lgals3bp		Lin54
	Cltc			BC017158		Hirip3
	Pdia3			Ube2e3		E2f2
	Rnf6			Psme4		Brca1
	Copa			Capza2		Cenpl
	Mpc2			Rheb		Rad54l
	Alcam			Polr2g		Fads1
	Cisd1			Smim14		Nt5dc2
	Ocrl			Rap1b		Lin9
	Ddx17			Tmem50b		Msh2
	Gstm5			1110065P20Rik		Pold3
	Pdhb			Dapl1		Rangap1
	Esd			Naa38		Apitd1
	Tmem14c			Glce		Olfm1
	Cse1l			Car10		Tex30
	Hnrnpdl			Mien1		Cep72
	Golim4			Suclg1		Calca
	Runx1t1			Gdi1		Rtp4
	Necap1			Whamm		Supt16
	Ivns1abp			Zkscan1		Nmral1
	Anp32e			Tmed4		Hist1h3a
	Trappc1			Ubxn4		Fgl1
	Serinc1			Sumo3		Dnmt1
	Papss2			Dhdds		2700029M09Rik
	Tmed5			Ebp		Sf3a3
	Cd44			Chac2		Gpc1
	Rwdd4a			Hnrnpu		2610524H06Rik
	Tm9sf1			Btg1		Rfc1
	Scamp4			Psmd12		Nptn
	Xbp1			Otud5		Vangl1
	B830017H08Rik			Sqstm1		D030056L22Rik
	Snrpe			Yipf4		Snrnp25
	Rab1b			Spint2		Psat1
	Prkaca			Slc30a7		Hnrnpab
	Tbcd			Ndufs1		Caprin2
	Rpl6			Magoh		Ccsap
	Maged2			Tmem128		Polr3k
	Sfxn2			Txn1		Carhsp1
	Atp6v0e2			Ece1		Txndc16
	Tra2b			Tma7		Ncl
	Plekhb2			Pld3		Chtf18
	Syt5			Slc25a17		Cenpo
	Mat2b			Ntrk2		Haus6
	Coa3			Psma1		Gemin6
	Rraga			Rpl29		Cdk2
	Pdyn			Armc8		Tubb4b
	Atp5h			Gcdh		Tmem107
	Ufm1			Atp2a2		Cdca4
	Rps11			Ssb		Hmgb1
	Atp2a2			Tmem41b		1810037I17Rik
	Rassf3			Sucla2		Hmgn2
	Ywhag			Trappc11		Tubgcp2
	Nop58			Sfpq		Rpa3
	F8a			Derl3		Tpm4
	Psmb4			Mrln		Vrk1
	Mapre1			Uqcrb		Nup62
	Psma1			Tstd2		Reep4
	Atp2b1			Gorasp2		Npm1
	Ergic2			Pdia5		Rdx
	Igf1r			Fam174a		Klhl17
	Gjd2			Uggt1		Anapc15
	Adra2a			Chmp5		Sipa1
	Zzef1			Rab27a		Chaf1a
	Cisd2			Prps1		Med30
	Ndufv2			Lipo1		Alyref
	Thoc3			Il1r1		Anapc5
	Eef1d			Acot11		Pold1
	Rab10			Snrpd1		Dbr1
	Mageh1			Stx5a		Arl6ip1
	Copb2			Rpl35		Samd14
	Parp8			Tspan7		Aldh16a1
	Cops3			Ppib		Prdx4
	Naca			Cyb561		Usp1
	Car10			Nbas		Recql
	Trabd			Rnf215		Mrpl14
	Sf3b1			Dars		Matn2
	Ddb1			Asap1		Nxt2
	Glrx2			Pmpcb		Gtf3a
	Srp19			Tspan3		Isy1
	Polr3k			Tcta		Evpl
	Ids			Pfkfb2		Tfb1m
	Nelfe			Gc		Hnrnpd
	Ube2d2a			Eid1		Casp8ap2
	Vmp1			Ggnbp2		Basp1
	Naa38			Fos		Eif4a3
	Zwint			Pde5a		5031439G07Rik
	Abce1			Tubgcp5		BC055324
	Vps29			Abat		Rfc5
	Gak			Slc39a11		Hnrnpa0
	Ky			Fzd3		Ada
	Pde5a			Ywhaz		Serinc2
	Pgap1			Rcor3		Gls2
	Mthfd1			Nop10		Lsm2
	Atp5a1			Pde4dip		Rbpj
	Slc31a1			Atp13a1		Lsm6
	Herpud1			Eny2		Snrpa1
	Hsbp1			Arfgap1		Ipo5
	Mdh2			Trappc4		Rps3
	Csde1			Efcab14		Txn1
	Dad1			Rbm47
	Lrrc59			Rtca
	Sri			Stt3a
	Sdcbp			Herpud1
	Armc1			Ptpn11
	Rab14			Wbp5
	Ift57			Cd81
	Prdx5			Aff4
	Lats1			2700060E02Rik
	Pcbp1			Tspyl4
	Gmds			Rhoa
	Rab18			Ube2k
	Ube2a			Plekha6
	Zfp9			Tmem248
	Hars			Srp14
	Nbas			Atp5g3
	Cog6			Rufy3
	Stx12			Azi2
	Pde4dip			Phf20l1
	Mrpl20			Slc30a6
	Dld			Chchd1
	Bhlhb9			Rpl12
	Psmb5			Arf4
	Dhdds			Apoo
	Ndufb3			2010315B03Rik
	1500011B03Rik			Prr13
	Tfg			Opa1
	Tgfbrap1			Hopx
	Trim39			Eif1b
	Mcm6			Ube2b
	Rpa1			Slc35g1
	Mff			Gm20300
	Nol7			Rpe
	Tmem39a			Surf1
	Immp1l			Etv5
	Smim14			Arhgap24
	Slc3a2			Coq7
	Fen1			P2ry1
	Esrp1			Necap1
	Gse1			Slc4a10
	H13			Txnl1
	Hnrnph1			Ddx21
	Atp6v1a			Deb1
	Rrbp1			Ccar1
	Dnajc9			Vdac2
	Magt1			Ddc
	Lpp			Bod1
	Sdha			Timm17a
	Mrps12			6430548M08Rik
	Dut			Jun
				Metap1
				Ankrd10
				Wdyhv1
				Ikbip
				Eif1ax
				Zc3h14
				Fh1
				Sod1
				Minos1
				Gpx2
				Bzw1
				Entpd7
				Dnaja1
				Dusp3
				Uxt
				Atp13a3
				Atp1b1
				Ramp2
				Tmed3
				Cops3
				Dstn
				Pdcl
				Znrf2
				H13
				Mtch2
				Mrpl57
				Gmppb
				Entpd3
				Ifnar2
				Tmem126a
				Disp2
				Vma21
				Papss2
				Vapa
				Slitrk6
				Btf3
				Hnrnpk
				Slc25a5
				Mrps35
				Qdpr
				Ergic2
				1110008F13Rik
				Mthfd1
				Bfar
				Cox7b
				Cstf3
				Shisa5
				Nme1
				Anapc4
				Herpud2
				C1qbp
				Sfxn2
				Sgsm1
				Cltc
				Itpa
				Rrbp1
				Gpx1
				Hnrnpa2b1
				Nae1
				Elp5
				Zc3h11a
				Stard3nl
				Txndc15
				Cyb5a
				Dcaf7
				Tmem258
				Rwdd4a
				Fosb
				Calm2
				Ccng1
				Gas5
				5330417C22Rik
				Rab14
				Wfs1
				Trp53
				Tgoln1
				Edem2
				Lats1

## Sheet: GO_Cluster1down
Category	P value	# of DEGs in the Categoly	# of genes in the Category	GO term
GO:0046907	3.14667e-14	103	1251	intracellular transport
GO:0006886	6.51834e-14	75	764	intracellular protein transport
GO:0015031	1.53331e-13	109	1381	protein transport
GO:0034976	1.72917e-13	34	197	response to endoplasmic reticulum stress
GO:0015833	2.088e-13	110	1406	peptide transport
GO:0051649	3.6249e-13	114	1518	establishment of localization in cell
GO:0042886	3.85242e-13	110	1419	amide transport
GO:0071705	5.70242e-13	119	1604	nitrogen compound transport
GO:0006888	2.21183e-12	25	114	ER to Golgi vesicle-mediated transport
GO:0045184	2.2247e-12	110	1460	establishment of protein localization
GO:0051641	2.58742e-11	133	2029	cellular localization
GO:0048193	4.01597e-11	34	240	Golgi vesicle transport
GO:0034613	1.5305e-10	99	1374	cellular protein localization
GO:0071702	1.57828e-10	122	1818	organic substance transport
GO:0070727	2.24145e-10	99	1383	cellular macromolecule localization
GO:0006810	3.03655e-10	171	2925	transport
GO:0036503	4.6654e-10	19	85	ERAD pathway
GO:0008104	8.26512e-10	128	2015	protein localization
GO:0070972	2.03455e-09	15	52	protein localization to endoplasmic reticulum
GO:0051234	2.24416e-09	172	3024	establishment of localization
GO:0072599	2.52764e-09	12	31	establishment of protein localization to endoplasmic reticulum
GO:0006613	3.00233e-09	9	15	cotranslational protein targeting to membrane
GO:0045454	3.50817e-09	15	54	cell redox homeostasis
GO:0033036	8.65974e-09	134	2227	macromolecule localization
GO:0030433	1.12822e-08	15	63	ubiquitin-dependent ERAD pathway
GO:0045047	1.37052e-08	11	28	protein targeting to ER
GO:0044248	2.46225e-08	98	1461	cellular catabolic process
GO:1901135	3.98421e-08	60	711	carbohydrate derivative metabolic process
GO:0006614	4.13736e-08	8	14	SRP-dependent cotranslational protein targeting to membrane
GO:0051603	5.13594e-08	49	562	proteolysis involved in cellular protein catabolic process
GO:0018279	9.19691e-08	8	17	protein N-linked glycosylation via asparagine
GO:0010498	1.01861e-07	38	381	proteasomal protein catabolic process
GO:0009056	1.15507e-07	104	1631	catabolic process
GO:0018196	1.48199e-07	8	18	peptidyl-asparagine modification
GO:0030970	1.54368e-07	9	24	retrograde protein transport, ER to cytosol
GO:1903513	1.54368e-07	9	24	endoplasmic reticulum to cytosol transport
GO:0006915	2.46682e-07	87	1319	apoptotic process
GO:0012501	2.95697e-07	88	1344	programmed cell death
GO:0035966	2.99239e-07	18	112	response to topologically incorrect protein
GO:0006986	4.85913e-07	16	93	response to unfolded protein
GO:0051179	5.7628e-07	198	3925	localization
GO:1901137	5.96363e-07	40	431	carbohydrate derivative biosynthetic process
GO:0044257	6.03662e-07	49	603	cellular protein catabolic process
GO:0008219	6.42162e-07	92	1455	cell death
GO:0006487	7.0279e-07	12	53	protein N-linked glycosylation
GO:0030163	9.20494e-07	55	720	protein catabolic process
GO:1901565	1.03298e-06	64	882	organonitrogen compound catabolic process
GO:0006890	1.75917e-06	10	40	retrograde vesicle-mediated transport, Golgi to ER
GO:0016192	2.24201e-06	69	1042	vesicle-mediated transport
GO:0044265	2.42e-06	59	815	cellular macromolecule catabolic process
GO:0006511	2.75175e-06	40	475	ubiquitin-dependent protein catabolic process
GO:0006457	2.76378e-06	19	131	protein folding
GO:0006508	4.79254e-06	73	1099	proteolysis
GO:0006465	4.92077e-06	6	12	signal peptide processing
GO:0019941	5.0409e-06	40	485	modification-dependent protein catabolic process
GO:0009057	6.56466e-06	65	959	macromolecule catabolic process
GO:1905897	6.84967e-06	12	65	regulation of response to endoplasmic reticulum stress
GO:0009117	7.17755e-06	38	413	nucleotide metabolic process
GO:0043632	7.64413e-06	40	492	modification-dependent macromolecule catabolic process
GO:0055086	7.68334e-06	41	464	nucleobase-containing small molecule metabolic process
GO:0032527	7.91233e-06	9	37	protein exit from endoplasmic reticulum
GO:1901293	9.45781e-06	24	214	nucleoside phosphate biosynthetic process
GO:0006753	1.02222e-05	38	420	nucleoside phosphate metabolic process
GO:0043161	1.16332e-05	30	324	proteasome-mediated ubiquitin-dependent protein catabolic process
GO:1901564	1.30078e-05	213	4261	organonitrogen compound metabolic process
GO:0010256	1.64634e-05	27	297	endomembrane system organization
GO:0019725	1.71661e-05	42	551	cellular homeostasis
GO:0007030	1.90034e-05	15	114	Golgi organization
GO:1901566	2.17593e-05	78	1189	organonitrogen compound biosynthetic process
GO:0009165	2.18495e-05	23	210	nucleotide biosynthetic process
GO:1901698	2.82537e-05	44	611	response to nitrogen compound
GO:0017144	3.79507e-05	37	429	drug metabolic process
GO:0010499	3.817e-05	7	21	proteasomal ubiquitin-independent protein catabolic process
GO:0043067	4.04315e-05	68	1073	regulation of programmed cell death
GO:0009259	4.08116e-05	30	316	ribonucleotide metabolic process
GO:0010243	4.2187e-05	41	564	response to organonitrogen compound
GO:0042981	4.74726e-05	67	1059	regulation of apoptotic process
GO:0009100	4.82221e-05	22	227	glycoprotein metabolic process
GO:0016050	5.26844e-05	21	213	vesicle organization
GO:0060699	7.01088e-05	3	3	regulation of endoribonuclease activity
GO:0006163	7.04953e-05	30	325	purine nucleotide metabolic process
GO:0033365	7.27307e-05	45	639	protein localization to organelle
GO:0016486	7.33685e-05	5	13	peptide hormone processing
GO:0009260	7.97659e-05	19	168	ribonucleotide biosynthetic process
GO:2001242	8.69877e-05	16	131	regulation of intrinsic apoptotic signaling pathway
GO:0019693	9.16632e-05	30	331	ribose phosphate metabolic process
GO:0035967	0.000102114	12	84	cellular response to topologically incorrect protein
GO:0006164	0.000122938	19	173	purine nucleotide biosynthetic process
GO:0046390	0.00012505	19	174	ribose phosphate biosynthetic process
GO:0010941	0.000134687	71	1180	regulation of cell death
GO:0009150	0.000151846	28	307	purine ribonucleotide metabolic process
GO:0048194	0.000153982	7	32	Golgi vesicle budding
GO:0030968	0.000157582	9	52	endoplasmic reticulum unfolded protein response
GO:0072522	0.000163653	19	177	purine-containing compound biosynthetic process
GO:0000380	0.000167373	10	67	alternative mRNA splicing, via spliceosome
GO:0065008	0.000173923	128	2536	regulation of biological quality
GO:0015985	0.000185874	6	17	energy coupled proton transport, down electrochemical gradient
GO:0015986	0.000185874	6	17	ATP synthesis coupled proton transport
GO:0044237	0.000224125	297	6569	cellular metabolic process
GO:0034620	0.000227133	10	66	cellular response to unfolded protein
GO:0043603	0.000230105	53	770	cellular amide metabolic process
GO:1901575	0.000234989	80	1376	organic substance catabolic process
GO:0072521	0.000250388	30	349	purine-containing compound metabolic process
GO:0043484	0.000255356	14	119	regulation of RNA splicing
GO:0042221	0.000261779	119	2312	response to chemical
GO:0043066	0.00029718	44	655	negative regulation of apoptotic process
GO:1902236	0.000348841	5	16	negative regulation of endoplasmic reticulum stress-induced intrinsic apoptotic signaling pathway
GO:0072594	0.000380808	26	312	establishment of protein localization to organelle
GO:1902235	0.000389363	6	25	regulation of endoplasmic reticulum stress-induced intrinsic apoptotic signaling pathway
GO:0034975	0.000393223	4	10	protein folding in endoplasmic reticulum
GO:0009152	0.000411813	17	160	purine ribonucleotide biosynthetic process
GO:0010033	0.000427541	92	1726	response to organic substance
GO:0043069	0.000470597	44	669	negative regulation of programmed cell death
GO:0055114	0.000475664	46	658	oxidation-reduction process
GO:0006616	0.000495884	4	9	SRP-dependent cotranslational protein targeting to membrane, translocation
GO:0070085	0.000514078	15	147	glycosylation
GO:0006518	0.000544011	44	620	peptide metabolic process
GO:0070936	0.000546196	8	50	protein K48-linked ubiquitination
GO:1903573	0.000551584	7	37	negative regulation of response to endoplasmic reticulum stress
GO:0007565	0.000582708	10	75	female pregnancy
GO:0016999	0.000582722	11	82	antibiotic metabolic process
GO:1903297	0.000613682	3	5	regulation of hypoxia-induced intrinsic apoptotic signaling pathway
GO:1903298	0.000613682	3	5	negative regulation of hypoxia-induced intrinsic apoptotic signaling pathway
GO:0006099	0.000636659	6	26	tricarboxylic acid cycle
GO:0048791	0.000693986	4	13	calcium ion-regulated exocytosis of neurotransmitter
GO:0019637	0.000700687	46	690	organophosphate metabolic process
GO:0016485	0.000702509	16	160	protein processing
GO:0044281	0.000726564	71	1193	small molecule metabolic process
GO:0090110	0.000766166	4	12	cargo loading into COPII-coated vesicle
GO:0060548	0.00078634	47	746	negative regulation of cell death
GO:1902600	0.000835081	9	56	proton transmembrane transport
GO:0009141	0.000865823	21	221	nucleoside triphosphate metabolic process
GO:0000381	0.000971507	8	56	regulation of alternative mRNA splicing, via spliceosome
GO:0006486	0.000987325	14	141	protein glycosylation
GO:0043413	0.000987325	14	141	macromolecule glycosylation
GO:0008152	0.00104123	311	7037	metabolic process
GO:1903312	0.00107075	9	67	negative regulation of mRNA metabolic process
GO:0071333	0.00108834	11	98	cellular response to glucose stimulus
GO:0007029	0.0011103	7	44	endoplasmic reticulum organization
GO:1900037	0.00113629	4	12	regulation of cellular response to hypoxia
GO:0090407	0.00116732	28	371	organophosphate biosynthetic process
GO:0071331	0.00117923	11	99	cellular response to hexose stimulus
GO:0097193	0.00118349	20	233	intrinsic apoptotic signaling pathway
GO:0006101	0.00119881	6	30	citrate metabolic process
GO:2001243	0.00122846	10	79	negative regulation of intrinsic apoptotic signaling pathway
GO:0034036	0.00125517	2	2	purine ribonucleoside bisphosphate biosynthetic process
GO:0050428	0.00125517	2	2	3'-phosphoadenosine 5'-phosphosulfate biosynthetic process
GO:0071326	0.00125968	11	100	cellular response to monosaccharide stimulus
GO:0006108	0.00127707	3	6	malate metabolic process
GO:0035459	0.00132781	4	14	cargo loading into vesicle
GO:0060701	0.00136743	2	2	negative regulation of ribonuclease activity
GO:0060702	0.00136743	2	2	negative regulation of endoribonuclease activity
GO:0090662	0.00139728	5	20	ATP hydrolysis coupled transmembrane transport
GO:0099131	0.00139728	5	20	ATP hydrolysis coupled ion transmembrane transport
GO:0099132	0.00139728	5	20	ATP hydrolysis coupled cation transmembrane transport
GO:0006605	0.00141339	19	218	protein targeting
GO:0044706	0.00141913	10	84	multi-multicellular organism process
GO:0033866	0.00143851	6	32	nucleoside bisphosphate biosynthetic process
GO:0034030	0.00143851	6	32	ribonucleoside bisphosphate biosynthetic process
GO:0034033	0.00143851	6	32	purine nucleoside bisphosphate biosynthetic process
GO:0060341	0.00164158	43	722	regulation of cellular localization
GO:0022900	0.0018174	10	70	electron transport chain
GO:0042592	0.00185008	66	1215	homeostatic process
GO:0060425	0.00186629	6	37	lung morphogenesis
GO:1904292	0.00190757	5	24	regulation of ERAD pathway
GO:0071322	0.00200388	11	106	cellular response to carbohydrate stimulus
GO:0006900	0.00201322	7	48	vesicle budding from membrane
GO:0071786	0.00201752	4	16	endoplasmic reticulum tubular network organization
GO:0008380	0.00203902	25	324	RNA splicing
GO:0072350	0.00206829	6	33	tricarboxylic acid metabolic process
GO:0033554	0.00208146	73	1361	cellular response to stress
GO:0045333	0.00210904	14	129	cellular respiration
GO:0048024	0.0022616	10	88	regulation of mRNA splicing, via spliceosome
GO:0002862	0.00227878	3	6	negative regulation of inflammatory response to antigenic stimulus
GO:0060700	0.00230381	3	7	regulation of ribonuclease activity
GO:1990144	0.00230578	3	7	intrinsic apoptotic signaling pathway in response to hypoxia
GO:0006891	0.00236617	5	25	intra-Golgi vesicle-mediated transport
GO:0044272	0.00244897	8	60	sulfur compound biosynthetic process
GO:0099538	0.00256383	2	3	synaptic signaling via neuropeptide
GO:0099540	0.00256383	2	3	trans-synaptic signaling by neuropeptide
GO:0032386	0.00261277	24	343	regulation of intracellular transport
GO:0031017	0.00268432	3	8	exocrine pancreas development
GO:0072595	0.00269583	6	35	maintenance of protein localization in organelle
GO:0061732	0.00276543	3	7	mitochondrial acetyl-CoA biosynthetic process from pyruvate
GO:0099183	0.00278867	2	3	trans-synaptic signaling by BDNF, modulating synaptic transmission
GO:0099191	0.00278867	2	3	trans-synaptic signaling by BDNF
GO:0001678	0.00279869	11	109	cellular glucose homeostasis
GO:0009123	0.00284934	19	211	nucleoside monophosphate metabolic process
GO:0006807	0.00294785	272	6140	nitrogen compound metabolic process
GO:0045932	0.00337981	4	17	negative regulation of muscle contraction
GO:0030070	0.00364551	2	3	insulin processing
GO:0009895	0.00371301	18	231	negative regulation of catabolic process
GO:0009142	0.00388995	12	113	nucleoside triphosphate biosynthetic process
GO:0000375	0.00398251	18	218	RNA splicing, via transesterification reactions
GO:0000377	0.00398251	18	218	RNA splicing, via transesterification reactions with bulged adenosine as nucleophile
GO:0000398	0.00398251	18	218	mRNA splicing, via spliceosome
GO:0006914	0.00404697	22	314	autophagy
GO:0061919	0.00404697	22	314	process utilizing autophagic mechanism
GO:0009060	0.00414256	8	57	aerobic respiration
GO:0090174	0.00415254	9	83	organelle membrane fusion
GO:0031329	0.00421405	34	556	regulation of cellular catabolic process
GO:1901142	0.00423041	3	10	insulin metabolic process
GO:0031330	0.00447274	16	198	negative regulation of cellular catabolic process
GO:0006397	0.00454681	27	391	mRNA processing
GO:1900038	0.004704	3	9	negative regulation of cellular response to hypoxia
GO:1905898	0.00475021	5	29	positive regulation of response to endoplasmic reticulum stress
GO:2001233	0.00477008	23	321	regulation of apoptotic signaling pathway
GO:1904154	0.00479891	2	3	positive regulation of retrograde protein transport, ER to cytosol
GO:0070059	0.00481394	7	53	intrinsic apoptotic signaling pathway in response to endoplasmic reticulum stress
GO:0009101	0.0048424	15	187	glycoprotein biosynthetic process
GO:0034035	0.00484719	2	3	purine ribonucleoside bisphosphate metabolic process
GO:0050427	0.00484719	2	3	3'-phosphoadenosine 5'-phosphosulfate metabolic process
GO:1990036	0.00491228	2	3	calcium ion import into sarcoplasmic reticulum
GO:0006611	0.00502955	11	112	protein export from nucleus
GO:0048284	0.00509324	10	100	organelle fusion
GO:0061792	0.0051905	2	4	secretory granule maturation
GO:0009144	0.00526327	18	206	purine nucleoside triphosphate metabolic process
GO:0006612	0.00611596	9	84	protein targeting to membrane
GO:1902065	0.00611675	2	4	response to L-glutamate
GO:0033119	0.00618078	5	28	negative regulation of RNA splicing
GO:0071787	0.00630828	2	4	endoplasmic reticulum tubular network formation
GO:0009894	0.00673642	38	657	regulation of catabolic process
GO:0035977	0.0067486	2	4	protein deglycosylation involved in glycoprotein catabolic process
GO:0036507	0.0067486	2	4	protein demannosylation
GO:0036508	0.0067486	2	4	protein alpha-1,2-demannosylation
GO:1904382	0.0067486	2	4	mannose trimming involved in glycoprotein ERAD pathway
GO:0006413	0.00677379	10	98	translational initiation
GO:0051926	0.00687734	5	31	negative regulation of calcium ion transport
GO:0045955	0.00702607	3	10	negative regulation of calcium ion-dependent exocytosis
GO:0070934	0.00737062	2	4	CRD-mediated mRNA stabilization
GO:0032387	0.00750209	7	57	negative regulation of intracellular transport
GO:1903050	0.00758058	14	175	regulation of proteolysis involved in cellular protein catabolic process
GO:0050686	0.00758989	5	31	negative regulation of mRNA processing
GO:1904152	0.00771181	3	11	regulation of retrograde protein transport, ER to cytosol
GO:1903553	0.00771625	2	4	positive regulation of extracellular exosome assembly
GO:0071456	0.00773016	8	74	cellular response to hypoxia
GO:0070887	0.00774383	85	1730	cellular response to chemical stimulus
GO:0071453	0.0077439	9	89	cellular response to oxygen levels
GO:0071712	0.00802429	3	11	ER-associated misfolded protein catabolic process
GO:0009205	0.00822605	17	199	purine ribonucleoside triphosphate metabolic process
GO:0015991	0.00832642	4	19	ATP hydrolysis coupled proton transport
GO:0051457	0.0083648	4	21	maintenance of protein location in nucleus
GO:0050684	0.00839751	11	124	regulation of mRNA processing
GO:0045988	0.00867495	2	4	negative regulation of striated muscle contraction
GO:0055118	0.00867495	2	4	negative regulation of cardiac muscle contraction
GO:0035150	0.00887108	8	80	regulation of tube size
GO:0050880	0.00887108	8	80	regulation of blood vessel size
GO:0009161	0.00894913	17	202	ribonucleoside monophosphate metabolic process
GO:0090170	0.00895724	2	4	regulation of Golgi inheritance
GO:0071107	0.00911644	2	4	response to parathyroid hormone
GO:0006906	0.00912018	8	78	vesicle fusion
GO:0032781	0.00912127	5	31	positive regulation of ATPase activity
GO:0030879	0.00926184	8	85	mammary gland development
GO:0019538	0.00926829	167	3657	protein metabolic process
GO:0033865	0.00931446	8	72	nucleoside bisphosphate metabolic process
GO:0033875	0.00931446	8	72	ribonucleoside bisphosphate metabolic process
GO:0034032	0.00931446	8	72	purine nucleoside bisphosphate metabolic process
GO:0043648	0.00931789	8	72	dicarboxylic acid metabolic process
GO:0009199	0.00941783	17	203	ribonucleoside triphosphate metabolic process
GO:0036294	0.00948906	8	77	cellular response to decreased oxygen levels
GO:0015980	0.00951005	16	195	energy derivation by oxidation of organic compounds
GO:0000103	0.00953918	2	4	sulfate assimilation
GO:0006086	0.00964628	3	11	acetyl-CoA biosynthetic process from pyruvate
GO:0045185	0.00971825	9	90	maintenance of protein location
GO:0097190	0.009884	29	459	apoptotic signaling pathway
GO:0055001	0.00996632	10	115	muscle cell development
GO:0090114	0.0101412	4	23	COPII-coated vesicle budding
GO:1990034	0.0101469	2	5	calcium ion export across plasma membrane
GO:0090150	0.010238	14	173	establishment of protein localization to membrane
GO:0009987	0.0102936	387	9316	cellular process
GO:0033157	0.0103047	14	182	regulation of intracellular protein transport
GO:0009092	0.0103439	2	4	homoserine metabolic process
GO:0019346	0.0103439	2	4	transsulfuration
GO:1904294	0.0103517	3	12	positive regulation of ERAD pathway
GO:0007595	0.0103729	4	24	lactation
GO:0015988	0.0105817	4	20	energy coupled proton transmembrane transport, against electrochemical gradient
GO:0006836	0.0109714	14	192	neurotransmitter transport
GO:0032469	0.0112065	4	23	endoplasmic reticulum calcium ion homeostasis
GO:0090075	0.0112339	4	25	relaxation of muscle
GO:0051168	0.0112381	11	126	nuclear export
GO:0033500	0.0113627	14	184	carbohydrate homeostasis
GO:0042593	0.0113627	14	184	glucose homeostasis
GO:1903311	0.0113683	15	205	regulation of mRNA metabolic process
GO:0070482	0.0114545	13	166	response to oxygen levels
GO:0006913	0.0115377	18	256	nucleocytoplasmic transport
GO:0051169	0.0115377	18	256	nuclear transport
GO:0033522	0.0115527	4	24	histone H2A ubiquitination
GO:0072657	0.0115893	26	423	protein localization to membrane
GO:0034641	0.0115976	185	4067	cellular nitrogen compound metabolic process
GO:1901136	0.0120231	9	89	carbohydrate derivative catabolic process
GO:0009749	0.0122033	11	133	response to glucose
GO:0042773	0.0122127	7	50	ATP synthesis coupled electron transport
GO:2001234	0.0122624	14	180	negative regulation of apoptotic signaling pathway
GO:0001666	0.01255	12	150	response to hypoxia
GO:0034504	0.0126822	16	228	protein localization to nucleus
GO:0044267	0.0127264	152	3319	cellular protein metabolic process
GO:0009746	0.012819	11	134	response to hexose
GO:0032507	0.0129045	7	63	maintenance of protein location in cell
GO:0051604	0.013088	16	212	protein maturation
GO:0016071	0.013131	32	535	mRNA metabolic process
GO:0097466	0.0131376	2	5	ubiquitin-dependent glycoprotein ERAD pathway
GO:1904587	0.0131376	2	5	response to glycoprotein
GO:0006166	0.0133445	2	4	purine ribonucleoside salvage
GO:0034284	0.0133485	11	135	response to monosaccharide
GO:0046034	0.0134184	15	176	ATP metabolic process
GO:0003300	0.0136959	7	72	cardiac muscle hypertrophy
GO:0051336	0.0137238	36	641	regulation of hydrolase activity
GO:0071704	0.0138056	288	6699	organic substance metabolic process
GO:1903358	0.0141125	3	15	regulation of Golgi organization
GO:0035964	0.0141262	2	5	COPI-coated vesicle budding
GO:0099011	0.0141424	2	6	neuronal dense core vesicle exocytosis
GO:0099525	0.0141424	2	6	presynaptic dense core vesicle exocytosis
GO:0009124	0.0141942	11	120	nucleoside monophosphate biosynthetic process
GO:0048025	0.0143093	4	23	negative regulation of mRNA splicing, via spliceosome
GO:0009265	0.0143302	3	12	2'-deoxyribonucleotide biosynthetic process
GO:0046385	0.0143302	3	12	deoxyribose phosphate biosynthetic process
GO:0014897	0.0145127	7	73	striated muscle hypertrophy
GO:0043604	0.0145303	36	582	amide biosynthetic process
GO:0009145	0.0146489	10	102	purine nucleoside triphosphate biosynthetic process
GO:0055082	0.0146948	27	451	cellular chemical homeostasis
GO:0036293	0.0148279	12	154	response to decreased oxygen levels
GO:0045292	0.0150212	4	24	mRNA cis splicing, via spliceosome
GO:0061025	0.0151545	9	100	membrane fusion
GO:1990564	0.0157095	2	5	protein polyufmylation
GO:1990592	0.0157095	2	5	protein K69-linked ufmylation
GO:0021871	0.0157741	2	6	forebrain regionalization
GO:0007589	0.015788	6	54	body fluid secretion
GO:2000301	0.0158396	2	5	negative regulation of synaptic vesicle exocytosis
GO:1903071	0.0159122	2	5	positive regulation of ER-associated ubiquitin-dependent protein catabolic process
GO:1903334	0.0159517	2	5	positive regulation of protein folding
GO:0055002	0.0159653	9	107	striated muscle cell development
GO:0044238	0.0163566	277	6442	primary metabolic process
GO:0009126	0.0165851	16	199	purine nucleoside monophosphate metabolic process
GO:0009167	0.0165851	16	199	purine ribonucleoside monophosphate metabolic process
GO:0030518	0.0167077	8	91	intracellular steroid hormone receptor signaling pathway
GO:0009112	0.0167472	4	25	nucleobase metabolic process
GO:0006516	0.0167611	3	14	glycoprotein catabolic process
GO:1990748	0.0170706	4	24	cellular detoxification
GO:0002861	0.0170954	3	12	regulation of inflammatory response to antigenic stimulus
GO:0035296	0.0174082	7	73	regulation of tube diameter
GO:0097746	0.0174082	7	73	regulation of blood vessel diameter
GO:0014896	0.0174758	7	75	muscle hypertrophy
GO:1902915	0.0174963	2	6	negative regulation of protein polyubiquitination
GO:0007584	0.0176702	7	72	response to nutrient
GO:0001701	0.0184224	21	345	in utero embryonic development
GO:1903551	0.0188741	2	6	regulation of extracellular exosome assembly
GO:0060440	0.0190458	2	6	trachea formation
GO:0007269	0.0190745	10	133	neurotransmitter secretion
GO:0099643	0.0190745	10	133	signal release from synapse
GO:0042744	0.0191498	3	13	hydrogen peroxide catabolic process
GO:0051588	0.0199255	9	113	regulation of neurotransmitter transport
GO:0033864	0.0201343	2	5	positive regulation of NAD(P)H oxidase activity
GO:0070201	0.0201867	30	524	regulation of establishment of protein localization
GO:0046112	0.0203328	3	15	nucleobase biosynthetic process
GO:1901020	0.0203577	3	14	negative regulation of calcium ion transmembrane transporter activity
GO:0042176	0.0207591	20	317	regulation of protein catabolic process
GO:2000116	0.0208007	12	154	regulation of cysteine-type endopeptidase activity
GO:1904528	0.0208787	2	6	positive regulation of microtubule binding
GO:0099504	0.0209352	12	174	synaptic vesicle cycle
GO:0046903	0.0209777	40	758	secretion
GO:0030162	0.021199	28	472	regulation of proteolysis
GO:0006085	0.0215086	3	15	acetyl-CoA biosynthetic process
GO:0043174	0.0217029	2	5	nucleoside salvage
GO:0099003	0.0218111	13	192	vesicle-mediated transport in synapse
GO:0016574	0.0219844	5	44	histone ubiquitination
GO:0045915	0.0220601	2	6	positive regulation of catecholamine metabolic process
GO:0045964	0.0220601	2	6	positive regulation of dopamine metabolic process
GO:0009743	0.0225501	11	146	response to carbohydrate
GO:0042559	0.022944	3	14	pteridine-containing compound biosynthetic process
GO:0060502	0.0231665	2	7	epithelial cell proliferation involved in lung morphogenesis
GO:0071569	0.0232013	2	6	protein ufmylation
GO:0060135	0.0232065	4	29	maternal process involved in female pregnancy
GO:0017001	0.023309	4	24	antibiotic catabolic process
GO:0060020	0.0233713	2	7	Bergmann glial cell differentiation
GO:0051146	0.0234478	13	190	striated muscle cell differentiation
GO:0051345	0.0236269	22	365	positive regulation of hydrolase activity
GO:0003018	0.0236532	8	95	vascular process in circulatory system
GO:0009263	0.0236871	3	15	deoxyribonucleotide biosynthetic process
GO:0009790	0.0237732	39	767	embryo development
GO:0032074	0.0239411	2	6	negative regulation of nuclease activity
GO:0006091	0.0242152	19	271	generation of precursor metabolites and energy
GO:0043401	0.0244059	8	97	steroid hormone mediated signaling pathway
GO:1902804	0.0245545	2	6	negative regulation of synaptic vesicle transport
GO:0061180	0.0245554	5	48	mammary gland epithelium development
GO:0009156	0.0248297	10	114	ribonucleoside monophosphate biosynthetic process
GO:0009163	0.0248378	4	25	nucleoside biosynthetic process
GO:0042455	0.0248378	4	25	ribonucleoside biosynthetic process
GO:0044093	0.0250066	52	1040	positive regulation of molecular function
GO:1903306	0.0250947	3	16	negative regulation of regulated secretory pathway
GO:0007566	0.0257362	4	29	embryo implantation
GO:0070830	0.0259997	4	32	bicellular tight junction assembly
GO:0033143	0.0261511	6	63	regulation of intracellular steroid hormone receptor signaling pathway
GO:0046826	0.0262443	2	6	negative regulation of protein export from nucleus
GO:0006732	0.0263502	17	243	coenzyme metabolic process
GO:0071971	0.0263857	2	7	extracellular exosome assembly
GO:0010658	0.0266132	5	44	striated muscle cell apoptotic process
GO:1903362	0.0268318	14	205	regulation of cellular protein catabolic process
GO:0045822	0.0271087	3	18	negative regulation of heart contraction
GO:0001820	0.0272095	2	6	serotonin secretion
GO:0010613	0.0272875	4	32	positive regulation of cardiac muscle hypertrophy
GO:0014742	0.0272875	4	32	positive regulation of muscle hypertrophy
GO:0009408	0.0274216	7	74	response to heat
GO:1903827	0.027523	24	420	regulation of cellular protein localization
GO:0032880	0.0277886	39	748	regulation of protein localization
GO:0090316	0.0277938	9	113	positive regulation of intracellular protein transport
GO:1903069	0.0283472	2	7	regulation of ER-associated ubiquitin-dependent protein catabolic process
GO:0032870	0.0284705	21	364	cellular response to hormone stimulus
GO:0061136	0.0285119	11	148	regulation of proteasomal protein catabolic process
GO:0034243	0.0285497	4	31	regulation of transcription elongation from RNA polymerase II promoter
GO:0071765	0.0286672	1	1	nuclear inner membrane organization
GO:0036510	0.0287623	1	1	trimming of terminal mannose on C branch
GO:0061944	0.0288234	1	1	negative regulation of protein K48-linked ubiquitination
GO:0036494	0.0288952	1	1	positive regulation of translation initiation in response to endoplasmic reticulum stress
GO:0032470	0.0289238	1	1	positive regulation of endoplasmic reticulum calcium ion concentration
GO:1903515	0.0289238	1	1	calcium ion transport from cytosol to endoplasmic reticulum
GO:0048873	0.0289344	4	31	homeostasis of number of cells within a tissue
GO:1900623	0.0289601	1	1	regulation of monocyte aggregation
GO:1900625	0.0289601	1	1	positive regulation of monocyte aggregation
GO:0038002	0.028977	1	1	endocrine signaling
GO:0060447	0.0291784	1	1	bud outgrowth involved in lung branching
GO:0120192	0.0294078	4	33	tight junction assembly
GO:0071826	0.0296309	15	208	ribonucleoprotein complex subunit organization
GO:0046068	0.0297444	2	8	cGMP metabolic process
GO:0006812	0.0297476	34	635	cation transport
GO:0060441	0.0298872	3	19	epithelial tube branching involved in lung morphogenesis
GO:0042667	0.0300731	1	1	auditory receptor cell fate specification
GO:0042669	0.0300731	1	1	regulation of inner ear auditory receptor cell fate specification
GO:1905152	0.0301177	1	1	positive regulation of voltage-gated sodium channel activity
GO:0048174	0.0302442	1	1	negative regulation of short-term neuronal synaptic plasticity
GO:0061782	0.0302442	1	1	vesicle fusion with vesicle
GO:0099161	0.0302442	1	1	regulation of presynaptic dense core granule exocytosis
GO:1905414	0.0302442	1	1	negative regulation of dense core granule exocytosis
GO:1905415	0.0302442	1	1	positive regulation of dense core granule exocytosis
GO:1905432	0.0302442	1	1	regulation of retrograde trans-synaptic signaling by neuropeptide
GO:1905433	0.0302442	1	1	negative regulation of retrograde trans-synaptic signaling by neuropeptide
GO:0051223	0.0302709	28	498	regulation of protein transport
GO:0007021	0.030446	2	6	tubulin complex assembly
GO:0090087	0.0305421	29	519	regulation of peptide transport
GO:0061024	0.0305548	27	477	membrane organization
GO:0070473	0.0306388	1	1	negative regulation of uterine smooth muscle contraction
GO:0071882	0.0306388	1	1	phospholipase C-activating adrenergic receptor signaling pathway
GO:0051668	0.0308119	10	141	localization within membrane
GO:0006042	0.0308523	1	1	glucosamine biosynthetic process
GO:1903530	0.0308868	29	528	regulation of secretion by cell
GO:1902889	0.0312713	1	1	protein localization to spindle microtubule
GO:1990280	0.0312713	1	1	RNA localization to chromatin
GO:0060439	0.0312841	2	8	trachea morphogenesis
GO:0009072	0.0314054	3	16	aromatic amino acid family metabolic process
GO:0006558	0.0314201	2	6	L-phenylalanine metabolic process
GO:1902221	0.0314201	2	6	erythrose 4-phosphate/phosphoenolpyruvate family amino acid metabolic process
GO:1990504	0.0314242	2	9	dense core granule exocytosis
GO:0033860	0.031963	2	6	regulation of NAD(P)H oxidase activity
GO:0043085	0.0322576	40	776	positive regulation of catalytic activity
GO:0051651	0.0322825	7	76	maintenance of location in cell
GO:0010749	0.0326856	2	8	regulation of nitric oxide mediated signal transduction
GO:0009628	0.0327843	34	644	response to abiotic stimulus
GO:0072139	0.0329781	1	1	glomerular parietal epithelial cell differentiation
GO:0051650	0.0335104	13	205	establishment of vesicle localization
GO:0036483	0.0336005	1	1	neuron intrinsic apoptotic signaling pathway in response to endoplasmic reticulum stress
GO:1903381	0.0336005	1	1	regulation of endoplasmic reticulum stress-induced neuron intrinsic apoptotic signaling pathway
GO:1903382	0.0336005	1	1	negative regulation of endoplasmic reticulum stress-induced neuron intrinsic apoptotic signaling pathway
GO:0042743	0.0336422	4	29	hydrogen peroxide metabolic process
GO:0009755	0.0338191	9	122	hormone-mediated signaling pathway
GO:0071383	0.0338242	9	121	cellular response to steroid hormone stimulus
GO:0030222	0.0339053	1	1	eosinophil differentiation
GO:0045643	0.0339053	1	1	regulation of eosinophil differentiation
GO:0045645	0.0339053	1	1	positive regulation of eosinophil differentiation
GO:2001056	0.0339682	8	93	positive regulation of cysteine-type endopeptidase activity
GO:1904589	0.0339737	6	64	regulation of protein import
GO:0042364	0.0339797	2	7	water-soluble vitamin biosynthetic process
GO:0043101	0.0341825	2	7	purine-containing compound salvage
GO:0006950	0.0343115	103	2234	response to stress
GO:0009206	0.0345051	9	101	purine ribonucleoside triphosphate biosynthetic process
GO:0040032	0.0346149	1	1	post-embryonic body morphogenesis
GO:0090343	0.034977	2	7	positive regulation of cell aging
GO:0050673	0.0349904	16	257	epithelial cell proliferation
GO:0050890	0.0351213	13	208	cognition
GO:0032482	0.0353437	6	61	Rab protein signal transduction
GO:0051186	0.0356854	23	361	cofactor metabolic process
GO:0032069	0.0364502	3	18	regulation of nuclease activity
GO:0042692	0.0364827	15	244	muscle cell differentiation
GO:0042775	0.0365115	6	49	mitochondrial ATP synthesis coupled electron transport
GO:0001519	0.0367261	1	1	peptide amidation
GO:0018032	0.0367261	1	1	protein amidation
GO:0031179	0.0367261	1	1	peptide modification
GO:1901659	0.0367555	4	29	glycosyl compound biosynthetic process
GO:0034605	0.0367571	5	46	cellular response to heat
GO:0022904	0.03681	7	65	respiratory electron transport chain
GO:0034113	0.0368648	4	33	heterotypic cell-cell adhesion
GO:0030520	0.0369602	4	36	intracellular estrogen receptor signaling pathway
GO:0006268	0.0370279	2	8	DNA unwinding involved in DNA replication
GO:0006386	0.0372047	1	1	termination of RNA polymerase III transcription
GO:0035272	0.0372059	4	36	exocrine system development
GO:0019932	0.0374247	15	236	second-messenger-mediated signaling
GO:0009061	0.0378168	1	1	anaerobic respiration
GO:1900180	0.0378953	8	103	regulation of protein localization to nucleus
GO:0120193	0.0381646	4	36	tight junction organization
GO:0099550	0.0382716	2	10	trans-synaptic signaling, modulating synaptic transmission
GO:0071228	0.0383641	1	1	cellular response to tumor cell
GO:0022618	0.0387409	14	196	ribonucleoprotein complex assembly
GO:0009201	0.0388451	9	104	ribonucleoside triphosphate biosynthetic process
GO:0050790	0.0388779	61	1272	regulation of catalytic activity
GO:1901660	0.0388939	2	10	calcium ion export
GO:0065007	0.0395441	285	6925	biological regulation
GO:1901373	0.0395771	1	1	lipid hydroperoxide transport
GO:0032008	0.0397031	4	33	positive regulation of TOR signaling
GO:0048280	0.0397641	2	8	vesicle fusion with Golgi apparatus
GO:0045176	0.03981	2	10	apical protein localization
GO:0051589	0.040182	3	21	negative regulation of neurotransmitter transport
GO:0099180	0.0402094	1	1	zinc ion import into synaptic vesicle
GO:0033158	0.0403169	3	21	regulation of protein import into nucleus, translocation
GO:0021577	0.0403343	1	1	hindbrain structural organization
GO:0021589	0.0403343	1	1	cerebellum structural organization
GO:0098713	0.0403591	1	1	leucine import across plasma membrane
GO:1903801	0.0403591	1	1	L-leucine import across plasma membrane
GO:0090152	0.0403838	1	1	establishment of protein localization to mitochondrial membrane involved in mitochondrial fission
GO:0009108	0.0405126	11	146	coenzyme biosynthetic process
GO:1903170	0.0405228	3	19	negative regulation of calcium ion transmembrane transport
GO:0060644	0.0407355	2	9	mammary gland epithelial cell differentiation
GO:0042000	0.0409465	1	1	translocation of peptides or proteins into host
GO:0044053	0.0409465	1	1	translocation of peptides or proteins into host cell cytoplasm
GO:0051808	0.0409465	1	1	translocation of peptides or proteins into other organism involved in symbiotic interaction
GO:0007613	0.0409832	7	91	memory
GO:0006771	0.0410786	1	1	riboflavin metabolic process
GO:0009231	0.0410786	1	1	riboflavin biosynthetic process
GO:0009398	0.0410786	1	1	FMN biosynthetic process
GO:0046444	0.0410786	1	1	FMN metabolic process
GO:0000045	0.0412035	7	84	autophagosome assembly
GO:0006535	0.0412394	1	1	cysteine biosynthetic process from serine
GO:0014063	0.0416055	1	1	negative regulation of serotonin secretion
GO:0046822	0.0416118	8	103	regulation of nucleocytoplasmic transport
GO:0006729	0.0416295	2	7	tetrahydrobiopterin biosynthetic process
GO:0046146	0.0416295	2	7	tetrahydrobiopterin metabolic process
GO:1900259	0.0418957	1	1	regulation of RNA-directed 5'-3' RNA polymerase activity
GO:1900260	0.0418957	1	1	negative regulation of RNA-directed 5'-3' RNA polymerase activity
GO:0098754	0.0420907	4	31	detoxification
GO:0060711	0.0421701	4	35	labyrinthine layer development
GO:0046080	0.0423293	1	1	dUTP metabolic process
GO:0046081	0.0423293	1	1	dUTP catabolic process
GO:0051068	0.04256	1	1	dihydrolipoamide metabolic process
GO:0043403	0.0426787	3	19	skeletal muscle tissue regeneration
GO:0001980	0.0428317	1	1	regulation of systemic arterial blood pressure by ischemic conditions
GO:0002014	0.0428317	1	1	vasoconstriction of artery involved in ischemic response to lowering of systemic arterial blood pressure
GO:0032388	0.0431866	11	163	positive regulation of intracellular transport
GO:0060096	0.0432264	1	1	serotonin secretion, neurotransmission
GO:0060691	0.0432264	1	1	epithelial cell maturation involved in salivary gland development
GO:1900098	0.0432264	1	1	regulation of plasma cell differentiation
GO:1900100	0.0432264	1	1	positive regulation of plasma cell differentiation
GO:1903489	0.0432264	1	1	positive regulation of lactation
GO:1990418	0.0432264	1	1	response to insulin-like growth factor stimulus
GO:0023061	0.0434758	20	354	signal release
GO:0080135	0.0434889	27	503	regulation of cellular response to stress
GO:0010814	0.0435179	1	1	substance P catabolic process
GO:0010816	0.0435179	1	1	calcitonin catabolic process
GO:0034959	0.0435179	1	1	endothelin maturation
GO:0002183	0.0435227	3	18	cytoplasmic translational initiation
GO:0071218	0.0436463	3	20	cellular response to misfolded protein
GO:0043009	0.043707	27	520	chordate embryonic development
GO:1905913	0.0438875	1	1	negative regulation of calcium ion export across plasma membrane
GO:1904178	0.0439668	1	1	negative regulation of adipose tissue development
GO:0033598	0.0441426	3	22	mammary gland epithelial cell proliferation
GO:0044417	0.0442122	2	8	translocation of molecules into host
GO:0051836	0.0442122	2	8	translocation of molecules into other organism involved in symbiotic interaction
GO:0035584	0.0445439	2	10	calcium-mediated signaling using intracellular calcium source
GO:0030902	0.0446377	8	112	hindbrain development
GO:0006064	0.0446761	1	1	glucuronate catabolic process
GO:0042839	0.0446761	1	1	D-glucuronate metabolic process
GO:0042840	0.0446761	1	1	D-glucuronate catabolic process
GO:0006754	0.0447485	8	91	ATP biosynthetic process
GO:0002397	0.0447877	1	1	MHC class I protein complex assembly
GO:0002502	0.0447877	1	1	peptide antigen assembly with MHC class I protein complex
GO:0035801	0.0448522	1	1	adrenal cortex development
GO:0035802	0.0448522	1	1	adrenal cortex formation
GO:0043462	0.0449582	5	46	regulation of ATPase activity
GO:0009113	0.0451759	2	8	purine nucleobase biosynthetic process
GO:0006225	0.0452201	1	1	UDP biosynthetic process
GO:0006240	0.0452201	1	1	dCDP biosynthetic process
GO:0009193	0.0452201	1	1	pyrimidine ribonucleoside diphosphate metabolic process
GO:0009194	0.0452201	1	1	pyrimidine ribonucleoside diphosphate biosynthetic process
GO:0046048	0.0452201	1	1	UDP metabolic process
GO:0046062	0.0452201	1	1	dCDP metabolic process
GO:0046704	0.0452201	1	1	CDP metabolic process
GO:0046705	0.0452201	1	1	CDP biosynthetic process
GO:0006596	0.0452211	2	8	polyamine biosynthetic process
GO:0034067	0.0452322	3	22	protein localization to Golgi apparatus
GO:1901998	0.0453005	4	34	toxin transport
GO:0048732	0.0454194	16	279	gland development
GO:0006175	0.0457632	1	1	dATP biosynthetic process
GO:0009216	0.0457632	1	1	purine deoxyribonucleoside triphosphate biosynthetic process
GO:0006055	0.0460833	1	1	CMP-N-acetylneuraminate biosynthetic process
GO:0046381	0.0460833	1	1	CMP-N-acetylneuraminate metabolic process
GO:0019471	0.0464561	2	9	4-hydroxyproline metabolic process
GO:0006658	0.0464989	2	9	phosphatidylserine metabolic process
GO:0043502	0.0466893	6	73	regulation of muscle adaptation
GO:0006892	0.046813	7	87	post-Golgi vesicle-mediated transport
GO:0070861	0.0473391	3	22	regulation of protein exit from endoplasmic reticulum
GO:0071353	0.0473442	3	21	cellular response to interleukin-4
GO:0043436	0.0473444	34	625	oxoacid metabolic process
GO:0010523	0.0473648	2	9	negative regulation of calcium ion transport into cytosol
GO:0046823	0.0477783	3	21	negative regulation of nucleocytoplasmic transport
GO:0090285	0.0478395	1	1	negative regulation of protein glycosylation in Golgi
GO:0001894	0.0479253	10	147	tissue homeostasis
GO:0006979	0.0483858	19	316	response to oxidative stress
GO:1902373	0.0484467	4	37	negative regulation of mRNA catabolic process
GO:0046929	0.048882	2	10	negative regulation of neurotransmitter secretion
GO:2001244	0.049013	5	48	positive regulation of intrinsic apoptotic signaling pathway
GO:0051188	0.0491052	13	188	cofactor biosynthetic process
GO:0043065	0.0492787	25	453	positive regulation of apoptotic process
GO:0009127	0.049614	9	111	purine nucleoside monophosphate biosynthetic process
GO:0009168	0.049614	9	111	purine ribonucleoside monophosphate biosynthetic process
GO:0006178	0.0497199	1	1	guanine salvage
GO:0032263	0.0497199	1	1	GMP salvage
GO:0046099	0.0497199	1	1	guanine biosynthetic process
GO:0060735	0.0498601	1	1	regulation of eIF2 alpha phosphorylation by dsRNA
GO:1902629	0.0498601	1	1	regulation of mRNA stability involved in cellular response to UV
GO:0035384	0.0499547	3	21	thioester biosynthetic process
GO:0071616	0.0499547	3	21	acyl-CoA biosynthetic process
GO:0048199	0.050013	3	22	vesicle targeting, to, from or within Golgi
GO:1905037	0.0501716	7	88	autophagosome organization
GO:0051788	0.0502974	3	21	response to misfolded protein
GO:1904526	0.0506475	2	10	regulation of microtubule binding
GO:0043281	0.0508594	10	138	regulation of cysteine-type endopeptidase activity involved in apoptotic process
GO:1901227	0.051008	1	1	negative regulation of transcription from RNA polymerase II promoter involved in heart development
GO:0065009	0.0511866	79	1726	regulation of molecular function
GO:0010657	0.0513257	6	72	muscle cell apoptotic process
GO:1903523	0.0513704	3	24	negative regulation of blood circulation
GO:0052547	0.0515118	15	231	regulation of peptidase activity
GO:0051648	0.0515296	13	220	vesicle localization
GO:0034116	0.0519273	2	9	positive regulation of heterotypic cell-cell adhesion
GO:0051046	0.0523976	29	555	regulation of secretion
GO:0007568	0.0524354	10	146	aging
GO:0006082	0.0527347	34	631	organic acid metabolic process
GO:0071310	0.053206	64	1392	cellular response to organic substance
GO:0048821	0.0532184	3	23	erythrocyte development
GO:0150070	0.0534687	1	1	regulation of arginase activity
GO:0150072	0.0534687	1	1	positive regulation of arginase activity
GO:0150073	0.0534687	1	1	regulation of protein-glutamine gamma-glutamyltransferase activity
GO:0150074	0.0534687	1	1	positive regulation of protein-glutamine gamma-glutamyltransferase activity
GO:0001505	0.053552	14	238	regulation of neurotransmitter levels
GO:0016079	0.0535715	7	97	synaptic vesicle exocytosis
GO:0061077	0.053645	5	48	chaperone-mediated protein folding
GO:0009154	0.0537725	3	20	purine ribonucleotide catabolic process
GO:0009261	0.0537725	3	20	ribonucleotide catabolic process
GO:0006206	0.0537841	2	11	pyrimidine nucleobase metabolic process
GO:0010611	0.0538233	5	57	regulation of cardiac muscle hypertrophy
GO:0006617	0.0542708	1	1	SRP-dependent cotranslational protein targeting to membrane, signal sequence recognition
GO:0070453	0.054676	1	1	regulation of heme biosynthetic process
GO:1901463	0.054676	1	1	regulation of tetrapyrrole biosynthetic process
GO:0090257	0.0548142	10	151	regulation of muscle system process
GO:0075713	0.0549059	1	1	establishment of integrated proviral latency
GO:0043297	0.0549677	4	40	apical junction assembly
GO:1904263	0.0550381	2	10	positive regulation of TORC1 signaling
GO:0051389	0.0550792	1	2	inactivation of MAPKK activity
GO:0043068	0.055228	25	458	positive regulation of programmed cell death
GO:0009792	0.055317	27	532	embryo development ending in birth or egg hatching
GO:0061308	0.0554994	2	10	cardiac neural crest cell development involved in heart development
GO:0015798	0.0558065	1	2	myo-inositol transport
GO:0050667	0.0558145	2	10	homocysteine metabolic process
GO:0009309	0.0559128	2	9	amine biosynthetic process
GO:0042401	0.0559128	2	9	cellular biogenic amine biosynthetic process
GO:0060055	0.0562834	2	10	angiogenesis involved in wound healing
GO:0009913	0.0562922	7	95	epidermal cell differentiation
GO:0060310	0.0563202	1	1	regulation of elastin catabolic process
GO:0060311	0.0563202	1	1	negative regulation of elastin catabolic process
GO:0019858	0.0563369	1	2	cytosine metabolic process
GO:1903233	0.0574365	1	2	regulation of calcium ion-dependent exocytosis of neurotransmitter
GO:0099551	0.0575689	1	2	trans-synaptic signaling by neuropeptide, modulating synaptic transmission
GO:0007161	0.057595	1	2	calcium-independent cell-matrix adhesion
GO:0060785	0.0577718	1	1	regulation of apoptosis involved in tissue homeostasis
GO:0048545	0.0578681	10	152	response to steroid hormone
GO:0021896	0.0580091	1	2	forebrain astrocyte differentiation
GO:0021897	0.0580091	1	2	forebrain astrocyte development
GO:1903828	0.058023	7	93	negative regulation of cellular protein localization
GO:0010710	0.0583455	1	2	regulation of collagen catabolic process
GO:1905224	0.0585266	1	2	clathrin-coated pit assembly
GO:0050955	0.0585321	1	2	thermoception
GO:0035624	0.0588529	1	2	receptor transactivation
GO:0035437	0.0590113	2	10	maintenance of protein localization in endoplasmic reticulum
GO:0001827	0.0593016	1	2	inner cell mass cell fate commitment
GO:0001828	0.0593016	1	2	inner cell mass cellular morphogenesis
GO:0016482	0.0593294	9	133	cytosolic transport
GO:0099082	0.0593342	1	2	retrograde trans-synaptic signaling by neuropeptide
GO:0042451	0.0593461	3	19	purine nucleoside biosynthetic process
GO:0046129	0.0593461	3	19	purine ribonucleoside biosynthetic process
GO:0021932	0.0595286	2	12	hindbrain radial glia guided cell migration
GO:1904211	0.0596801	1	2	membrane protein proteolysis involved in retrograde protein transport, ER to cytosol
GO:0045920	0.059687	3	22	negative regulation of exocytosis
GO:0042543	0.0597562	1	1	protein N-linked glycosylation via arginine
GO:0006368	0.0600543	4	38	transcription elongation from RNA polymerase II promoter
GO:0006734	0.0601834	3	22	NADH metabolic process
GO:0070670	0.0602972	3	23	response to interleukin-4
GO:0021650	0.0602978	1	2	vestibulocochlear nerve formation
GO:0014743	0.0603808	5	59	regulation of muscle hypertrophy
GO:0090317	0.0604302	4	38	negative regulation of intracellular protein transport
GO:0008015	0.0604663	15	257	blood circulation
GO:0006790	0.0604798	13	192	sulfur compound metabolic process
GO:1900126	0.0609128	1	2	negative regulation of hyaluronan biosynthetic process
GO:1902080	0.0611475	1	1	regulation of calcium ion import into sarcoplasmic reticulum
GO:1902081	0.0611475	1	1	negative regulation of calcium ion import into sarcoplasmic reticulum
GO:0052548	0.0615788	13	200	regulation of endopeptidase activity
GO:0010656	0.0616955	4	40	negative regulation of muscle cell apoptotic process
GO:0045658	0.0618945	1	2	regulation of neutrophil differentiation
GO:0045659	0.0618945	1	2	negative regulation of neutrophil differentiation
GO:0035898	0.0628639	1	2	parathyroid hormone secretion
GO:2000828	0.0628639	1	2	regulation of parathyroid hormone secretion
GO:0010950	0.0631276	8	105	positive regulation of endopeptidase activity
GO:0061307	0.0632703	2	11	cardiac neural crest cell differentiation involved in heart development
GO:0010506	0.0634252	12	195	regulation of autophagy
GO:0010507	0.0636632	5	56	negative regulation of autophagy
GO:0009257	0.0639025	1	2	10-formyltetrahydrofolate biosynthetic process
GO:0009414	0.0639514	1	2	response to water deprivation
GO:0031503	0.0639952	13	214	protein-containing complex localization
GO:0006105	0.0643514	2	10	succinate metabolic process
GO:0051957	0.0645184	2	12	positive regulation of amino acid transport
GO:0021691	0.0648396	1	2	cerebellar Purkinje cell layer maturation
GO:0006517	0.0649951	2	12	protein deglycosylation
GO:0009266	0.0650844	8	107	response to temperature stimulus
GO:0071880	0.0651131	2	12	adenylate cyclase-activating adrenergic receptor signaling pathway
GO:0098705	0.0652534	1	2	copper ion import across plasma membrane
GO:0098662	0.0654288	20	363	inorganic cation transmembrane transport
GO:0042417	0.0659498	3	24	dopamine metabolic process
GO:0071881	0.0659498	1	2	adenylate cyclase-inhibiting adrenergic receptor signaling pathway
GO:0007611	0.0662823	11	186	learning or memory
GO:1903036	0.0666951	4	40	positive regulation of response to wounding
GO:0046825	0.0673244	4	39	regulation of protein export from nucleus
GO:0009221	0.0675912	2	10	pyrimidine deoxyribonucleotide biosynthetic process
GO:0007616	0.0676793	3	28	long-term memory
GO:0033240	0.0678179	2	10	positive regulation of cellular amine metabolic process
GO:0038161	0.067975	1	2	prolactin signaling pathway
GO:0002437	0.0680467	3	22	inflammatory response to antigenic stimulus
GO:0060674	0.0682858	3	26	placenta blood vessel development
GO:0090164	0.0685765	1	2	asymmetric Golgi ribbon formation
GO:0033183	0.0688109	1	2	negative regulation of histone ubiquitination
GO:1901314	0.0688109	1	2	regulation of histone H2A K63-linked ubiquitination
GO:1901315	0.0688109	1	2	negative regulation of histone H2A K63-linked ubiquitination
GO:0046338	0.0688146	1	2	phosphatidylethanolamine catabolic process
GO:0006491	0.068827	2	13	N-glycan processing
GO:0001824	0.0692221	8	114	blastocyst development
GO:0031647	0.069453	14	232	regulation of protein stability
GO:0006119	0.0695249	7	74	oxidative phosphorylation
GO:0043043	0.0695533	29	508	peptide biosynthetic process
GO:0046824	0.0699987	5	60	positive regulation of nucleocytoplasmic transport
GO:0071374	0.0701311	1	2	cellular response to parathyroid hormone stimulus
GO:0055119	0.0701379	2	13	relaxation of cardiac muscle
GO:1901073	0.0702534	1	2	glucosamine-containing compound biosynthetic process
GO:2000698	0.0705144	1	2	positive regulation of epithelial cell differentiation involved in kidney development
GO:2000768	0.0705144	1	2	positive regulation of nephron tubule epithelial cell differentiation
GO:0032940	0.0705585	34	690	secretion by cell
GO:0009725	0.0706736	24	464	response to hormone
GO:1903332	0.0707277	2	10	regulation of protein folding
GO:0060690	0.0708612	1	2	epithelial cell differentiation involved in salivary gland development
GO:0034230	0.0713096	1	2	enkephalin processing
GO:0045590	0.0713709	1	2	negative regulation of regulatory T cell differentiation
GO:0010998	0.0713779	2	12	regulation of translational initiation by eIF2 alpha phosphorylation
GO:1903031	0.0715269	1	2	regulation of microtubule plus-end binding
GO:1903033	0.0715269	1	2	positive regulation of microtubule plus-end binding
GO:1905912	0.0715466	1	2	regulation of calcium ion export across plasma membrane
GO:0070863	0.0715544	2	12	positive regulation of protein exit from endoplasmic reticulum
GO:0034244	0.0718459	2	11	negative regulation of transcription elongation from RNA polymerase II promoter
GO:0006063	0.0721573	1	2	uronic acid metabolic process
GO:0019585	0.0721573	1	2	glucuronate metabolic process
GO:0045348	0.0723441	1	2	positive regulation of MHC class II biosynthetic process
GO:0006534	0.0724513	2	11	cysteine metabolic process
GO:0048872	0.072529	13	221	homeostasis of number of cells
GO:0051170	0.0726298	9	135	import into nucleus
GO:0065002	0.0728134	5	51	intracellular protein transmembrane transport
GO:0033146	0.0728796	3	27	regulation of intracellular estrogen receptor signaling pathway
GO:0032784	0.0729572	4	42	regulation of DNA-templated transcription, elongation
GO:1902269	0.0730211	1	2	positive regulation of polyamine transmembrane transport
GO:1903779	0.0731014	2	12	regulation of cardiac conduction
GO:0002678	0.0731102	1	2	positive regulation of chronic inflammatory response
GO:0001825	0.0731201	4	43	blastocyst formation
GO:1901700	0.0731382	43	904	response to oxygen-containing compound
GO:0043200	0.0733646	5	60	response to amino acid
GO:1902423	0.0736549	1	2	regulation of attachment of mitotic spindle microtubules to kinetochore
GO:1902425	0.0736549	1	2	positive regulation of attachment of mitotic spindle microtubules to kinetochore
GO:0046185	0.0737698	2	10	aldehyde catabolic process
GO:1903829	0.0738628	14	241	positive regulation of cellular protein localization
GO:0045986	0.0740753	2	12	negative regulation of smooth muscle contraction
GO:0006515	0.0742109	3	25	protein quality control for misfolded or incompletely synthesized proteins
GO:0007498	0.0742235	5	61	mesoderm development
GO:0090161	0.0742495	2	12	Golgi ribbon formation
GO:2000845	0.074285	1	2	positive regulation of testosterone secretion
GO:0003013	0.074399	15	265	circulatory system process
GO:0001732	0.0745106	1	2	formation of cytoplasmic translation initiation complex
GO:0090386	0.0745954	1	2	phagosome maturation involved in apoptotic cell clearance
GO:0090387	0.0745954	1	2	phagolysosome assembly involved in apoptotic cell clearance
GO:0070294	0.0748057	1	2	renal sodium ion absorption
GO:0042306	0.0748401	5	60	regulation of protein import into nucleus
GO:0010662	0.0749648	4	41	regulation of striated muscle cell apoptotic process
GO:0007530	0.0754561	2	13	sex determination
GO:0008631	0.0759742	4	41	intrinsic apoptotic signaling pathway in response to oxidative stress
GO:0010659	0.0761063	4	42	cardiac muscle cell apoptotic process
GO:0006195	0.0762248	3	23	purine nucleotide catabolic process
GO:0071332	0.0773146	1	2	cellular response to fructose stimulus
GO:0071806	0.0777533	5	52	protein transmembrane transport
GO:0006837	0.0781615	2	11	serotonin transport
GO:0090283	0.07844	1	2	regulation of protein glycosylation in Golgi
GO:0009636	0.0785192	13	214	response to toxic substance
GO:0006107	0.078629	2	12	oxaloacetate metabolic process
GO:0009106	0.0790575	1	2	lipoate metabolic process
GO:0097201	0.0790606	2	12	negative regulation of transcription from RNA polymerase II promoter in response to stress
GO:1901228	0.0791711	1	2	positive regulation of transcription from RNA polymerase II promoter involved in heart development
GO:0001843	0.0792541	6	85	neural tube closure
GO:0060606	0.0792541	6	85	tube closure
GO:0071407	0.0798194	16	293	cellular response to organic cyclic compound
GO:0048878	0.0799411	34	691	chemical homeostasis
GO:0060051	0.08013	1	2	negative regulation of protein glycosylation
GO:0060749	0.0802156	2	13	mammary gland alveolus development
GO:0061377	0.0802156	2	13	mammary gland lobule development
GO:0051025	0.0803017	1	2	negative regulation of immunoglobulin secretion
GO:0003012	0.0804692	13	229	muscle system process
GO:0060438	0.0805063	2	14	trachea development
GO:0000105	0.0806271	1	2	histidine biosynthetic process
GO:0009073	0.0806271	1	2	aromatic amino acid family biosynthetic process
GO:0002038	0.0806999	1	2	positive regulation of L-glutamate import across plasma membrane
GO:0007603	0.0807932	1	2	phototransduction, visible light
GO:0010610	0.0808255	1	2	regulation of mRNA stability involved in response to stress
GO:2000815	0.0808255	1	2	regulation of mRNA stability involved in response to oxidative stress
GO:1904036	0.081271	3	28	negative regulation of epithelial cell apoptotic process
GO:0032785	0.0814096	2	12	negative regulation of DNA-templated transcription, elongation
GO:0031247	0.0814141	1	2	actin rod assembly
GO:1902175	0.0815532	3	25	regulation of oxidative stress-induced intrinsic apoptotic signaling pathway
GO:0043558	0.0817128	2	13	regulation of translational initiation in response to stress
GO:1904591	0.0817563	4	44	positive regulation of protein import
GO:0046940	0.0822736	1	2	nucleoside monophosphate phosphorylation
GO:0007268	0.0824796	22	447	chemical synaptic transmission
GO:0098916	0.0824796	22	447	anterograde trans-synaptic signaling
GO:0010390	0.0826497	3	28	histone monoubiquitination
GO:0010664	0.0826859	3	26	negative regulation of striated muscle cell apoptotic process
GO:0042727	0.0827236	1	2	flavin-containing compound biosynthetic process
GO:0015866	0.0828698	1	2	ADP transport
GO:1902488	0.0829825	1	3	cholangiocyte apoptotic process
GO:1904192	0.0829825	1	3	regulation of cholangiocyte apoptotic process
GO:1904193	0.0829825	1	3	negative regulation of cholangiocyte apoptotic process
GO:1903943	0.0830947	1	3	regulation of hepatocyte apoptotic process
GO:1903944	0.0830947	1	3	negative regulation of hepatocyte apoptotic process
GO:0046496	0.0832114	8	110	nicotinamide nucleotide metabolic process
GO:1903487	0.0832873	1	2	regulation of lactation
GO:0003008	0.0833283	41	891	system process
GO:0090063	0.0835014	1	3	positive regulation of microtubule nucleation
GO:1902369	0.0837177	4	44	negative regulation of RNA catabolic process
GO:0006412	0.0837598	28	496	translation
GO:0006427	0.0839092	1	2	histidyl-tRNA aminoacylation
GO:0034389	0.0839994	2	13	lipid droplet organization
GO:0046098	0.0840213	1	2	guanine metabolic process
GO:0034622	0.0842122	41	797	cellular protein-containing complex assembly
GO:0045727	0.0843069	7	93	positive regulation of translation
GO:0009225	0.084538	3	25	nucleotide-sugar metabolic process
GO:0044403	0.0846363	15	254	symbiont process
GO:0003299	0.0846951	2	15	muscle hypertrophy in response to stress
GO:0014898	0.0846951	2	15	cardiac muscle hypertrophy in response to stress
GO:0050901	0.0847591	2	13	leukocyte tethering or rolling
GO:0019343	0.0851366	1	2	cysteine biosynthetic process via cystathionine
GO:1905719	0.0852907	1	2	protein localization to perinuclear region of cytoplasm
GO:1905150	0.0853155	1	3	regulation of voltage-gated sodium channel activity
GO:0034238	0.0854332	1	3	macrophage fusion
GO:0044314	0.085572	1	2	protein K27-linked ubiquitination
GO:0098876	0.0858092	6	80	vesicle-mediated transport to the plasma membrane
GO:0019722	0.0859401	8	121	calcium-mediated signaling
GO:0035622	0.0861557	1	3	intrahepatic bile duct development
GO:1902902	0.0864098	2	12	negative regulation of autophagosome assembly
GO:0031204	0.0866906	1	2	posttranslational protein targeting to membrane, translocation
GO:0043500	0.0867457	6	85	muscle adaptation
GO:1904692	0.0869402	1	2	positive regulation of type B pancreatic cell proliferation
GO:1905077	0.0870883	1	3	negative regulation of interleukin-17 secretion
GO:0019362	0.0871441	8	111	pyridine nucleotide metabolic process
GO:1990502	0.0872558	1	3	dense core granule maturation
GO:0010952	0.0873854	8	112	positive regulation of peptidase activity
GO:0097051	0.0876588	1	3	establishment of protein localization to endoplasmic reticulum membrane
GO:0008637	0.0878223	7	90	apoptotic mitochondrial changes
GO:0032058	0.0879598	1	3	positive regulation of translational initiation in response to stress
GO:0001958	0.0880698	2	15	endochondral ossification
GO:0036075	0.0880698	2	15	replacement ossification
GO:0006221	0.0882081	3	24	pyrimidine nucleotide biosynthetic process
GO:1902309	0.0882271	1	2	negative regulation of peptidyl-serine dephosphorylation
GO:0071875	0.088271	2	14	adrenergic receptor signaling pathway
GO:0042053	0.0884186	2	13	regulation of dopamine metabolic process
GO:2000811	0.0886114	2	14	negative regulation of anoikis
GO:0006797	0.0887014	1	3	polyphosphate metabolic process
GO:0006798	0.0887014	1	3	polyphosphate catabolic process
GO:0014062	0.0887067	1	2	regulation of serotonin secretion
GO:0097089	0.0888259	1	2	methyl-branched fatty acid metabolic process
GO:0015844	0.0890201	5	60	monoamine transport
GO:0010813	0.0890606	1	2	neuropeptide catabolic process
GO:1903019	0.0890941	2	12	negative regulation of glycoprotein metabolic process
GO:0045540	0.0892184	2	13	regulation of cholesterol biosynthetic process
GO:0106118	0.0892184	2	13	regulation of sterol biosynthetic process
GO:0030878	0.0892525	2	13	thyroid gland development
GO:0046294	0.0893549	1	2	formaldehyde catabolic process
GO:1904109	0.0893595	1	2	positive regulation of cholesterol import
GO:2000911	0.0893595	1	2	positive regulation of sterol import
GO:0097202	0.0894395	2	12	activation of cysteine-type endopeptidase activity
GO:0061763	0.0895231	1	2	multivesicular body-lysosome fusion
GO:0002396	0.0895662	1	2	MHC protein complex assembly
GO:0002501	0.0895662	1	2	peptide antigen assembly with MHC protein complex
GO:0046928	0.0896632	6	89	regulation of neurotransmitter secretion
GO:0035022	0.0896809	1	3	positive regulation of Rac protein signal transduction
GO:0043415	0.0910141	1	2	positive regulation of skeletal muscle tissue regeneration
GO:0043416	0.0910141	1	2	regulation of skeletal muscle tissue regeneration
GO:0021648	0.0916684	1	3	vestibulocochlear nerve morphogenesis
GO:0010817	0.0916958	18	335	regulation of hormone levels
GO:0015679	0.0917709	1	3	plasma membrane copper ion transport
GO:0031667	0.0919341	14	247	response to nutrient levels
GO:0035470	0.0920073	1	2	positive regulation of vascular wound healing
GO:0006084	0.0924472	3	26	acetyl-CoA metabolic process
GO:0006637	0.0926889	5	58	acyl-CoA metabolic process
GO:0035383	0.0926889	5	58	thioester metabolic process
GO:0051023	0.0928436	2	12	regulation of immunoglobulin secretion
GO:0098660	0.0933629	20	382	inorganic ion transmembrane transport
GO:0009119	0.0933925	5	57	ribonucleoside metabolic process
GO:0045862	0.0935816	14	242	positive regulation of proteolysis
GO:0043103	0.0939327	1	2	hypoxanthine salvage
GO:0099537	0.0939857	22	455	trans-synaptic signaling
GO:0008284	0.0940334	29	583	positive regulation of cell proliferation
GO:0006925	0.0941379	2	14	inflammatory cell apoptotic process
GO:0007033	0.0941548	9	143	vacuole organization
GO:0042351	0.0943837	1	2	'de novo' GDP-L-fucose biosynthetic process
GO:0048308	0.0943939	2	14	organelle inheritance
GO:0048313	0.0943939	2	14	Golgi inheritance
GO:0060512	0.0945202	2	15	prostate gland morphogenesis
GO:0060740	0.0945202	2	15	prostate gland epithelium morphogenesis
GO:0015917	0.0945776	1	3	aminophospholipid transport
GO:1903051	0.0948848	5	63	negative regulation of proteolysis involved in cellular protein catabolic process
GO:0035372	0.095098	2	15	protein localization to microtubule
GO:0014887	0.0951372	2	16	cardiac muscle adaptation
GO:0001780	0.0954632	2	14	neutrophil homeostasis
GO:0110110	0.0954781	4	48	positive regulation of animal organ morphogenesis
GO:0018125	0.095865	1	3	peptidyl-cysteine methylation
GO:0046038	0.0959773	1	2	GMP catabolic process
GO:0046168	0.09599	1	3	glycerol-3-phosphate catabolic process
GO:0006937	0.0962317	6	83	regulation of muscle contraction
GO:0033160	0.096259	2	15	positive regulation of protein import into nucleus, translocation
GO:1901800	0.0963572	6	83	positive regulation of proteasomal protein catabolic process
GO:1902340	0.0963987	1	2	negative regulation of chromosome condensation
GO:0002181	0.0964723	6	69	cytoplasmic translation
GO:0030850	0.0967517	3	30	prostate gland development
GO:0009153	0.0968192	1	2	purine deoxyribonucleotide biosynthetic process
GO:0015850	0.0968983	9	139	organic hydroxy compound transport
GO:1904951	0.0970761	17	312	positive regulation of establishment of protein localization
GO:1990145	0.0974225	1	2	maintenance of translational fidelity
GO:0007171	0.0976014	1	3	activation of transmembrane receptor protein tyrosine kinase activity
GO:0015803	0.0976068	1	3	branched-chain amino acid transport
GO:0015820	0.0976068	1	3	leucine transport
GO:0042493	0.097715	25	505	response to drug
GO:0021535	0.0982293	2	16	cell migration in hindbrain
GO:0009149	0.0983691	1	2	pyrimidine nucleoside triphosphate catabolic process
GO:0009213	0.0983691	1	2	pyrimidine deoxyribonucleoside triphosphate catabolic process
GO:0045196	0.0983753	1	3	establishment or maintenance of neuroblast polarity
GO:0045200	0.0983753	1	3	establishment of neuroblast polarity
GO:0021602	0.098436	2	16	cranial nerve morphogenesis
GO:0007569	0.09848	6	83	cell aging
GO:0042737	0.0984887	5	57	drug catabolic process
GO:0090303	0.098811	3	30	positive regulation of wound healing
GO:0051049	0.0990593	57	1264	regulation of transport
GO:0017158	0.0991066	6	89	regulation of calcium ion-dependent exocytosis
GO:0098655	0.0991866	21	407	cation transmembrane transport
GO:1904825	0.0994131	1	3	protein localization to microtubule plus-end
GO:1905725	0.0994131	1	3	protein localization to microtubule end
GO:0009394	0.0994892	3	25	2'-deoxyribonucleotide metabolic process
GO:0019692	0.0994892	3	25	deoxyribose phosphate metabolic process
GO:1901019	0.099665	4	46	regulation of calcium ion transmembrane transporter activity
GO:0032930	0.0997176	2	12	positive regulation of superoxide anion generation
GO:0042558	0.0997264	3	26	pteridine-containing compound metabolic process
GO:0019043	0.0998092	1	2	establishment of viral latency
GO:0006182	0.099898	1	3	cGMP biosynthetic process
GO:0042445	0.100057	7	103	hormone metabolic process
GO:0061355	0.100233	1	3	Wnt protein secretion
GO:0061356	0.100233	1	3	regulation of Wnt protein secretion
GO:0061357	0.100233	1	3	positive regulation of Wnt protein secretion
GO:0048255	0.100309	3	30	mRNA stabilization
GO:1904465	0.100452	1	2	negative regulation of matrix metallopeptidase secretion
GO:0042779	0.100484	1	3	tRNA 3'-trailer cleavage
GO:0031115	0.10049	2	14	negative regulation of microtubule polymerization
GO:0014020	0.100536	6	90	primary neural tube formation
GO:0072524	0.100635	8	115	pyridine-containing compound metabolic process
GO:0061156	0.100646	1	3	pulmonary artery morphogenesis
GO:0042069	0.10065	2	14	regulation of catecholamine metabolic process
GO:0008295	0.100684	1	2	spermidine biosynthetic process
GO:2000020	0.101333	1	3	positive regulation of male gonad development
GO:0060501	0.101581	1	3	positive regulation of epithelial cell proliferation involved in lung morphogenesis
GO:0070296	0.10184	2	14	sarcoplasmic reticulum calcium ion transport
GO:0048489	0.10205	8	132	synaptic vesicle transport
GO:0097480	0.10205	8	132	establishment of synaptic vesicle localization
GO:0019752	0.102109	31	602	carboxylic acid metabolic process
GO:0072528	0.102283	3	26	pyrimidine-containing compound biosynthetic process
GO:0035051	0.102293	7	110	cardiocyte differentiation
GO:0035774	0.102564	3	29	positive regulation of insulin secretion involved in cellular response to glucose stimulus
GO:1901401	0.102775	1	2	regulation of tetrapyrrole metabolic process
GO:0051050	0.102804	33	686	positive regulation of transport
GO:0009608	0.103231	1	2	response to symbiont
GO:0009609	0.103231	1	2	response to symbiotic bacterium
GO:0021796	0.103274	1	3	cerebral cortex regionalization
GO:0021978	0.103274	1	3	telencephalon regionalization
GO:0033599	0.103284	2	15	regulation of mammary gland epithelial cell proliferation
GO:0030325	0.103591	2	15	adrenal gland development
GO:0006595	0.103741	2	12	polyamine metabolic process
GO:1900114	0.103775	1	3	positive regulation of histone H3-K9 trimethylation
GO:0035773	0.103991	5	66	insulin secretion involved in cellular response to glucose stimulus
GO:0051291	0.104063	8	119	protein heterooligomerization
GO:0031099	0.104075	6	83	regeneration
GO:0017157	0.10445	10	172	regulation of exocytosis
GO:1904380	0.104848	1	3	endoplasmic reticulum mannose trimming
GO:0099640	0.104885	2	16	axo-dendritic protein transport
GO:0016094	0.104892	1	3	polyprenol biosynthetic process
GO:0002262	0.104942	8	126	myeloid cell homeostasis
GO:0042246	0.105178	3	28	tissue regeneration
GO:0061756	0.105242	2	15	leukocyte adhesion to vascular endothelial cell
GO:0070208	0.105297	2	16	protein heterotrimerization
GO:2000277	0.105318	1	2	positive regulation of oxidative phosphorylation uncoupler activity
GO:0006403	0.105826	10	160	RNA localization
GO:0006168	0.105867	1	2	adenine salvage
GO:0045617	0.106126	1	3	negative regulation of keratinocyte differentiation
GO:0009597	0.106169	1	3	detection of virus
GO:0006489	0.106258	1	3	dolichyl diphosphate biosynthetic process
GO:0046465	0.106258	1	3	dolichyl diphosphate metabolic process
GO:0015800	0.106267	3	33	acidic amino acid transport
GO:0060047	0.106336	8	128	heart contraction
GO:0035553	0.10635	1	3	oxidative single-stranded RNA demethylation
GO:0099536	0.106506	22	462	synaptic signaling
GO:1901844	0.106591	1	3	regulation of cell communication by electrical coupling involved in cardiac conduction
GO:0010269	0.107141	1	2	response to selenium ion
GO:0010259	0.107253	3	31	multicellular organism aging
GO:0006850	0.107389	1	2	mitochondrial pyruvate transmembrane transport
GO:1990926	0.107396	1	3	short-term synaptic potentiation
GO:0045199	0.107711	1	3	maintenance of epithelial cell apical/basal polarity
GO:0032264	0.107831	1	3	IMP salvage
GO:0006556	0.107989	1	3	S-adenosylmethionine biosynthetic process
GO:0006896	0.10806	2	15	Golgi to vacuole transport
GO:0061945	0.108147	1	3	regulation of protein K48-linked ubiquitination
GO:0022605	0.108152	1	3	mammalian oogenesis stage
GO:1900182	0.108273	5	67	positive regulation of protein localization to nucleus
GO:0051222	0.108338	16	295	positive regulation of protein transport
GO:0021699	0.108782	1	3	cerebellar cortex maturation
GO:0097284	0.109014	2	15	hepatocyte apoptotic process
GO:0009226	0.109254	2	13	nucleotide-sugar biosynthetic process
GO:0060011	0.109413	1	3	Sertoli cell proliferation
GO:0015960	0.109422	1	3	diadenosine polyphosphate biosynthetic process
GO:0015965	0.109422	1	3	diadenosine tetraphosphate metabolic process
GO:0015966	0.109422	1	3	diadenosine tetraphosphate biosynthetic process
GO:0060309	0.109518	1	2	elastin catabolic process
GO:0002026	0.10961	2	16	regulation of the force of heart contraction
GO:1901701	0.109661	32	677	cellular response to oxygen-containing compound
GO:0050678	0.109722	12	212	regulation of epithelial cell proliferation
GO:0001829	0.109834	2	16	trophectodermal cell differentiation
GO:0036493	0.110133	1	3	positive regulation of translation in response to endoplasmic reticulum stress
GO:0010660	0.110318	5	68	regulation of muscle cell apoptotic process
GO:0071426	0.110328	5	63	ribonucleoprotein complex export from nucleus
GO:0033387	0.110629	1	3	putrescine biosynthetic process from ornithine
GO:0010911	0.11072	1	3	regulation of isomerase activity
GO:0010912	0.11072	1	3	positive regulation of isomerase activity
GO:2000371	0.11072	1	3	regulation of DNA topoisomerase (ATP-hydrolyzing) activity
GO:2000373	0.11072	1	3	positive regulation of DNA topoisomerase (ATP-hydrolyzing) activity
GO:0043280	0.110908	6	81	positive regulation of cysteine-type endopeptidase activity involved in apoptotic process
GO:0035902	0.111298	1	3	response to immobilization stress
GO:1904217	0.111458	1	3	regulation of CDP-diacylglycerol-serine O-phosphatidyltransferase activity
GO:1904219	0.111458	1	3	positive regulation of CDP-diacylglycerol-serine O-phosphatidyltransferase activity
GO:1904220	0.111458	1	3	regulation of serine C-palmitoyltransferase activity
GO:1904222	0.111458	1	3	positive regulation of serine C-palmitoyltransferase activity
GO:0045596	0.111833	24	497	negative regulation of cell differentiation
GO:0044419	0.112016	15	264	interspecies interaction between organisms
GO:0051582	0.112165	1	3	positive regulation of neurotransmitter uptake
GO:0043686	0.112217	1	3	co-translational protein modification
GO:0035936	0.112565	1	3	testosterone secretion
GO:2000843	0.112565	1	3	regulation of testosterone secretion
GO:0032594	0.112602	3	30	protein transport within lipid bilayer
GO:0010942	0.112619	25	498	positive regulation of cell death
GO:0001892	0.112621	5	70	embryonic placenta development
GO:0009948	0.11267	3	31	anterior/posterior axis specification
GO:0000097	0.113059	2	14	sulfur amino acid biosynthetic process
GO:0009070	0.11307	2	14	serine family amino acid biosynthetic process
GO:1905076	0.113393	1	4	regulation of interleukin-17 secretion
GO:0150079	0.113444	1	3	negative regulation of neuroinflammatory response
GO:0008090	0.113551	2	17	retrograde axonal transport
GO:0042726	0.113655	1	3	flavin-containing compound metabolic process
GO:0050728	0.114009	6	81	negative regulation of inflammatory response
GO:1903541	0.114106	2	15	regulation of exosomal secretion
GO:1903543	0.114106	2	15	positive regulation of exosomal secretion
GO:0061061	0.114394	21	425	muscle structure development
GO:0034312	0.114808	2	14	diol biosynthetic process
GO:0060282	0.114859	1	3	positive regulation of oocyte development
GO:1905881	0.114859	1	3	positive regulation of oogenesis
GO:0031081	0.115139	1	3	nuclear pore distribution
GO:0051664	0.115139	1	3	nuclear pore localization
GO:0046069	0.115251	1	3	cGMP catabolic process
GO:0071166	0.115251	5	64	ribonucleoprotein complex localization
GO:0006801	0.115309	4	45	superoxide metabolic process
GO:0048240	0.115438	2	13	sperm capacitation
GO:0070487	0.115462	1	3	monocyte aggregation
GO:0001101	0.115627	10	173	response to acid chemical
GO:0045070	0.115651	3	30	positive regulation of viral genome replication
GO:0043555	0.115763	2	16	regulation of translation in response to stress
GO:1902914	0.115827	2	16	regulation of protein polyubiquitination
GO:0001707	0.115927	3	33	mesoderm formation
GO:0007258	0.116264	1	4	JUN phosphorylation
GO:0051224	0.116449	9	144	negative regulation of protein transport
GO:0089718	0.116466	2	16	amino acid import across plasma membrane
GO:0031670	0.117322	3	31	cellular response to nutrient
GO:0016197	0.117672	10	169	endosomal transport
GO:0015696	0.117691	5	66	ammonium transport
GO:0006407	0.118539	1	3	rRNA export from nucleus
GO:1901605	0.118605	9	139	alpha-amino acid metabolic process
GO:0021943	0.118714	1	4	formation of radial glial scaffolds
GO:0046132	0.118744	2	13	pyrimidine ribonucleoside biosynthetic process
GO:0046134	0.118744	2	13	pyrimidine nucleoside biosynthetic process
GO:0009219	0.118778	2	13	pyrimidine deoxyribonucleotide metabolic process
GO:0006547	0.118965	1	3	histidine metabolic process
GO:0003096	0.119111	1	3	renal sodium ion transport
GO:0010893	0.119245	2	17	positive regulation of steroid biosynthetic process
GO:0006811	0.119619	41	891	ion transport
GO:0006575	0.119972	8	118	cellular modified amino acid metabolic process
GO:0006990	0.119974	1	3	positive regulation of transcription from RNA polymerase II promoter involved in unfolded protein response
GO:0016236	0.120148	10	173	macroautophagy
GO:0072527	0.120438	4	44	pyrimidine-containing compound metabolic process
GO:0042490	0.120704	4	53	mechanoreceptor differentiation
GO:2000785	0.120859	3	32	regulation of autophagosome assembly
GO:0044249	0.12088	150	3530	cellular biosynthetic process
GO:0098909	0.120889	1	3	regulation of cardiac muscle cell action potential involved in regulation of contraction
GO:1903018	0.121052	3	32	regulation of glycoprotein metabolic process
GO:0008283	0.121097	57	1274	cell proliferation
GO:0030212	0.121158	2	16	hyaluronan metabolic process
GO:0032379	0.121714	1	3	positive regulation of intracellular lipid transport
GO:0032382	0.121714	1	3	positive regulation of intracellular sterol transport
GO:0032385	0.121714	1	3	positive regulation of intracellular cholesterol transport
GO:0042350	0.121869	1	3	GDP-L-fucose biosynthetic process
GO:0051093	0.122029	31	670	negative regulation of developmental process
GO:0042264	0.122212	1	3	peptidyl-aspartic acid hydroxylation
GO:0009750	0.122223	1	3	response to fructose
GO:0000448	0.12246	1	3	cleavage in ITS2 between 5.8S rRNA and LSU-rRNA of tricistronic rRNA transcript (SSU-rRNA, 5.8S rRNA, LSU-rRNA)
GO:0099072	0.122605	5	75	regulation of postsynaptic membrane neurotransmitter receptor levels
GO:0008544	0.122825	9	161	epidermis development
GO:0006072	0.123182	1	4	glycerol-3-phosphate metabolic process
GO:0009187	0.123535	2	19	cyclic nucleotide metabolic process
GO:2000347	0.123648	1	4	positive regulation of hepatocyte proliferation
GO:1900060	0.124031	1	3	negative regulation of ceramide biosynthetic process
GO:0048608	0.124089	14	266	reproductive structure development
GO:0006901	0.124095	2	16	vesicle coating
GO:0042177	0.124168	7	108	negative regulation of protein catabolic process
GO:0060689	0.124284	1	4	cell differentiation involved in salivary gland development
GO:0048268	0.124511	2	17	clathrin coat assembly
GO:0006606	0.12494	8	131	protein import into nucleus
GO:0046887	0.125132	7	107	positive regulation of hormone secretion
GO:0021549	0.125198	5	75	cerebellum development
GO:0045346	0.125553	1	4	regulation of MHC class II biosynthetic process
GO:0060971	0.12556	1	4	embryonic heart tube left/right pattern formation
GO:0051967	0.125725	1	4	negative regulation of synaptic transmission, glutamatergic
GO:0071868	0.125758	2	18	cellular response to monoamine stimulus
GO:0071870	0.125758	2	18	cellular response to catecholamine stimulus
GO:0014047	0.126143	2	18	glutamate secretion
GO:0045912	0.12615	3	32	negative regulation of carbohydrate metabolic process
GO:0043331	0.126831	3	32	response to dsRNA
GO:0000266	0.126872	3	33	mitochondrial fission
GO:0050789	0.126879	264	6552	regulation of biological process
GO:0045861	0.127057	12	207	negative regulation of proteolysis
GO:0008354	0.12739	1	4	germ cell migration
GO:0072383	0.128394	1	4	plus-end-directed vesicle transport along microtubule
GO:0072386	0.128394	1	4	plus-end-directed organelle transport along microtubule
GO:0050877	0.128509	25	537	nervous system process
GO:1901070	0.128542	2	13	guanosine-containing compound biosynthetic process
GO:0071349	0.128585	1	4	cellular response to interleukin-12
GO:2000018	0.12879	1	4	regulation of male gonad development
GO:0097479	0.128881	8	141	synaptic vesicle localization
GO:0055013	0.129155	4	55	cardiac muscle cell development
GO:0033031	0.129476	1	4	positive regulation of neutrophil apoptotic process
GO:1904950	0.129501	9	148	negative regulation of establishment of protein localization
GO:0072719	0.129534	1	4	cellular response to cisplatin
GO:0007168	0.129688	1	4	receptor guanylyl cyclase signaling pathway
GO:0032237	0.130474	1	4	activation of store-operated calcium channel activity
GO:1901341	0.130474	1	4	positive regulation of store-operated calcium channel activity
GO:0051445	0.13057	3	33	regulation of meiotic cell cycle
GO:2000508	0.130613	1	3	regulation of dendritic cell chemotaxis
GO:2000510	0.130613	1	3	positive regulation of dendritic cell chemotaxis
GO:1904464	0.130932	1	3	regulation of matrix metallopeptidase secretion
GO:1990773	0.130932	1	3	matrix metallopeptidase secretion
GO:0035814	0.131123	1	4	negative regulation of renal sodium excretion
GO:1902455	0.131204	1	4	negative regulation of stem cell population maintenance
GO:0072523	0.131316	3	30	purine-containing compound catabolic process
GO:0061043	0.131445	1	3	regulation of vascular wound healing
GO:0030223	0.131639	1	4	neutrophil differentiation
GO:0006227	0.131803	1	3	dUDP biosynthetic process
GO:0009138	0.131803	1	3	pyrimidine nucleoside diphosphate metabolic process
GO:0009139	0.131803	1	3	pyrimidine nucleoside diphosphate biosynthetic process
GO:0009196	0.131803	1	3	pyrimidine deoxyribonucleoside diphosphate metabolic process
GO:0009197	0.131803	1	3	pyrimidine deoxyribonucleoside diphosphate biosynthetic process
GO:0046077	0.131803	1	3	dUDP metabolic process
GO:1903593	0.132213	1	3	regulation of histamine secretion by mast cell
GO:1903595	0.132213	1	3	positive regulation of histamine secretion by mast cell
GO:0060627	0.132285	20	410	regulation of vesicle-mediated transport
GO:0019674	0.132336	3	31	NAD metabolic process
GO:0035518	0.132716	2	17	histone H2A monoubiquitination
GO:0009991	0.132815	14	262	response to extracellular stimulus
GO:0097120	0.132836	4	55	receptor localization to synapse
GO:0001889	0.133035	6	95	liver development
GO:0002309	0.133043	1	3	T cell proliferation involved in immune response
GO:0003015	0.133206	8	135	heart process
GO:0035434	0.133346	1	4	copper ion transmembrane transport
GO:0009220	0.13366	2	14	pyrimidine ribonucleotide biosynthetic process
GO:0033292	0.133666	1	4	T-tubule organization
GO:0031571	0.133692	2	16	mitotic G1 DNA damage checkpoint
GO:0035090	0.133726	1	4	maintenance of apical/basal cell polarity
GO:0006106	0.133846	1	3	fumarate metabolic process
GO:0021590	0.134136	1	4	cerebellum maturation
GO:0061458	0.134286	14	269	reproductive system development
GO:0046100	0.134326	1	3	hypoxanthine metabolic process
GO:0046101	0.134326	1	3	hypoxanthine biosynthetic process
GO:0021603	0.134391	1	4	cranial nerve formation
GO:0045719	0.134424	1	4	negative regulation of glycogen biosynthetic process
GO:0009256	0.134904	1	4	10-formyltetrahydrofolate metabolic process
GO:0033634	0.135072	1	3	positive regulation of cell-cell adhesion mediated by integrin
GO:0001704	0.135136	4	55	formation of primary germ layer
GO:0030522	0.135161	9	158	intracellular receptor signaling pathway
GO:0009110	0.135312	2	15	vitamin biosynthetic process
GO:0070535	0.135604	1	4	histone H2A K63-linked ubiquitination
GO:0065003	0.13579	60	1292	protein-containing complex assembly
GO:0045745	0.136124	2	17	positive regulation of G protein-coupled receptor signaling pathway
GO:2000622	0.136185	1	4	regulation of nuclear-transcribed mRNA catabolic process, nonsense-mediated decay
GO:2000623	0.136185	1	4	negative regulation of nuclear-transcribed mRNA catabolic process, nonsense-mediated decay
GO:0046856	0.136186	2	20	phosphatidylinositol dephosphorylation
GO:0060716	0.136661	2	17	labyrinthine layer blood vessel development
GO:0098840	0.136831	2	19	protein transport along microtubule
GO:0099118	0.136831	2	19	microtubule-based protein transport
GO:0019853	0.137063	1	3	L-ascorbic acid biosynthetic process
GO:0048305	0.137154	2	15	immunoglobulin secretion
GO:0090230	0.13716	1	4	regulation of centromere complex assembly
GO:2000562	0.137358	1	4	negative regulation of CD4-positive, alpha-beta T cell proliferation
GO:0046726	0.137369	1	4	positive regulation by virus of viral protein levels in host cell
GO:0050679	0.137378	7	112	positive regulation of epithelial cell proliferation
GO:0044766	0.137657	2	15	multi-organism transport
GO:1902579	0.137657	2	15	multi-organism localization
GO:0080134	0.137801	39	846	regulation of response to stress
GO:0070966	0.137879	1	4	nuclear-transcribed mRNA catabolic process, no-go decay
GO:0002484	0.137887	1	3	antigen processing and presentation of endogenous peptide antigen via MHC class I via ER pathway
GO:0002485	0.137887	1	3	antigen processing and presentation of endogenous peptide antigen via MHC class I via ER pathway, TAP-dependent
GO:0046128	0.138052	4	47	purine ribonucleoside metabolic process
GO:0009404	0.138072	2	15	toxin metabolic process
GO:0000387	0.13815	3	29	spliceosomal snRNP assembly
GO:0000054	0.138357	2	15	ribosomal subunit export from nucleus
GO:0033750	0.138357	2	15	ribosome localization
GO:0006354	0.138497	4	51	DNA-templated transcription, elongation
GO:0016480	0.138541	1	3	negative regulation of transcription by RNA polymerase III
GO:0061013	0.138553	6	94	regulation of mRNA catabolic process
GO:0031509	0.138564	1	3	telomeric heterochromatin assembly
GO:0044849	0.138932	1	4	estrous cycle
GO:0030216	0.139131	4	55	keratinocyte differentiation
GO:0006793	0.139428	90	2097	phosphorus metabolic process
GO:1901068	0.139614	3	31	guanosine-containing compound metabolic process
GO:0042274	0.139887	5	59	ribosomal small subunit biogenesis
GO:0000320	0.140017	1	4	re-entry into mitotic cell cycle
GO:0032928	0.140021	2	15	regulation of superoxide anion generation
GO:0048332	0.140413	3	36	mesoderm morphogenesis
GO:0070370	0.140419	1	3	cellular heat acclimation
GO:0051593	0.140528	1	4	response to folic acid
GO:0006584	0.140859	3	33	catecholamine metabolic process
GO:0009712	0.140859	3	33	catechol-containing compound metabolic process
GO:0009262	0.140975	3	30	deoxyribonucleotide metabolic process
GO:0110095	0.140985	1	3	cellular detoxification of aldehyde
GO:0110096	0.140985	1	3	cellular response to aldehyde
GO:0006144	0.141266	2	15	purine nucleobase metabolic process
GO:0003056	0.141496	1	4	regulation of vascular smooth muscle contraction
GO:0046083	0.141647	1	3	adenine metabolic process
GO:0046084	0.141647	1	3	adenine biosynthetic process
GO:0060236	0.14172	3	34	regulation of mitotic spindle organization
GO:2001199	0.141859	1	3	negative regulation of dendritic cell differentiation
GO:0042255	0.142094	5	57	ribosome assembly
GO:0071867	0.142264	2	19	response to monoamine
GO:0071869	0.142264	2	19	response to catecholamine
GO:0043489	0.142274	3	35	RNA stabilization
GO:0042268	0.142857	1	4	regulation of cytolysis
GO:0045919	0.142857	1	4	positive regulation of cytolysis
GO:0061008	0.142865	6	97	hepaticobiliary system development
GO:0048589	0.14293	23	508	developmental growth
GO:0032228	0.14327	2	20	regulation of synaptic transmission, GABAergic
GO:0018335	0.143354	1	4	protein succinylation
GO:0106077	0.143354	1	4	histone succinylation
GO:0043488	0.143521	5	74	regulation of mRNA stability
GO:0044783	0.143788	2	17	G1 DNA damage checkpoint
GO:0021562	0.143809	1	5	vestibulocochlear nerve development
GO:0006103	0.143841	2	16	2-oxoglutarate metabolic process
GO:0045921	0.143889	5	75	positive regulation of exocytosis
GO:0051966	0.144047	3	38	regulation of synaptic transmission, glutamatergic
GO:0090184	0.144223	2	19	positive regulation of kidney development
GO:0044106	0.144532	4	49	cellular amine metabolic process
GO:0018208	0.144556	3	30	peptidyl-proline modification
GO:0000027	0.144993	3	28	ribosomal large subunit assembly
GO:0006446	0.144999	4	52	regulation of translational initiation
GO:1901475	0.14501	1	3	pyruvate transmembrane transport
GO:1990809	0.14518	1	4	endoplasmic reticulum tubular network membrane organization
GO:0006903	0.145362	3	36	vesicle targeting
GO:0070093	0.145642	1	3	negative regulation of glucagon secretion
GO:1903902	0.146115	4	50	positive regulation of viral life cycle
GO:0035513	0.146348	1	4	oxidative RNA demethylation
GO:0008228	0.146692	1	4	opsonization
GO:0043090	0.14678	2	18	amino acid import
GO:0045900	0.147014	1	4	negative regulation of translational elongation
GO:0046292	0.147215	1	4	formaldehyde metabolic process
GO:0009218	0.147227	2	15	pyrimidine ribonucleotide metabolic process
GO:0050804	0.14733	16	334	modulation of chemical synaptic transmission
GO:0043096	0.147473	1	3	purine nucleobase salvage
GO:0033198	0.147708	2	18	response to ATP
GO:0017156	0.147774	7	122	calcium ion regulated exocytosis
GO:2000275	0.148089	1	3	regulation of oxidative phosphorylation uncoupler activity
GO:0019430	0.148115	2	17	removal of superoxide radicals
GO:0046827	0.148212	2	18	positive regulation of protein export from nucleus
GO:0015677	0.148293	1	5	copper ion import
GO:0140029	0.148305	5	79	exocytic process
GO:0044819	0.148306	2	17	mitotic G1/S transition checkpoint
GO:0002070	0.148462	1	5	epithelial cell maturation
GO:0071157	0.14865	2	16	negative regulation of cell cycle arrest
GO:0061952	0.148897	2	16	midbody abscission
GO:0021987	0.149106	5	80	cerebral cortex development
GO:2000641	0.149211	2	18	regulation of early endosome to late endosome transport
GO:0006733	0.149362	8	125	oxidoreduction coenzyme metabolic process
GO:0018197	0.149475	1	4	peptidyl-aspartic acid modification
GO:0033578	0.149542	1	4	protein glycosylation in Golgi
GO:0051656	0.14958	18	372	establishment of organelle localization
GO:0034114	0.149926	2	17	regulation of heterotypic cell-cell adhesion
GO:0051410	0.149963	1	3	detoxification of nitrogen compound
GO:0070458	0.149963	1	3	cellular detoxification of nitrogen compound
GO:1903052	0.150029	6	95	positive regulation of proteolysis involved in cellular protein catabolic process
GO:0060324	0.150081	3	38	face development
GO:1903532	0.150327	15	290	positive regulation of secretion by cell
GO:0021587	0.150409	3	38	cerebellum morphogenesis
GO:0090155	0.150544	1	4	negative regulation of sphingolipid biosynthetic process
GO:0090156	0.150544	1	4	cellular sphingolipid homeostasis
GO:0030951	0.15074	1	4	establishment or maintenance of microtubule cytoskeleton polarity
GO:0019042	0.150754	1	4	viral latency
GO:0044088	0.151044	3	35	regulation of vacuole organization
GO:0001561	0.151161	1	4	fatty acid alpha-oxidation
GO:0099177	0.151291	16	335	regulation of trans-synaptic signaling
GO:0055059	0.151388	1	5	asymmetric neuroblast division
GO:0030214	0.151433	1	4	hyaluronan catabolic process
GO:0015842	0.151463	1	4	aminergic neurotransmitter loading into synaptic vesicle
GO:0046839	0.151509	2	21	phospholipid dephosphorylation
GO:0060972	0.151543	2	17	left/right pattern formation
GO:0006940	0.15162	3	35	regulation of smooth muscle contraction
GO:1904019	0.151674	5	75	epithelial cell apoptotic process
GO:1903305	0.151759	7	121	regulation of regulated secretory pathway
GO:0043271	0.151901	6	97	negative regulation of ion transport
GO:0031584	0.152024	1	4	activation of phospholipase D activity
GO:0051640	0.152107	22	475	organelle localization
GO:0061428	0.152182	1	4	negative regulation of transcription from RNA polymerase II promoter in response to hypoxia
GO:0019344	0.15233	1	4	cysteine biosynthetic process
GO:0051353	0.152427	3	32	positive regulation of oxidoreductase activity
GO:0009798	0.152446	4	55	axis specification
GO:0034405	0.152447	2	19	response to fluid shear stress
GO:0048641	0.152648	3	37	regulation of skeletal muscle tissue development
GO:0048200	0.152651	1	4	Golgi transport vesicle coating
GO:0048205	0.152651	1	4	COPI coating of Golgi vesicle
GO:2000794	0.152827	1	5	regulation of epithelial cell proliferation involved in lung morphogenesis
GO:2000324	0.152854	1	5	positive regulation of glucocorticoid receptor signaling pathway
GO:1901576	0.153334	151	3588	organic substance biosynthetic process
GO:1903077	0.153499	2	19	negative regulation of protein localization to plasma membrane
GO:0034311	0.153643	2	17	diol metabolic process
GO:0060628	0.153736	2	18	regulation of ER to Golgi vesicle-mediated transport
GO:0006933	0.154022	1	4	negative regulation of cell adhesion involved in substrate-bound cell migration
GO:0060261	0.154068	2	18	positive regulation of transcription initiation from RNA polymerase II promoter
GO:0070141	0.15409	1	4	response to UV-A
GO:0050896	0.154132	194	4760	response to stimulus
GO:0072718	0.154501	1	5	response to cisplatin
GO:2000173	0.154562	1	4	negative regulation of branching morphogenesis of a nerve
GO:0009306	0.154738	19	385	protein secretion
GO:0002676	0.154805	1	5	regulation of chronic inflammatory response
GO:0031547	0.155454	1	5	brain-derived neurotrophic factor receptor signaling pathway
GO:0098969	0.155531	2	18	neurotransmitter receptor transport to postsynaptic membrane
GO:1903540	0.155531	2	18	establishment of protein localization to postsynaptic membrane
GO:0034250	0.155733	7	110	positive regulation of cellular amide metabolic process
GO:0009403	0.155765	1	4	toxin biosynthetic process
GO:0070814	0.155765	1	4	hydrogen sulfide biosynthetic process
GO:1903363	0.155784	5	74	negative regulation of cellular protein catabolic process
GO:0044271	0.15582	122	2872	cellular nitrogen compound biosynthetic process
GO:1903243	0.155823	1	5	negative regulation of cardiac muscle hypertrophy in response to stress
GO:0006177	0.15606	1	4	GMP biosynthetic process
GO:2000209	0.156108	2	19	regulation of anoikis
GO:0071888	0.156121	1	5	macrophage apoptotic process
GO:2000109	0.156121	1	5	regulation of macrophage apoptotic process
GO:0046368	0.156214	1	4	GDP-L-fucose metabolic process
GO:0070472	0.156349	1	5	regulation of uterine smooth muscle contraction
GO:1990182	0.156781	2	18	exosomal secretion
GO:0043094	0.156957	2	16	cellular metabolic compound salvage
GO:1904035	0.157096	4	55	regulation of epithelial cell apoptotic process
GO:0046755	0.157098	2	16	viral budding
GO:0051341	0.157158	4	50	regulation of oxidoreductase activity
GO:0009415	0.157234	1	5	response to water
GO:1901069	0.157607	1	4	guanosine-containing compound catabolic process
GO:0016082	0.157697	2	21	synaptic vesicle priming
GO:0009446	0.158139	1	4	putrescine biosynthetic process
GO:0043171	0.158247	2	18	peptide catabolic process
GO:1902683	0.158473	2	20	regulation of receptor localization to synapse
GO:1904874	0.158798	1	4	positive regulation of telomerase RNA localization to Cajal body
GO:0001841	0.158891	6	103	neural tube formation
GO:0032534	0.159617	1	5	regulation of microvillus assembly
GO:0030854	0.15971	1	4	positive regulation of granulocyte differentiation
GO:0002790	0.159884	20	409	peptide secretion
GO:0048645	0.160258	3	35	animal organ formation
GO:0052803	0.160402	1	4	imidazole-containing compound metabolic process
GO:0006561	0.160638	1	4	proline biosynthetic process
GO:1990049	0.160668	1	6	retrograde neuronal dense core vesicle transport
GO:0043950	0.160807	2	17	positive regulation of cAMP-mediated signaling
GO:0022037	0.160815	5	82	metencephalon development
GO:0007263	0.161134	2	18	nitric oxide mediated signal transduction
GO:0051220	0.161297	2	19	cytoplasmic sequestering of protein
GO:0097755	0.16134	3	37	positive regulation of blood vessel diameter
GO:0060623	0.161451	1	4	regulation of chromosome condensation
GO:0045607	0.161719	1	4	regulation of inner ear auditory receptor cell differentiation
GO:0045631	0.161719	1	4	regulation of mechanoreceptor differentiation
GO:2000980	0.161719	1	4	regulation of inner ear receptor cell differentiation
GO:1902267	0.161968	1	4	regulation of polyamine transmembrane transport
GO:0010649	0.161982	1	5	regulation of cell communication by electrical coupling
GO:0001947	0.162289	3	38	heart looping
GO:0006220	0.162332	3	31	pyrimidine nucleotide metabolic process
GO:0009308	0.162361	4	51	amine metabolic process
GO:0009048	0.162532	2	20	dosage compensation by inactivation of X chromosome
GO:0045342	0.162617	1	5	MHC class II biosynthetic process
GO:0000060	0.162671	3	35	protein import into nucleus, translocation
GO:0045541	0.163004	1	4	negative regulation of cholesterol biosynthetic process
GO:0090206	0.163004	1	4	negative regulation of cholesterol metabolic process
GO:0106119	0.163004	1	4	negative reguation of sterol biosynthetic process
GO:0035329	0.163331	2	22	hippo signaling
GO:0015791	0.163538	1	5	polyol transport
GO:0043137	0.163884	1	4	DNA replication, removal of RNA primer
GO:0046883	0.164173	11	203	regulation of hormone secretion
GO:0006121	0.164311	1	4	mitochondrial electron transport, succinate to ubiquinone
GO:0071428	0.164449	2	17	rRNA-containing ribonucleoprotein complex export from nucleus
GO:0006701	0.164505	1	5	progesterone biosynthetic process
GO:0035701	0.164662	1	5	hematopoietic stem cell migration
GO:1901621	0.164759	1	5	negative regulation of smoothened signaling pathway involved in dorsal/ventral neural tube patterning
GO:0031146	0.16506	3	36	SCF-dependent proteasomal ubiquitin-dependent protein catabolic process
GO:0090201	0.165253	2	16	negative regulation of release of cytochrome c from mitochondria
GO:0010286	0.165326	1	4	heat acclimation
GO:0009202	0.165714	1	4	deoxyribonucleoside triphosphate biosynthetic process
GO:0055006	0.165742	4	60	cardiac cell development
GO:0098877	0.165918	2	19	neurotransmitter receptor transport to plasma membrane
GO:1902308	0.166202	1	4	regulation of peptidyl-serine dephosphorylation
GO:0034404	0.167273	8	126	nucleobase-containing small molecule biosynthetic process
GO:0048738	0.167331	8	149	cardiac muscle tissue development
GO:0022613	0.167386	20	373	ribonucleoprotein complex biogenesis
GO:0070671	0.167507	1	5	response to interleukin-12
GO:0006730	0.167588	2	19	one-carbon metabolic process
GO:0052646	0.167783	1	5	alditol phosphate metabolic process
GO:0006405	0.16791	5	73	RNA export from nucleus
GO:0009147	0.167929	2	16	pyrimidine nucleoside triphosphate metabolic process
GO:1901164	0.168467	1	4	negative regulation of trophoblast cell migration
GO:0051702	0.168533	4	53	interaction with symbiont
GO:0071763	0.168567	1	5	nuclear membrane organization
GO:0007612	0.169166	6	106	learning
GO:0006207	0.169176	1	5	'de novo' pyrimidine nucleobase biosynthetic process
GO:0045053	0.169229	1	5	protein retention in Golgi apparatus
GO:1902255	0.169266	1	4	positive regulation of intrinsic apoptotic signaling pathway by p53 class mediator
GO:0085020	0.169455	1	5	protein K6-linked ubiquitination
GO:0048871	0.169513	15	303	multicellular organismal homeostasis
GO:0007023	0.169706	1	4	post-chaperonin tubulin folding pathway
GO:0021575	0.169914	3	40	hindbrain morphogenesis
GO:0006226	0.170171	1	4	dUMP biosynthetic process
GO:0045956	0.170185	2	22	positive regulation of calcium ion-dependent exocytosis
GO:0001553	0.170204	1	6	luteinization
GO:0071495	0.170239	33	757	cellular response to endogenous stimulus
GO:0036473	0.170804	5	75	cell death in response to oxidative stress
GO:1903912	0.17082	1	5	negative regulation of endoplasmic reticulum stress-induced eIF2 alpha phosphorylation
GO:0009200	0.17111	2	17	deoxyribonucleoside triphosphate metabolic process
GO:0097734	0.171323	2	19	extracellular exosome biogenesis
GO:0032968	0.171381	2	20	positive regulation of transcription elongation from RNA polymerase II promoter
GO:0035795	0.171433	1	4	negative regulation of mitochondrial membrane permeability
GO:1902109	0.171433	1	4	negative regulation of mitochondrial membrane permeability involved in apoptotic process
GO:1905709	0.171433	1	4	negative regulation of membrane permeability
GO:0010968	0.171496	1	5	regulation of microtubule nucleation
GO:0098693	0.171843	6	108	regulation of synaptic vesicle cycle
GO:0007507	0.171891	18	391	heart development
GO:0060789	0.171941	1	5	hair follicle placode formation
GO:0050657	0.172385	8	137	nucleic acid transport
GO:0050658	0.172385	8	137	RNA transport
GO:2000675	0.172648	1	5	negative regulation of type B pancreatic cell apoptotic process
GO:0030851	0.172651	2	20	granulocyte differentiation
GO:0016189	0.17273	1	4	synaptic vesicle to endosome fusion
GO:0002317	0.172899	1	4	plasma cell differentiation
GO:0006559	0.172944	1	4	L-phenylalanine catabolic process
GO:1902222	0.172944	1	4	erythrose 4-phosphate/phosphoenolpyruvate family amino acid catabolic process
GO:1900045	0.172995	1	5	negative regulation of protein K63-linked ubiquitination
GO:0043949	0.173004	3	37	regulation of cAMP-mediated signaling
GO:0002188	0.173014	1	4	translation reinitiation
GO:0006835	0.173673	3	40	dicarboxylic acid transport
GO:0015074	0.174059	1	5	DNA integration
GO:0090031	0.17483	1	6	positive regulation of steroid hormone biosynthetic process
GO:0032020	0.175566	1	4	ISG15-protein conjugation
GO:0031508	0.175647	1	4	pericentric heterochromatin assembly
GO:0048538	0.175749	3	39	thymus development
GO:0014706	0.176015	13	266	striated muscle tissue development
GO:0009214	0.176201	1	5	cyclic nucleotide catabolic process
GO:0090224	0.176421	3	38	regulation of spindle organization
GO:0055007	0.176437	5	84	cardiac muscle cell differentiation
GO:0042127	0.176451	46	1038	regulation of cell proliferation
GO:0098869	0.176484	2	19	cellular oxidant detoxification
GO:0000041	0.176507	4	60	transition metal ion transport
GO:0071450	0.176781	2	19	cellular response to oxygen radical
GO:0071451	0.176781	2	19	cellular response to superoxide
GO:0042310	0.176833	3	41	vasoconstriction
GO:0035265	0.176912	7	129	organ growth
GO:0042278	0.177025	4	51	purine nucleoside metabolic process
GO:0046513	0.177032	3	38	ceramide biosynthetic process
GO:0002474	0.17727	2	17	antigen processing and presentation of peptide antigen via MHC class I
GO:0050794	0.17756	247	6187	regulation of cellular process
GO:1904376	0.177579	2	21	negative regulation of protein localization to cell periphery
GO:0060249	0.177811	14	284	anatomical structure homeostasis
GO:0042130	0.177989	3	37	negative regulation of T cell proliferation
GO:0043031	0.178049	1	5	negative regulation of macrophage activation
GO:0009189	0.178264	1	4	deoxyribonucleoside diphosphate biosynthetic process
GO:0051187	0.17888	3	33	cofactor catabolic process
GO:0070417	0.179002	1	5	cellular response to cold
GO:0070973	0.179154	1	5	protein localization to endoplasmic reticulum exit site
GO:0006824	0.179274	1	5	cobalt ion transport
GO:0045737	0.179961	2	19	positive regulation of cyclin-dependent protein serine/threonine kinase activity
GO:0044283	0.180087	22	436	small molecule biosynthetic process
GO:0086064	0.180105	1	5	cell communication by electrical coupling involved in cardiac conduction
GO:0033034	0.180247	1	6	positive regulation of myeloid cell apoptotic process
GO:1903242	0.180278	1	6	regulation of cardiac muscle hypertrophy in response to stress
GO:0031396	0.180542	9	163	regulation of protein ubiquitination
GO:0090158	0.180573	1	5	endoplasmic reticulum membrane organization
GO:2000138	0.18066	1	5	positive regulation of cell proliferation involved in heart morphogenesis
GO:0006848	0.180694	1	4	pyruvate transport
GO:0051153	0.18071	5	80	regulation of striated muscle cell differentiation
GO:0002036	0.180949	1	5	regulation of L-glutamate import across plasma membrane
GO:0045055	0.181296	9	174	regulated exocytosis
GO:0046173	0.181357	3	37	polyol biosynthetic process
GO:0031648	0.181502	3	39	protein destabilization
GO:0035617	0.181823	1	5	stress granule disassembly
GO:0044342	0.181824	2	19	type B pancreatic cell proliferation
GO:0032287	0.181914	1	5	peripheral nervous system myelin maintenance
GO:0038107	0.182216	1	5	nodal signaling pathway involved in determination of left/right asymmetry
GO:1900094	0.182216	1	5	regulation of transcription from RNA polymerase II promoter involved in determination of left/right symmetry
GO:1900164	0.182216	1	5	nodal signaling pathway involved in determination of lateral mesoderm left/right asymmetry
GO:0006936	0.182326	8	147	muscle contraction
GO:1905941	0.182401	1	6	positive regulation of gonad development
GO:0015672	0.183362	14	279	monovalent inorganic cation transport
GO:0022011	0.183393	2	22	myelination in peripheral nervous system
GO:0032292	0.183393	2	22	peripheral nervous system axon ensheathment
GO:0042307	0.183681	3	40	positive regulation of protein import into nucleus
GO:1901673	0.183772	2	19	regulation of mitotic spindle assembly
GO:0006041	0.183918	1	5	glucosamine metabolic process
GO:2001198	0.184362	1	4	regulation of dendritic cell differentiation
GO:0010616	0.184458	1	6	negative regulation of cardiac muscle adaptation
GO:0009058	0.184776	152	3642	biosynthetic process
GO:0033327	0.184843	1	6	Leydig cell differentiation
GO:0090611	0.185108	1	5	ubiquitin-independent protein catabolic process via the multivesicular body sorting pathway
GO:0006829	0.185693	2	23	zinc ion transport
GO:0003100	0.185736	1	5	regulation of systemic arterial blood pressure by endothelin
GO:0051236	0.186048	8	140	establishment of RNA localization
GO:0018126	0.186103	2	20	protein hydroxylation
GO:1990441	0.18639	1	5	negative regulation of transcription from RNA polymerase II promoter in response to endoplasmic reticulum stress
GO:0046719	0.186465	1	6	regulation by virus of viral protein levels in host cell
GO:0021942	0.186507	1	6	radial glia guided migration of Purkinje cell
GO:0070874	0.186937	1	5	negative regulation of glycogen metabolic process
GO:0014070	0.187204	20	430	response to organic cyclic compound
GO:0055090	0.187234	2	19	acylglycerol homeostasis
GO:0070328	0.187234	2	19	triglyceride homeostasis
GO:1902475	0.18724	2	21	L-alpha-amino acid transmembrane transport
GO:0042026	0.187654	2	20	protein refolding
GO:0015846	0.187999	1	5	polyamine transport
GO:1902047	0.187999	1	5	polyamine transmembrane transport
GO:0006278	0.188052	4	58	RNA-dependent DNA biosynthetic process
GO:0007004	0.188052	4	58	telomere maintenance via telomerase
GO:0060620	0.188209	1	4	regulation of cholesterol import
GO:2000909	0.188209	1	4	regulation of sterol import
GO:1901339	0.188254	1	6	regulation of store-operated calcium channel activity
GO:0061003	0.188423	2	23	positive regulation of dendritic spine morphogenesis
GO:0034616	0.188491	1	5	response to laminar fluid shear stress
GO:0071499	0.188491	1	5	cellular response to laminar fluid shear stress
GO:0032413	0.188508	3	39	negative regulation of ion transmembrane transporter activity
GO:0030324	0.188737	7	130	lung development
GO:0051048	0.189559	9	162	negative regulation of secretion
GO:0006855	0.189663	3	41	drug transmembrane transport
GO:0006471	0.189917	2	21	protein ADP-ribosylation
GO:0010815	0.189969	1	5	bradykinin catabolic process
GO:0031339	0.190137	1	6	negative regulation of vesicle fusion
GO:0018916	0.190473	1	4	nitrobenzene metabolic process
GO:0015931	0.190497	9	163	nucleobase-containing compound transport
GO:0043933	0.190637	65	1458	protein-containing complex subunit organization
GO:1903539	0.190787	3	43	protein localization to postsynaptic membrane
GO:0031585	0.190884	1	6	regulation of inositol 1,4,5-trisphosphate-sensitive calcium-release channel activity
GO:0010665	0.191298	3	39	regulation of cardiac muscle cell apoptotic process
GO:0031116	0.19141	2	23	positive regulation of microtubule polymerization
GO:0035739	0.191459	1	6	CD4-positive, alpha-beta T cell proliferation
GO:2000561	0.191459	1	6	regulation of CD4-positive, alpha-beta T cell proliferation
GO:0048387	0.191505	1	5	negative regulation of retinoic acid receptor signaling pathway
GO:0007191	0.191757	1	6	adenylate cyclase-activating dopamine receptor signaling pathway
GO:0006244	0.191759	1	4	pyrimidine nucleotide catabolic process
GO:0009223	0.191759	1	4	pyrimidine deoxyribonucleotide catabolic process
GO:0000912	0.191882	1	6	assembly of actomyosin apparatus involved in cytokinesis
GO:0000915	0.191882	1	6	actomyosin contractile ring assembly
GO:0044837	0.191882	1	6	actomyosin contractile ring organization
GO:0061042	0.191948	1	5	vascular wound healing
GO:0055117	0.192138	3	42	regulation of cardiac muscle contraction
GO:0051047	0.192183	15	303	positive regulation of secretion
GO:1903201	0.192377	4	57	regulation of oxidative stress-induced cell death
GO:0070989	0.192391	1	5	oxidative demethylation
GO:0043487	0.192478	5	82	regulation of RNA stability
GO:0072201	0.192953	1	6	negative regulation of mesenchymal cell proliferation
GO:0032892	0.193177	2	21	positive regulation of organic acid transport
GO:0043154	0.19327	4	58	negative regulation of cysteine-type endopeptidase activity involved in apoptotic process
GO:0051541	0.193274	1	5	elastin metabolic process
GO:0042427	0.193333	1	5	serotonin biosynthetic process
GO:0042435	0.193333	1	5	indole-containing compound biosynthetic process
GO:1901162	0.193333	1	5	primary amino compound biosynthetic process
GO:0075525	0.193384	1	5	viral translational termination-reinitiation
GO:0015868	0.193403	1	5	purine ribonucleotide transport
GO:1900125	0.193821	1	6	regulation of hyaluronan biosynthetic process
GO:0006520	0.193837	11	200	cellular amino acid metabolic process
GO:0072182	0.194016	1	6	regulation of nephron tubule epithelial cell differentiation
GO:0007369	0.194192	6	108	gastrulation
GO:0046085	0.19431	1	5	adenosine metabolic process
GO:0034599	0.194346	11	210	cellular response to oxidative stress
GO:0022417	0.194566	1	5	protein maturation by protein folding
GO:0046654	0.194682	1	6	tetrahydrofolate biosynthetic process
GO:0070471	0.194755	1	6	uterine smooth muscle contraction
GO:0031113	0.194939	3	42	regulation of microtubule polymerization
GO:0007549	0.195064	2	22	dosage compensation
GO:0035973	0.19546	1	6	aggrephagy
GO:2000243	0.195548	3	41	positive regulation of reproductive process
GO:0033625	0.195847	1	5	positive regulation of integrin activation
GO:0032959	0.196103	1	6	inositol trisphosphate biosynthetic process
GO:0099632	0.196127	2	21	protein transport within plasma membrane
GO:0099637	0.196127	2	21	neurotransmitter receptor transport
GO:0072318	0.196185	1	6	clathrin coat disassembly
GO:0060736	0.196186	1	7	prostate gland growth
GO:1903307	0.196583	3	42	positive regulation of regulated secretory pathway
GO:0070813	0.19663	1	5	hydrogen sulfide metabolic process
GO:0043393	0.196678	10	191	regulation of protein binding
GO:0090666	0.196757	1	5	scaRNA localization to Cajal body
GO:0032056	0.196828	1	6	positive regulation of translation in response to stress
GO:0060442	0.197043	1	7	branching involved in prostate gland morphogenesis
GO:0034198	0.19713	3	41	cellular response to amino acid starvation
GO:0090281	0.197212	1	5	negative regulation of calcium ion import
GO:0006104	0.198172	1	5	succinyl-CoA metabolic process
GO:2000774	0.198195	1	5	positive regulation of cellular senescence
GO:0033120	0.198313	3	38	positive regulation of RNA splicing
GO:0030323	0.198728	7	132	respiratory tube development
GO:0033032	0.198845	2	22	regulation of myeloid cell apoptotic process
GO:0051029	0.199014	1	5	rRNA transport
GO:0001826	0.199076	1	6	inner cell mass cell differentiation
GO:0046007	0.199187	1	6	negative regulation of activated T cell proliferation
GO:0032261	0.199617	1	5	purine nucleotide salvage
GO:0061178	0.199731	4	60	regulation of insulin secretion involved in cellular response to glucose stimulus
GO:0097646	0.200066	1	4	calcitonin family receptor signaling pathway
GO:0097647	0.200066	1	4	amylin receptor signaling pathway
GO:0034137	0.200318	1	6	positive regulation of toll-like receptor 2 signaling pathway
GO:0071396	0.200449	15	312	cellular response to lipid
GO:0000422	0.200884	4	58	autophagy of mitochondrion
GO:0061726	0.200884	4	58	mitochondrion disassembly
GO:0006887	0.200994	13	271	exocytosis
GO:0001893	0.201225	2	21	maternal placenta development
GO:0042311	0.201236	2	21	vasodilation
GO:0000079	0.201609	4	57	regulation of cyclin-dependent protein serine/threonine kinase activity
GO:0009719	0.201649	37	862	response to endogenous stimulus
GO:0046131	0.201822	2	18	pyrimidine ribonucleoside metabolic process
GO:0045542	0.202032	1	6	positive regulation of cholesterol biosynthetic process
GO:0090205	0.202032	1	6	positive regulation of cholesterol metabolic process
GO:0106120	0.202032	1	6	positive regulation of sterol biosynthetic process
GO:0046148	0.202715	3	37	pigment biosynthetic process
GO:0048638	0.202865	12	257	regulation of developmental growth
GO:0051987	0.203305	1	6	positive regulation of attachment of spindle microtubules to kinetochore
GO:0140112	0.20334	2	21	extracellular vesicle biogenesis
GO:1902106	0.203438	4	61	negative regulation of leukocyte differentiation
GO:0051098	0.203577	15	308	regulation of binding
GO:1903008	0.204194	5	79	organelle disassembly
GO:0045940	0.204238	2	22	positive regulation of steroid metabolic process
GO:0006396	0.204342	34	712	RNA processing
GO:0009445	0.204622	1	5	putrescine metabolic process
GO:0002791	0.204653	16	329	regulation of peptide secretion
GO:0030511	0.204677	2	23	positive regulation of transforming growth factor beta receptor signaling pathway
GO:1903846	0.204677	2	23	positive regulation of cellular response to transforming growth factor beta stimulus
GO:0010737	0.204683	2	22	protein kinase A signaling
GO:0009186	0.204814	1	5	deoxyribonucleoside diphosphate metabolic process
GO:0000303	0.204846	2	21	response to superoxide
GO:0009116	0.20527	5	73	nucleoside metabolic process
GO:1904751	0.205368	1	5	positive regulation of protein localization to nucleolus
GO:0003143	0.205888	3	43	embryonic heart tube morphogenesis
GO:0048639	0.20589	7	136	positive regulation of developmental growth
GO:0051246	0.206268	78	1859	regulation of protein metabolic process
GO:2001235	0.206354	8	141	positive regulation of apoptotic signaling pathway
GO:0060087	0.206653	1	6	relaxation of vascular smooth muscle
GO:0051051	0.206721	17	351	negative regulation of transport
GO:0003140	0.206752	1	6	determination of left/right asymmetry in lateral mesoderm
GO:0046165	0.20681	5	81	alcohol biosynthetic process
GO:0042554	0.207174	2	20	superoxide anion generation
GO:0034638	0.207245	1	6	phosphatidylcholine catabolic process
GO:1903350	0.207569	1	6	response to dopamine
GO:1903351	0.207569	1	6	cellular response to dopamine
GO:0031665	0.207707	1	6	negative regulation of lipopolysaccharide-mediated signaling pathway
GO:0016032	0.207951	11	208	viral process
GO:0045214	0.207974	2	23	sarcomere organization
GO:0048679	0.208048	2	23	regulation of axon regeneration
GO:0010612	0.208085	1	7	regulation of cardiac muscle adaptation
GO:0071225	0.208509	1	6	cellular response to muramyl dipeptide
GO:0014049	0.208607	1	7	positive regulation of glutamate secretion
GO:0010824	0.208729	3	41	regulation of centrosome duplication
GO:0050708	0.208731	15	308	regulation of protein secretion
GO:0051347	0.20889	19	413	positive regulation of transferase activity
GO:0098961	0.209062	1	6	dendritic transport of ribonucleoprotein complex
GO:0098963	0.209062	1	6	dendritic transport of messenger ribonucleoprotein complex
GO:2000573	0.209336	4	60	positive regulation of DNA biosynthetic process
GO:0009188	0.209377	1	5	ribonucleoside diphosphate biosynthetic process
GO:0000209	0.209761	8	158	protein polyubiquitination
GO:0046879	0.209806	12	240	hormone secretion
GO:0002901	0.209889	1	5	mature B cell apoptotic process
GO:0002905	0.209889	1	5	regulation of mature B cell apoptotic process
GO:0002906	0.209889	1	5	negative regulation of mature B cell apoptotic process
GO:0060315	0.209972	1	5	negative regulation of ryanodine-sensitive calcium-release channel activity
GO:0043651	0.209979	1	6	linoleic acid metabolic process
GO:0009912	0.210165	1	6	auditory receptor cell fate commitment
GO:0060120	0.210165	1	6	inner ear receptor cell fate commitment
GO:0033028	0.210307	2	23	myeloid cell apoptotic process
GO:0086004	0.210315	2	24	regulation of cardiac muscle cell contraction
GO:0032071	0.21033	1	6	regulation of endodeoxyribonuclease activity
GO:0043496	0.210576	2	21	regulation of protein homodimerization activity
GO:0014046	0.210772	2	23	dopamine secretion
GO:0014059	0.210772	2	23	regulation of dopamine secretion
GO:0072615	0.211653	1	7	interleukin-17 secretion
GO:0009211	0.211719	1	5	pyrimidine deoxyribonucleoside triphosphate metabolic process
GO:0046642	0.21187	1	7	negative regulation of alpha-beta T cell proliferation
GO:0061371	0.211932	3	43	determination of heart left/right asymmetry
GO:0071900	0.212178	15	314	regulation of protein serine/threonine kinase activity
GO:0003400	0.212267	1	6	regulation of COPII vesicle coating
GO:0090113	0.212267	1	6	regulation of ER to Golgi vesicle-mediated transport by GTP hydrolysis
GO:0051388	0.212431	1	7	positive regulation of neurotrophin TRK receptor signaling pathway
GO:2000058	0.212664	7	127	regulation of ubiquitin-dependent protein catabolic process
GO:0048747	0.212954	3	43	muscle fiber development
GO:0032510	0.21353	1	6	endosome to lysosome transport via multivesicular body sorting pathway
GO:0007422	0.214011	3	45	peripheral nervous system development
GO:2000300	0.214197	4	68	regulation of synaptic vesicle exocytosis
GO:0048741	0.214271	2	23	skeletal muscle fiber development
GO:0047496	0.214282	3	43	vesicle transport along microtubule
GO:0055015	0.214634	1	6	ventricular cardiac muscle cell development
GO:0010608	0.214764	17	353	posttranscriptional regulation of gene expression
GO:0018401	0.215834	1	6	peptidyl-proline hydroxylation to 4-hydroxy-L-proline
GO:2000117	0.215846	4	61	negative regulation of cysteine-type endopeptidase activity
GO:0001890	0.216037	6	108	placenta development
GO:0048633	0.216177	1	6	positive regulation of skeletal muscle tissue growth
GO:0006796	0.216282	87	2084	phosphate-containing compound metabolic process
GO:0043524	0.216895	7	126	negative regulation of neuron apoptotic process
GO:0007159	0.216985	9	173	leukocyte cell-cell adhesion
GO:0090235	0.21702	1	7	regulation of metaphase plate congression
GO:1904375	0.217093	6	108	regulation of protein localization to cell periphery
GO:0021578	0.217333	1	7	hindbrain maturation
GO:0021626	0.217333	1	7	central nervous system maturation
GO:0031112	0.218187	2	25	positive regulation of microtubule polymerization or depolymerization
GO:1903800	0.218292	1	6	positive regulation of production of miRNAs involved in gene silencing by miRNA
GO:0072593	0.218445	10	186	reactive oxygen species metabolic process
GO:0060537	0.218716	13	280	muscle tissue development
GO:0031397	0.218734	4	61	negative regulation of protein ubiquitination
GO:1904031	0.218873	2	22	positive regulation of cyclin-dependent protein kinase activity
GO:1903034	0.219424	6	107	regulation of response to wounding
GO:0097756	0.219724	3	46	negative regulation of blood vessel diameter
GO:0050847	0.220115	1	7	progesterone receptor signaling pathway
GO:0014044	0.220771	2	25	Schwann cell development
GO:0019079	0.220835	5	80	viral genome replication
GO:0031623	0.221003	5	87	receptor internalization
GO:0050432	0.221354	3	42	catecholamine secretion
GO:0000245	0.221547	3	42	spliceosomal complex assembly
GO:0050821	0.222378	8	147	protein stabilization
GO:0098700	0.222434	1	6	neurotransmitter loading into synaptic vesicle
GO:0048254	0.222475	1	5	snoRNA localization
GO:0050810	0.222491	3	44	regulation of steroid biosynthetic process
GO:0000305	0.222672	2	22	response to oxygen radical
GO:0098657	0.222742	22	498	import into cell
GO:0045732	0.2228	9	174	positive regulation of protein catabolic process
GO:0001838	0.222998	6	114	embryonic epithelial tube formation
GO:0072175	0.222998	6	114	epithelial tube formation
GO:0002349	0.223318	1	6	histamine production involved in inflammatory response
GO:0002441	0.223318	1	6	histamine secretion involved in inflammatory response
GO:0002553	0.223318	1	6	histamine secretion by mast cell
GO:0060260	0.22388	2	23	regulation of transcription initiation from RNA polymerase II promoter
GO:0015865	0.223972	1	6	purine nucleotide transport
GO:0051503	0.223972	1	6	adenine nucleotide transport
GO:0019058	0.224113	8	145	viral life cycle
GO:1900044	0.224274	1	7	regulation of protein K63-linked ubiquitination
GO:0033601	0.224384	1	8	positive regulation of mammary gland epithelial cell proliferation
GO:0061484	0.224635	1	7	hematopoietic stem cell homeostasis
GO:0019856	0.224807	1	7	pyrimidine nucleobase biosynthetic process
GO:0033273	0.225	2	23	response to vitamin
GO:0007028	0.225102	1	8	cytoplasm organization
GO:0033567	0.22551	1	6	DNA replication, Okazaki fragment processing
GO:0034220	0.226324	23	510	ion transmembrane transport
GO:0034135	0.226794	1	7	regulation of toll-like receptor 2 signaling pathway
GO:2000144	0.226795	2	24	positive regulation of DNA-templated transcription, initiation
GO:0036491	0.227001	1	7	regulation of translation initiation in response to endoplasmic reticulum stress
GO:0036492	0.227001	1	7	eiF2alpha phosphorylation in response to endoplasmic reticulum stress
GO:0046598	0.227312	1	6	positive regulation of viral entry into host cell
GO:0098712	0.227419	1	7	L-glutamate import across plasma membrane
GO:0014883	0.227487	1	7	transition between fast and slow fiber
GO:1990778	0.227648	13	275	protein localization to cell periphery
GO:1903531	0.227832	8	147	negative regulation of secretion by cell
GO:0045741	0.227868	1	8	positive regulation of epidermal growth factor-activated receptor activity
GO:1903649	0.22796	2	24	regulation of cytoplasmic transport
GO:0007431	0.227987	2	26	salivary gland development
GO:0051984	0.228018	2	25	positive regulation of chromosome segregation
GO:1903169	0.228661	5	85	regulation of calcium ion transmembrane transport
GO:0043249	0.229196	1	7	erythrocyte maturation
GO:0060394	0.229244	1	7	negative regulation of pathway-restricted SMAD protein phosphorylation
GO:0022607	0.229248	88	2084	cellular component assembly
GO:0061009	0.229352	1	7	common bile duct development
GO:0090181	0.229521	2	23	regulation of cholesterol metabolic process
GO:0042795	0.229943	1	7	snRNA transcription by RNA polymerase II
GO:0035418	0.2301	4	71	protein localization to synapse
GO:0008089	0.230199	3	44	anterograde axonal transport
GO:0019852	0.230501	1	6	L-ascorbic acid metabolic process
GO:1904029	0.230734	4	61	regulation of cyclin-dependent protein kinase activity
GO:0010667	0.231045	2	23	negative regulation of cardiac muscle cell apoptotic process
GO:1903608	0.231066	1	7	protein localization to cytoplasmic stress granule
GO:1902253	0.231197	2	22	regulation of intrinsic apoptotic signaling pathway by p53 class mediator
GO:0002792	0.231241	6	104	negative regulation of peptide secretion
GO:1902410	0.231412	2	22	mitotic cytokinetic process
GO:0072319	0.231494	1	7	vesicle uncoating
GO:0070995	0.23167	1	6	NADPH oxidation
GO:0019882	0.23183	4	57	antigen processing and presentation
GO:0055017	0.232013	4	69	cardiac muscle tissue growth
GO:0009157	0.232678	1	6	deoxyribonucleoside monophosphate biosynthetic process
GO:0009177	0.232678	1	6	pyrimidine deoxyribonucleoside monophosphate biosynthetic process
GO:0007193	0.233185	2	25	adenylate cyclase-inhibiting G protein-coupled receptor signaling pathway
GO:1901620	0.233222	1	7	regulation of smoothened signaling pathway involved in dorsal/ventral neural tube patterning
GO:0098722	0.233423	1	8	asymmetric stem cell division
GO:0046548	0.233646	1	7	retinal rod cell development
GO:0000028	0.233857	2	17	ribosomal small subunit assembly
GO:0032268	0.234596	72	1728	regulation of cellular protein metabolic process
GO:1905476	0.234676	2	25	negative regulation of protein localization to membrane
GO:0051590	0.234676	2	25	positive regulation of neurotransmitter transport
GO:2000134	0.234783	3	45	negative regulation of G1/S transition of mitotic cell cycle
GO:0008216	0.235058	1	5	spermidine metabolic process
GO:0048209	0.235389	1	7	regulation of vesicle targeting, to, from or within Golgi
GO:0019068	0.235468	2	22	virion assembly
GO:2000392	0.235742	1	8	regulation of lamellipodium morphogenesis
GO:0046078	0.235974	1	6	dUMP metabolic process
GO:0007043	0.236013	4	69	cell-cell junction assembly
GO:0035356	0.236063	1	6	cellular triglyceride homeostasis
GO:0006188	0.236174	1	7	IMP biosynthetic process
GO:0046434	0.236646	8	145	organophosphate catabolic process
GO:0051123	0.237177	2	21	RNA polymerase II preinitiation complex assembly
GO:0034058	0.237193	1	8	endosomal vesicle fusion
GO:0015837	0.237232	4	65	amine transport
GO:1902803	0.237438	4	71	regulation of synaptic vesicle transport
GO:0051955	0.237536	2	25	regulation of amino acid transport
GO:0032945	0.237767	3	44	negative regulation of mononuclear cell proliferation
GO:0050672	0.237767	3	44	negative regulation of lymphocyte proliferation
GO:0050878	0.23807	9	179	regulation of body fluid levels
GO:0048678	0.23888	3	45	response to axon injury
GO:0090336	0.238985	1	8	positive regulation of brown fat cell differentiation
GO:0050848	0.239001	4	65	regulation of calcium-mediated signaling
GO:0030003	0.239695	16	341	cellular cation homeostasis
GO:0072160	0.239912	1	8	nephron tubule epithelial cell differentiation
GO:0097164	0.240076	6	104	ammonium ion metabolic process
GO:0046037	0.240122	1	6	GMP metabolic process
GO:0001781	0.240167	1	7	neutrophil apoptotic process
GO:0033029	0.240167	1	7	regulation of neutrophil apoptotic process
GO:0032377	0.240234	1	7	regulation of intracellular lipid transport
GO:0032380	0.240234	1	7	regulation of intracellular sterol transport
GO:0032383	0.240234	1	7	regulation of intracellular cholesterol transport
GO:0006414	0.240444	3	40	translational elongation
GO:0006897	0.240475	19	427	endocytosis
GO:0070206	0.240676	3	42	protein trimerization
GO:0008150	0.24119	466	11667	biological_process
GO:0032700	0.241191	1	8	negative regulation of interleukin-17 production
GO:1901213	0.241344	1	7	regulation of transcription from RNA polymerase II promoter involved in heart development
GO:0097064	0.24158	1	7	ncRNA export from nucleus
GO:0006942	0.241629	3	46	regulation of striated muscle contraction
GO:0070593	0.242046	1	7	dendrite self-avoidance
GO:0006120	0.242096	2	18	mitochondrial electron transport, NADH to ubiquinone
GO:0099590	0.242329	2	27	neurotransmitter receptor internalization
GO:1990928	0.242359	3	45	response to amino acid starvation
GO:0032253	0.243331	1	9	dense core granule localization
GO:0099519	0.243331	1	9	dense core granule cytoskeletal transport
GO:1901950	0.243331	1	9	dense core granule transport
GO:0009914	0.244137	12	248	hormone transport
GO:0045197	0.244196	2	27	establishment or maintenance of epithelial cell apical/basal polarity
GO:0033238	0.244359	2	23	regulation of cellular amine metabolic process
GO:0048853	0.245163	1	8	forebrain morphogenesis
GO:1904872	0.245338	1	7	regulation of telomerase RNA localization to Cajal body
GO:0051954	0.245798	2	25	positive regulation of amine transport
GO:0051338	0.245863	28	642	regulation of transferase activity
GO:0000395	0.246079	1	7	mRNA 5'-splice site recognition
GO:0021680	0.246148	2	27	cerebellar Purkinje cell layer development
GO:2000059	0.246419	3	44	negative regulation of ubiquitin-dependent protein catabolic process
GO:0070570	0.246898	2	26	regulation of neuron projection regeneration
GO:0021695	0.246907	3	48	cerebellar cortex development
GO:0048630	0.246931	1	7	skeletal muscle tissue growth
GO:0048631	0.246931	1	7	regulation of skeletal muscle tissue growth
GO:1902231	0.247051	1	7	positive regulation of intrinsic apoptotic signaling pathway in response to DNA damage
GO:0032092	0.247459	5	90	positive regulation of protein binding
GO:0032230	0.247887	1	8	positive regulation of synaptic transmission, GABAergic
GO:0098609	0.247976	18	414	cell-cell adhesion
GO:0046916	0.248153	4	64	cellular transition metal ion homeostasis
GO:0000413	0.248715	2	21	protein peptidyl-prolyl isomerization
GO:0051574	0.248897	1	8	positive regulation of histone H3-K9 methylation
GO:1903432	0.248957	2	26	regulation of TORC1 signaling
GO:0009204	0.249222	1	6	deoxyribonucleoside triphosphate catabolic process
GO:0046349	0.249361	1	7	amino sugar biosynthetic process
GO:0042359	0.249393	1	7	vitamin D metabolic process
GO:0010882	0.249475	1	8	regulation of cardiac muscle contraction by calcium ion signaling
GO:1904177	0.249742	1	7	regulation of adipose tissue development
GO:0006591	0.249843	1	7	ornithine metabolic process
GO:0002246	0.250684	1	7	wound healing involved in inflammatory response
GO:2000241	0.250944	5	86	regulation of reproductive process
GO:0014888	0.25105	2	29	striated muscle adaptation
GO:0090160	0.251307	1	8	Golgi to lysosome transport
GO:0002544	0.251313	1	8	chronic inflammatory response
GO:0072080	0.251515	3	49	nephron tubule development
GO:0032024	0.251726	4	66	positive regulation of insulin secretion
GO:0043388	0.251956	3	44	positive regulation of DNA binding
GO:0043983	0.252085	1	8	histone H4-K12 acetylation
GO:1903076	0.252835	5	89	regulation of protein localization to plasma membrane
GO:0030856	0.252867	5	91	regulation of epithelial cell differentiation
GO:0097011	0.252931	1	8	cellular response to granulocyte macrophage colony-stimulating factor stimulus
GO:0072332	0.252965	4	63	intrinsic apoptotic signaling pathway by p53 class mediator
GO:0070664	0.253197	3	45	negative regulation of leukocyte proliferation
GO:0051225	0.253237	5	89	spindle assembly
GO:0060291	0.25333	4	68	long-term synaptic potentiation
GO:0006376	0.253483	2	26	mRNA splice site selection
GO:2000480	0.253738	1	8	negative regulation of cAMP-dependent protein kinase activity
GO:1904749	0.253758	1	7	regulation of protein localization to nucleolus
GO:0001919	0.253991	2	25	regulation of receptor recycling
GO:0060562	0.254226	11	245	epithelial tube morphogenesis
GO:0051938	0.254566	1	8	L-glutamate import
GO:0030853	0.254573	1	8	negative regulation of granulocyte differentiation
GO:0051280	0.254947	1	7	negative regulation of release of sequestered calcium ion into cytosol
GO:0051284	0.254947	1	7	positive regulation of sequestering of calcium ion
GO:0021545	0.254963	2	27	cranial nerve development
GO:0031915	0.255286	1	8	positive regulation of synaptic plasticity
GO:0023052	0.255346	132	3333	signaling
GO:0048708	0.255357	3	48	astrocyte differentiation
GO:0060113	0.255485	3	49	inner ear receptor cell differentiation
GO:0006406	0.255505	3	44	mRNA export from nucleus
GO:0071427	0.255505	3	44	mRNA-containing ribonucleoprotein complex export from nucleus
GO:0042659	0.255586	1	8	regulation of cell fate specification
GO:0050805	0.255713	3	48	negative regulation of synaptic transmission
GO:0007267	0.255729	38	928	cell-cell signaling
GO:0099518	0.255853	3	48	vesicle cytoskeletal trafficking
GO:1990314	0.256162	1	8	cellular response to insulin-like growth factor stimulus
GO:0120162	0.256618	4	67	positive regulation of cold-induced thermogenesis
GO:1903364	0.256786	6	113	positive regulation of cellular protein catabolic process
GO:0048934	0.256815	1	8	peripheral nervous system neuron differentiation
GO:0048935	0.256815	1	8	peripheral nervous system neuron development
GO:0032210	0.256901	3	46	regulation of telomere maintenance via telomerase
GO:0042473	0.257163	1	8	outer ear morphogenesis
GO:0031441	0.25726	1	8	negative regulation of mRNA 3'-end processing
GO:1900364	0.25726	1	8	negative regulation of mRNA polyadenylation
GO:0006621	0.257261	1	7	protein retention in ER lumen
GO:0061450	0.25752	1	7	trophoblast cell migration
GO:1901163	0.25752	1	7	regulation of trophoblast cell migration
GO:0036490	0.25765	1	8	regulation of translation in response to endoplasmic reticulum stress
GO:0006027	0.257674	1	8	glycosaminoglycan catabolic process
GO:0000302	0.25769	8	154	response to reactive oxygen species
GO:0086036	0.257777	1	8	regulation of cardiac muscle cell membrane potential
GO:0042448	0.258104	1	8	progesterone metabolic process
GO:0045605	0.25822	1	7	negative regulation of epidermal cell differentiation
GO:0032885	0.258423	2	28	regulation of polysaccharide biosynthetic process
GO:0045069	0.258441	4	64	regulation of viral genome replication
GO:0071417	0.259243	15	337	cellular response to organonitrogen compound
GO:0043457	0.259516	2	24	regulation of cellular respiration
GO:0010644	0.259689	1	8	cell communication by electrical coupling
GO:0009301	0.25975	1	8	snRNA transcription
GO:0071514	0.259864	2	27	genetic imprinting
GO:0030238	0.260074	1	9	male sex determination
GO:0043922	0.260678	1	7	negative regulation by host of viral transcription
GO:0060052	0.260697	1	8	neurofilament cytoskeleton organization
GO:0006665	0.260745	5	91	sphingolipid metabolic process
GO:0099641	0.260765	1	9	anterograde axonal protein transport
GO:1905383	0.260765	1	9	protein localization to presynapse
GO:0006766	0.260836	3	42	vitamin metabolic process
GO:0045876	0.261102	1	8	positive regulation of sister chromatid cohesion
GO:0006560	0.26139	1	7	proline metabolic process
GO:0034498	0.26143	1	8	early endosome to Golgi transport
GO:0048642	0.261441	1	8	negative regulation of skeletal muscle tissue development
GO:0097237	0.261593	6	109	cellular response to toxic substance
GO:0006873	0.261605	16	347	cellular ion homeostasis
GO:1903115	0.262181	2	27	regulation of actin filament-based movement
GO:0014904	0.262277	2	27	myotube cell development
GO:0048742	0.262297	1	8	regulation of skeletal muscle fiber development
GO:0044387	0.262306	1	8	negative regulation of protein kinase activity by regulation of protein phosphorylation
GO:0043650	0.262897	1	8	dicarboxylic acid biosynthetic process
GO:0006700	0.263047	1	9	C21-steroid hormone biosynthetic process
GO:1902177	0.263198	1	7	positive regulation of oxidative stress-induced intrinsic apoptotic signaling pathway
GO:0043030	0.263361	2	27	regulation of macrophage activation
GO:1902237	0.263932	1	8	positive regulation of endoplasmic reticulum stress-induced intrinsic apoptotic signaling pathway
GO:0150077	0.264045	1	8	regulation of neuroinflammatory response
GO:0001658	0.26408	2	29	branching involved in ureteric bud morphogenesis
GO:0002407	0.264302	1	8	dendritic cell chemotaxis
GO:0008584	0.264804	4	68	male gonad development
GO:0090322	0.264987	2	24	regulation of superoxide metabolic process
GO:1903078	0.265296	3	48	positive regulation of protein localization to plasma membrane
GO:0030011	0.265462	1	9	maintenance of cell polarity
GO:0006213	0.265497	2	22	pyrimidine nucleoside metabolic process
GO:0016093	0.2666	1	7	polyprenol metabolic process
GO:0000056	0.266846	1	7	ribosomal small subunit export from nucleus
GO:0098881	0.267205	1	7	exocytic insertion of neurotransmitter receptor to plasma membrane
GO:0098967	0.267205	1	7	exocytic insertion of neurotransmitter receptor to postsynaptic membrane
GO:2000172	0.267758	1	8	regulation of branching morphogenesis of a nerve
GO:0008088	0.267771	4	70	axo-dendritic transport
GO:0097484	0.267811	2	30	dendrite extension
GO:0019227	0.268422	1	8	neuronal action potential propagation
GO:0098870	0.268422	1	8	action potential propagation
GO:2000303	0.268504	1	8	regulation of ceramide biosynthetic process
GO:1901799	0.268617	3	47	negative regulation of proteasomal protein catabolic process
GO:0046784	0.268842	1	7	viral mRNA export from host cell nucleus
[truncated: 12,609 more rows]

## Sheet: GO_Cluster3up
Category	P value	# of DEGs in the Categoly	# of genes in the Category	GO term
GO:0034976	6.06241e-21	46	197	response to endoplasmic reticulum stress
GO:0006888	4.62179e-20	35	114	ER to Golgi vesicle-mediated transport
GO:0048193	1.45391e-14	42	240	Golgi vesicle transport
GO:0036503	1.69153e-13	24	85	ERAD pathway
GO:0030433	1.3485e-12	20	63	ubiquitin-dependent ERAD pathway
GO:0046907	9.47133e-12	107	1251	intracellular transport
GO:0071705	4.70045e-11	126	1604	nitrogen compound transport
GO:0015031	5.65516e-11	113	1381	protein transport
GO:0006886	6.29743e-11	75	764	intracellular protein transport
GO:0042886	6.79869e-11	115	1419	amide transport
GO:0015833	8.09083e-11	114	1406	peptide transport
GO:0035966	9.32822e-11	24	112	response to topologically incorrect protein
GO:0070972	1.24595e-10	17	52	protein localization to endoplasmic reticulum
GO:0051649	2.26124e-10	118	1518	establishment of localization in cell
GO:0032527	2.26869e-10	14	37	protein exit from endoplasmic reticulum
GO:0045184	3.5929e-10	115	1460	establishment of protein localization
GO:0006986	5.21559e-10	21	93	response to unfolded protein
GO:0010498	5.65605e-10	46	381	proteasomal protein catabolic process
GO:0051641	1.06722e-09	143	2029	cellular localization
GO:0030970	2.02705e-09	11	24	retrograde protein transport, ER to cytosol
GO:1903513	2.02705e-09	11	24	endoplasmic reticulum to cytosol transport
GO:1901135	2.64873e-09	69	711	carbohydrate derivative metabolic process
GO:0045047	3.201e-09	12	28	protein targeting to ER
GO:0006810	3.20966e-09	188	2925	transport
GO:0006614	3.40085e-09	9	14	SRP-dependent cotranslational protein targeting to membrane
GO:0071702	3.83121e-09	131	1818	organic substance transport
GO:0034613	5.54125e-09	105	1374	cellular protein localization
GO:0006487	6.73772e-09	15	53	protein N-linked glycosylation
GO:0051603	7.55508e-09	56	562	proteolysis involved in cellular protein catabolic process
GO:0006613	7.9115e-09	9	15	cotranslational protein targeting to membrane
GO:0070727	7.93448e-09	105	1383	cellular macromolecule localization
GO:0072599	9.76465e-09	12	31	establishment of protein localization to endoplasmic reticulum
GO:0008104	1.05933e-08	139	2015	protein localization
GO:0044257	1.47879e-08	58	603	cellular protein catabolic process
GO:0051234	1.51249e-08	190	3024	establishment of localization
GO:0043161	1.79368e-08	39	324	proteasome-mediated ubiquitin-dependent protein catabolic process
GO:1905897	1.8905e-08	16	65	regulation of response to endoplasmic reticulum stress
GO:0033036	5.60342e-08	147	2227	macromolecule localization
GO:0048194	5.61488e-08	11	32	Golgi vesicle budding
GO:0006508	6.08966e-08	87	1099	proteolysis
GO:0007030	7.42044e-08	20	114	Golgi organization
GO:0019941	1.01239e-07	48	485	modification-dependent protein catabolic process
GO:0006511	1.26226e-07	47	475	ubiquitin-dependent protein catabolic process
GO:0043632	1.64956e-07	48	492	modification-dependent macromolecule catabolic process
GO:0018279	2.71206e-07	8	17	protein N-linked glycosylation via asparagine
GO:0006518	4.07052e-07	58	620	peptide metabolic process
GO:0018196	4.41917e-07	8	18	peptidyl-asparagine modification
GO:1901137	4.64021e-07	44	431	carbohydrate derivative biosynthetic process
GO:0044248	4.96643e-07	104	1461	cellular catabolic process
GO:0030163	5.56758e-07	61	720	protein catabolic process
GO:0010256	6.04806e-07	33	297	endomembrane system organization
GO:0006900	7.16868e-07	12	48	vesicle budding from membrane
GO:0006890	7.70102e-07	11	40	retrograde vesicle-mediated transport, Golgi to ER
GO:0045454	1.02577e-06	13	54	cell redox homeostasis
GO:0044265	1.64346e-06	66	815	cellular macromolecule catabolic process
GO:0043603	1.68821e-06	66	770	cellular amide metabolic process
GO:1901565	1.85917e-06	70	882	organonitrogen compound catabolic process
GO:0030968	2.29416e-06	12	52	endoplasmic reticulum unfolded protein response
GO:2001242	2.59806e-06	20	131	regulation of intrinsic apoptotic signaling pathway
GO:1901564	3.26759e-06	244	4261	organonitrogen compound metabolic process
GO:0006163	3.36049e-06	36	325	purine nucleotide metabolic process
GO:1903573	4.0444e-06	10	37	negative regulation of response to endoplasmic reticulum stress
GO:0035967	4.44272e-06	15	84	cellular response to topologically incorrect protein
GO:0009259	4.4953e-06	35	316	ribonucleotide metabolic process
GO:0019693	4.73885e-06	36	331	ribose phosphate metabolic process
GO:0009141	5.36045e-06	28	221	nucleoside triphosphate metabolic process
GO:0055086	5.95406e-06	45	464	nucleobase-containing small molecule metabolic process
GO:0006753	6.01009e-06	42	420	nucleoside phosphate metabolic process
GO:0009150	6.40745e-06	34	307	purine ribonucleotide metabolic process
GO:0009056	6.65075e-06	110	1631	catabolic process
GO:0070085	7.24536e-06	20	147	glycosylation
GO:0016486	8.68939e-06	6	13	peptide hormone processing
GO:0006465	9.84744e-06	6	12	signal peptide processing
GO:0051179	1.00068e-05	220	3925	localization
GO:0006486	1.3512e-05	19	141	protein glycosylation
GO:0043413	1.3512e-05	19	141	macromolecule glycosylation
GO:0006457	1.57838e-05	19	131	protein folding
GO:0072521	1.67288e-05	36	349	purine-containing compound metabolic process
GO:0009100	2.00404e-05	25	227	glycoprotein metabolic process
GO:0009117	2.21544e-05	40	413	nucleotide metabolic process
GO:0042981	2.54116e-05	76	1059	regulation of apoptotic process
GO:0097193	2.64883e-05	26	233	intrinsic apoptotic signaling pathway
GO:0070861	2.72258e-05	7	22	regulation of protein exit from endoplasmic reticulum
GO:0009199	2.86592e-05	25	203	ribonucleoside triphosphate metabolic process
GO:1901698	2.86848e-05	49	611	response to nitrogen compound
GO:0009057	2.99892e-05	70	959	macromolecule catabolic process
GO:0034620	3.1993e-05	12	66	cellular response to unfolded protein
GO:0010243	3.31153e-05	46	564	response to organonitrogen compound
GO:0006616	3.95008e-05	5	9	SRP-dependent cotranslational protein targeting to membrane, translocation
GO:0090114	3.99143e-05	7	23	COPII-coated vesicle budding
GO:0043067	4.07079e-05	76	1073	regulation of programmed cell death
GO:1901575	4.43336e-05	93	1376	organic substance catabolic process
GO:1901566	4.90516e-05	85	1189	organonitrogen compound biosynthetic process
GO:0006915	5.02469e-05	89	1319	apoptotic process
GO:0016050	5.58928e-05	23	213	vesicle organization
GO:0006984	5.63985e-05	8	32	ER-nucleus signaling pathway
GO:0010941	6.40359e-05	81	1180	regulation of cell death
GO:0033554	6.53059e-05	90	1361	cellular response to stress
GO:0009101	6.8764e-05	21	187	glycoprotein biosynthetic process
GO:0030070	7.08661e-05	3	3	insulin processing
GO:0008219	9.21347e-05	95	1455	cell death
GO:0070863	9.24524e-05	5	12	positive regulation of protein exit from endoplasmic reticulum
GO:0090110	9.37483e-05	5	12	cargo loading into COPII-coated vesicle
GO:0012501	0.000102421	89	1344	programmed cell death
GO:0016192	0.000105819	71	1042	vesicle-mediated transport
GO:0009144	0.000107473	24	206	purine nucleoside triphosphate metabolic process
GO:0016485	0.000133335	19	160	protein processing
GO:0009205	0.000168702	23	199	purine ribonucleoside triphosphate metabolic process
GO:0035459	0.000201463	5	14	cargo loading into vesicle
GO:0048280	0.000279634	4	8	vesicle fusion with Golgi apparatus
GO:0019538	0.000284002	202	3657	protein metabolic process
GO:0048199	0.000294606	6	22	vesicle targeting, to, from or within Golgi
GO:0044267	0.000384387	185	3319	cellular protein metabolic process
GO:0019637	0.000395676	52	690	organophosphate metabolic process
GO:0006612	0.000406911	12	84	protein targeting to membrane
GO:0009142	0.000427692	15	113	nucleoside triphosphate biosynthetic process
GO:0090075	0.000478819	6	25	relaxation of muscle
GO:1901142	0.000488516	4	10	insulin metabolic process
GO:0006901	0.000489284	5	16	vesicle coating
GO:0043951	0.000585959	5	17	negative regulation of cAMP-mediated signaling
GO:0070059	0.000594313	9	53	intrinsic apoptotic signaling pathway in response to endoplasmic reticulum stress
GO:0006164	0.000607214	19	173	purine nucleotide biosynthetic process
GO:1902236	0.00062976	5	16	negative regulation of endoplasmic reticulum stress-induced intrinsic apoptotic signaling pathway
GO:0034975	0.000681871	4	10	protein folding in endoplasmic reticulum
GO:0006903	0.000727904	7	36	vesicle targeting
GO:0010507	0.000745546	9	56	negative regulation of autophagy
GO:1902235	0.000783105	6	25	regulation of endoplasmic reticulum stress-induced intrinsic apoptotic signaling pathway
GO:0072522	0.000792849	19	177	purine-containing compound biosynthetic process
GO:0019725	0.000824429	41	551	cellular homeostasis
GO:0035964	0.000836629	3	5	COPI-coated vesicle budding
GO:0017144	0.000896311	36	429	drug metabolic process
GO:2001243	0.00094204	11	79	negative regulation of intrinsic apoptotic signaling pathway
GO:1904152	0.00103144	4	11	regulation of retrograde protein transport, ER to cytosol
GO:0032387	0.00106073	9	57	negative regulation of intracellular transport
GO:0071712	0.0010847	4	11	ER-associated misfolded protein catabolic process
GO:0009260	0.00108817	18	168	ribonucleotide biosynthetic process
GO:0043949	0.00111596	7	37	regulation of cAMP-mediated signaling
GO:0022900	0.00113982	11	70	electron transport chain
GO:0006605	0.00120409	21	218	protein targeting
GO:1901293	0.00123921	21	214	nucleoside phosphate biosynthetic process
GO:0061024	0.00139887	36	477	membrane organization
GO:0055119	0.00140248	4	13	relaxation of cardiac muscle
GO:0070936	0.00141437	8	50	protein K48-linked ubiquitination
GO:1905898	0.00152928	6	29	positive regulation of response to endoplasmic reticulum stress
GO:0009145	0.00159423	13	102	purine nucleoside triphosphate biosynthetic process
GO:0046390	0.00159805	18	174	ribose phosphate biosynthetic process
GO:0009152	0.00167527	17	160	purine ribonucleotide biosynthetic process
GO:0034036	0.00171962	2	2	purine ribonucleoside bisphosphate biosynthetic process
GO:0050428	0.00171962	2	2	3'-phosphoadenosine 5'-phosphosulfate biosynthetic process
GO:0043066	0.00174152	46	655	negative regulation of apoptotic process
GO:0034230	0.00179093	2	2	enkephalin processing
GO:0009201	0.00179997	13	104	ribonucleoside triphosphate biosynthetic process
GO:0006983	0.00182955	4	12	ER overload response
GO:0019932	0.00185502	21	236	second-messenger-mediated signaling
GO:0006413	0.00196189	12	98	translational initiation
GO:0009203	0.00203549	2	2	ribonucleoside triphosphate catabolic process
GO:0097190	0.00209666	35	459	apoptotic signaling pathway
GO:0009060	0.0022446	9	57	aerobic respiration
GO:0009165	0.00232764	20	210	nucleotide biosynthetic process
GO:0031204	0.00254736	2	2	posttranslational protein targeting to membrane, translocation
GO:0050686	0.00258902	6	31	negative regulation of mRNA processing
GO:0043069	0.00264848	46	669	negative regulation of programmed cell death
GO:1903312	0.00281156	9	67	negative regulation of mRNA metabolic process
GO:0006950	0.00283334	126	2234	response to stress
GO:0051702	0.00286959	8	53	interaction with symbiont
GO:0000470	0.00288238	5	20	maturation of LSU-rRNA
GO:0034404	0.00288323	14	126	nucleobase-containing small molecule biosynthetic process
GO:0002862	0.00299213	3	6	negative regulation of inflammatory response to antigenic stimulus
GO:0042221	0.0030592	128	2312	response to chemical
GO:0032469	0.00306074	5	23	endoplasmic reticulum calcium ion homeostasis
GO:0032781	0.00307963	6	31	positive regulation of ATPase activity
GO:0006091	0.00319526	24	271	generation of precursor metabolites and energy
GO:2001233	0.00331605	26	321	regulation of apoptotic signaling pathway
GO:0009608	0.00335721	2	2	response to symbiont
GO:0009609	0.00335721	2	2	response to symbiotic bacterium
GO:0046034	0.00349457	18	176	ATP metabolic process
GO:1904292	0.00357218	5	24	regulation of ERAD pathway
GO:0010269	0.00360339	2	2	response to selenium ion
GO:0048025	0.0039062	5	23	negative regulation of mRNA splicing, via spliceosome
GO:0099538	0.00393188	2	3	synaptic signaling via neuropeptide
GO:0099540	0.00393188	2	3	trans-synaptic signaling by neuropeptide
GO:1901998	0.0039791	6	34	toxin transport
GO:0099183	0.00416056	2	3	trans-synaptic signaling by BDNF, modulating synaptic transmission
GO:0099191	0.00416056	2	3	trans-synaptic signaling by BDNF
GO:0044281	0.0041778	75	1193	small molecule metabolic process
GO:0009206	0.00427355	12	101	purine ribonucleoside triphosphate biosynthetic process
GO:0010499	0.00432621	5	21	proteasomal ubiquitin-independent protein catabolic process
GO:0006891	0.00435976	5	25	intra-Golgi vesicle-mediated transport
GO:0051604	0.00463358	19	212	protein maturation
GO:0036500	0.00468876	2	3	ATF6-mediated unfolded protein response
GO:1903891	0.00468876	2	3	regulation of ATF6-mediated unfolded protein response
GO:0060548	0.00483902	49	746	negative regulation of cell death
GO:0043043	0.00508773	38	508	peptide biosynthetic process
GO:0072594	0.00519659	25	312	establishment of protein localization to organelle
GO:0009126	0.00528331	19	199	purine nucleoside monophosphate metabolic process
GO:0009167	0.00528331	19	199	purine ribonucleoside monophosphate metabolic process
GO:0043604	0.00538687	42	582	amide biosynthetic process
GO:0019933	0.00578231	10	89	cAMP-mediated signaling
GO:0043686	0.00580639	2	3	co-translational protein modification
GO:0045333	0.00581606	14	129	cellular respiration
GO:0070070	0.00595646	2	3	proton-transporting V-type ATPase complex assembly
GO:0070072	0.00595646	2	3	vacuolar proton-transporting V-type ATPase complex assembly
GO:0042773	0.005959	8	50	ATP synthesis coupled electron transport
GO:0006412	0.00612183	37	496	translation
GO:1904036	0.00614092	5	28	negative regulation of epithelial cell apoptotic process
GO:0009161	0.00614427	19	202	ribonucleoside monophosphate metabolic process
GO:0017187	0.00616555	2	3	peptidyl-glutamic acid carboxylation
GO:0018214	0.00616555	2	3	protein carboxylation
GO:0090150	0.00619932	16	173	establishment of protein localization to membrane
GO:0010033	0.00622676	97	1726	response to organic substance
GO:1904154	0.00624456	2	3	positive regulation of retrograde protein transport, ER to cytosol
GO:0034035	0.00626713	2	3	purine ribonucleoside bisphosphate metabolic process
GO:0050427	0.00626713	2	3	3'-phosphoadenosine 5'-phosphosulfate metabolic process
GO:0006119	0.00633744	10	74	oxidative phosphorylation
GO:0019935	0.00646536	11	105	cyclic-nucleotide-mediated signaling
GO:0070201	0.00646537	36	524	regulation of establishment of protein localization
GO:1990036	0.00648719	2	3	calcium ion import into sarcoplasmic reticulum
GO:0046039	0.00681121	5	26	GTP metabolic process
GO:1900101	0.0069603	4	18	regulation of endoplasmic reticulum unfolded protein response
GO:2001244	0.00705361	7	48	positive regulation of intrinsic apoptotic signaling pathway
GO:0006099	0.00712729	5	26	tricarboxylic acid cycle
GO:0072657	0.00724619	30	423	protein localization to membrane
GO:0043065	0.00724918	32	453	positive regulation of apoptotic process
GO:0044237	0.00732722	326	6569	cellular metabolic process
GO:0060628	0.00733688	4	18	regulation of ER to Golgi vesicle-mediated transport
GO:0046365	0.00754208	5	26	monosaccharide catabolic process
GO:0002309	0.00766301	2	3	T cell proliferation involved in immune response
GO:0006228	0.00773594	3	8	UTP biosynthetic process
GO:0061792	0.00780246	2	4	secretory granule maturation
GO:0008152	0.00798656	347	7037	metabolic process
GO:0043068	0.00854807	32	458	positive regulation of programmed cell death
GO:0035977	0.00941706	2	4	protein deglycosylation involved in glycoprotein catabolic process
GO:0036507	0.00941706	2	4	protein demannosylation
GO:0036508	0.00941706	2	4	protein alpha-1,2-demannosylation
GO:1904382	0.00941706	2	4	mannose trimming involved in glycoprotein ERAD pathway
GO:0009123	0.00967934	19	211	nucleoside monophosphate metabolic process
GO:0033604	0.00983838	3	11	negative regulation of catecholamine secretion
GO:0033119	0.0101903	5	28	negative regulation of RNA splicing
GO:0051953	0.0104524	4	20	negative regulation of amine transport
GO:0046051	0.0104607	3	9	UTP metabolic process
GO:1903894	0.0106652	2	4	regulation of IRE1-mediated unfolded protein response
GO:0009143	0.010965	3	10	nucleoside triphosphate catabolic process
GO:1903050	0.0111247	15	175	regulation of proteolysis involved in cellular protein catabolic process
GO:0007029	0.0111734	6	44	endoplasmic reticulum organization
GO:0051589	0.0111792	4	21	negative regulation of neurotransmitter transport
GO:1903332	0.0113823	3	10	regulation of protein folding
GO:0071218	0.0117432	4	20	cellular response to misfolded protein
GO:0006101	0.0118788	5	30	citrate metabolic process
GO:0048200	0.0119543	2	4	Golgi transport vesicle coating
GO:0048205	0.0119543	2	4	COPI coating of Golgi vesicle
GO:0000103	0.0122051	2	4	sulfate assimilation
GO:2000173	0.0122127	2	4	negative regulation of branching morphogenesis of a nerve
GO:0065002	0.0123445	7	51	intracellular protein transmembrane transport
GO:0035296	0.0125451	8	73	regulation of tube diameter
GO:0097746	0.0125451	8	73	regulation of blood vessel diameter
GO:0006829	0.0128932	4	23	zinc ion transport
GO:0021562	0.0130015	2	5	vestibulocochlear nerve development
GO:0009209	0.0131162	3	10	pyrimidine ribonucleoside triphosphate biosynthetic process
GO:0048791	0.013543	3	13	calcium ion-regulated exocytosis of neurotransmitter
GO:0048207	0.0136432	3	12	vesicle targeting, rough ER to cis-Golgi
GO:0048208	0.0136432	3	12	COPII vesicle coating
GO:0071806	0.0136513	7	52	protein transmembrane transport
GO:0015980	0.0136793	17	195	energy derivation by oxidation of organic compounds
GO:0006754	0.0137134	10	91	ATP biosynthetic process
GO:0006620	0.0137325	3	11	posttranslational protein targeting to endoplasmic reticulum membrane
GO:0010286	0.0138212	2	4	heat acclimation
GO:0051788	0.0142329	4	21	response to misfolded protein
GO:0055114	0.0144688	44	658	oxidation-reduction process
GO:0006403	0.0145726	14	160	RNA localization
GO:1901068	0.0146588	5	31	guanosine-containing compound metabolic process
GO:0065008	0.0147187	132	2536	regulation of biological quality
GO:0002360	0.014862	3	13	T cell lineage commitment
GO:0061136	0.0149104	13	148	regulation of proteasomal protein catabolic process
GO:0051223	0.014932	33	498	regulation of protein transport
GO:1904294	0.0150108	3	12	positive regulation of ERAD pathway
GO:0030162	0.0152412	32	472	regulation of proteolysis
GO:0015931	0.0153988	14	163	nucleobase-containing compound transport
GO:0016999	0.0154088	9	82	antibiotic metabolic process
GO:0010942	0.0154834	33	498	positive regulation of cell death
GO:0032386	0.0155092	24	343	regulation of intracellular transport
GO:0042273	0.0158457	8	64	ribosomal large subunit biogenesis
GO:0090087	0.0163052	34	519	regulation of peptide transport
GO:0031330	0.0163352	16	198	negative regulation of cellular catabolic process
GO:0009208	0.0166909	3	11	pyrimidine ribonucleoside triphosphate metabolic process
GO:1904950	0.0167153	13	148	negative regulation of establishment of protein localization
GO:1903912	0.0167293	2	5	negative regulation of endoplasmic reticulum stress-induced eIF2 alpha phosphorylation
GO:0033143	0.016958	7	63	regulation of intracellular steroid hormone receptor signaling pathway
GO:2000675	0.0170871	2	5	negative regulation of type B pancreatic cell apoptotic process
GO:2001234	0.0170995	15	180	negative regulation of apoptotic signaling pathway
GO:0048024	0.0172249	9	88	regulation of mRNA splicing, via spliceosome
GO:0097466	0.0175255	2	5	ubiquitin-dependent glycoprotein ERAD pathway
GO:1904587	0.0175255	2	5	response to glycoprotein
GO:0072350	0.0179163	5	33	tricarboxylic acid metabolic process
GO:1902253	0.0181818	4	22	regulation of intrinsic apoptotic signaling pathway by p53 class mediator
GO:0070973	0.0181908	2	5	protein localization to endoplasmic reticulum exit site
GO:0042775	0.0183516	7	49	mitochondrial ATP synthesis coupled electron transport
GO:0009119	0.0187744	7	57	ribonucleoside metabolic process
GO:0009127	0.0190006	11	111	purine nucleoside monophosphate biosynthetic process
GO:0009168	0.0190006	11	111	purine ribonucleoside monophosphate biosynthetic process
GO:2000074	0.0190037	2	5	regulation of type B pancreatic cell development
GO:0033365	0.0191171	40	639	protein localization to organelle
GO:0003100	0.0191297	2	5	regulation of systemic arterial blood pressure by endothelin
GO:0070459	0.0192448	2	5	prolactin secretion
GO:0006122	0.0193506	3	11	mitochondrial electron transport, ubiquinol to cytochrome c
GO:0097646	0.0194126	2	4	calcitonin family receptor signaling pathway
GO:0097647	0.0194126	2	4	amylin receptor signaling pathway
GO:1903334	0.0199913	2	5	positive regulation of protein folding
GO:2000301	0.0200758	2	5	negative regulation of synaptic vesicle exocytosis
GO:1903071	0.0201556	2	5	positive regulation of ER-associated ubiquitin-dependent protein catabolic process
GO:1990564	0.0202433	2	5	protein polyufmylation
GO:1990592	0.0202433	2	5	protein K69-linked ufmylation
GO:1903362	0.0202814	16	205	regulation of cellular protein catabolic process
GO:0006807	0.0202825	302	6140	nitrogen compound metabolic process
GO:0015868	0.0205372	2	5	purine ribonucleotide transport
GO:0003018	0.0206979	9	95	vascular process in circulatory system
GO:0035150	0.0207845	8	80	regulation of tube size
GO:0050880	0.0207845	8	80	regulation of blood vessel size
GO:0044283	0.0208315	30	436	small molecule biosynthetic process
GO:0009132	0.0210638	9	86	nucleoside diphosphate metabolic process
GO:0070838	0.0211189	19	262	divalent metal ion transport
GO:0006104	0.0214658	2	5	succinyl-CoA metabolic process
GO:0071494	0.0217442	2	5	cellular response to UV-C
GO:0021871	0.0218493	2	6	forebrain regionalization
GO:0043462	0.0220453	6	46	regulation of ATPase activity
GO:0022904	0.0224264	8	65	respiratory electron transport chain
GO:0032922	0.0224963	6	53	circadian regulation of gene expression
GO:0072511	0.0226132	19	264	divalent inorganic cation transport
GO:0009156	0.022616	11	114	ribonucleoside monophosphate biosynthetic process
GO:0051851	0.0226612	6	48	modification by host of symbiont morphology or physiology
GO:0002861	0.022722	3	12	regulation of inflammatory response to antigenic stimulus
GO:0090407	0.0232694	26	371	organophosphate biosynthetic process
GO:0032959	0.0233931	2	6	inositol trisphosphate biosynthetic process
GO:0051817	0.0240133	7	63	modification of morphology or physiology of other organism involved in symbiotic interaction
GO:0006516	0.0240954	3	14	glycoprotein catabolic process
GO:0034205	0.0241737	4	26	amyloid-beta formation
GO:0046128	0.0242435	6	47	purine ribonucleoside metabolic process
GO:1901292	0.0242987	10	103	nucleoside phosphate catabolic process
GO:0010817	0.0244571	23	335	regulation of hormone levels
GO:0009116	0.0247116	8	73	nucleoside metabolic process
GO:0006515	0.0248612	4	25	protein quality control for misfolded or incompletely synthesized proteins
GO:0000380	0.0248755	7	67	alternative mRNA splicing, via spliceosome
GO:0042771	0.0251123	5	36	intrinsic apoptotic signaling pathway in response to DNA damage by p53 class mediator
GO:0033574	0.0254109	3	14	response to testosterone
GO:0042744	0.0256259	3	13	hydrogen peroxide catabolic process
GO:0060087	0.0258998	2	6	relaxation of vascular smooth muscle
GO:0072332	0.0260507	7	63	intrinsic apoptotic signaling pathway by p53 class mediator
GO:0098961	0.0260613	2	6	dendritic transport of ribonucleoprotein complex
GO:0098963	0.0260613	2	6	dendritic transport of messenger ribonucleoprotein complex
GO:0048254	0.0261621	2	5	snoRNA localization
GO:0046132	0.026615	3	13	pyrimidine ribonucleoside biosynthetic process
GO:0046134	0.026615	3	13	pyrimidine nucleoside biosynthetic process
GO:0003400	0.0266715	2	6	regulation of COPII vesicle coating
GO:0090113	0.0266715	2	6	regulation of ER to Golgi vesicle-mediated transport by GTP hydrolysis
GO:0090317	0.0266945	5	38	negative regulation of intracellular protein transport
GO:0009148	0.0267974	3	13	pyrimidine nucleoside triphosphate biosynthetic process
GO:0051650	0.0268096	15	205	establishment of vesicle localization
GO:0044238	0.0269904	314	6442	primary metabolic process
GO:0051336	0.0274697	39	641	regulation of hydrolase activity
GO:0048311	0.0274761	3	17	mitochondrion distribution
GO:1902175	0.0275792	4	25	regulation of oxidative stress-induced intrinsic apoptotic signaling pathway
GO:0060999	0.0281864	6	55	positive regulation of dendritic spine development
GO:0008637	0.0287156	9	90	apoptotic mitochondrial changes
GO:0046112	0.02891	3	15	nucleobase biosynthetic process
GO:0006108	0.0289806	2	6	malate metabolic process
GO:0090174	0.0289873	8	83	organelle membrane fusion
GO:0015865	0.0290571	2	6	purine nucleotide transport
GO:0051503	0.0290571	2	6	adenine nucleotide transport
GO:0071569	0.0295774	2	6	protein ufmylation
GO:0009895	0.0296573	17	231	negative regulation of catabolic process
GO:0006937	0.0297633	8	83	regulation of muscle contraction
GO:0032880	0.0299054	44	748	regulation of protein localization
GO:0070071	0.0301165	2	6	proton-transporting two-sector ATPase complex assembly
GO:0002761	0.0301569	7	69	regulation of myeloid leukocyte differentiation
GO:0007596	0.0302095	9	99	blood coagulation
GO:1902804	0.030672	2	6	negative regulation of synaptic vesicle transport
GO:0051224	0.0306998	12	144	negative regulation of protein transport
GO:0055117	0.0313064	5	42	regulation of cardiac muscle contraction
GO:0033157	0.0314072	14	182	regulation of intracellular protein transport
GO:0009124	0.0315416	11	120	nucleoside monophosphate biosynthetic process
GO:0016242	0.0319452	4	27	negative regulation of macroautophagy
GO:0009220	0.0322752	3	14	pyrimidine ribonucleotide biosynthetic process
GO:0000381	0.0322873	6	56	regulation of alternative mRNA splicing, via spliceosome
GO:0036491	0.0323664	2	7	regulation of translation initiation in response to endoplasmic reticulum stress
GO:0036492	0.0323664	2	7	eiF2alpha phosphorylation in response to endoplasmic reticulum stress
GO:0031329	0.0323823	34	556	regulation of cellular catabolic process
GO:0036498	0.0328366	2	7	IRE1-mediated unfolded protein response
GO:0048284	0.0333657	9	100	organelle fusion
GO:0061025	0.0338308	9	100	membrane fusion
GO:0007599	0.0338856	9	101	hemostasis
GO:0050817	0.0340139	9	101	coagulation
GO:0048209	0.0344683	2	7	regulation of vesicle targeting, to, from or within Golgi
GO:0009163	0.0355843	4	25	nucleoside biosynthetic process
GO:0042455	0.0355843	4	25	ribonucleoside biosynthetic process
GO:0080135	0.0356406	31	503	regulation of cellular response to stress
GO:1903893	0.0360652	1	1	positive regulation of ATF6-mediated unfolded protein response
GO:0070408	0.0360879	1	1	carbamoyl phosphate metabolic process
GO:0070409	0.0360879	1	1	carbamoyl phosphate biosynthetic process
GO:0071765	0.0361031	1	1	nuclear inner membrane organization
GO:0098507	0.0361056	1	1	polynucleotide 5' dephosphorylation
GO:0002419	0.0361092	1	1	T cell mediated cytotoxicity directed against tumor cell target
GO:0002841	0.0361092	1	1	negative regulation of T cell mediated immune response to tumor cell
GO:0002852	0.0361092	1	1	regulation of T cell mediated cytotoxicity directed against tumor cell target
GO:0002853	0.0361092	1	1	negative regulation of T cell mediated cytotoxicity directed against tumor cell target
GO:0051463	0.0361256	1	1	negative regulation of cortisol secretion
GO:1903896	0.0361282	1	1	positive regulation of IRE1-mediated unfolded protein response
GO:0036494	0.0361316	1	1	positive regulation of translation initiation in response to endoplasmic reticulum stress
GO:0032470	0.0361331	1	1	positive regulation of endoplasmic reticulum calcium ion concentration
GO:1903515	0.0361331	1	1	calcium ion transport from cytosol to endoplasmic reticulum
GO:1900623	0.0361351	1	1	regulation of monocyte aggregation
GO:1900625	0.0361351	1	1	positive regulation of monocyte aggregation
GO:2000661	0.0361363	1	1	positive regulation of interleukin-1-mediated signaling pathway
GO:0008631	0.0362023	5	41	intrinsic apoptotic signaling pathway in response to oxidative stress
GO:0002363	0.036207	2	8	alpha-beta T cell lineage commitment
GO:0060447	0.0362629	1	1	bud outgrowth involved in lung branching
GO:0034231	0.0363597	1	1	islet amyloid polypeptide processing
GO:0060007	0.03641	1	1	linear vestibuloocular reflex
GO:0120179	0.0364608	1	1	adherens junction disassembly
GO:0120180	0.0364608	1	1	cell-substrate adherens junction disassembly
GO:0120181	0.0364608	1	1	focal adhesion disassembly
GO:0120182	0.0364608	1	1	regulation of focal adhesion disassembly
GO:0120183	0.0364608	1	1	positive regulation of focal adhesion disassembly
GO:1903069	0.0365266	2	7	regulation of ER-associated ubiquitin-dependent protein catabolic process
GO:0042278	0.0365473	6	51	purine nucleoside metabolic process
GO:0002763	0.0367712	4	30	positive regulation of myeloid leukocyte differentiation
GO:0045932	0.0368589	3	17	negative regulation of muscle contraction
GO:0048174	0.0371051	1	1	negative regulation of short-term neuronal synaptic plasticity
GO:0061782	0.0371051	1	1	vesicle fusion with vesicle
GO:0099161	0.0371051	1	1	regulation of presynaptic dense core granule exocytosis
GO:1905414	0.0371051	1	1	negative regulation of dense core granule exocytosis
GO:1905415	0.0371051	1	1	positive regulation of dense core granule exocytosis
GO:1905432	0.0371051	1	1	regulation of retrograde trans-synaptic signaling by neuropeptide
GO:1905433	0.0371051	1	1	negative regulation of retrograde trans-synaptic signaling by neuropeptide
GO:0032638	0.0373283	1	1	interleukin-9 production
GO:0072607	0.0373283	1	1	interleukin-9 secretion
GO:0035589	0.0375737	1	1	G protein-coupled purinergic nucleotide receptor signaling pathway
GO:0006042	0.0376044	1	1	glucosamine biosynthetic process
GO:0061528	0.0377356	1	1	aspartate secretion
GO:1904448	0.0377356	1	1	regulation of aspartate secretion
GO:1904450	0.0377356	1	1	positive regulation of aspartate secretion
GO:0009218	0.0379395	3	15	pyrimidine ribonucleotide metabolic process
GO:1902889	0.037951	1	1	protein localization to spindle microtubule
GO:1990280	0.037951	1	1	RNA localization to chromatin
GO:0030518	0.0383535	8	91	intracellular steroid hormone receptor signaling pathway
GO:0046879	0.0384242	17	240	hormone secretion
GO:0071704	0.0384378	324	6699	organic substance metabolic process
GO:0008039	0.0390371	1	1	synaptic target recognition
GO:0032901	0.039227	1	1	positive regulation of neurotrophin production
GO:0044783	0.0392375	3	17	G1 DNA damage checkpoint
GO:0072139	0.0393751	1	1	glomerular parietal epithelial cell differentiation
GO:2001024	0.0396989	4	28	negative regulation of response to drug
GO:0036483	0.0398977	1	1	neuron intrinsic apoptotic signaling pathway in response to endoplasmic reticulum stress
GO:1903381	0.0398977	1	1	regulation of endoplasmic reticulum stress-induced neuron intrinsic apoptotic signaling pathway
GO:1903382	0.0398977	1	1	negative regulation of endoplasmic reticulum stress-induced neuron intrinsic apoptotic signaling pathway
GO:1990144	0.040403	2	7	intrinsic apoptotic signaling pathway in response to hypoxia
GO:0031001	0.0405584	1	1	response to brefeldin A
GO:0046068	0.0406104	2	8	cGMP metabolic process
GO:0040032	0.0407526	1	1	post-embryonic body morphogenesis
GO:0043922	0.0407713	2	7	negative regulation by host of viral transcription
GO:0051365	0.0409159	1	1	cellular response to potassium ion starvation
GO:0010882	0.0413036	2	8	regulation of cardiac muscle contraction by calcium ion signaling
GO:0043316	0.0416544	1	1	cytotoxic T cell degranulation
GO:1903435	0.0416544	1	1	positive regulation of constitutive secretory pathway
GO:0016241	0.0418029	8	90	regulation of macroautophagy
GO:1902177	0.041805	2	7	positive regulation of oxidative stress-induced intrinsic apoptotic signaling pathway
GO:0060547	0.0420007	3	17	negative regulation of necrotic cell death
GO:0071877	0.0422881	1	1	regulation of adenylate cyclase-inhibiting adrenergic receptor signaling pathway
GO:0086096	0.0422881	1	1	adenylate cyclase-inhibiting adrenergic receptor signaling pathway involved in heart process
GO:0140193	0.0422881	1	1	regulation of adenylate cyclase-inhibiting adrenergic receptor signaling pathway involved in heart process
GO:0140194	0.0422881	1	1	negative regulation of adenylate cyclase-inhibiting adrenergic receptor signaling pathway involved in heart process
GO:0090184	0.0423692	3	19	positive regulation of kidney development
GO:0001519	0.0425451	1	1	peptide amidation
GO:0018032	0.0425451	1	1	protein amidation
GO:0031179	0.0425451	1	1	peptide modification
GO:0036490	0.0426277	2	8	regulation of translation in response to endoplasmic reticulum stress
GO:0071276	0.0430522	3	17	cellular response to cadmium ion
GO:1902605	0.043487	1	1	heterotrimeric G-protein complex assembly
GO:0010259	0.0435461	4	31	multicellular organism aging
GO:0071228	0.0439503	1	1	cellular response to tumor cell
GO:0051648	0.0440428	15	220	vesicle localization
GO:1902229	0.0441205	4	29	regulation of intrinsic apoptotic signaling pathway in response to DNA damage
GO:0043484	0.0441969	10	119	regulation of RNA splicing
GO:0010613	0.0447985	4	32	positive regulation of cardiac muscle hypertrophy
GO:0014742	0.0447985	4	32	positive regulation of muscle hypertrophy
GO:1901373	0.0450019	1	1	lipid hydroperoxide transport
GO:1903201	0.0450744	6	57	regulation of oxidative stress-induced cell death
GO:0035821	0.0452644	7	70	modification of morphology or physiology of other organism
GO:1903895	0.0452734	1	1	negative regulation of IRE1-mediated unfolded protein response
GO:0043171	0.0453785	3	18	peptide catabolic process
GO:2000172	0.0455291	2	8	regulation of branching morphogenesis of a nerve
GO:0055082	0.0455397	28	451	cellular chemical homeostasis
GO:0021577	0.0456648	1	1	hindbrain structural organization
GO:0021589	0.0456648	1	1	cerebellum structural organization
GO:0090152	0.0457084	1	1	establishment of protein localization to mitochondrial membrane involved in mitochondrial fission
GO:1904171	0.0458168	1	1	negative regulation of bleb assembly
GO:1900102	0.0459361	2	8	negative regulation of endoplasmic reticulum unfolded protein response
GO:0050657	0.0459897	11	137	nucleic acid transport
GO:0050658	0.0459897	11	137	RNA transport
GO:1904153	0.0460409	2	8	negative regulation of retrograde protein transport, ER to cytosol
GO:0042000	0.0462057	1	1	translocation of peptides or proteins into host
GO:0044053	0.0462057	1	1	translocation of peptides or proteins into host cell cytoplasm
GO:0051808	0.0462057	1	1	translocation of peptides or proteins into other organism involved in symbiotic interaction
GO:0060998	0.0465908	7	79	regulation of dendritic spine development
GO:0009147	0.0467914	3	16	pyrimidine nucleoside triphosphate metabolic process
GO:1900259	0.0470558	1	1	regulation of RNA-directed 5'-3' RNA polymerase activity
GO:1900260	0.0470558	1	1	negative regulation of RNA-directed 5'-3' RNA polymerase activity
GO:0006165	0.0470573	7	70	nucleoside diphosphate phosphorylation
GO:0008630	0.0471335	8	87	intrinsic apoptotic signaling pathway in response to DNA damage
GO:0006942	0.0472564	5	46	regulation of striated muscle contraction
GO:0090435	0.0477308	2	8	protein localization to nuclear envelope
GO:0044829	0.0477613	2	8	positive regulation by host of viral genome replication
GO:1903828	0.0478031	8	93	negative regulation of cellular protein localization
GO:0001980	0.0479114	1	1	regulation of systemic arterial blood pressure by ischemic conditions
GO:0002014	0.0479114	1	1	vasoconstriction of artery involved in ischemic response to lowering of systemic arterial blood pressure
GO:0003084	0.0482136	2	8	positive regulation of systemic arterial blood pressure
GO:0009134	0.0485163	2	8	nucleoside diphosphate catabolic process
GO:0010814	0.0485515	1	1	substance P catabolic process
GO:0010816	0.0485515	1	1	calcitonin catabolic process
GO:0034959	0.0485515	1	1	endothelin maturation
GO:0072593	0.0488336	14	186	reactive oxygen species metabolic process
GO:0071045	0.0490077	1	1	nuclear histone mRNA catabolic process
GO:1903673	0.0490077	1	1	mitotic cleavage furrow formation
GO:1904695	0.0490077	1	1	positive regulation of vascular smooth muscle contraction
GO:0050684	0.0493359	10	124	regulation of mRNA processing
GO:0042743	0.0493495	4	29	hydrogen peroxide metabolic process
GO:1902824	0.0494529	1	1	positive regulation of late endosome to lysosome transport
GO:1903337	0.0494529	1	1	positive regulation of vacuolar transport
GO:1990386	0.0494529	1	1	mitotic cleavage furrow ingression
GO:0006064	0.0496569	1	1	glucuronate catabolic process
GO:0042839	0.0496569	1	1	D-glucuronate metabolic process
GO:0042840	0.0496569	1	1	D-glucuronate catabolic process
GO:0034599	0.0501414	15	210	cellular response to oxidative stress
GO:0009914	0.0502422	17	248	hormone transport
GO:2000785	0.0504326	4	32	regulation of autophagosome assembly
GO:0006862	0.050548	2	8	nucleotide transport
GO:0006175	0.0507185	1	1	dATP biosynthetic process
GO:0009216	0.0507185	1	1	purine deoxyribonucleoside triphosphate biosynthetic process
GO:0001868	0.0507471	1	1	regulation of complement activation, lectin pathway
GO:0001869	0.0507471	1	1	negative regulation of complement activation, lectin pathway
GO:0043648	0.0509073	7	72	dicarboxylic acid metabolic process
GO:0042060	0.0510211	15	217	wound healing
GO:0006055	0.0510342	1	1	CMP-N-acetylneuraminate biosynthetic process
GO:0046381	0.0510342	1	1	CMP-N-acetylneuraminate metabolic process
GO:0006089	0.051087	3	18	lactate metabolic process
GO:0033865	0.0510871	7	72	nucleoside bisphosphate metabolic process
GO:0033875	0.0510871	7	72	ribonucleoside bisphosphate metabolic process
GO:0034032	0.0510871	7	72	purine nucleoside bisphosphate metabolic process
GO:0009408	0.0511129	7	74	response to heat
GO:0030003	0.051269	22	341	cellular cation homeostasis
GO:0071284	0.0513036	1	1	cellular response to lead ion
GO:1902721	0.0513036	1	1	negative regulation of prolactin secretion
GO:0050878	0.0515835	13	179	regulation of body fluid levels
GO:0036473	0.0518072	7	75	cell death in response to oxidative stress
GO:1902003	0.0518981	3	20	regulation of amyloid-beta formation
GO:0051236	0.0520151	11	140	establishment of RNA localization
GO:0042254	0.0522037	18	240	ribosome biogenesis
GO:0061635	0.0522222	2	8	regulation of protein complex stability
GO:0060047	0.052589	10	128	heart contraction
GO:0090285	0.0527825	1	1	negative regulation of protein glycosylation in Golgi
GO:1901659	0.0529189	4	29	glycosyl compound biosynthetic process
GO:0043281	0.0529702	11	138	regulation of cysteine-type endopeptidase activity involved in apoptotic process
GO:0051640	0.0530131	28	475	organelle localization
GO:0043126	0.0530169	1	1	regulation of 1-phosphatidylinositol 4-kinase activity
GO:0043128	0.0530169	1	1	positive regulation of 1-phosphatidylinositol 4-kinase activity
GO:0043921	0.0531006	3	19	modulation by host of viral transcription
GO:0052312	0.0531006	3	19	modulation of transcription in other organism involved in symbiotic interaction
GO:0052472	0.0531006	3	19	modulation by host of symbiont transcription
GO:0045912	0.0531054	4	32	negative regulation of carbohydrate metabolic process
GO:0006193	0.0534307	1	1	ITP catabolic process
GO:0009207	0.0534307	1	1	purine ribonucleoside triphosphate catabolic process
GO:0042493	0.0536081	30	505	response to drug
GO:0043401	0.0536942	8	97	steroid hormone mediated signaling pathway
GO:0006906	0.0540816	7	78	vesicle fusion
GO:1990758	0.0541273	1	1	mitotic sister chromatid biorientation
GO:0099550	0.0542938	2	10	trans-synaptic signaling, modulating synaptic transmission
GO:0046939	0.0543123	7	72	nucleotide phosphorylation
GO:0006422	0.0545026	1	1	aspartyl-tRNA aminoacylation
GO:0035606	0.0546784	1	1	peptidyl-cysteine S-trans-nitrosylation
GO:0001173	0.055697	1	1	DNA-templated transcriptional start site selection
GO:0001174	0.055697	1	1	transcriptional start site selection at RNA polymerase II promoter
GO:1990114	0.055697	1	1	RNA polymerase II core complex assembly
GO:0009113	0.0557498	2	8	purine nucleobase biosynthetic process
GO:0050435	0.0558756	4	34	amyloid-beta metabolic process
GO:1903052	0.0558823	8	95	positive regulation of proteolysis involved in cellular protein catabolic process
GO:0045176	0.0560107	2	10	apical protein localization
GO:1900103	0.0562666	2	9	positive regulation of endoplasmic reticulum unfolded protein response
GO:0043902	0.0563596	10	122	positive regulation of multi-organism process
GO:0044557	0.0563774	2	9	relaxation of smooth muscle
GO:0009266	0.0566708	9	107	response to temperature stimulus
GO:0000494	0.0567625	1	1	box C/D snoRNA 3'-end processing
GO:0033967	0.0567625	1	1	box C/D snoRNA metabolic process
GO:0034963	0.0567625	1	1	box C/D snoRNA processing
GO:1990258	0.0567625	1	1	histone glutamine methylation
GO:0006949	0.0571448	4	34	syncytium formation
GO:0042987	0.0572342	4	34	amyloid precursor protein catabolic process
GO:0070862	0.0576885	2	9	negative regulation of protein exit from endoplasmic reticulum
GO:1902895	0.05779	3	22	positive regulation of pri-miRNA transcription by RNA polymerase II
GO:0008015	0.0580707	17	257	blood circulation
GO:0150070	0.0584451	1	1	regulation of arginase activity
GO:0150072	0.0584451	1	1	positive regulation of arginase activity
GO:0150073	0.0584451	1	1	regulation of protein-glutamine gamma-glutamyltransferase activity
GO:0150074	0.0584451	1	1	positive regulation of protein-glutamine gamma-glutamyltransferase activity
GO:0043403	0.0587054	3	19	skeletal muscle tissue regeneration
GO:0006658	0.0591388	2	9	phosphatidylserine metabolic process
GO:0006617	0.0592551	1	1	SRP-dependent cotranslational protein targeting to membrane, signal sequence recognition
GO:0019471	0.0594717	2	9	4-hydroxyproline metabolic process
GO:0055001	0.0596017	9	115	muscle cell development
GO:1903364	0.0596362	9	113	positive regulation of cellular protein catabolic process
GO:0042026	0.0597509	3	20	protein refolding
GO:0006914	0.0598062	20	314	autophagy
GO:0061919	0.0598062	20	314	process utilizing autophagic mechanism
GO:0006873	0.0598271	22	347	cellular ion homeostasis
GO:0043112	0.0601142	11	149	receptor metabolic process
GO:0032008	0.0606686	4	33	positive regulation of TOR signaling
GO:0043508	0.0607856	2	9	negative regulation of JUN kinase activity
GO:0035584	0.061396	2	10	calcium-mediated signaling using intracellular calcium source
GO:0007623	0.0620408	10	136	circadian rhythm
GO:0022011	0.0624231	3	22	myelination in peripheral nervous system
GO:0032292	0.0624231	3	22	peripheral nervous system axon ensheathment
GO:0060688	0.0626105	4	35	regulation of morphogenesis of a branching structure
GO:0071803	0.0628476	2	10	positive regulation of podosome assembly
GO:0046131	0.062964	3	18	pyrimidine ribonucleoside metabolic process
GO:0090257	0.0631962	11	151	regulation of muscle system process
GO:0002181	0.0632951	7	69	cytoplasmic translation
GO:0051048	0.0644346	12	162	negative regulation of secretion
GO:0046929	0.0646898	2	10	negative regulation of neurotransmitter secretion
GO:0048755	0.0647548	2	10	branching morphogenesis of a nerve
GO:1902108	0.0649834	4	32	regulation of mitochondrial membrane permeability involved in apoptotic process
GO:0080134	0.0658808	47	846	regulation of response to stress
GO:0061003	0.0661306	3	23	positive regulation of dendritic spine morphogenesis
GO:1902080	0.0662134	1	1	regulation of calcium ion import into sarcoplasmic reticulum
GO:1902081	0.0662134	1	1	negative regulation of calcium ion import into sarcoplasmic reticulum
GO:0006816	0.0667087	15	223	calcium ion transport
GO:0048312	0.0667866	2	11	intracellular distribution of mitochondria
GO:0051956	0.0677144	2	10	negative regulation of amino acid transport
GO:0042311	0.0677727	3	21	vasodilation
GO:0044088	0.0681345	4	35	regulation of vacuole organization
GO:0043500	0.0684692	7	85	muscle adaptation
GO:0006940	0.0686447	4	35	regulation of smooth muscle contraction
GO:0003012	0.0690611	15	229	muscle system process
GO:0032957	0.0690821	2	11	inositol trisphosphate metabolic process
GO:0071426	0.0693073	6	63	ribonucleoprotein complex export from nucleus
GO:0090278	0.0697019	5	49	negative regulation of peptide hormone secretion
GO:0044003	0.0697431	3	22	modification by symbiont of host morphology or physiology
GO:0006732	0.0700077	17	243	coenzyme metabolic process
GO:0051051	0.0701863	22	351	negative regulation of transport
GO:1900543	0.0703519	3	21	negative regulation of purine nucleotide metabolic process
GO:1903579	0.0703519	3	21	negative regulation of ATP metabolic process
GO:0060996	0.0703619	8	105	dendritic spine development
GO:0003015	0.0704513	10	135	heart process
GO:0015798	0.0706338	1	2	myo-inositol transport
GO:1904263	0.070843	2	10	positive regulation of TORC1 signaling
GO:0010754	0.0708761	1	2	negative regulation of cGMP-mediated signaling
GO:1903233	0.071219	1	2	regulation of calcium ion-dependent exocytosis of neurotransmitter
GO:0046883	0.0712668	14	203	regulation of hormone secretion
GO:0099551	0.0716195	1	2	trans-synaptic signaling by neuropeptide, modulating synaptic transmission
GO:0009154	0.0716486	3	20	purine ribonucleotide catabolic process
GO:0009261	0.0716486	3	20	ribonucleotide catabolic process
GO:1903531	0.0720051	11	147	negative regulation of secretion by cell
GO:0032625	0.0720737	1	2	interleukin-21 production
GO:0072619	0.0720737	1	2	interleukin-21 secretion
GO:1901800	0.0722169	7	83	positive regulation of proteasomal protein catabolic process
GO:0009450	0.0724997	1	2	gamma-aminobutyric acid catabolic process
GO:0099082	0.0726411	1	2	retrograde trans-synaptic signaling by neuropeptide
GO:0003013	0.0727028	17	265	circulatory system process
GO:1901657	0.0728311	8	91	glycosyl compound metabolic process
GO:0061582	0.0729499	1	2	intestinal epithelial cell migration
GO:0001827	0.0729648	1	2	inner cell mass cell fate commitment
GO:0001828	0.0729648	1	2	inner cell mass cellular morphogenesis
GO:1904211	0.073042	1	2	membrane protein proteolysis involved in retrograde protein transport, ER to cytosol
GO:0071166	0.0732136	6	64	ribonucleoprotein complex localization
GO:0014053	0.0735542	1	2	negative regulation of gamma-aminobutyric acid secretion
GO:0021650	0.0737153	1	2	vestibulocochlear nerve formation
GO:0046434	0.0737986	11	145	organophosphate catabolic process
GO:2000322	0.0738812	2	11	regulation of glucocorticoid receptor signaling pathway
GO:0032899	0.0739453	1	2	regulation of neurotrophin production
GO:0030210	0.0739916	1	2	heparin biosynthetic process
GO:1900126	0.0740746	1	2	negative regulation of hyaluronan biosynthetic process
GO:0035437	0.074316	2	10	maintenance of protein localization in endoplasmic reticulum
GO:0051668	0.0745639	10	141	localization within membrane
GO:0044403	0.0748113	17	254	symbiont process
GO:0051414	0.0749938	1	2	response to cortisol
GO:0071383	0.0750216	9	121	cellular response to steroid hormone stimulus
GO:0002835	0.0754856	1	2	negative regulation of response to tumor cell
GO:0002838	0.0754856	1	2	negative regulation of immune response to tumor cell
GO:0035898	0.0755977	1	2	parathyroid hormone secretion
GO:2000828	0.0755977	1	2	regulation of parathyroid hormone secretion
GO:0009755	0.0757565	9	122	hormone-mediated signaling pathway
GO:0006812	0.0757827	36	635	cation transport
GO:0042451	0.0760644	3	19	purine nucleoside biosynthetic process
GO:0046129	0.0760644	3	19	purine ribonucleoside biosynthetic process
GO:0015985	0.0762356	3	17	energy coupled proton transport, down electrochemical gradient
GO:0015986	0.0762356	3	17	ATP synthesis coupled proton transport
GO:0009257	0.0764076	1	2	10-formyltetrahydrofolate biosynthetic process
GO:0035026	0.0768088	1	2	leading edge cell differentiation
GO:0045976	0.0769547	1	2	negative regulation of mitotic cell cycle, embryonic
GO:0009449	0.076978	1	2	gamma-aminobutyric acid biosynthetic process
GO:0021691	0.07727	1	2	cerebellar Purkinje cell layer maturation
GO:0048211	0.0774365	1	2	Golgi vesicle docking
GO:0016236	0.0774772	12	173	macroautophagy
GO:0098935	0.0777875	2	11	dendritic transport
GO:0007620	0.0778851	2	11	copulation
GO:0006082	0.0779078	37	631	organic acid metabolic process
GO:0006895	0.0779769	2	11	Golgi to endosome transport
GO:0071881	0.0781365	1	2	adenylate cyclase-inhibiting adrenergic receptor signaling pathway
GO:0072595	0.0783796	4	35	maintenance of protein localization in organelle
GO:0097749	0.0784273	1	2	membrane tubulation
GO:0072369	0.0785341	1	2	regulation of lipid transport by positive regulation of transcription from RNA polymerase II promoter
GO:0075522	0.0786964	2	10	IRES-dependent viral translational initiation
GO:0045955	0.0787372	2	10	negative regulation of calcium ion-dependent exocytosis
GO:1903433	0.0789234	1	2	regulation of constitutive secretory pathway
GO:0044565	0.0790356	1	2	dendritic cell proliferation
GO:0052548	0.079177	14	200	regulation of endopeptidase activity
GO:0007339	0.0792459	3	22	binding of sperm to zona pellucida
GO:0035036	0.0792459	3	22	sperm-egg recognition
GO:0051187	0.0795198	4	33	cofactor catabolic process
GO:0070534	0.0795475	4	38	protein K63-linked ubiquitination
GO:0003300	0.0797739	6	72	cardiac muscle hypertrophy
GO:0002347	0.0798094	2	11	response to tumor cell
GO:1990403	0.0800129	2	11	embryonic brain development
GO:1903279	0.0800695	1	2	regulation of calcium:sodium antiporter activity
GO:1903281	0.0800695	1	2	positive regulation of calcium:sodium antiporter activity
GO:1904170	0.0802931	1	2	regulation of bleb assembly
GO:0006105	0.0804596	2	10	succinate metabolic process
GO:0090164	0.0807445	1	2	asymmetric Golgi ribbon formation
GO:1904851	0.0808713	2	10	positive regulation of establishment of protein localization to telomere
GO:1902722	0.0809396	1	2	positive regulation of prolactin secretion
GO:1902991	0.0814767	3	24	regulation of amyloid precursor protein catabolic process
GO:1900407	0.0815261	6	67	regulation of cellular response to oxidative stress
GO:0045980	0.0815436	3	22	negative regulation of nucleotide metabolic process
GO:0006734	0.0815668	3	22	NADH metabolic process
GO:0043280	0.0816232	7	81	positive regulation of cysteine-type endopeptidase activity involved in apoptotic process
GO:0031623	0.081652	7	87	receptor internalization
GO:0010832	0.0817943	2	11	negative regulation of myotube differentiation
GO:1901073	0.0818253	1	2	glucosamine-containing compound biosynthetic process
GO:2000698	0.0819712	1	2	positive regulation of epithelial cell differentiation involved in kidney development
GO:2000768	0.0819712	1	2	positive regulation of nephron tubule epithelial cell differentiation
GO:1902410	0.082006	3	22	mitotic cytokinetic process
GO:0006241	0.0823627	2	9	CTP biosynthetic process
GO:0046036	0.0823627	2	9	CTP metabolic process
GO:0033277	0.0824112	1	2	abortive mitotic cell cycle
GO:1903892	0.08247	1	2	negative regulation of ATF6-mediated unfolded protein response
GO:0019080	0.0829582	5	51	viral gene expression
GO:0045590	0.0830762	1	2	negative regulation of regulatory T cell differentiation
GO:0019722	0.0831209	9	121	calcium-mediated signaling
GO:0006446	0.083274	5	52	regulation of translational initiation
GO:1900923	0.0833071	1	2	regulation of glycine import across plasma membrane
GO:1900924	0.0833071	1	2	negative regulation of glycine import across plasma membrane
GO:1903804	0.0833071	1	2	glycine import across plasma membrane
GO:0051656	0.0833306	22	372	establishment of organelle localization
GO:0097498	0.0833665	1	2	endothelial tube lumen extension
GO:0014897	0.0834501	6	73	striated muscle hypertrophy
GO:0007039	0.0834527	2	11	protein catabolic process in the vacuole
GO:0098501	0.0834625	1	2	polynucleotide dephosphorylation
GO:0014074	0.0837923	6	70	response to purine-containing compound
GO:0010506	0.083793	13	195	regulation of autophagy
GO:0060701	0.0838601	1	2	negative regulation of ribonuclease activity
GO:0060702	0.0838601	1	2	negative regulation of endoribonuclease activity
GO:0043366	0.0838853	1	2	beta selection
GO:0006063	0.083985	1	2	uronic acid metabolic process
GO:0019585	0.083985	1	2	glucuronate metabolic process
GO:1905663	0.0840113	1	2	positive regulation of telomerase RNA reverse transcriptase activity
GO:1990428	0.0840504	1	2	miRNA transport
GO:0014044	0.0842809	3	25	Schwann cell development
GO:2000144	0.0847215	3	24	positive regulation of DNA-templated transcription, initiation
GO:0002678	0.0847482	1	2	positive regulation of chronic inflammatory response
GO:0006490	0.0847903	2	11	oligosaccharide-lipid intermediate biosynthetic process
GO:1902423	0.084873	1	2	regulation of attachment of mitotic spindle microtubules to kinetochore
GO:1902425	0.084873	1	2	positive regulation of attachment of mitotic spindle microtubules to kinetochore
GO:0060005	0.0851313	1	2	vestibular reflex
GO:0072507	0.0853224	17	268	divalent inorganic cation homeostasis
GO:0090386	0.0854214	1	2	phagosome maturation involved in apoptotic cell clearance
GO:0090387	0.0854214	1	2	phagolysosome assembly involved in apoptotic cell clearance
GO:0042445	0.085528	8	103	hormone metabolic process
GO:0014070	0.0857854	25	430	response to organic cyclic compound
GO:0070294	0.0858161	1	2	renal sodium ion absorption
GO:0097278	0.0858854	1	2	complement-dependent cytotoxicity
GO:0009166	0.0859647	8	96	nucleotide catabolic process
GO:0051957	0.0859739	2	12	positive regulation of amino acid transport
GO:0048512	0.0860939	3	25	circadian behavior
GO:0006875	0.0861325	19	304	cellular metal ion homeostasis
GO:2000845	0.086174	1	2	positive regulation of testosterone secretion
GO:0071894	0.0862277	1	2	histone H2B conserved C-terminal lysine ubiquitination
GO:0006517	0.0865406	2	12	protein deglycosylation
GO:0051984	0.0866872	3	25	positive regulation of chromosome segregation
GO:0072363	0.0868764	1	2	regulation of glycolytic process by positive regulation of transcription from RNA polymerase II promoter
GO:0043502	0.0869679	6	73	regulation of muscle adaptation
GO:0006979	0.0869925	20	316	response to oxidative stress
GO:0006526	0.0870986	1	2	arginine biosynthetic process
GO:0016973	0.0872406	2	11	poly(A)+ mRNA export from nucleus
GO:0051345	0.0875021	22	365	positive regulation of hydrolase activity
GO:2000674	0.0875873	2	11	regulation of type B pancreatic cell apoptotic process
GO:0006892	0.0876631	7	87	post-Golgi vesicle-mediated transport
GO:1900533	0.0880288	1	2	palmitic acid metabolic process
GO:1900535	0.0880288	1	2	palmitic acid biosynthetic process
GO:0072503	0.0884255	16	250	cellular divalent inorganic cation homeostasis
GO:1902822	0.0884771	1	2	regulation of late endosome to lysosome transport
GO:1901303	0.0885417	1	2	negative regulation of cargo loading into COPII-coated vesicle
GO:0090128	0.0886143	2	12	regulation of synapse maturation
GO:0036509	0.0886926	1	2	trimming of terminal mannose on B branch
GO:1901003	0.0887297	1	2	negative regulation of fermentation
GO:1902689	0.0887297	1	2	negative regulation of NAD metabolic process
GO:1904024	0.0887297	1	2	negative regulation of glucose catabolic process to lactate via pyruvate
GO:0060048	0.088791	6	73	cardiac muscle contraction
GO:0031503	0.0891368	14	214	protein-containing complex localization
GO:0009306	0.089222	23	385	protein secretion
GO:0090283	0.0894146	1	2	regulation of protein glycosylation in Golgi
GO:1905476	0.0894249	3	25	negative regulation of protein localization to membrane
GO:0055108	0.0894438	1	2	Golgi to transport vesicle transport
GO:0007193	0.0894445	3	25	adenylate cyclase-inhibiting G protein-coupled receptor signaling pathway
GO:0019320	0.0896363	3	22	hexose catabolic process
GO:0045927	0.0898543	13	202	positive regulation of growth
GO:0060671	0.0900755	1	2	epithelial cell differentiation involved in embryonic placenta development
GO:0060672	0.0900755	1	2	epithelial cell morphogenesis involved in placental branching
GO:1901740	0.0900765	1	2	negative regulation of myoblast fusion
GO:0034244	0.0901856	2	11	negative regulation of transcription elongation from RNA polymerase II promoter
GO:0034418	0.0902644	1	2	urate biosynthetic process
GO:0002437	0.0907016	3	22	inflammatory response to antigenic stimulus
GO:0060051	0.0908243	1	2	negative regulation of protein glycosylation
GO:0000105	0.091306	1	2	histidine biosynthetic process
GO:0009073	0.091306	1	2	aromatic amino acid family biosynthetic process
GO:0031247	0.0914745	1	2	actin rod assembly
GO:0055080	0.0914932	24	405	cation homeostasis
GO:0051955	0.0915128	3	25	regulation of amino acid transport
GO:0010763	0.091769	2	13	positive regulation of fibroblast migration
GO:0010520	0.09198	1	2	regulation of reciprocal meiotic recombination
GO:0010845	0.09198	1	2	positive regulation of reciprocal meiotic recombination
GO:0010611	0.0921056	5	57	regulation of cardiac muscle hypertrophy
GO:0010998	0.0923206	2	12	regulation of translational initiation by eIF2 alpha phosphorylation
GO:0023061	0.0926791	21	354	signal release
GO:1902165	0.0934801	2	11	regulation of intrinsic apoptotic signaling pathway in response to DNA damage by p53 class mediator
GO:0015866	0.0936954	1	2	ADP transport
GO:0007188	0.0937046	7	89	adenylate cyclase-modulating G protein-coupled receptor signaling pathway
GO:0033523	0.0940078	2	12	histone H2B ubiquitination
GO:0006427	0.0942269	1	2	histidyl-tRNA aminoacylation
GO:1904035	0.0943945	5	55	regulation of epithelial cell apoptotic process
GO:0007622	0.0946064	3	26	rhythmic behavior
GO:0014896	0.0948487	6	75	muscle hypertrophy
GO:1905719	0.0949075	1	2	protein localization to perinuclear region of cytoplasm
GO:0031038	0.094979	1	2	myosin II filament organization
GO:0043519	0.094979	1	2	regulation of myosin II filament organization
GO:0046041	0.0953971	1	2	ITP metabolic process
GO:1901021	0.0956304	3	25	positive regulation of calcium ion transmembrane transporter activity
GO:0070203	0.0957023	2	11	regulation of establishment of protein localization to telomere
GO:0009611	0.0957929	18	293	response to wounding
GO:0033128	0.0958766	1	2	negative regulation of histone phosphorylation
GO:0045986	0.0959341	2	12	negative regulation of smooth muscle contraction
GO:0033140	0.0961098	1	2	negative regulation of peptidyl-serine phosphorylation of STAT protein
GO:0042592	0.0962467	63	1215	homeostatic process
GO:1990440	0.0962823	2	11	positive regulation of transcription from RNA polymerase II promoter in response to endoplasmic reticulum stress
GO:2000116	0.0965419	11	154	regulation of cysteine-type endopeptidase activity
GO:0045672	0.097019	2	13	positive regulation of osteoclast differentiation
GO:0090403	0.0971221	1	2	oxidative stress-induced premature senescence
GO:0051315	0.0972296	2	12	attachment of mitotic spindle microtubules to kinetochore
GO:0060123	0.0973945	2	12	regulation of growth hormone secretion
GO:1904293	0.0975701	2	12	negative regulation of ERAD pathway
GO:1904692	0.0979315	1	2	positive regulation of type B pancreatic cell proliferation
GO:0099590	0.0981449	3	27	neurotransmitter receptor internalization
GO:0043436	0.0982313	36	625	oxoacid metabolic process
GO:0036090	0.0982962	1	2	cleavage furrow ingression
GO:0030449	0.0983461	2	11	regulation of complement activation
GO:2000257	0.0983461	2	11	regulation of protein activation cascade
GO:0097089	0.0984018	1	2	methyl-branched fatty acid metabolic process
GO:0070584	0.0984829	3	23	mitochondrion morphogenesis
GO:0010813	0.0985579	1	2	neuropeptide catabolic process
GO:1905258	0.0987614	1	2	regulation of nitrosative stress-induced intrinsic apoptotic signaling pathway
GO:1905259	0.0987614	1	2	negative regulation of nitrosative stress-induced intrinsic apoptotic signaling pathway
GO:0061763	0.0989545	1	2	multivesicular body-lysosome fusion
GO:0006213	0.0990208	3	22	pyrimidine nucleoside metabolic process
GO:1904109	0.0992421	1	2	positive regulation of cholesterol import
GO:2000911	0.0992421	1	2	positive regulation of sterol import
GO:0016267	0.0995029	1	2	O-glycan processing, core 1
GO:0002790	0.0996594	24	409	peptide secretion
GO:0046686	0.0997153	3	25	response to cadmium ion
GO:0045716	0.0999475	1	2	positive regulation of low-density lipoprotein particle receptor biosynthetic process
GO:0006195	0.100425	3	23	purine nucleotide catabolic process
GO:2000243	0.100602	4	41	positive regulation of reproductive process
GO:0043415	0.100606	1	2	positive regulation of skeletal muscle tissue regeneration
GO:0043416	0.100606	1	2	regulation of skeletal muscle tissue regeneration
GO:0030812	0.100646	2	12	negative regulation of nucleotide catabolic process
GO:0051198	0.100646	2	12	negative regulation of coenzyme metabolic process
GO:0045212	0.100772	1	2	neurotransmitter receptor biosynthetic process
GO:0006183	0.100946	2	10	GTP biosynthetic process
GO:0061623	0.101098	1	2	glycolytic process from galactose
GO:0044419	0.101362	17	264	interspecies interaction between organisms
GO:0042371	0.101936	1	2	vitamin K biosynthetic process
GO:0002792	0.101978	8	104	negative regulation of peptide secretion
GO:0099044	0.10233	1	2	vesicle tethering to endoplasmic reticulum
GO:0032785	0.102521	2	12	negative regulation of DNA-templated transcription, elongation
GO:0014743	0.102555	5	59	regulation of muscle hypertrophy
GO:0008356	0.102628	2	14	asymmetric cell division
GO:0010939	0.103768	3	24	regulation of necrotic cell death
GO:0042351	0.103782	1	2	'de novo' GDP-L-fucose biosynthetic process
GO:0043501	0.104011	2	14	skeletal muscle adaptation
GO:0009894	0.104025	36	657	regulation of catabolic process
GO:0051186	0.104191	23	361	cofactor metabolic process
GO:1903943	0.104223	1	3	regulation of hepatocyte apoptotic process
GO:1903944	0.104223	1	3	negative regulation of hepatocyte apoptotic process
GO:0035994	0.10425	2	13	response to muscle stretch
GO:0090063	0.10454	1	3	positive regulation of microtubule nucleation
GO:0051592	0.10463	7	94	response to calcium ion
GO:0033278	0.105097	1	3	cell proliferation in midbrain
GO:0021545	0.105116	3	27	cranial nerve development
GO:0034238	0.105265	1	3	macrophage fusion
GO:0033146	0.105305	3	27	regulation of intracellular estrogen receptor signaling pathway
GO:0043558	0.105451	2	13	regulation of translational initiation in response to stress
GO:0001915	0.105672	1	3	negative regulation of T cell mediated cytotoxicity
GO:0009112	0.105821	3	25	nucleobase metabolic process
GO:0098771	0.105875	24	412	inorganic ion homeostasis
GO:0006936	0.106231	10	147	muscle contraction
GO:0009153	0.106234	1	2	purine deoxyribonucleotide biosynthetic process
GO:0072334	0.10649	1	2	UDP-galactose transmembrane transport
GO:0006575	0.106697	9	118	cellular modified amino acid metabolic process
GO:1902902	0.106728	2	12	negative regulation of autophagosome assembly
GO:1905077	0.106742	1	3	negative regulation of interleukin-17 secretion
GO:0019240	0.106783	1	3	citrulline biosynthetic process
GO:1990502	0.106857	1	3	dense core granule maturation
GO:0033602	0.10702	1	3	negative regulation of dopamine secretion
GO:0097320	0.107292	2	14	plasma membrane tubulation
GO:0032058	0.10741	1	3	positive regulation of translational initiation in response to stress
GO:0051645	0.107418	2	13	Golgi localization
GO:2001023	0.107548	6	73	regulation of response to drug
GO:0003323	0.107699	2	13	type B pancreatic cell development
GO:0014052	0.107884	1	3	regulation of gamma-aminobutyric acid secretion
GO:0090307	0.107902	5	57	mitotic spindle assembly
GO:0034389	0.108419	2	13	lipid droplet organization
GO:2000058	0.109085	9	127	regulation of ubiquitin-dependent protein catabolic process
GO:0070202	0.109171	2	12	regulation of establishment of protein localization to chromosome
GO:1904019	0.109214	6	75	epithelial cell apoptotic process
GO:0098974	0.109218	2	14	postsynaptic actin cytoskeleton organization
GO:0099188	0.109218	2	14	postsynaptic cytoskeleton organization
GO:0006007	0.109343	2	12	glucose catabolic process
GO:0070979	0.109776	3	25	protein K11-linked ubiquitination
GO:1904465	0.109841	1	2	negative regulation of matrix metallopeptidase secretion
GO:0008295	0.110072	1	2	spermidine biosynthetic process
GO:0009987	0.110305	433	9316	cellular process
GO:0021648	0.110505	1	3	vestibulocochlear nerve morphogenesis
GO:0072540	0.110593	1	3	T-helper 17 cell lineage commitment
GO:0007568	0.111373	10	146	aging
GO:1990410	0.111485	1	2	adrenomedullin receptor signaling pathway
GO:0062033	0.111546	2	14	positive regulation of mitotic sister chromatid segregation
GO:0009225	0.112115	3	25	nucleotide-sugar metabolic process
GO:0045054	0.112195	1	3	constitutive secretory pathway
GO:0000041	0.112908	5	60	transition metal ion transport
GO:0015917	0.112918	1	3	aminophospholipid transport
GO:0007005	0.113218	24	380	mitochondrion organization
GO:0021987	0.113311	6	80	cerebral cortex development
GO:0045540	0.113325	2	13	regulation of cholesterol biosynthetic process
GO:0106118	0.113325	2	13	regulation of sterol biosynthetic process
GO:0007187	0.113383	7	93	G protein-coupled receptor signaling pathway, coupled to cyclic nucleotide second messenger
GO:0035621	0.113749	1	3	ER to Golgi ceramide transport
GO:0097050	0.113816	2	13	type B pancreatic cell apoptotic process
GO:0090183	0.113965	3	28	regulation of kidney development
GO:0035590	0.114343	1	3	purinergic nucleotide receptor signaling pathway
GO:0042078	0.114591	1	3	germ-line stem cell division
GO:0048133	0.114591	1	3	male germ-line stem cell asymmetric division
GO:0098728	0.114591	1	3	germline stem cell asymmetric division
GO:0048639	0.114611	9	136	positive regulation of developmental growth
GO:2000277	0.114724	1	2	positive regulation of oxidative phosphorylation uncoupler activity
GO:1902532	0.114928	23	401	negative regulation of intracellular signal transduction
GO:0051154	0.114937	3	28	negative regulation of striated muscle cell differentiation
GO:0003373	0.115147	1	3	dynamin family protein polymerization involved in membrane fission
GO:0003374	0.115147	1	3	dynamin family protein polymerization involved in mitochondrial fission
GO:0006221	0.115153	3	24	pyrimidine nucleotide biosynthetic process
GO:0010225	0.115576	2	13	response to UV-C
GO:0071875	0.115876	2	14	adrenergic receptor signaling pathway
GO:0045933	0.115917	3	27	positive regulation of muscle contraction
GO:0071801	0.116449	2	14	regulation of podosome assembly
GO:0006409	0.11655	1	3	tRNA export from nucleus
GO:0071431	0.11655	1	3	tRNA-containing ribonucleoprotein complex export from nucleus
GO:0006851	0.116564	2	13	mitochondrial calcium ion transmembrane transport
GO:0042921	0.116729	2	14	glucocorticoid receptor signaling pathway
GO:1903311	0.11685	13	205	regulation of mRNA metabolic process
GO:0006405	0.116863	6	73	RNA export from nucleus
GO:0010976	0.116924	16	276	positive regulation of neuron projection development
GO:0014732	0.11719	1	3	skeletal muscle atrophy
GO:0060546	0.117308	2	13	negative regulation of necroptotic process
GO:0006182	0.117353	1	3	cGMP biosynthetic process
GO:0033500	0.117365	12	184	carbohydrate homeostasis
GO:0042593	0.117365	12	184	glucose homeostasis
GO:1902882	0.118275	6	74	regulation of response to oxidative stress
GO:0051453	0.118426	4	43	regulation of intracellular pH
GO:0060501	0.119102	1	3	positive regulation of epithelial cell proliferation involved in lung morphogenesis
GO:0072126	0.119258	1	3	positive regulation of glomerular mesangial cell proliferation
GO:0071711	0.119724	2	14	basement membrane organization
GO:0031668	0.119771	11	168	cellular response to extracellular stimulus
GO:1903899	0.119878	1	3	positive regulation of PERK-mediated unfolded protein response
GO:0021796	0.120036	1	3	cerebral cortex regionalization
GO:0021978	0.120036	1	3	telencephalon regionalization
GO:1904816	0.120172	2	13	positive regulation of protein localization to chromosome, telomeric region
GO:0006364	0.120401	12	166	rRNA processing
GO:0048638	0.120665	15	257	regulation of developmental growth
GO:0032930	0.120684	2	12	positive regulation of superoxide anion generation
GO:0051591	0.120727	4	44	response to cAMP
GO:0048308	0.1209	2	14	organelle inheritance
GO:0048313	0.1209	2	14	Golgi inheritance
GO:0070613	0.121211	5	57	regulation of protein processing
GO:2000832	0.121325	1	3	negative regulation of steroid hormone secretion
GO:2000847	0.121325	1	3	negative regulation of corticosteroid hormone secretion
GO:2000850	0.121325	1	3	negative regulation of glucocorticoid secretion
GO:0052547	0.121486	15	231	regulation of peptidase activity
GO:1904380	0.121613	1	3	endoplasmic reticulum mannose trimming
GO:0002066	0.121646	4	45	columnar/cuboidal epithelial cell development
GO:0016094	0.121648	1	3	polyprenol biosynthetic process
GO:0051101	0.121675	7	93	regulation of DNA binding
GO:0031134	0.121933	1	3	sister chromatid biorientation
GO:0030004	0.121949	5	60	cellular monovalent inorganic cation homeostasis
GO:0006925	0.12204	2	14	inflammatory cell apoptotic process
GO:0039019	0.122059	1	3	pronephric nephron development
GO:1902932	0.122428	2	14	positive regulation of alcohol biosynthetic process
GO:1901301	0.122513	1	3	regulation of cargo loading into COPII-coated vesicle
GO:0030252	0.122525	2	14	growth hormone secretion
GO:0060406	0.122674	1	3	positive regulation of penile erection
GO:0009597	0.122871	1	3	detection of virus
GO:0001780	0.122904	2	14	neutrophil homeostasis
GO:0006489	0.122962	1	3	dolichyl diphosphate biosynthetic process
GO:0046465	0.122962	1	3	dolichyl diphosphate metabolic process
GO:0001306	0.123122	1	3	age-dependent response to oxidative stress
GO:0007571	0.123122	1	3	age-dependent general metabolic decline
GO:1904352	0.123149	1	3	positive regulation of protein catabolic process in the vacuole
GO:1903427	0.12331	3	27	negative regulation of reactive oxygen species biosynthetic process
GO:0045617	0.12332	1	3	negative regulation of keratinocyte differentiation
GO:0038027	0.123387	1	3	apolipoprotein A-I-mediated signaling pathway
GO:1990926	0.123911	1	3	short-term synaptic potentiation
GO:0035553	0.123968	1	3	oxidative single-stranded RNA demethylation
GO:0048545	0.124024	10	152	response to steroid hormone
GO:0009185	0.124136	6	73	ribonucleoside diphosphate metabolic process
GO:0072361	0.124251	1	3	regulation of glycolytic process by regulation of transcription from RNA polymerase II promoter
GO:0098679	0.124251	1	3	regulation of carbohydrate catabolic process by regulation of transcription from RNA polymerase II promoter
GO:0017001	0.124277	3	24	antibiotic catabolic process
GO:0048524	0.12477	6	73	positive regulation of viral process
GO:1901165	0.124861	1	3	positive regulation of trophoblast cell migration
GO:0010636	0.12489	1	3	positive regulation of mitochondrial fusion
GO:0060762	0.124925	1	3	regulation of branching involved in mammary gland duct morphogenesis
GO:0022605	0.125085	1	3	mammalian oogenesis stage
GO:0015867	0.12514	1	3	ATP transport
GO:1903358	0.125189	2	15	regulation of Golgi organization
GO:0021699	0.125192	1	3	cerebellar cortex maturation
GO:0043923	0.125368	2	14	positive regulation by host of viral transcription
GO:0016344	0.125427	1	3	meiotic chromosome movement towards spindle pole
GO:2000060	0.12544	6	78	positive regulation of ubiquitin-dependent protein catabolic process
GO:1905661	0.125631	1	3	regulation of telomerase RNA reverse transcriptase activity
GO:0044827	0.126006	2	14	modulation by host of viral genome replication
GO:0031570	0.126089	7	98	DNA integrity checkpoint
GO:0060341	0.126114	38	722	regulation of cellular localization
GO:0036493	0.126135	1	3	positive regulation of translation in response to endoplasmic reticulum stress
GO:0046329	0.126146	3	29	negative regulation of JNK cascade
GO:0034641	0.126342	198	4067	cellular nitrogen compound metabolic process
GO:0006790	0.126379	13	192	sulfur compound metabolic process
GO:0010911	0.126388	1	3	regulation of isomerase activity
GO:0010912	0.126388	1	3	positive regulation of isomerase activity
GO:2000371	0.126388	1	3	regulation of DNA topoisomerase (ATP-hydrolyzing) activity
GO:2000373	0.126388	1	3	positive regulation of DNA topoisomerase (ATP-hydrolyzing) activity
GO:1901654	0.126431	6	79	response to ketone
GO:0032962	0.126498	1	3	positive regulation of inositol trisphosphate biosynthetic process
GO:2000383	0.126743	1	3	regulation of ectoderm development
GO:2000384	0.126743	1	3	negative regulation of ectoderm development
GO:1904217	0.127129	1	3	regulation of CDP-diacylglycerol-serine O-phosphatidyltransferase activity
GO:1904219	0.127129	1	3	positive regulation of CDP-diacylglycerol-serine O-phosphatidyltransferase activity
GO:1904220	0.127129	1	3	regulation of serine C-palmitoyltransferase activity
GO:1904222	0.127129	1	3	positive regulation of serine C-palmitoyltransferase activity
GO:1903317	0.127438	5	58	regulation of protein maturation
GO:0044068	0.127761	2	14	modulation by symbiont of host cellular process
GO:1902930	0.128225	3	29	regulation of alcohol biosynthetic process
GO:0006096	0.128258	5	58	glycolytic process
GO:0006757	0.128258	5	58	ATP generation from ADP
GO:0034314	0.128382	3	27	Arp2/3 complex-mediated actin nucleation
GO:1902893	0.128432	3	31	regulation of pri-miRNA transcription by RNA polymerase II
GO:0050821	0.128481	10	147	protein stabilization
GO:0002762	0.128524	3	29	negative regulation of myeloid leukocyte differentiation
GO:0035936	0.128729	1	3	testosterone secretion
GO:2000843	0.128729	1	3	regulation of testosterone secretion
GO:0048511	0.128891	11	177	rhythmic process
GO:0055085	0.128912	41	772	transmembrane transport
GO:0031958	0.128953	2	15	corticosteroid receptor signaling pathway
GO:0021979	0.129019	1	3	hypothalamus cell differentiation
GO:1901136	0.129492	7	89	carbohydrate derivative catabolic process
GO:0055074	0.129873	15	245	calcium ion homeostasis
GO:0070296	0.129928	2	14	sarcoplasmic reticulum calcium ion transport
GO:0150079	0.130028	1	3	negative regulation of neuroinflammatory response
GO:0032891	0.130075	2	15	negative regulation of organic acid transport
GO:0045056	0.130237	2	15	transcytosis
GO:1903335	0.130303	1	3	regulation of vacuolar transport
GO:0060282	0.130525	1	3	positive regulation of oocyte development
GO:1905881	0.130525	1	3	positive regulation of oogenesis
GO:0045862	0.130695	15	242	positive regulation of proteolysis
GO:0031669	0.130784	10	153	cellular response to nutrient levels
GO:0046069	0.13093	1	3	cGMP catabolic process
GO:0031081	0.131028	1	3	nuclear pore distribution
GO:0051664	0.131028	1	3	nuclear pore localization
GO:0070487	0.131318	1	3	monocyte aggregation
GO:1902106	0.131428	5	61	negative regulation of leukocyte differentiation
GO:0022613	0.131855	23	373	ribonucleoprotein complex biogenesis
GO:0042594	0.131898	9	134	response to starvation
GO:1903209	0.132034	2	14	positive regulation of oxidative stress-induced cell death
GO:0009226	0.132155	2	13	nucleotide-sugar biosynthetic process
GO:2000010	0.132193	2	14	positive regulation of protein localization to cell surface
GO:0002093	0.13231	2	15	auditory receptor cell morphogenesis
GO:0001867	0.133065	1	3	complement activation, lectin pathway
GO:0072528	0.133615	3	26	pyrimidine-containing compound biosynthetic process
GO:0070266	0.133903	3	28	necroptotic process
GO:0006547	0.133907	1	3	histidine metabolic process
GO:0060699	0.13408	1	3	regulation of endoribonuclease activity
GO:0003096	0.134113	1	3	renal sodium ion transport
GO:0043465	0.134116	1	3	regulation of fermentation
GO:1902688	0.134116	1	3	regulation of NAD metabolic process
GO:1904023	0.134116	1	3	regulation of glucose catabolic process to lactate via pyruvate
GO:1904798	0.134173	1	3	positive regulation of core promoter binding
GO:0061179	0.134404	2	14	negative regulation of insulin secretion involved in cellular response to glucose stimulus
GO:0010994	0.134429	1	3	free ubiquitin chain polymerization
GO:0046683	0.134493	5	62	response to organophosphorus
GO:0019323	0.13498	1	3	pentose catabolic process
GO:0090204	0.135328	1	3	protein localization to nuclear pore
GO:0071496	0.135392	12	192	cellular response to external stimulus
GO:0042866	0.135546	5	59	pyruvate biosynthetic process
GO:0032379	0.1359	1	3	positive regulation of intracellular lipid transport
GO:0032382	0.1359	1	3	positive regulation of intracellular sterol transport
GO:0032385	0.1359	1	3	positive regulation of intracellular cholesterol transport
GO:0006733	0.13609	9	125	oxidoreduction coenzyme metabolic process
GO:0036515	0.136587	1	4	serotonergic neuron axon guidance
GO:0044272	0.136592	5	60	sulfur compound biosynthetic process
GO:0098909	0.136802	1	3	regulation of cardiac muscle cell action potential involved in regulation of contraction
GO:0014042	0.136867	1	4	positive regulation of neuron maturation
GO:1903371	0.137094	1	4	regulation of endoplasmic reticulum tubular network organization
GO:0042350	0.137115	1	3	GDP-L-fucose biosynthetic process
GO:0006637	0.137526	5	58	acyl-CoA metabolic process
GO:0035383	0.137526	5	58	thioester metabolic process
GO:2001056	0.13771	7	93	positive regulation of cysteine-type endopeptidase activity
GO:0001998	0.137976	1	3	angiotensin-mediated vasoconstriction involved in regulation of systemic arterial blood pressure
GO:0002034	0.137976	1	3	regulation of blood vessel diameter by renin-angiotensin
GO:0003072	0.137976	1	3	renal control of peripheral vascular resistance involved in regulation of systemic arterial blood pressure
GO:0055065	0.13803	21	366	metal ion homeostasis
GO:0060125	0.138152	1	4	negative regulation of growth hormone secretion
GO:0043388	0.138177	4	44	positive regulation of DNA binding
GO:0043400	0.138199	1	3	cortisol secretion
GO:0051462	0.138199	1	3	regulation of cortisol secretion
GO:0071577	0.138488	2	16	zinc ion transmembrane transport
GO:0070265	0.13856	4	43	necrotic cell death
GO:1905076	0.139017	1	4	regulation of interleukin-17 secretion
GO:0006406	0.139085	4	44	mRNA export from nucleus
GO:0071427	0.139085	4	44	mRNA-containing ribonucleoprotein complex export from nucleus
GO:0097284	0.139094	2	15	hepatocyte apoptotic process
GO:0036344	0.139119	2	15	platelet morphogenesis
GO:0006611	0.139437	8	112	protein export from nucleus
GO:0001841	0.139642	7	103	neural tube formation
GO:0099640	0.139674	2	16	axo-dendritic protein transport
GO:0007605	0.139816	6	84	sensory perception of sound
GO:2000142	0.140047	3	30	regulation of DNA-templated transcription, initiation
GO:0032898	0.140112	1	4	neurotrophin production
GO:0061622	0.140374	1	3	glycolytic process through glucose-1-phosphate
GO:0016072	0.140414	13	191	rRNA metabolic process
GO:0019081	0.140465	2	14	viral translation
GO:0014037	0.140813	3	31	Schwann cell differentiation
GO:0042246	0.140967	3	28	tissue regeneration
GO:0071962	0.141253	1	3	mitotic sister chromatid cohesion, centromeric
GO:0007258	0.141413	1	4	JUN phosphorylation
GO:0097212	0.141414	1	3	lysosomal membrane organization
GO:0009267	0.141492	8	118	cellular response to starvation
GO:0051028	0.14165	7	97	mRNA transport
GO:1903861	0.141774	2	17	positive regulation of dendrite extension
GO:0042737	0.142044	5	57	drug catabolic process
GO:0071786	0.142291	2	16	endoplasmic reticulum tubular network organization
GO:0001843	0.142526	6	85	neural tube closure
GO:0060606	0.142526	6	85	tube closure
GO:0046496	0.14305	8	110	nicotinamide nucleotide metabolic process
GO:0061084	0.143175	1	3	negative regulation of protein refolding
GO:0000002	0.143493	3	30	mitochondrial genome maintenance
GO:0006978	0.143549	2	14	DNA damage response, signal transduction by p53 class mediator resulting in transcription of p21 class mediator
GO:1900273	0.143984	2	16	positive regulation of long-term synaptic potentiation
GO:0050708	0.143996	18	308	regulation of protein secretion
GO:0002026	0.144136	2	16	regulation of the force of heart contraction
GO:0045907	0.144403	2	16	positive regulation of vasoconstriction
GO:1903527	0.144438	1	4	positive regulation of membrane tubulation
GO:2000508	0.144463	1	3	regulation of dendritic cell chemotaxis
GO:2000510	0.144463	1	3	positive regulation of dendritic cell chemotaxis
GO:0045666	0.144608	18	328	positive regulation of neuron differentiation
GO:1990264	0.144678	1	4	peptidyl-tyrosine dephosphorylation involved in inactivation of protein kinase activity
GO:1904464	0.14557	1	3	regulation of matrix metallopeptidase secretion
GO:1990773	0.14557	1	3	matrix metallopeptidase secretion
GO:0007601	0.146007	5	62	visual perception
GO:0006882	0.146245	2	16	cellular zinc ion homeostasis
GO:0055069	0.146245	2	16	zinc ion homeostasis
GO:1901894	0.146728	1	3	regulation of calcium-transporting ATPase activity
GO:1901896	0.146728	1	3	positive regulation of calcium-transporting ATPase activity
GO:0008217	0.146767	7	97	regulation of blood pressure
GO:0099149	0.146792	2	17	regulation of postsynaptic neurotransmitter receptor internalization
GO:0009988	0.147229	3	29	cell-cell recognition
GO:0010720	0.147435	24	451	positive regulation of cell development
GO:0006106	0.147443	1	3	fumarate metabolic process
GO:0062014	0.14767	5	61	negative regulation of small molecule metabolic process
GO:2000823	0.147727	1	3	regulation of androgen receptor activity
GO:2000825	0.147727	1	3	positive regulation of androgen receptor activity
GO:0046100	0.147772	1	3	hypoxanthine metabolic process
GO:0046101	0.147772	1	3	hypoxanthine biosynthetic process
GO:2000347	0.147843	1	4	positive regulation of hepatocyte proliferation
GO:0051258	0.147863	13	212	protein polymerization
GO:0043555	0.148097	2	16	regulation of translation in response to stress
GO:0045732	0.148228	11	174	positive regulation of protein catabolic process
GO:0030202	0.148435	1	4	heparin metabolic process
GO:0072717	0.14846	1	3	cellular response to actinomycin D
GO:0051031	0.148479	1	4	tRNA transport
GO:0042982	0.148607	4	47	amyloid precursor protein metabolic process
GO:0045116	0.148773	2	14	protein neddylation
GO:0006811	0.14886	46	891	ion transport
GO:0072367	0.14887	1	4	regulation of lipid transport by regulation of transcription from RNA polymerase II promoter
GO:0019362	0.148896	8	111	pyridine nucleotide metabolic process
GO:0044794	0.149126	2	15	positive regulation by host of viral process
GO:0032119	0.149187	1	4	sequestering of zinc ion
GO:0002068	0.149576	2	16	glandular epithelial cell development
GO:0097210	0.149589	1	3	response to gonadotropin-releasing hormone
GO:0097211	0.149589	1	3	cellular response to gonadotropin-releasing hormone
GO:2000377	0.149947	9	132	regulation of reactive oxygen species metabolic process
GO:0002791	0.150247	19	329	regulation of peptide secretion
GO:1900409	0.150338	2	15	positive regulation of cellular response to oxidative stress
GO:0019853	0.150484	1	3	L-ascorbic acid biosynthetic process
GO:0050709	0.150666	7	97	negative regulation of protein secretion
GO:0009108	0.150995	10	146	coenzyme biosynthetic process
GO:0090193	0.151057	1	4	positive regulation of glomerulus development
GO:0006941	0.151095	6	84	striated muscle contraction
GO:0030641	0.151598	4	47	regulation of cellular pH
GO:1901070	0.151984	2	13	guanosine-containing compound biosynthetic process
GO:0007168	0.152197	1	4	receptor guanylyl cyclase signaling pathway
GO:0070474	0.152218	1	4	positive regulation of uterine smooth muscle contraction
GO:0008090	0.152316	2	17	retrograde axonal transport
GO:2000251	0.152522	2	15	positive regulation of actin cytoskeleton reorganization
GO:0016575	0.152617	5	64	histone deacetylation
GO:0016052	0.152893	7	96	carbohydrate catabolic process
GO:0033031	0.153081	1	4	positive regulation of neutrophil apoptotic process
GO:0030212	0.153263	2	16	hyaluronan metabolic process
GO:0000463	0.153346	2	14	maturation of LSU-rRNA from tricistronic rRNA transcript (SSU-rRNA, 5.8S rRNA, LSU-rRNA)
GO:0034243	0.153418	3	31	regulation of transcription elongation from RNA polymerase II promoter
GO:1990442	0.15343	1	3	intrinsic apoptotic signaling pathway in response to nitrosative stress
GO:0035814	0.153502	1	4	negative regulation of renal sodium excretion
GO:0015800	0.153563	3	33	acidic amino acid transport
GO:0006874	0.153566	14	233	cellular calcium ion homeostasis
GO:0051156	0.153701	2	15	glucose 6-phosphate metabolic process
GO:0070370	0.153804	1	3	cellular heat acclimation
GO:1902600	0.153891	5	56	proton transmembrane transport
GO:2000114	0.153919	2	17	regulation of establishment of cell polarity
GO:1904814	0.153998	2	15	regulation of protein localization to chromosome, telomeric region
GO:0050790	0.154572	64	1272	regulation of catalytic activity
GO:0046165	0.155001	6	81	alcohol biosynthetic process
GO:0009448	0.15504	1	4	gamma-aminobutyric acid metabolic process
GO:0050727	0.155132	12	185	regulation of inflammatory response
GO:2001199	0.155197	1	3	negative regulation of dendritic cell differentiation
GO:1903827	0.155267	23	420	regulation of cellular protein localization
GO:0046902	0.155343	4	44	regulation of mitochondrial membrane permeability
GO:0090168	0.155376	1	4	Golgi reassembly
GO:0051195	0.15564	2	16	negative regulation of cofactor metabolic process
GO:0042559	0.155872	2	14	pteridine-containing compound biosynthetic process
GO:0034242	0.155882	1	4	negative regulation of syncytium formation by plasma membrane fusion
GO:0031120	0.155894	1	3	snRNA pseudouridine synthesis
GO:0045719	0.155917	1	4	negative regulation of glycogen biosynthetic process
GO:0000768	0.155927	3	32	syncytium formation by plasma membrane fusion
GO:0140253	0.155927	3	32	cell-cell fusion
GO:0033292	0.156017	1	4	T-tubule organization
GO:0045070	0.156141	3	30	positive regulation of viral genome replication
GO:0006749	0.15624	4	41	glutathione metabolic process
GO:0040008	0.156432	27	505	regulation of growth
GO:0031587	0.156433	1	4	positive regulation of inositol 1,4,5-trisphosphate-sensitive calcium-release channel activity
GO:2000352	0.156625	2	16	negative regulation of endothelial cell apoptotic process
GO:0021590	0.156736	1	4	cerebellum maturation
GO:0021603	0.156776	1	4	cranial nerve formation
GO:0098957	0.156948	1	4	anterograde axonal transport of mitochondrion
GO:0006344	0.156964	1	4	maintenance of chromatin silencing
GO:0009256	0.157169	1	4	10-formyltetrahydrofolate metabolic process
GO:0070200	0.157229	2	15	establishment of protein localization to telomere
GO:0018364	0.157293	1	3	peptidyl-glutamine methylation
GO:0014891	0.157343	1	4	striated muscle atrophy
GO:2000622	0.157436	1	4	regulation of nuclear-transcribed mRNA catabolic process, nonsense-mediated decay
GO:2000623	0.157436	1	4	negative regulation of nuclear-transcribed mRNA catabolic process, nonsense-mediated decay
GO:0000302	0.157722	10	154	response to reactive oxygen species
GO:0070934	0.157967	1	4	CRD-mediated mRNA stabilization
GO:0061041	0.158607	6	83	regulation of wound healing
GO:0031647	0.158944	14	232	regulation of protein stability
GO:0070093	0.158985	1	3	negative regulation of glucagon secretion
GO:0032960	0.159016	1	4	regulation of inositol trisphosphate biosynthetic process
GO:2000562	0.159149	1	4	negative regulation of CD4-positive, alpha-beta T cell proliferation
GO:0006775	0.159242	2	15	fat-soluble vitamin metabolic process
GO:0015837	0.159877	5	65	amine transport
GO:0034605	0.160019	4	46	cellular response to heat
GO:0002326	0.160282	1	4	B cell lineage commitment
GO:0072110	0.16032	1	4	glomerular mesangial cell proliferation
GO:0072124	0.16032	1	4	regulation of glomerular mesangial cell proliferation
GO:0030072	0.160384	12	196	peptide hormone secretion
GO:0051303	0.160389	5	63	establishment of chromosome localization
GO:0048268	0.160598	2	17	clathrin coat assembly
GO:0033629	0.161162	1	4	negative regulation of cell adhesion mediated by integrin
GO:2000275	0.161422	1	3	regulation of oxidative phosphorylation uncoupler activity
GO:0035021	0.161473	1	4	negative regulation of Rac protein signal transduction
GO:0032940	0.161792	36	690	secretion by cell
GO:0072675	0.162159	1	4	osteoclast fusion
GO:0003056	0.162294	1	4	regulation of vascular smooth muscle contraction
GO:0050807	0.16336	11	188	regulation of synapse organization
GO:0009110	0.163401	2	15	vitamin biosynthetic process
GO:0042772	0.163551	2	15	DNA damage response, signal transduction resulting in transcription
GO:0042268	0.164098	1	4	regulation of cytolysis
GO:0045919	0.164098	1	4	positive regulation of cytolysis
GO:0032507	0.164342	5	63	maintenance of protein location in cell
GO:0033139	0.164775	1	4	regulation of peptidyl-serine phosphorylation of STAT protein
GO:1902531	0.164881	56	1125	regulation of intracellular signal transduction
GO:0002424	0.164913	1	4	T cell mediated immune response to tumor cell
GO:0002840	0.164913	1	4	regulation of T cell mediated immune response to tumor cell
GO:0060544	0.164946	2	16	regulation of necroptotic process
GO:2000269	0.165289	2	17	regulation of fibroblast apoptotic process
GO:2000659	0.165368	1	4	regulation of interleukin-1-mediated signaling pathway
GO:0010700	0.165449	1	4	negative regulation of norepinephrine secretion
GO:1900028	0.165505	1	4	negative regulation of ruffle assembly
GO:0031571	0.16553	2	16	mitotic G1 DNA damage checkpoint
GO:0046916	0.166103	5	64	cellular transition metal ion homeostasis
GO:0043968	0.166144	2	16	histone H2A acetylation
GO:0050953	0.166466	5	65	sensory perception of light stimulus
GO:0050000	0.16648	5	64	chromosome localization
GO:0036257	0.166664	1	4	multivesicular body organization
GO:0014047	0.16706	2	18	glutamate secretion
GO:0035093	0.167165	1	4	spermatogenesis, exchange of chromosomal proteins
GO:0045988	0.167203	1	4	negative regulation of striated muscle contraction
GO:0055118	0.167203	1	4	negative regulation of cardiac muscle contraction
GO:1900078	0.167208	2	18	positive regulation of cellular response to insulin stimulus
GO:0035513	0.167539	1	4	oxidative RNA demethylation
GO:0097252	0.1678	1	4	oligodendrocyte apoptotic process
GO:1903306	0.167867	2	16	negative regulation of regulated secretory pathway
GO:0008064	0.167956	9	141	regulation of actin polymerization or depolymerization
GO:1902884	0.168093	2	16	positive regulation of response to oxidative stress
GO:0045992	0.168206	2	18	negative regulation of embryonic development
GO:0009187	0.168422	2	19	cyclic nucleotide metabolic process
GO:0045900	0.168696	1	4	negative regulation of translational elongation
GO:0032928	0.168816	2	15	regulation of superoxide anion generation
GO:1903859	0.168961	2	19	regulation of dendrite extension
GO:0033578	0.169189	1	4	protein glycosylation in Golgi
GO:0072524	0.169492	8	115	pyridine-containing compound metabolic process
GO:0097151	0.169745	1	5	positive regulation of inhibitory postsynaptic potential
GO:0006144	0.169866	2	15	purine nucleobase metabolic process
GO:1902953	0.169974	1	4	positive regulation of ER to Golgi vesicle-mediated transport
GO:0030195	0.170125	3	31	negative regulation of blood coagulation
GO:1900047	0.170125	3	31	negative regulation of hemostasis
GO:0055067	0.170458	6	86	monovalent inorganic cation homeostasis
GO:0046903	0.170707	39	758	secretion
GO:0001561	0.170798	1	4	fatty acid alpha-oxidation
GO:0072523	0.17086	3	30	purine-containing compound catabolic process
GO:0015842	0.170879	1	4	aminergic neurotransmitter loading into synaptic vesicle
GO:0042176	0.170975	18	317	regulation of protein catabolic process
GO:0045745	0.171116	2	17	positive regulation of G protein-coupled receptor signaling pathway
GO:0030214	0.171143	1	4	hyaluronan catabolic process
GO:0055002	0.171144	7	107	striated muscle cell development
GO:0036514	0.171475	1	5	dopaminergic neuron axon guidance
GO:1904938	0.171475	1	5	planar cell polarity pathway involved in axon guidance
GO:0071107	0.171612	1	4	response to parathyroid hormone
GO:0030832	0.172397	9	142	regulation of actin filament length
GO:1904796	0.17262	1	4	regulation of core promoter binding
GO:0031584	0.172632	1	4	activation of phospholipase D activity
GO:0071985	0.173089	3	30	multivesicular body sorting pathway
GO:0045987	0.173397	2	17	positive regulation of smooth muscle contraction
GO:0010823	0.173935	4	46	negative regulation of mitochondrion organization
GO:0019674	0.17408	3	31	NAD metabolic process
GO:0002295	0.174821	1	5	T-helper cell lineage commitment
GO:0035744	0.174905	1	4	T-helper 1 cell cytokine production
GO:2000554	0.174905	1	4	regulation of T-helper 1 cell cytokine production
GO:2000556	0.174905	1	4	positive regulation of T-helper 1 cell cytokine production
GO:1902260	0.175019	1	4	negative regulation of delayed rectifier potassium channel activity
GO:0014020	0.175073	6	90	primary neural tube formation
GO:0000237	0.17509	1	4	leptotene
GO:0006103	0.175138	2	16	2-oxoglutarate metabolic process
GO:0008016	0.175533	7	106	regulation of heart contraction
GO:0032800	0.175562	2	17	receptor biosynthetic process
GO:0046368	0.1756	1	4	GDP-L-fucose metabolic process
GO:0019752	0.176434	33	602	carboxylic acid metabolic process
GO:0036302	0.176872	1	5	atrioventricular canal development
GO:0060631	0.176908	1	4	regulation of meiosis I
GO:0060903	0.176908	1	4	positive regulation of meiosis I
GO:1904874	0.176915	1	4	positive regulation of telomerase RNA localization to Cajal body
GO:0007033	0.17706	9	143	vacuole organization
GO:0033145	0.177124	2	18	positive regulation of intracellular steroid hormone receptor signaling pathway
GO:0050728	0.177195	6	81	negative regulation of inflammatory response
GO:0033866	0.177241	3	32	nucleoside bisphosphate biosynthetic process
GO:0034030	0.177241	3	32	ribonucleoside bisphosphate biosynthetic process
GO:0034033	0.177241	3	32	purine nucleoside bisphosphate biosynthetic process
GO:0032958	0.177286	2	18	inositol phosphate biosynthetic process
GO:1903525	0.178751	1	5	regulation of membrane tubulation
GO:0052803	0.178924	1	4	imidazole-containing compound metabolic process
GO:0039534	0.178974	1	4	negative regulation of MDA-5 signaling pathway
GO:0009092	0.179027	1	4	homoserine metabolic process
GO:0019346	0.179027	1	4	transsulfuration
GO:0046888	0.179056	5	66	negative regulation of hormone secretion
GO:0072716	0.179227	1	4	response to actinomycin D
GO:0006113	0.179244	1	4	fermentation
GO:0019659	0.179244	1	4	glucose catabolic process to lactate
GO:0019660	0.179244	1	4	glycolytic fermentation
GO:0019661	0.179244	1	4	glucose catabolic process to lactate via pyruvate
GO:0019666	0.179244	1	4	nitrogenous compound fermentation
GO:1902254	0.1798	2	17	negative regulation of intrinsic apoptotic signaling pathway by p53 class mediator
GO:0071800	0.179853	2	18	podosome assembly
GO:0072006	0.179972	5	72	nephron development
GO:0000027	0.180077	3	28	ribosomal large subunit assembly
GO:0030854	0.180142	1	4	positive regulation of granulocyte differentiation
GO:1903530	0.180684	28	528	regulation of secretion by cell
GO:0006751	0.180733	1	4	glutathione catabolic process
GO:0006695	0.180855	3	33	cholesterol biosynthetic process
GO:1902653	0.180855	3	33	secondary alcohol biosynthetic process
GO:0098840	0.181	2	19	protein transport along microtubule
GO:0099118	0.181	2	19	microtubule-based protein transport
GO:0032434	0.181482	7	104	regulation of proteasomal ubiquitin-dependent protein catabolic process
GO:2000324	0.181561	1	5	positive regulation of glucocorticoid receptor signaling pathway
GO:0051646	0.181721	3	36	mitochondrion localization
GO:2000794	0.181875	1	5	regulation of epithelial cell proliferation involved in lung morphogenesis
GO:0019934	0.181997	2	18	cGMP-mediated signaling
GO:0032436	0.182158	5	68	positive regulation of proteasomal ubiquitin-dependent protein catabolic process
GO:0045822	0.182453	2	18	negative regulation of heart contraction
GO:0071901	0.182523	6	87	negative regulation of protein serine/threonine kinase activity
GO:0044819	0.182662	2	17	mitotic G1/S transition checkpoint
GO:1990034	0.182772	1	5	calcium ion export across plasma membrane
GO:0001907	0.182899	1	4	killing by symbiont of host cells
GO:0044004	0.182899	1	4	disruption by symbiont of host cell
GO:0044533	0.182899	1	4	positive regulation of apoptotic process in other organism
GO:0052042	0.182899	1	4	positive regulation by symbiont of host programmed cell death
GO:0052330	0.182899	1	4	positive regulation by organism of programmed cell death in other organism involved in symbiotic interaction
GO:0052501	0.182899	1	4	positive regulation by organism of apoptotic process in other organism involved in symbiotic interaction
GO:0045541	0.182957	1	4	negative regulation of cholesterol biosynthetic process
GO:0090206	0.182957	1	4	negative regulation of cholesterol metabolic process
GO:0106119	0.182957	1	4	negative reguation of sterol biosynthetic process
GO:0002676	0.183021	1	5	regulation of chronic inflammatory response
GO:0050819	0.183258	3	32	negative regulation of coagulation
GO:0019048	0.183506	2	18	modulation by virus of host morphology or physiology
GO:0046031	0.183605	5	65	ADP metabolic process
GO:0071888	0.183861	1	5	macrophage apoptotic process
GO:2000109	0.183861	1	5	regulation of macrophage apoptotic process
GO:0042490	0.18392	4	53	mechanoreceptor differentiation
GO:0070472	0.183958	1	5	regulation of uterine smooth muscle contraction
GO:0050803	0.184117	11	193	regulation of synapse structure or activity
GO:0033499	0.184178	1	4	galactose catabolic process via UDP-galactose
GO:0019430	0.184198	2	17	removal of superoxide radicals
GO:0042373	0.18434	1	4	vitamin K metabolic process
GO:0040010	0.184349	1	4	positive regulation of growth rate
GO:0009202	0.184451	1	4	deoxyribonucleoside triphosphate biosynthetic process
GO:0030043	0.184556	1	4	actin filament fragmentation
GO:0060117	0.184563	2	19	auditory receptor cell development
GO:0018208	0.18465	3	30	peptidyl-proline modification
GO:1903510	0.184695	3	35	mucopolysaccharide metabolic process
GO:0031547	0.184699	1	5	brain-derived neurotrophic factor receptor signaling pathway
GO:0044093	0.184875	52	1040	positive regulation of molecular function
GO:1904358	0.184937	3	34	positive regulation of telomere maintenance via telomere lengthening
GO:0061083	0.184946	1	4	regulation of protein refolding
GO:0000077	0.185278	6	89	DNA damage checkpoint
GO:0006958	0.186428	2	16	complement activation, classical pathway
GO:0009072	0.186611	2	16	aromatic amino acid family metabolic process
GO:0032534	0.186791	1	5	regulation of microvillus assembly
GO:0016074	0.186852	2	15	snoRNA metabolic process
GO:0051305	0.18742	1	5	chromosome movement towards spindle pole
GO:0030520	0.187789	3	36	intracellular estrogen receptor signaling pathway
GO:0042752	0.187959	5	74	regulation of circadian rhythm
GO:0045948	0.188039	2	18	positive regulation of translational initiation
GO:1903278	0.188224	1	4	positive regulation of sodium ion export across plasma membrane
GO:0043407	0.188322	4	52	negative regulation of MAP kinase activity
GO:1900006	0.188441	6	93	positive regulation of dendrite development
GO:0090276	0.188906	10	162	regulation of peptide hormone secretion
GO:0010519	0.189035	1	5	negative regulation of phospholipase activity
GO:0000454	0.189037	1	4	snoRNA guided rRNA pseudouridine synthesis
GO:0002286	0.189109	4	52	T cell activation involved in immune response
GO:0035795	0.189115	1	4	negative regulation of mitochondrial membrane permeability
GO:1902109	0.189115	1	4	negative regulation of mitochondrial membrane permeability involved in apoptotic process
GO:1905709	0.189115	1	4	negative regulation of membrane permeability
GO:2000378	0.189137	4	49	negative regulation of reactive oxygen species metabolic process
GO:0050886	0.189148	4	51	endocrine process
GO:0045639	0.18934	4	54	positive regulation of myeloid cell differentiation
GO:2000271	0.189559	1	5	positive regulation of fibroblast apoptotic process
GO:0061614	0.189836	3	37	pri-miRNA transcription by RNA polymerase II
GO:0050434	0.189878	2	18	positive regulation of viral transcription
GO:0030833	0.189893	8	125	regulation of actin filament polymerization
GO:0006559	0.190152	1	4	L-phenylalanine catabolic process
GO:1902222	0.190152	1	4	erythrose 4-phosphate/phosphoenolpyruvate family amino acid catabolic process
GO:0050769	0.190217	21	405	positive regulation of neurogenesis
GO:0060236	0.190472	3	34	regulation of mitotic spindle organization
GO:0099003	0.190503	11	192	vesicle-mediated transport in synapse
GO:0000052	0.190511	1	5	citrulline metabolic process
GO:0015791	0.190599	1	5	polyol transport
GO:0090192	0.190639	1	5	regulation of glomerulus development
GO:0042255	0.190716	5	57	ribosome assembly
GO:1901621	0.190787	1	5	negative regulation of smoothened signaling pathway involved in dorsal/ventral neural tube patterning
GO:0035701	0.190935	1	5	hematopoietic stem cell migration
GO:0006701	0.190952	1	5	progesterone biosynthetic process
GO:0016557	0.191054	1	4	peroxisome membrane biogenesis
GO:0002188	0.191761	1	4	translation reinitiation
GO:1902624	0.192118	2	18	positive regulation of neutrophil migration
GO:0042755	0.192237	2	17	eating behavior
GO:0098969	0.192499	2	18	neurotransmitter receptor transport to postsynaptic membrane
GO:1903540	0.192499	2	18	establishment of protein localization to postsynaptic membrane
GO:0060261	0.192716	2	18	positive regulation of transcription initiation from RNA polymerase II promoter
GO:0003014	0.192743	4	53	renal system process
GO:0034622	0.19279	43	797	cellular protein-containing complex assembly
GO:0032020	0.192885	1	4	ISG15-protein conjugation
GO:0032528	0.192929	2	20	microvillus organization
GO:1901724	0.193265	1	5	positive regulation of cell proliferation involved in kidney development
GO:0044789	0.193703	1	5	modulation by host of viral release from host cell
GO:0044791	0.193703	1	5	positive regulation by host of viral release from host cell
GO:0001836	0.193798	4	46	release of cytochrome c from mitochondria
GO:0097028	0.193828	2	18	dendritic cell differentiation
GO:1903077	0.194345	2	19	negative regulation of protein localization to plasma membrane
GO:0030168	0.194548	4	53	platelet activation
GO:0090527	0.194753	1	5	actin filament reorganization
GO:0071763	0.194894	1	5	nuclear membrane organization
GO:0006541	0.19501	2	19	glutamine metabolic process
GO:0043950	0.195181	2	17	positive regulation of cAMP-mediated signaling
GO:0006207	0.195287	1	5	'de novo' pyrimidine nucleobase biosynthetic process
GO:0009299	0.195642	2	19	mRNA transcription
GO:0045053	0.195726	1	5	protein retention in Golgi apparatus
GO:0090400	0.195783	1	5	stress-induced premature senescence
GO:0050773	0.196059	9	156	regulation of dendrite development
GO:0018200	0.196073	2	18	peptidyl-glutamic acid modification
GO:0071277	0.19608	4	55	cellular response to calcium ion
GO:0030073	0.196272	10	166	insulin secretion
GO:0090201	0.196384	2	16	negative regulation of release of cytochrome c from mitochondria
GO:0044346	0.196469	2	19	fibroblast apoptotic process
GO:0060789	0.196969	1	5	hair follicle placode formation
GO:0071415	0.197189	1	5	cellular response to purine-containing compound
GO:0072674	0.197363	1	5	multinuclear osteoclast differentiation
GO:0006885	0.1974	4	52	regulation of pH
GO:1903333	0.19754	1	4	negative regulation of protein folding
GO:0120009	0.197779	1	5	intermembrane lipid transfer
GO:0060405	0.197905	1	5	regulation of penile erection
GO:0051588	0.197964	7	113	regulation of neurotransmitter transport
GO:0071340	0.198104	1	5	skeletal muscle acetylcholine-gated channel clustering
GO:0006166	0.198634	1	4	purine ribonucleoside salvage
GO:0030193	0.198901	4	51	regulation of blood coagulation
GO:1900046	0.198901	4	51	regulation of hemostasis
GO:0010968	0.199114	1	5	regulation of microtubule nucleation
GO:0090315	0.199334	1	5	negative regulation of protein targeting to membrane
GO:0006836	0.199535	11	192	neurotransmitter transport
GO:1902774	0.199551	1	5	late endosome to lysosome transport
GO:0032897	0.199785	2	18	negative regulation of viral transcription
GO:0033138	0.200314	5	71	positive regulation of peptidyl-serine phosphorylation
GO:0071407	0.200565	16	293	cellular response to organic cyclic compound
GO:0061077	0.200643	4	48	chaperone-mediated protein folding
GO:0090399	0.200763	1	5	replicative senescence
GO:2001235	0.201059	9	141	positive regulation of apoptotic signaling pathway
GO:2001198	0.20122	1	4	regulation of dendritic cell differentiation
GO:0009214	0.201366	1	5	cyclic nucleotide catabolic process
GO:0070482	0.201493	10	166	response to oxygen levels
GO:0044260	0.20169	235	5030	cellular macromolecule metabolic process
GO:0010833	0.202342	5	71	telomere maintenance via telomere lengthening
GO:0048793	0.202391	1	5	pronephros development
GO:1903902	0.202519	4	50	positive regulation of viral life cycle
GO:0021549	0.202646	5	75	cerebellum development
GO:0030856	0.202799	6	91	regulation of epithelial cell differentiation
GO:0019359	0.203451	5	68	nicotinamide nucleotide biosynthetic process
GO:0001838	0.203532	7	114	embryonic epithelial tube formation
GO:0072175	0.203532	7	114	epithelial tube formation
GO:0099509	0.203603	1	5	regulation of presynaptic cytosolic calcium ion concentration
GO:0006919	0.203617	4	50	activation of cysteine-type endopeptidase activity involved in apoptotic process
GO:0030578	0.20377	1	5	PML body organization
GO:0097300	0.203776	3	34	programmed necrotic cell death
GO:0043031	0.203936	1	5	negative regulation of macrophage activation
GO:0009628	0.203963	33	644	response to abiotic stimulus
GO:0070417	0.204043	1	5	cellular response to cold
GO:0010765	0.204121	3	37	positive regulation of sodium ion transport
GO:0007040	0.204165	4	53	lysosome organization
GO:0080171	0.204165	4	53	lytic vacuole organization
GO:0000733	0.204438	1	5	DNA strand renaturation
GO:1903522	0.204501	8	131	regulation of blood circulation
GO:0009794	0.204569	1	5	regulation of mitotic cell cycle, embryonic
GO:0045448	0.204569	1	5	mitotic cell cycle, embryonic
GO:0045616	0.204627	2	19	regulation of keratinocyte differentiation
GO:0060732	0.204654	1	5	positive regulation of inositol phosphate biosynthetic process
GO:0001553	0.204824	1	6	luteinization
GO:0006220	0.204892	3	31	pyrimidine nucleotide metabolic process
GO:0045714	0.205216	1	5	regulation of low-density lipoprotein particle receptor biosynthetic process
GO:0060620	0.205513	1	4	regulation of cholesterol import
GO:2000909	0.205513	1	4	regulation of sterol import
GO:0098828	0.205526	1	6	modulation of inhibitory postsynaptic potential
GO:0043373	0.205826	1	6	CD4-positive, alpha-beta T cell lineage commitment
GO:0098877	0.2059	2	19	neurotransmitter receptor transport to plasma membrane
GO:0030216	0.205967	4	55	keratinocyte differentiation
GO:0034379	0.206	1	5	very-low-density lipoprotein particle assembly
GO:0051026	0.206246	1	5	chiasma assembly
GO:0001763	0.206865	8	137	morphogenesis of a branching structure
GO:0009048	0.207059	2	20	dosage compensation by inactivation of X chromosome
GO:0032287	0.207074	1	5	peripheral nervous system myelin maintenance
GO:0099022	0.20716	1	5	vesicle tethering
GO:0046887	0.207163	7	107	positive regulation of hormone secretion
GO:1902459	0.207233	1	6	positive regulation of stem cell population maintenance
GO:1901655	0.207374	4	54	cellular response to ketone
GO:0032878	0.207382	2	21	regulation of establishment or maintenance of cell polarity
GO:0030307	0.207443	8	133	positive regulation of cell growth
GO:0045657	0.207708	1	5	positive regulation of monocyte differentiation
GO:0006041	0.20776	1	5	glucosamine metabolic process
GO:0009052	0.208749	1	5	pentose-phosphate shunt, non-oxidative branch
GO:0035640	0.208848	2	20	exploration behavior
GO:1990441	0.208885	1	5	negative regulation of transcription from RNA polymerase II promoter in response to endoplasmic reticulum stress
GO:0000050	0.208921	1	5	urea cycle
GO:1903297	0.208962	1	5	regulation of hypoxia-induced intrinsic apoptotic signaling pathway
GO:1903298	0.208962	1	5	negative regulation of hypoxia-induced intrinsic apoptotic signaling pathway
GO:0010035	0.209263	17	310	response to inorganic substance
GO:0032506	0.209873	3	35	cytokinetic process
GO:1902105	0.209887	10	169	regulation of leukocyte differentiation
GO:0045213	0.210849	1	5	neurotransmitter receptor metabolic process
GO:0002920	0.211117	2	18	regulation of humoral immune response
GO:0070874	0.211398	1	5	negative regulation of glycogen metabolic process
GO:0099011	0.211537	1	6	neuronal dense core vesicle exocytosis
GO:0099525	0.211537	1	6	presynaptic dense core vesicle exocytosis
GO:0010815	0.212547	1	5	bradykinin catabolic process
GO:0046782	0.212683	3	35	regulation of viral transcription
GO:0019363	0.21281	5	69	pyridine nucleotide biosynthetic process
GO:0016554	0.21284	1	5	cytidine to uridine editing
GO:0099175	0.212933	6	94	regulation of postsynapse organization
GO:0032271	0.212949	10	170	regulation of protein polymerization
GO:0051168	0.213026	8	126	nuclear export
GO:0000060	0.2132	3	35	protein import into nucleus, translocation
GO:0010950	0.213894	7	105	positive regulation of endopeptidase activity
GO:0050954	0.214006	6	95	sensory perception of mechanical stimulus
GO:0033034	0.214103	1	6	positive regulation of myeloid cell apoptotic process
GO:0034655	0.214467	18	318	nucleobase-containing compound catabolic process
GO:0042427	0.215317	1	5	serotonin biosynthetic process
GO:0042435	0.215317	1	5	indole-containing compound biosynthetic process
GO:1901162	0.215317	1	5	primary amino compound biosynthetic process
GO:0009913	0.215463	6	95	epidermal cell differentiation
GO:0072109	0.215488	1	5	glomerular mesangium development
GO:0042256	0.215696	1	5	mature ribosome assembly
GO:1904356	0.216076	4	55	regulation of telomere maintenance via telomere lengthening
GO:1902373	0.216082	3	37	negative regulation of mRNA catabolic process
GO:0035385	0.216187	1	6	Roundabout signaling pathway
GO:0070989	0.216587	1	5	oxidative demethylation
GO:0046085	0.216668	1	5	adenosine metabolic process
GO:0090559	0.217251	4	51	regulation of membrane permeability
GO:0006464	0.217351	119	2531	cellular protein modification process
GO:0036211	0.217351	119	2531	protein modification process
GO:0098869	0.217617	2	19	cellular oxidant detoxification
GO:0022417	0.218116	1	5	protein maturation by protein folding
GO:0090666	0.218147	1	5	scaRNA localization to Cajal body
GO:0071450	0.218246	2	19	cellular response to oxygen radical
GO:0071451	0.218246	2	19	cellular response to superoxide
GO:0097755	0.218265	3	37	positive regulation of blood vessel diameter
GO:0021861	0.218583	1	5	forebrain radial glial cell differentiation
GO:0044806	0.218668	1	6	G-quadruplex DNA unwinding
GO:0032042	0.218895	2	20	mitochondrial DNA metabolic process
GO:0009135	0.218972	5	69	purine nucleoside diphosphate metabolic process
GO:0009179	0.218972	5	69	purine ribonucleoside diphosphate metabolic process
GO:0003309	0.21923	2	20	type B pancreatic cell differentiation
GO:0007128	0.219271	1	5	meiotic prophase I
GO:0051324	0.219271	1	5	prophase
GO:0031348	0.21933	8	124	negative regulation of defense response
GO:0021942	0.219538	1	6	radial glia guided migration of Purkinje cell
GO:0001666	0.21995	9	150	response to hypoxia
GO:0032873	0.220471	3	38	negative regulation of stress-activated MAPK cascade
GO:0070303	0.220471	3	38	negative regulation of stress-activated protein kinase signaling cascade
GO:0033133	0.220626	1	5	positive regulation of glucokinase activity
GO:0044342	0.220705	2	19	type B pancreatic cell proliferation
GO:0032870	0.220946	19	364	cellular response to hormone stimulus
GO:0032102	0.220958	12	206	negative regulation of response to external stimulus
GO:0043412	0.221016	125	2659	macromolecule modification
GO:0090281	0.221385	1	5	negative regulation of calcium ion import
GO:0031339	0.221388	1	6	negative regulation of vesicle fusion
GO:0043085	0.221489	39	776	positive regulation of catalytic activity
GO:1903276	0.221631	1	5	regulation of sodium ion export across plasma membrane
GO:0042149	0.22167	3	38	cellular response to glucose starvation
GO:0055076	0.221689	6	89	transition metal ion homeostasis
GO:0098900	0.221699	3	39	regulation of action potential
GO:1901317	0.221714	1	5	regulation of flagellated sperm motility
GO:0031585	0.222178	1	6	regulation of inositol 1,4,5-trisphosphate-sensitive calcium-release channel activity
GO:0050801	0.222253	24	457	ion homeostasis
GO:0045956	0.222328	2	22	positive regulation of calcium ion-dependent exocytosis
GO:1901673	0.222458	2	19	regulation of mitotic spindle assembly
GO:0035739	0.222663	1	6	CD4-positive, alpha-beta T cell proliferation
GO:2000561	0.222663	1	6	regulation of CD4-positive, alpha-beta T cell proliferation
GO:0032365	0.222975	2	22	intracellular lipid transport
GO:0070588	0.223016	9	153	calcium ion transmembrane transport
GO:0007191	0.223027	1	6	adenylate cyclase-activating dopamine receptor signaling pathway
GO:0003091	0.223574	1	6	renal water homeostasis
GO:0046949	0.22386	1	6	fatty-acyl-CoA biosynthetic process
GO:1900125	0.223978	1	6	regulation of hyaluronan biosynthetic process
GO:1904376	0.223984	2	21	negative regulation of protein localization to cell periphery
GO:0030001	0.224049	25	488	metal ion transport
GO:0051415	0.224205	1	6	microtubule nucleation by interphase microtubule organizing center
GO:0072182	0.224298	1	6	regulation of nephron tubule epithelial cell differentiation
GO:0000209	0.224448	9	158	protein polyubiquitination
GO:0000375	0.224465	13	218	RNA splicing, via transesterification reactions
GO:0000377	0.224465	13	218	RNA splicing, via transesterification reactions with bulged adenosine as nucleophile
GO:0000398	0.224465	13	218	mRNA splicing, via spliceosome
GO:0061549	0.224595	1	6	sympathetic ganglion development
GO:0046654	0.224672	1	6	tetrahydrofolate biosynthetic process
GO:0014866	0.225009	1	6	skeletal myofibril assembly
GO:0070471	0.225157	1	6	uterine smooth muscle contraction
GO:0002183	0.225587	2	18	cytoplasmic translational initiation
GO:0000423	0.225799	2	20	mitophagy
GO:0035973	0.225857	1	6	aggrephagy
GO:0040031	0.226299	1	5	snRNA modification
GO:0071459	0.22673	2	20	protein localization to chromosome, centromeric region
GO:0032056	0.226758	1	6	positive regulation of translation in response to stress
GO:1903792	0.226781	2	22	negative regulation of anion transport
GO:0060562	0.2268	13	245	epithelial tube morphogenesis
GO:0006898	0.227178	9	154	receptor-mediated endocytosis
GO:0048878	0.22763	35	691	chemical homeostasis
GO:0050679	0.227877	7	112	positive regulation of epithelial cell proliferation
GO:0045670	0.227917	3	39	regulation of osteoclast differentiation
GO:0031018	0.227947	3	37	endocrine pancreas development
GO:0010992	0.228262	1	6	ubiquitin recycling
GO:0090316	0.228332	7	113	positive regulation of intracellular protein transport
GO:1901796	0.228369	4	52	regulation of signal transduction by p53 class mediator
GO:0044774	0.228902	4	56	mitotic DNA integrity checkpoint
GO:0001826	0.22892	1	6	inner cell mass cell differentiation
GO:0044788	0.229287	2	20	modulation by host of viral process
GO:0046007	0.229492	1	6	negative regulation of activated T cell proliferation
GO:0036089	0.229539	1	6	cleavage furrow formation
GO:0009146	0.229545	1	5	purine nucleoside triphosphate catabolic process
GO:0045759	0.229865	1	6	negative regulation of action potential
GO:0050818	0.229889	4	54	regulation of coagulation
GO:0010587	0.22995	1	6	miRNA catabolic process
GO:0006003	0.230065	1	6	fructose 2,6-bisphosphate metabolic process
GO:0072331	0.230169	7	108	signal transduction by p53 class mediator
GO:0072672	0.230437	1	6	neutrophil extravasation
GO:2000389	0.230437	1	6	regulation of neutrophil extravasation
GO:2000391	0.230437	1	6	positive regulation of neutrophil extravasation
GO:0060119	0.230441	3	39	inner ear receptor cell development
GO:0007006	0.230557	6	84	mitochondrial membrane organization
GO:0002372	0.230969	1	6	myeloid dendritic cell cytokine production
GO:0002732	0.230969	1	6	positive regulation of dendritic cell cytokine production
GO:0002733	0.230969	1	6	regulation of myeloid dendritic cell cytokine production
GO:0002735	0.230969	1	6	positive regulation of myeloid dendritic cell cytokine production
GO:1902307	0.231074	2	21	positive regulation of sodium ion transmembrane transport
GO:1903897	0.23117	1	6	regulation of PERK-mediated unfolded protein response
GO:0045185	0.231239	6	90	maintenance of protein location
GO:2000278	0.231432	6	92	regulation of DNA biosynthetic process
GO:1903409	0.231452	5	74	reactive oxygen species biosynthetic process
GO:0045542	0.231505	1	6	positive regulation of cholesterol biosynthetic process
GO:0090205	0.231505	1	6	positive regulation of cholesterol metabolic process
GO:0106120	0.231505	1	6	positive regulation of sterol biosynthetic process
GO:0045916	0.231621	1	5	negative regulation of complement activation
GO:2000258	0.231621	1	5	negative regulation of protein activation cascade
GO:0007009	0.231987	4	59	plasma membrane organization
GO:0008340	0.232009	2	22	determination of adult lifespan
GO:0002901	0.232055	1	5	mature B cell apoptotic process
GO:0002905	0.232055	1	5	regulation of mature B cell apoptotic process
GO:0002906	0.232055	1	5	negative regulation of mature B cell apoptotic process
GO:0051987	0.232691	1	6	positive regulation of attachment of spindle microtubules to kinetochore
GO:0031033	0.233015	1	6	myosin filament organization
GO:0090166	0.23312	1	6	Golgi disassembly
GO:2000323	0.233797	1	6	negative regulation of glucocorticoid receptor signaling pathway
GO:0045046	0.23398	1	6	protein import into peroxisome membrane
GO:0042130	0.234106	3	37	negative regulation of T cell proliferation
GO:0045141	0.23417	1	6	meiotic telomere clustering
GO:0090220	0.23417	1	6	chromosome localization to nuclear envelope involved in homologous chromosome segregation
GO:0090224	0.234543	3	38	regulation of spindle organization
GO:0007406	0.234621	1	6	negative regulation of neuroblast proliferation
GO:0060074	0.235093	2	22	synapse maturation
GO:0044793	0.235315	1	6	negative regulation by host of viral process
GO:0044828	0.235315	1	6	negative regulation by host of viral genome replication
GO:0043170	0.23532	267	5748	macromolecule metabolic process
GO:0051962	0.235765	22	442	positive regulation of nervous system development
GO:0043392	0.235893	3	38	negative regulation of DNA binding
GO:0033864	0.235926	1	5	positive regulation of NAD(P)H oxidase activity
GO:0072525	0.236104	5	72	pyridine-containing compound biosynthetic process
GO:0045773	0.23622	3	40	positive regulation of axon extension
GO:0060442	0.236368	1	7	branching involved in prostate gland morphogenesis
GO:0031118	0.236602	1	5	rRNA pseudouridine synthesis
GO:0010951	0.236863	6	91	negative regulation of endopeptidase activity
GO:0033206	0.236869	1	6	meiotic cytokinesis
GO:0061050	0.236901	2	22	regulation of cell growth involved in cardiac muscle cell development
GO:0071225	0.236949	1	6	cellular response to muramyl dipeptide
GO:0030858	0.237054	3	38	positive regulation of epithelial cell differentiation
GO:0015701	0.237305	1	7	bicarbonate transport
GO:0039533	0.237539	1	6	regulation of MDA-5 signaling pathway
GO:0090162	0.237863	2	22	establishment of epithelial cell polarity
GO:0046173	0.237977	3	37	polyol biosynthetic process
GO:0022408	0.237993	7	113	negative regulation of cell-cell adhesion
GO:0006835	0.238166	3	40	dicarboxylic acid transport
GO:0001701	0.238379	18	345	in utero embryonic development
GO:0043504	0.238842	1	6	mitochondrial DNA repair
GO:0035335	0.239743	2	23	peptidyl-tyrosine dephosphorylation
GO:0032892	0.239936	2	21	positive regulation of organic acid transport
GO:0036293	0.240135	9	154	response to decreased oxygen levels
GO:2001214	0.240401	1	6	positive regulation of vasculogenesis
GO:0015991	0.240587	2	19	ATP hydrolysis coupled proton transport
GO:1903817	0.24116	1	6	negative regulation of voltage-gated potassium channel activity
GO:0045861	0.241248	12	207	negative regulation of proteolysis
GO:0032510	0.241256	1	6	endosome to lysosome transport via multivesicular body sorting pathway
GO:0099632	0.241489	2	21	protein transport within plasma membrane
GO:0099637	0.241489	2	21	neurotransmitter receptor transport
GO:0051238	0.241853	1	6	sequestering of metal ion
GO:0016032	0.242228	12	208	viral process
GO:0040014	0.242381	4	58	regulation of multicellular organism growth
GO:0006939	0.242418	4	58	smooth muscle contraction
GO:0043174	0.242552	1	5	nucleoside salvage
GO:0120033	0.242801	2	21	negative regulation of plasma membrane bounded cell projection assembly
GO:0018401	0.242941	1	6	peptidyl-proline hydroxylation to 4-hydroxy-L-proline
GO:0016126	0.243142	3	38	sterol biosynthetic process
GO:0007162	0.243233	10	178	negative regulation of cell adhesion
GO:0019439	0.243278	19	344	aromatic compound catabolic process
GO:0060191	0.243505	3	38	regulation of lipase activity
GO:0042310	0.243507	3	41	vasoconstriction
GO:0034250	0.243575	7	110	positive regulation of cellular amide metabolic process
GO:0035092	0.24371	1	6	sperm chromatin condensation
GO:0006368	0.243797	3	38	transcription elongation from RNA polymerase II promoter
GO:0007549	0.244327	2	22	dosage compensation
GO:0039536	0.244338	1	6	negative regulation of RIG-I signaling pathway
GO:1903800	0.24467	1	6	positive regulation of production of miRNAs involved in gene silencing by miRNA
GO:0021554	0.244927	1	6	optic nerve development
GO:1901525	0.245038	1	6	negative regulation of mitophagy
GO:0006015	0.245195	1	6	5-phosphoribose 1-diphosphate biosynthetic process
GO:0046391	0.245195	1	6	5-phosphoribose 1-diphosphate metabolic process
GO:0046823	0.245265	2	21	negative regulation of nucleocytoplasmic transport
GO:1903524	0.245325	3	39	positive regulation of blood circulation
GO:0051457	0.245565	2	21	maintenance of protein location in nucleus
GO:0019083	0.245628	3	38	viral transcription
GO:0045713	0.2457	1	6	low-density lipoprotein particle receptor biosynthetic process
GO:0030522	0.245842	9	158	intracellular receptor signaling pathway
GO:0051775	0.245985	1	6	response to redox state
GO:0014049	0.246049	1	7	positive regulation of glutamate secretion
GO:1901617	0.246586	8	133	organic hydroxy compound biosynthetic process
GO:2000178	0.246651	2	21	negative regulation of neural precursor cell proliferation
GO:0043647	0.247427	3	41	inositol phosphate metabolic process
GO:0016578	0.247766	2	22	histone deubiquitination
GO:0072615	0.24803	1	7	interleukin-17 secretion
GO:0045915	0.248037	1	6	positive regulation of catecholamine metabolic process
GO:0045964	0.248037	1	6	positive regulation of dopamine metabolic process
GO:0019627	0.24812	1	6	urea metabolic process
GO:0000154	0.248151	2	19	rRNA modification
GO:0098700	0.248308	1	6	neurotransmitter loading into synaptic vesicle
GO:0090066	0.248428	19	374	regulation of anatomical structure size
GO:0046642	0.248433	1	7	negative regulation of alpha-beta T cell proliferation
GO:0045058	0.248709	2	23	T cell selection
GO:0042554	0.248835	2	20	superoxide anion generation
GO:0051491	0.248988	2	23	positive regulation of filopodium assembly
GO:1903431	0.249546	1	7	positive regulation of cell maturation
GO:0043116	0.249628	1	7	negative regulation of vascular permeability
GO:0002349	0.249989	1	6	histamine production involved in inflammatory response
GO:0002441	0.249989	1	6	histamine secretion involved in inflammatory response
GO:0002553	0.249989	1	6	histamine secretion by mast cell
GO:0033032	0.250209	2	22	regulation of myeloid cell apoptotic process
GO:1903301	0.250277	1	6	positive regulation of hexokinase activity
GO:0033135	0.250361	6	98	regulation of peptidyl-serine phosphorylation
GO:1902042	0.250545	2	21	negative regulation of extrinsic apoptotic signaling pathway via death domain receptors
GO:0070245	0.251292	1	6	positive regulation of thymocyte apoptotic process
GO:0000303	0.251565	2	21	response to superoxide
GO:0014841	0.251571	1	7	skeletal muscle satellite cell proliferation
GO:0014842	0.251571	1	7	regulation of skeletal muscle satellite cell proliferation
GO:0032890	0.251715	3	40	regulation of organic acid transport
GO:0021854	0.251737	1	6	hypothalamus development
GO:0071394	0.251751	1	6	cellular response to testosterone stimulus
GO:0044531	0.251848	1	6	modulation of programmed cell death in other organism
GO:0044532	0.251848	1	6	modulation of apoptotic process in other organism
GO:0052040	0.251848	1	6	modulation by symbiont of host programmed cell death
GO:0052248	0.251848	1	6	modulation of programmed cell death in other organism involved in symbiotic interaction
GO:0052433	0.251848	1	6	modulation by organism of apoptotic process in other organism involved in symbiotic interaction
GO:0010665	0.251855	3	39	regulation of cardiac muscle cell apoptotic process
GO:0010770	0.251968	8	144	positive regulation of cell morphogenesis involved in differentiation
GO:0061419	0.252431	1	6	positive regulation of transcription from RNA polymerase II promoter in response to hypoxia
GO:0090235	0.252698	1	7	regulation of metaphase plate congression
GO:0021578	0.252861	1	7	hindbrain maturation
GO:0021626	0.252861	1	7	central nervous system maturation
GO:0030521	0.253035	3	41	androgen receptor signaling pathway
GO:1903288	0.253086	1	7	positive regulation of potassium ion import
GO:0051865	0.253592	4	58	protein autoubiquitination
GO:0022037	0.253728	5	82	metencephalon development
GO:0032074	0.253921	1	6	negative regulation of nuclease activity
GO:0046598	0.254005	1	6	positive regulation of viral entry into host cell
GO:0098762	0.254006	1	6	meiotic cell cycle phase
GO:0098764	0.254006	1	6	meiosis I cell cycle phase
GO:0030041	0.254041	8	135	actin filament polymerization
GO:0051148	0.254332	3	42	negative regulation of muscle cell differentiation
GO:0150076	0.254462	2	22	neuroinflammatory response
GO:0071500	0.254603	1	6	cellular response to nitrosative stress
GO:0046415	0.254627	1	6	urate metabolic process
GO:0008216	0.254892	1	5	spermidine metabolic process
GO:0016556	0.254937	2	22	mRNA modification
GO:0033120	0.255175	3	38	positive regulation of RNA splicing
GO:0015748	0.255195	4	58	organophosphate ester transport
GO:0043254	0.255479	18	346	regulation of protein complex assembly
GO:0051046	0.256169	28	555	regulation of secretion
GO:0071333	0.256337	6	98	cellular response to glucose stimulus
GO:0050433	0.256423	3	39	regulation of catecholamine secretion
GO:0035883	0.256743	2	22	enteroendocrine cell differentiation
GO:0000075	0.256772	9	156	cell cycle checkpoint
GO:0042098	0.256784	7	113	T cell proliferation
GO:0060502	0.257006	1	7	epithelial cell proliferation involved in lung morphogenesis
GO:0019852	0.257117	1	6	L-ascorbic acid metabolic process
GO:0000279	0.257862	1	6	M phase
GO:0006167	0.258151	1	6	AMP biosynthetic process
GO:0090662	0.258196	2	20	ATP hydrolysis coupled transmembrane transport
GO:0099131	0.258196	2	20	ATP hydrolysis coupled ion transmembrane transport
GO:0099132	0.258196	2	20	ATP hydrolysis coupled cation transmembrane transport
GO:0070647	0.258313	31	620	protein modification by small protein conjugation or removal
GO:0060020	0.25871	1	7	Bergmann glial cell differentiation
GO:0090324	0.258735	1	6	negative regulation of oxidative phosphorylation
GO:0061484	0.258984	1	7	hematopoietic stem cell homeostasis
GO:0019856	0.259048	1	7	pyrimidine nucleobase biosynthetic process
GO:1904350	0.259539	1	7	regulation of protein catabolic process in the vacuole
GO:0006278	0.259856	4	58	RNA-dependent DNA biosynthetic process
GO:0007004	0.259856	4	58	telomere maintenance via telomerase
GO:0043666	0.259933	3	41	regulation of phosphoprotein phosphatase activity
GO:0006913	0.259955	14	256	nucleocytoplasmic transport
GO:0051169	0.259955	14	256	nuclear transport
GO:1902230	0.260474	2	21	negative regulation of intrinsic apoptotic signaling pathway in response to DNA damage
GO:0034614	0.260651	7	115	cellular response to reactive oxygen species
GO:0051709	0.260746	1	6	regulation of killing of cells of other organism
GO:0051712	0.260746	1	6	positive regulation of killing of cells of other organism
GO:1901722	0.261026	1	7	regulation of cell proliferation involved in kidney development
GO:0044319	0.261148	2	24	wound healing, spreading of cells
GO:0090505	0.261148	2	24	epiboly involved in wound healing
GO:1904707	0.262292	2	24	positive regulation of vascular smooth muscle cell proliferation
GO:0034397	0.262474	1	7	telomere localization
GO:0016266	0.262483	1	7	O-glycan processing
GO:0045727	0.262941	6	93	positive regulation of translation
GO:0014883	0.263079	1	7	transition between fast and slow fiber
GO:0050796	0.263171	8	137	regulation of insulin secretion
GO:0051852	0.263188	1	6	disruption by host of symbiont cells
GO:0051873	0.263188	1	6	killing by host of symbiont cells
GO:0034198	0.26328	3	41	cellular response to amino acid starvation
GO:0042795	0.263343	1	7	snRNA transcription by RNA polymerase II
GO:0071331	0.26341	6	99	cellular response to hexose stimulus
GO:1902117	0.26353	4	64	positive regulation of organelle assembly
GO:1903608	0.263676	1	7	protein localization to cytoplasmic stress granule
GO:0042501	0.263915	1	7	serine phosphorylation of STAT protein
GO:0015988	0.263953	2	20	energy coupled proton transmembrane transport, against electrochemical gradient
GO:0065009	0.264245	82	1726	regulation of molecular function
GO:0033028	0.264408	2	23	myeloid cell apoptotic process
GO:0014046	0.264559	2	23	dopamine secretion
GO:0014059	0.264559	2	23	regulation of dopamine secretion
GO:0046826	0.264674	1	6	negative regulation of protein export from nucleus
GO:1901620	0.265132	1	7	regulation of smoothened signaling pathway involved in dorsal/ventral neural tube patterning
GO:0039530	0.265431	1	7	MDA-5 signaling pathway
GO:0002834	0.265602	1	7	regulation of response to tumor cell
GO:0002837	0.265602	1	7	regulation of immune response to tumor cell
GO:1903307	0.265677	3	42	positive regulation of regulated secretory pathway
GO:0097084	0.265694	1	6	vascular smooth muscle cell development
GO:0042769	0.265818	1	7	DNA damage response, detection of DNA damage
GO:0006102	0.265948	1	6	isocitrate metabolic process
GO:0098884	0.266145	2	25	postsynaptic neurotransmitter receptor internalization
GO:0140239	0.266145	2	25	postsynaptic endocytosis
GO:1902622	0.26623	2	22	regulation of neutrophil migration
GO:0043154	0.266511	4	58	negative regulation of cysteine-type endopeptidase activity involved in apoptotic process
GO:1903523	0.266633	2	24	negative regulation of blood circulation
GO:0010952	0.266721	7	112	positive regulation of peptidase activity
GO:0090261	0.267173	1	6	positive regulation of inclusion body assembly
GO:0046548	0.267215	1	7	retinal rod cell development
GO:0060670	0.267536	1	7	branching involved in labyrinthine layer morphogenesis
GO:0086004	0.267957	2	24	regulation of cardiac muscle cell contraction
GO:0009612	0.268012	5	83	response to mechanical stimulus
GO:0008154	0.268387	9	159	actin polymerization or depolymerization
GO:0051153	0.268856	5	80	regulation of striated muscle cell differentiation
GO:0021859	0.269343	1	8	pyramidal neuron differentiation
GO:0021860	0.269343	1	8	pyramidal neuron development
GO:0006793	0.269605	99	2097	phosphorus metabolic process
GO:0071326	0.269658	6	100	cellular response to monosaccharide stimulus
GO:0045010	0.269745	3	40	actin nucleation
GO:0031652	0.269784	1	7	positive regulation of heat generation
GO:0060452	0.269916	1	7	positive regulation of cardiac muscle contraction
GO:0043903	0.27008	9	152	regulation of symbiosis, encompassing mutualism through parasitism
GO:2001212	0.270172	1	7	regulation of vasculogenesis
GO:0051651	0.271085	5	76	maintenance of location in cell
GO:0000305	0.271506	2	22	response to oxygen radical
GO:0006997	0.271938	6	100	nucleus organization
GO:0051188	0.272109	11	188	cofactor biosynthetic process
GO:0031334	0.272284	10	181	positive regulation of protein complex assembly
GO:0071241	0.272454	7	122	cellular response to inorganic substance
GO:0032377	0.272639	1	7	regulation of intracellular lipid transport
GO:0032380	0.272639	1	7	regulation of intracellular sterol transport
GO:0032383	0.272639	1	7	regulation of intracellular cholesterol transport
GO:0046651	0.272672	9	156	lymphocyte proliferation
GO:0018344	0.273816	1	7	protein geranylgeranylation
GO:0001781	0.273948	1	7	neutrophil apoptotic process
GO:0033029	0.273948	1	7	regulation of neutrophil apoptotic process
GO:0002323	0.274011	1	7	natural killer cell activation involved in immune response
GO:0043320	0.274011	1	7	natural killer cell degranulation
GO:0097064	0.274022	1	7	ncRNA export from nucleus
GO:0098722	0.27424	1	8	asymmetric stem cell division
GO:0009991	0.274489	14	262	response to extracellular stimulus
GO:0090504	0.274708	2	25	epiboly
GO:0060260	0.274925	2	23	regulation of transcription initiation from RNA polymerase II promoter
GO:0051683	0.275056	1	7	establishment of Golgi localization
GO:0099173	0.275144	8	147	postsynapse organization
GO:0045920	0.275288	2	22	negative regulation of exocytosis
GO:1904872	0.275429	1	7	regulation of telomerase RNA localization to Cajal body
GO:2000392	0.276193	1	8	regulation of lamellipodium morphogenesis
GO:0051581	0.276397	1	7	negative regulation of neurotransmitter uptake
GO:0034248	0.277004	16	303	regulation of cellular amide metabolic process
GO:2001169	0.277106	3	41	regulation of ATP biosynthetic process
GO:0000395	0.27776	1	7	mRNA 5'-splice site recognition
GO:1902231	0.278175	1	7	positive regulation of intrinsic apoptotic signaling pathway in response to DNA damage
GO:0032784	0.278352	3	42	regulation of DNA-templated transcription, elongation
GO:0090336	0.278501	1	8	positive regulation of brown fat cell differentiation
GO:0006476	0.278621	5	80	protein deacetylation
GO:0015816	0.278799	1	7	glycine transport
GO:0045777	0.279056	2	22	positive regulation of blood pressure
GO:0001990	0.279057	2	23	regulation of systemic arterial blood pressure by hormone
GO:0010466	0.279131	7	114	negative regulation of peptidase activity
GO:0070831	0.279157	1	8	basement membrane assembly
GO:0098876	0.279358	5	80	vesicle-mediated transport to the plasma membrane
GO:0072160	0.279368	1	8	nephron tubule epithelial cell differentiation
GO:0032446	0.279466	26	520	protein modification by small protein conjugation
GO:0014856	0.27947	1	8	skeletal muscle cell proliferation
GO:0014857	0.27947	1	8	regulation of skeletal muscle cell proliferation
GO:0010662	0.279659	3	41	regulation of striated muscle cell apoptotic process
GO:0046349	0.279659	1	7	amino sugar biosynthetic process
GO:1902259	0.27969	1	7	regulation of delayed rectifier potassium channel activity
GO:0042359	0.279701	1	7	vitamin D metabolic process
GO:0090181	0.279721	2	23	regulation of cholesterol metabolic process
GO:0046676	0.279903	3	41	negative regulation of insulin secretion
GO:0021543	0.279911	6	105	pallium development
GO:1903286	0.280115	1	8	regulation of potassium ion import
GO:0010870	0.280117	1	7	positive regulation of receptor biosynthetic process
GO:0009451	0.280212	7	114	RNA modification
GO:0032388	0.280263	9	163	positive regulation of intracellular transport
[truncated: 12,609 more rows]

## Sheet: GO_Cluster4up
Category	P value	# of DEGs in the Categoly	# of genes in the Category	GO term
GO:0007049	6.5591e-100	213	1266	cell cycle
GO:0000278	4.94897e-80	146	668	mitotic cell cycle
GO:0022402	6.08928e-79	161	858	cell cycle process
GO:1903047	6.71289e-75	130	551	mitotic cell cycle process
GO:0051301	1.03033e-59	107	463	cell division
GO:0006259	8.98352e-54	122	703	DNA metabolic process
GO:0007059	2.4396e-53	78	251	chromosome segregation
GO:0006260	4.8349e-52	71	209	DNA replication
GO:0000280	1.86905e-47	79	304	nuclear division
GO:0051276	8.17338e-45	122	854	chromosome organization
GO:0051726	3.74111e-43	113	753	regulation of cell cycle
GO:0048285	3.82237e-43	79	344	organelle fission
GO:0006261	2.78567e-42	50	118	DNA-dependent DNA replication
GO:0140014	9.29695e-42	65	227	mitotic nuclear division
GO:0098813	2.8859e-41	61	199	nuclear chromosome segregation
GO:0010564	1.31502e-39	86	464	regulation of cell cycle process
GO:0000819	8.2656e-38	53	159	sister chromatid segregation
GO:0007346	4.48002e-37	78	404	regulation of mitotic cell cycle
GO:0000070	1.01746e-35	48	135	mitotic sister chromatid segregation
GO:0044770	1.04641e-35	69	321	cell cycle phase transition
GO:0044772	1.39438e-34	65	293	mitotic cell cycle phase transition
GO:0006281	5.27448e-31	69	379	DNA repair
GO:0006974	1.10036e-29	85	604	cellular response to DNA damage stimulus
GO:0007051	7.0802e-29	43	144	spindle organization
GO:0000226	3.13605e-28	71	452	microtubule cytoskeleton organization
GO:0045787	2.56906e-27	55	270	positive regulation of cell cycle
GO:1901987	9.98374e-26	50	234	regulation of cell cycle phase transition
GO:0051321	1.86281e-25	42	163	meiotic cell cycle
GO:0006996	1.86421e-25	190	2757	organelle organization
GO:1901990	5.72418e-25	47	213	regulation of mitotic cell cycle phase transition
GO:0051052	3.77522e-24	57	338	regulation of DNA metabolic process
GO:0045786	3.95259e-23	58	362	negative regulation of cell cycle
GO:0051983	5.49832e-23	31	91	regulation of chromosome segregation
GO:0000075	5.55542e-23	39	156	cell cycle checkpoint
GO:0006275	5.60846e-23	31	92	regulation of DNA replication
GO:0071103	9.0211e-23	39	156	DNA conformation change
GO:1903046	1.07115e-22	34	116	meiotic cell cycle process
GO:1902850	1.43953e-22	34	117	microtubule cytoskeleton organization involved in mitosis
GO:0007017	1.51263e-22	74	603	microtubule-based process
GO:0090068	5.57819e-21	40	187	positive regulation of cell cycle process
GO:0007052	6.40411e-21	30	97	mitotic spindle organization
GO:0010948	1.30073e-20	39	179	negative regulation of cell cycle process
GO:0007088	1.39933e-20	35	140	regulation of mitotic nuclear division
GO:0007093	1.66223e-20	32	114	mitotic cell cycle checkpoint
GO:0140013	2.00189e-20	30	100	meiotic nuclear division
GO:0044839	4.35124e-20	31	112	cell cycle G2/M phase transition
GO:0051783	7.3632e-20	36	156	regulation of nuclear division
GO:0000086	7.94222e-20	29	98	G2/M transition of mitotic cell cycle
GO:0006270	1.15487e-19	17	25	DNA replication initiation
GO:0090329	2.58764e-19	21	46	regulation of DNA-dependent DNA replication
GO:0006302	5.49434e-19	36	169	double-strand break repair
GO:0051225	1.195e-18	27	89	spindle assembly
GO:0006310	1.3849e-18	38	192	DNA recombination
GO:0006323	6.44499e-18	30	118	DNA packaging
GO:0051304	6.86033e-18	25	79	chromosome separation
GO:1901988	1.21562e-17	31	132	negative regulation of cell cycle phase transition
GO:0045930	2.89808e-17	36	189	negative regulation of mitotic cell cycle
GO:1901991	4.32954e-17	29	119	negative regulation of mitotic cell cycle phase transition
GO:0090304	2.22236e-16	185	3153	nucleic acid metabolic process
GO:0033045	2.34242e-16	23	73	regulation of sister chromatid segregation
GO:0033554	4.88812e-16	105	1361	cellular response to stress
GO:0044786	7.74321e-16	17	38	cell cycle DNA replication
GO:0071840	7.75793e-16	231	4404	cellular component organization or biogenesis
GO:0016043	8.58331e-16	225	4255	cellular component organization
GO:0034508	9.8411e-16	15	26	centromere complex assembly
GO:0051306	1.51105e-15	20	56	mitotic sister chromatid separation
GO:0007010	1.5392e-15	83	983	cytoskeleton organization
GO:1902749	2.34554e-15	23	82	regulation of cell cycle G2/M phase transition
GO:0051985	3.09435e-15	18	44	negative regulation of chromosome segregation
GO:0007091	4.58255e-15	19	52	metaphase/anaphase transition of mitotic cell cycle
GO:0010965	7.20463e-15	19	53	regulation of mitotic sister chromatid separation
GO:0044784	1.09618e-14	19	54	metaphase/anaphase transition of cell cycle
GO:0030071	1.71279e-14	18	48	regulation of mitotic metaphase/anaphase transition
GO:0033046	2.2716e-14	17	42	negative regulation of sister chromatid segregation
GO:0006139	3.98755e-14	195	3544	nucleobase-containing compound metabolic process
GO:1902099	4.1769e-14	18	50	regulation of metaphase/anaphase transition of cell cycle
GO:0045841	4.40776e-14	16	37	negative regulation of mitotic metaphase/anaphase transition
GO:1905818	4.77483e-14	19	58	regulation of chromosome separation
GO:0031577	4.80815e-14	16	37	spindle checkpoint
GO:0000724	5.24855e-14	23	93	double-strand break repair via homologous recombination
GO:0000725	5.24855e-14	23	93	recombinational repair
GO:0010389	6.61242e-14	20	69	regulation of G2/M transition of mitotic cell cycle
GO:1902100	7.48688e-14	16	38	negative regulation of metaphase/anaphase transition of cell cycle
GO:2000816	7.64167e-14	16	38	negative regulation of mitotic sister chromatid separation
GO:0046483	1.03153e-13	197	3624	heterocycle metabolic process
GO:1901989	1.14229e-13	21	77	positive regulation of cell cycle phase transition
GO:1905819	1.27208e-13	16	39	negative regulation of chromosome separation
GO:0033047	1.5352e-13	19	62	regulation of mitotic sister chromatid segregation
GO:0045839	2.22565e-13	17	47	negative regulation of mitotic nuclear division
GO:0006725	2.37955e-13	197	3652	cellular aromatic compound metabolic process
GO:1901360	2.5482e-13	201	3755	organic cyclic compound metabolic process
GO:0033048	2.80174e-13	16	41	negative regulation of mitotic sister chromatid segregation
GO:0071174	3.33417e-13	15	35	mitotic spindle checkpoint
GO:0030261	3.92608e-13	14	30	chromosome condensation
GO:0009987	4.26008e-13	382	9316	cellular process
GO:2001251	5.52965e-13	25	123	negative regulation of chromosome organization
GO:0051784	7.1621e-13	17	50	negative regulation of nuclear division
GO:0033260	8.56623e-13	13	27	nuclear DNA replication
GO:0051383	9.6054e-13	11	17	kinetochore organization
GO:0031570	9.98271e-13	22	98	DNA integrity checkpoint
GO:0033044	1.09132e-12	38	294	regulation of chromosome organization
GO:0000910	1.55135e-12	25	128	cytokinesis
GO:0051054	2.3693e-12	30	191	positive regulation of DNA metabolic process
GO:0007094	2.76708e-12	14	33	mitotic spindle assembly checkpoint
GO:0071173	2.76708e-12	14	33	spindle assembly checkpoint
GO:0071824	2.99236e-12	28	162	protein-DNA complex subunit organization
GO:0065004	3.15313e-12	25	128	protein-DNA complex assembly
GO:0061982	7.92265e-12	18	67	meiosis I cell cycle process
GO:0045132	1.06762e-11	16	53	meiotic chromosome segregation
GO:0051310	1.76571e-11	16	52	metaphase plate congression
GO:0007127	2.02614e-11	17	62	meiosis I
GO:0071897	2.45268e-11	24	132	DNA biosynthetic process
GO:0007098	2.74881e-11	22	113	centrosome cycle
GO:0045740	4.01429e-11	13	34	positive regulation of DNA replication
GO:0051303	4.1543e-11	17	63	establishment of chromosome localization
GO:0050000	5.25108e-11	17	64	chromosome localization
GO:0061640	5.78084e-11	19	83	cytoskeleton-dependent cytokinesis
GO:0000281	5.86345e-11	18	74	mitotic cytokinesis
GO:0090307	6.12269e-11	16	57	mitotic spindle assembly
GO:0000003	6.33871e-11	63	772	reproduction
GO:0045931	6.91888e-11	23	129	positive regulation of mitotic cell cycle
GO:0070192	7.87497e-11	13	36	chromosome organization involved in meiotic cell cycle
GO:1901992	8.30394e-11	17	67	positive regulation of mitotic cell cycle phase transition
GO:2001020	8.43956e-11	26	166	regulation of response to DNA damage stimulus
GO:0000079	9.65795e-11	16	57	regulation of cyclin-dependent protein serine/threonine kinase activity
GO:0031023	1.45137e-10	22	122	microtubule organizing center organization
GO:0006282	1.54595e-10	19	90	regulation of DNA repair
GO:0022414	1.63983e-10	62	771	reproductive process
GO:0008608	2.59896e-10	11	25	attachment of spindle microtubules to kinetochore
GO:1904029	2.93663e-10	16	61	regulation of cyclin-dependent protein kinase activity
GO:0045005	3.18162e-10	12	34	DNA-dependent DNA replication maintenance of fidelity
GO:0034502	3.92051e-10	17	71	protein localization to chromosome
GO:0000076	6.29166e-10	8	12	DNA replication checkpoint
GO:0034641	8.98728e-10	201	4067	cellular nitrogen compound metabolic process
GO:0010639	9.60913e-10	35	318	negative regulation of organelle organization
GO:1900262	9.63515e-10	7	8	regulation of DNA-directed DNA polymerase activity
GO:1900264	9.63515e-10	7	8	positive regulation of DNA-directed DNA polymerase activity
GO:0010032	1.17655e-09	6	6	meiotic chromosome condensation
GO:0032465	1.59266e-09	15	62	regulation of cytokinesis
GO:0033043	1.6332e-09	70	987	regulation of organelle organization
GO:0070507	1.92809e-09	24	168	regulation of microtubule cytoskeleton organization
GO:1902969	1.96364e-09	7	9	mitotic DNA replication
GO:0006284	2.13437e-09	12	36	base-excision repair
GO:0032392	2.15521e-09	12	37	DNA geometric change
GO:0044843	2.31357e-09	23	150	cell cycle G1/S phase transition
GO:0051053	2.78311e-09	20	117	negative regulation of DNA metabolic process
GO:0007076	4.77155e-09	8	14	mitotic chromosome condensation
GO:0032886	8.04923e-09	25	194	regulation of microtubule-based process
GO:0071459	1.11224e-08	9	20	protein localization to chromosome, centromeric region
GO:0000082	1.44982e-08	21	139	G1/S transition of mitotic cell cycle
GO:2000779	1.46863e-08	13	52	regulation of double-strand break repair
GO:0051302	1.72271e-08	18	105	regulation of cell division
GO:1902751	1.76726e-08	10	28	positive regulation of cell cycle G2/M phase transition
GO:0032508	3.41981e-08	10	30	DNA duplex unwinding
GO:0051988	3.79306e-08	7	12	regulation of attachment of spindle microtubules to kinetochore
GO:2000104	4.11121e-08	8	18	negative regulation of DNA-dependent DNA replication
GO:0006325	4.42224e-08	45	559	chromatin organization
GO:0006268	5.46538e-08	6	8	DNA unwinding involved in DNA replication
GO:0006271	6.06525e-08	7	12	DNA strand elongation involved in DNA replication
GO:0006950	6.12155e-08	121	2234	response to stress
GO:0007143	6.60764e-08	9	24	female meiotic nuclear division
GO:1901976	7.00066e-08	10	31	regulation of cell cycle checkpoint
GO:0031497	7.11859e-08	16	87	chromatin assembly
GO:0051382	9.58514e-08	7	13	kinetochore assembly
GO:0051298	1.04161e-07	13	61	centrosome duplication
GO:0044260	1.37596e-07	225	5030	cellular macromolecule metabolic process
GO:0007080	1.37812e-07	11	40	mitotic metaphase plate congression
GO:0051338	1.66805e-07	48	642	regulation of transferase activity
GO:0006333	2.71476e-07	17	109	chromatin assembly or disassembly
GO:0000077	2.94882e-07	15	89	DNA damage checkpoint
GO:0070925	3.28197e-07	47	623	organelle assembly
GO:0044774	3.38356e-07	12	56	mitotic DNA integrity checkpoint
GO:0034728	3.96567e-07	16	99	nucleosome organization
GO:0034501	4.21597e-07	7	15	protein localization to kinetochore
GO:0007292	5.2643e-07	14	81	female gamete generation
GO:0008156	5.74726e-07	9	31	negative regulation of DNA replication
GO:0034645	5.7612e-07	143	2910	cellular macromolecule biosynthetic process
GO:0010569	6.42553e-07	9	31	regulation of double-strand break repair via homologous recombination
GO:0000018	7.24517e-07	13	70	regulation of DNA recombination
GO:0048478	8.4502e-07	5	7	replication fork protection
GO:0006334	9.27705e-07	13	69	nucleosome assembly
GO:0031055	1.09132e-06	6	11	chromatin remodeling at centromere
GO:0016321	1.21217e-06	5	7	female meiosis chromosome segregation
GO:0010971	1.27659e-06	8	25	positive regulation of G2/M transition of mitotic cell cycle
GO:0034080	1.37036e-06	5	7	CENP-A containing nucleosome assembly
GO:0061641	1.37036e-06	5	7	CENP-A containing chromatin organization
GO:0022616	1.53252e-06	7	18	DNA strand elongation
GO:0051347	1.71283e-06	34	413	positive regulation of transferase activity
GO:0034724	2.00182e-06	8	25	DNA replication-independent nucleosome organization
GO:1902750	2.13431e-06	10	45	negative regulation of cell cycle G2/M phase transition
GO:0022412	2.18569e-06	22	205	cellular process involved in reproduction in multicellular organism
GO:0043170	2.2951e-06	246	5748	macromolecule metabolic process
GO:0051299	2.54814e-06	6	13	centrosome separation
GO:0032506	2.70983e-06	9	35	cytokinetic process
GO:0009314	3.36382e-06	27	296	response to radiation
GO:0009059	3.48881e-06	143	2966	macromolecule biosynthetic process
GO:0090231	3.75852e-06	6	13	regulation of spindle checkpoint
GO:2000278	3.9698e-06	14	92	regulation of DNA biosynthetic process
GO:0007131	4.42913e-06	8	29	reciprocal meiotic recombination
GO:0035825	4.42913e-06	8	29	homologous recombination
GO:0090224	4.55163e-06	9	38	regulation of spindle organization
GO:0032467	7.29814e-06	7	23	positive regulation of cytokinesis
GO:0006289	8.49198e-06	10	50	nucleotide-excision repair
GO:0007099	8.56801e-06	8	33	centriole replication
GO:0009411	1.09558e-05	15	117	response to UV
GO:0031297	1.1249e-05	7	26	replication fork processing
GO:0098534	1.1384e-05	8	34	centriole assembly
GO:0007062	1.2108e-05	9	43	sister chromatid cohesion
GO:0008283	1.37434e-05	72	1274	cell proliferation
GO:0051129	1.45155e-05	40	571	negative regulation of cellular component organization
GO:2000105	1.54213e-05	5	11	positive regulation of DNA-dependent DNA replication
GO:0046605	1.59141e-05	10	55	regulation of centrosome cycle
GO:0000912	1.65743e-05	4	6	assembly of actomyosin apparatus involved in cytokinesis
GO:0000915	1.65743e-05	4	6	actomyosin contractile ring assembly
GO:0044837	1.65743e-05	4	6	actomyosin contractile ring organization
GO:0060236	1.68861e-05	8	34	regulation of mitotic spindle organization
GO:0000212	1.75193e-05	5	11	meiotic spindle organization
GO:0006336	1.88273e-05	7	24	DNA replication-independent nucleosome assembly
GO:0044818	1.9179e-05	7	27	mitotic G2/M transition checkpoint
GO:0043486	1.92937e-05	6	17	histone exchange
GO:0010972	2.04122e-05	8	36	negative regulation of G2/M transition of mitotic cell cycle
GO:0051656	2.44751e-05	29	372	establishment of organelle localization
GO:0051307	2.53245e-05	6	19	meiotic chromosome separation
GO:0090266	2.70906e-05	5	11	regulation of mitotic cell cycle spindle assembly checkpoint
GO:1903504	2.70906e-05	5	11	regulation of mitotic spindle checkpoint
GO:0019219	2.75985e-05	115	2371	regulation of nucleobase-containing compound metabolic process
GO:0031572	2.9177e-05	7	28	G2 DNA damage checkpoint
GO:0051653	3.46431e-05	8	39	spindle localization
GO:0007100	3.59344e-05	5	12	mitotic centrosome separation
GO:0042770	3.65525e-05	11	72	signal transduction in response to DNA damage
GO:2001021	3.67055e-05	10	59	negative regulation of response to DNA damage stimulus
GO:0045738	3.81866e-05	6	20	negative regulation of DNA repair
GO:0045737	3.85648e-05	6	19	positive regulation of cyclin-dependent protein serine/threonine kinase activity
GO:0051256	4.02633e-05	4	7	mitotic spindle midzone assembly
GO:2000573	4.47685e-05	10	60	positive regulation of DNA biosynthetic process
GO:0045143	4.48217e-05	7	29	homologous chromosome segregation
GO:0006807	4.72434e-05	255	6140	nitrogen compound metabolic process
GO:0000731	5.15955e-05	6	21	DNA synthesis involved in DNA repair
GO:0006335	5.16883e-05	6	19	DNA replication-dependent nucleosome assembly
GO:0034723	5.16883e-05	6	19	DNA replication-dependent nucleosome organization
GO:0006272	5.19397e-05	3	3	leading strand elongation
GO:0051785	6.33483e-05	9	52	positive regulation of nuclear division
GO:0045840	6.38475e-05	8	41	positive regulation of mitotic nuclear division
GO:0033314	7.05513e-05	4	8	mitotic DNA replication checkpoint
GO:0000022	7.23839e-05	4	8	mitotic spindle elongation
GO:0007140	7.34232e-05	6	22	male meiotic nuclear division
GO:0031109	7.666e-05	12	94	microtubule polymerization or depolymerization
GO:0051255	8.29722e-05	4	8	spindle midzone assembly
GO:0009262	9.12708e-05	7	30	deoxyribonucleotide metabolic process
GO:1904031	9.16108e-05	6	22	positive regulation of cyclin-dependent protein kinase activity
GO:0006273	9.78391e-05	4	8	lagging strand elongation
GO:0072395	9.89363e-05	6	23	signal transduction involved in cell cycle checkpoint
GO:0072401	9.89363e-05	6	23	signal transduction involved in DNA integrity checkpoint
GO:0072422	9.89363e-05	6	23	signal transduction involved in DNA damage checkpoint
GO:0071168	0.000102412	6	22	protein localization to chromatin
GO:0007276	0.000103507	28	372	gamete generation
GO:0010212	0.000104439	13	110	response to ionizing radiation
GO:0045910	0.00010697	7	33	negative regulation of DNA recombination
GO:0060255	0.000111965	162	3686	regulation of macromolecule metabolic process
GO:1904666	0.000113253	5	14	regulation of ubiquitin protein ligase activity
GO:0008284	0.000113756	38	583	positive regulation of cell proliferation
GO:0007569	0.000118632	11	83	cell aging
GO:0051293	0.000125259	7	35	establishment of spindle localization
GO:0045934	0.000125662	57	1019	negative regulation of nucleobase-containing compound metabolic process
GO:0010825	0.000130257	4	9	positive regulation of centrosome duplication
GO:0051231	0.000137095	4	9	spindle elongation
GO:0009263	0.000145977	5	15	deoxyribonucleotide biosynthetic process
GO:0007568	0.000147693	15	146	aging
GO:0051984	0.00014784	6	25	positive regulation of chromosome segregation
GO:0090306	0.000151591	3	4	spindle assembly involved in meiosis
GO:0000723	0.000158897	13	115	telomere maintenance
GO:0032875	0.000161417	4	10	regulation of DNA endoreduplication
GO:0051309	0.000167122	3	4	female meiosis chromosome separation
GO:1902806	0.000177952	12	99	regulation of cell cycle G1/S phase transition
GO:0044249	0.000179041	157	3530	cellular biosynthetic process
GO:0006269	0.000180969	3	4	DNA replication, synthesis of RNA primer
GO:0022607	0.000187439	101	2084	cellular component assembly
GO:0040001	0.000187918	6	26	establishment of mitotic spindle localization
GO:0044085	0.000189434	109	2277	cellular component biogenesis
GO:0032200	0.000194115	13	117	telomere organization
GO:1905340	0.000198119	3	4	regulation of protein localization to kinetochore
GO:1905342	0.000198119	3	4	positive regulation of protein localization to kinetochore
GO:0019953	0.000222071	31	450	sexual reproduction
GO:0033365	0.000229302	40	639	protein localization to organelle
GO:0006338	0.000232864	12	103	chromatin remodeling
GO:0031536	0.000240487	3	4	positive regulation of exit from mitosis
GO:2000113	0.000253118	55	1006	negative regulation of cellular macromolecule biosynthetic process
GO:0044380	0.000253162	8	52	protein localization to cytoskeleton
GO:0042023	0.000259912	4	11	DNA endoreduplication
GO:0044773	0.000262663	8	49	mitotic DNA damage checkpoint
GO:0051294	0.000272017	6	28	establishment of spindle orientation
GO:0071478	0.000306574	13	121	cellular response to radiation
GO:0051640	0.00030761	31	475	organelle localization
GO:2000042	0.000316743	4	11	negative regulation of double-strand break repair via homologous recombination
GO:0072425	0.000319097	4	11	signal transduction involved in G2 DNA damage checkpoint
GO:0085020	0.000333264	3	5	protein K6-linked ubiquitination
GO:2000780	0.000336098	5	19	negative regulation of double-strand break repair
GO:0022403	0.000346916	4	10	cell cycle phase
GO:0006297	0.000361242	3	5	nucleotide-excision repair, DNA gap filling
GO:0072332	0.000370081	9	63	intrinsic apoptotic signaling pathway by p53 class mediator
GO:0051171	0.000378164	153	3522	regulation of nitrogen compound metabolic process
GO:0048609	0.00038027	30	446	multicellular organismal reproductive process
GO:0035404	0.000390832	3	5	histone-serine phosphorylation
GO:0044238	0.000400822	260	6442	primary metabolic process
GO:0009628	0.00041017	39	644	response to abiotic stimulus
GO:0010558	0.000431309	55	1027	negative regulation of macromolecule biosynthetic process
GO:1901576	0.000431888	157	3588	organic substance biosynthetic process
GO:0072331	0.000437802	12	108	signal transduction by p53 class mediator
GO:0032504	0.000446508	30	450	multicellular organism reproduction
GO:0010824	0.000469812	7	41	regulation of centrosome duplication
GO:0001556	0.000473368	5	19	oocyte maturation
GO:0010605	0.000484677	86	1783	negative regulation of macromolecule metabolic process
GO:0043044	0.00049937	6	30	ATP-dependent chromatin remodeling
GO:0009211	0.000508333	3	5	pyrimidine deoxyribonucleoside triphosphate metabolic process
GO:0071900	0.000511099	23	314	regulation of protein serine/threonine kinase activity
GO:0046607	0.000516995	4	12	positive regulation of centrosome cycle
GO:0006287	0.000519476	3	5	base-excision repair, gap-filling
GO:0051782	0.000544132	4	12	negative regulation of cell division
GO:0000727	0.000547584	3	5	double-strand break repair via break-induced replication
GO:0080135	0.000589464	32	503	regulation of cellular response to stress
GO:0006298	0.000590488	5	20	mismatch repair
GO:0051315	0.000633969	4	12	attachment of mitotic spindle microtubules to kinetochore
GO:0009058	0.000640091	158	3642	biosynthetic process
GO:0034654	0.000640884	108	2355	nucleobase-containing compound biosynthetic process
GO:0019222	0.000692914	169	4000	regulation of metabolic process
GO:0080090	0.000709485	155	3622	regulation of primary metabolic process
GO:0031323	0.000731041	159	3735	regulation of cellular metabolic process
GO:0072698	0.000773835	7	47	protein localization to microtubule cytoskeleton
GO:0046606	0.000787047	4	13	negative regulation of centrosome cycle
GO:1904668	0.000790608	3	6	positive regulation of ubiquitin protein ligase activity
GO:0030174	0.000841326	3	6	regulation of DNA-dependent DNA replication initiation
GO:0090618	0.000874958	2	2	DNA clamp unloading
GO:0051445	0.000884582	6	33	regulation of meiotic cell cycle
GO:0032075	0.000895825	3	6	positive regulation of nuclease activity
GO:0007144	0.000920007	3	6	female meiosis I
GO:0032877	0.000930051	2	2	positive regulation of DNA endoreduplication
GO:0046826	0.000930727	3	6	negative regulation of protein export from nucleus
GO:0000132	0.000938479	5	23	establishment of mitotic spindle orientation
GO:0019438	0.00094775	109	2405	aromatic compound biosynthetic process
GO:0033567	0.000951137	3	6	DNA replication, Okazaki fragment processing
GO:0045835	0.000957299	3	6	negative regulation of meiotic nuclear division
GO:0008630	0.000965056	10	87	intrinsic apoptotic signaling pathway in response to DNA damage
GO:2000045	0.000971801	10	88	regulation of G1/S transition of mitotic cell cycle
GO:0009204	0.00100967	3	6	deoxyribonucleoside triphosphate catabolic process
GO:0051781	0.00101189	7	46	positive regulation of cell division
GO:0018130	0.00101811	109	2408	heterocycle biosynthetic process
[truncated: 14,262 more rows]
