# Supplementary material for: Single-Cell Transcriptome Analysis Dissects the Replicating Process of Pancreatic Beta Cells in Partial Pancreatectomy Model
Source: iScience. 2020 Nov 6;23(12):101774. doi: 10.1016/j.isci.2020.101774 (PMC7689163; doi:10.1016/j.isci.2020.101774)
Supplement: Table S4. List of Pathways Associated with Cluster Specific Genes, Related to Figure S3 and Table 1 [file mmc4.xlsx]

## Sheet: Overview
	Table S4. List of pathways associated with cluster specific genes.
	Genes in the first row are upstream, ones below are downstream.
	Values are fold changes calculated by dividing the cpm value of later cluster by that of former cluster if they are significant. NS, not significant.
	Sheet 1	Cluster1vs2	Predicted upstream of genes altered between cluster 1 and 2.
	Sheet 2	Cluster2vs3	Predicted upstream of genes altered between cluster 2 and 3.
	Sheet 3	Cluster3vs4	Predicted upstream of genes altered between cluster 3 and 4.

## Sheet: Cluster1vs2
HNF4A (NS)			MGAT3 (NS)			MAP4K4 (NS)			NR3C1 (NS)			NRG2 (NS)
Genes in dataset	Prediction	Expr Fold Change	Genes in dataset	Prediction	Expr Fold Change	Genes in dataset	Prediction	Expr Fold Change	Genes in dataset	Prediction	Expr Fold Change	Genes in dataset	Prediction	Expr Fold Change
CDC42EP3	Affected	∞	HES1	Activated	∞	PTGES	Inhibited	8.483	CDC42EP3	Activated	∞	FOSB	Affected	∞
RABEPK	Affected	∞	ITGA3	Activated	5.784	CHPT1	Inhibited	3.803	WDR31	Affected	∞	HES1	Affected	∞
NSA2	Affected	∞	MTTP	Inhibited	4.736	PON2	Inhibited	3.303	TNFRSF12A	Affected	∞	IER2	Affected	13.673
SERTAD3	Affected	∞	PROM1	Activated	2.546	ALG14	Inhibited	3.014	IER2	Affected	13.673	BIN1	Affected	-2
FUT11	Activated	∞				NDUFS1	Inhibited	2.585	PIGR	Affected	10.116	NR4A1	Affected	-2.381
DUSP19	Affected	25.974				Calm1 (includes others)	Inhibited	2.454	NMT1	Affected	7.039	GRIN2C	Affected	-5.328
ANAPC10	Affected	11.517				PHYH	Inhibited	2.096	ATXN1	Affected	5.803
FEN1	Affected	7.938				H6PD	Activated	-2.648	TNFRSF21	Affected	4.34
NOC3L	Affected	6.85				DHODH	Activated	-3.344	TIPARP	Affected	3.661
PTK2	Affected	6.685				ALDH4A1	Activated	-3.497	SAP30BP	Affected	3.558
BCS1L	Affected	6.582							CKS1B	Affected	3.421
COA4	Affected	5.305							PPP2R1B	Affected	3.223
AMACR	Affected	5.019							PPP1R21	Affected	2.696
HIRIP3	Affected	4.74							PPP1R15A	Affected	2.344
MTTP	Activated	4.736							BTG1	Affected	2.204
RSL24D1	Affected	4.536							TRAF3	Affected	2.059
DDX18	Affected	4.421							DEGS1	Affected	2.053
PSMB5	Affected	4.396							MTHFD1	Affected	2.045
GUCY2C	Affected	4.154							BCL2L2	Affected	2.033
STX17	Affected	4.136							BIN1	Affected	-2
GSTM4	Affected	4.115							G6PD	Activated	-2.042
USPL1	Affected	4.019							ATG4B	Affected	-2.05
KBTBD7	Affected	3.947							ZNF704	Inhibited	-2.138
NUAK2	Affected	3.876							BCKDHA	Affected	-2.228
FOXRED1	Affected	3.819							MKNK2	Affected	-2.337
STAMBP	Affected	3.645							ZNF346	Affected	-2.406
SAP30BP	Affected	3.558							H6PD	Affected	-2.648
CROT	Affected	3.456							ST3GAL3	Affected	-2.87
USP36	Affected	3.368							GRIN2C	Activated	-5.328
CYP4F3	Affected	3.265							BCL6	Affected	-8.231
HTRA2	Activated	3.258
MLH1	Affected	3.257
THOC3	Affected	3.182
EIF1AD	Affected	3.045
LIMS1	Affected	2.978
BACE1	Affected	2.872
EDEM3	Affected	2.839
ERLIN1	Affected	2.819
UTP3	Affected	2.793
UCHL3	Affected	2.72
ZC3H10	Affected	2.715
ABHD10	Affected	2.668
VMP1	Affected	2.629
DPM1	Affected	2.623
DNAJB4	Affected	2.598
NDUFS1	Affected	2.585
CAP1	Affected	2.571
PROM1	Inhibited	2.546
SSBP1	Affected	2.533
FAM216A	Affected	2.528
LYRM4	Affected	2.505
PEF1	Affected	2.458
PSMC4	Affected	2.442
AHSA1	Affected	2.373
PELO	Affected	2.353
DYNC2LI1	Affected	2.288
NPM1	Inhibited	2.28
FARSB	Affected	2.259
RBM28	Affected	2.253
CBS/CBSL	Affected	2.245
BTG1	Affected	2.204
ALCAM	Inhibited	2.177
PSMA2	Affected	2.164
FH	Affected	2.16
PNPO	Affected	2.159
OTUD6B	Affected	2.123
MRPS15	Affected	2.122
CRIPT	Affected	2.071
SUPT16H	Affected	2.069
MTHFD1	Affected	2.045
TBC1D15	Affected	2.041
ETFDH	Activated	2.006
G6PD	Affected	-2.042
PRKAB1	Affected	-2.08
FURIN	Affected	-2.082
PDCD10	Affected	-2.087
CHRNB2	Affected	-2.108
IL11RA	Affected	-2.127
BCKDHA	Affected	-2.228
SAMHD1	Affected	-2.553
HPS6	Affected	-3.908
AVPI1	Affected	-4.025
KCNJ12	Affected	-4.087
LRSAM1	Affected	-7.546
BCL6	Affected	-8.231
DIP2A	Inhibited	-11.726
SMC2	Affected	-20.11

## Sheet: Cluster2vs3
TBX2 (NS)			RUVBL2 (NS)			HDAC1 (NS)			TP53 (3.773)			RB1 (NS)
Genes in dataset	Prediction	Expr Fold Change	Genes in dataset	Prediction	Expr Fold Change	Genes in dataset	Prediction	Expr Fold Change	Genes in dataset	Prediction	Expr Fold Change	Genes in dataset	Prediction	Expr Fold Change
CDT1	Activated	22.503	PCNA	Affected	4.539	MEF2C	Inhibited	∞	KCNJ2	Inhibited	∞	KIT	Affected	∞
SMC2	Activated	15.013	MCM4	Affected	3.889	SNAI2	Affected	∞	SNAI2	Activated	∞	MEF2C	Activated	∞
ASF1B	Activated	8.117	TP53	Affected	3.773	UHRF1	Affected	∞	ABCC2	Activated	∞	CDT1	Affected	22.503
MCM5	Activated	7.345	RBL1	Affected	2.45	CDT1	Inhibited	22.503	KIT	Affected	∞	ASF1B	Affected	8.117
MCM4	Activated	3.889	CDKN2C	Inhibited	2.27	STX1A	Inhibited	15.408	UHRF1	Affected	∞	ANGPT2	Inhibited	7.422
RBL1	Activated	2.45				ANGPT2	Affected	7.422	ELK4	Affected	∞	MCM5	Inhibited	7.345
MCM2	Activated	2.331				MCM5	Inhibited	7.345	FIGNL1	Affected	∞	NFKB2	Inhibited	5.382
DNMT1	Activated	2.27				MAD1L1	Affected	5.562	ALDH1A3	Inhibited	∞	PCNA	Inhibited	4.539
CDKN2C	Activated	2.27				TP53	Inhibited	3.773	CDT1	Inhibited	22.503	TCF19	Affected	3.891
CKS1B	Activated	2.209				DUSP1	Affected	3.207	SMC2	Inhibited	15.013	MCM4	Affected	3.889
EZH2	Inhibited	-6.485				TYMS	Affected	3.096	ARHGEF4	Activated	14.94	TP53	Inhibited	3.773
						NFATC1	Affected	2.971	HJURP	Affected	8.122	TYMS	Inhibited	3.096
						CCNE2	Affected	2.455	ASF1B	Affected	8.117	PPT2	Affected	2.574
						RBL1	Affected	2.45	PLK2	Activated	7.559	CCNE2	Inhibited	2.455
						GSTP1	Affected	2.183	MCM5	Inhibited	7.345	RBL1	Inhibited	2.45
						FOS	Affected	2.068	RAB5A	Affected	6.346	ZEB1	Inhibited	2.358
						Mt1	Affected	-2.08	MIS18A	Affected	6.015	MCM2	Inhibited	2.331
						Mt2	Activated	-2.561	MAD1L1	Inhibited	5.562	RAMP2	Activated	2.321
						PDGFA	Activated	-3.089	NFKB2	Affected	5.382	CDCA4	Affected	2.318
						E2F2	Affected	-5.762	ZNF365	Affected	4.877	DNMT1	Inhibited	2.27
									PCNA	Activated	4.539	COQ7	Activated	2.224
									MCM4	Inhibited	3.889	NDUFS4	Activated	2.129
									TP53	Activated	3.773	FOS	Inhibited	2.068
									PIK3CB	Inhibited	3.391	E2F5	Affected	-2.25
									VCL	Activated	3.34	PTTG1	Activated	-2.483
									DUSP1	Activated	3.207	DNAJC11	Inhibited	-2.846
									TYMS	Affected	3.096	E2F2	Affected	-5.762
									DSTN	Inhibited	3.079	EZH2	Affected	-6.485
									PHLDA1	Activated	2.891
									OAT	Activated	2.756
									Hmgn2 (includes others)	Activated	2.703
									PERP	Activated	2.676
									CCNE2	Inhibited	2.455
									RBL1	Activated	2.45
									RPE	Inhibited	2.44
									TMEM43	Affected	2.365
									ZEB1	Activated	2.358
									MCM2	Inhibited	2.331
									TULP4	Affected	2.329
									RAMP2	Activated	2.321
									OMA1	Activated	2.321
									MPDZ	Affected	2.292
									FBL	Affected	2.286
									DNMT1	Inhibited	2.27
									MAPK6	Affected	2.266
									ZFP36	Activated	2.26
									GPX3	Activated	2.247
									ORAI2	Affected	2.246
									OSGIN1	Activated	2.228
									SERPING1	Affected	2.224
									GAPDH	Activated	2.211
									CKS1B	Inhibited	2.209
									TANK	Inhibited	2.197
									GSTP1	Activated	2.183
									XPNPEP1	Activated	2.181
									HBEGF	Activated	2.136
									SUMO1	Activated	2.135
									CD81	Affected	2.129
									FAT1	Activated	2.124
									SPHK2	Activated	2.116
									EBAG9	Affected	2.101
									JUN	Affected	2.082
									FOS	Inhibited	2.068
									NCAPD3	Affected	2.067
									BTG1	Activated	2.044
									CFLAR	Inhibited	2.001
									NUPR1	Activated	-2.075
									E2F5	Activated	-2.25
									PTTG1	Inhibited	-2.483
									Mt2	Inhibited	-2.561
									DNAJC11	Activated	-2.846
									PDGFA	Inhibited	-3.089
									E2F2	Affected	-5.762
									EZH2	Activated	-6.485
									CCNA2	Inhibited	125.473
									CCNB2	Inhibited	111.28
									CDK1	Inhibited	107.918
									CDC20	Inhibited	106.68
									MKI67	Inhibited	98.927
									FOXM1	Inhibited	96.664
									EZH2	Inhibited	95.954
									PRC1	Inhibited	94.768
									CCNB1	Inhibited	69.808
									GTSE1	Activated	68.568
									CKAP2	Activated	58.527
									NEK2	Inhibited	57.731
									NCAPH	Affected	54.841
									CKS2	Inhibited	49.679
									Siah1b	Activated	36.111
									SPDL1	Affected	35.525
									DBF4	Inhibited	34.624
									DLGAP5	Affected	34.317
									SMC4	Inhibited	32.128
									WEE1	Inhibited	31.138
									RACGAP1	Affected	30.655
									CCNF	Inhibited	30.514
									EGR2	Affected	30.483
									AURKB	Inhibited	29.935
									KNTC1	Affected	27.554
									RRM2	Inhibited	27.527
									ARRB1	Activated	25.156
									BOK	Activated	24.377
									RAD51	Activated	23.305
									BUB1B	Inhibited	22.688
									UHRF1	Affected	21.158
									E2F2	Affected	20.815
									UBE2T	Affected	20.741
									HMGB2	Affected	20.355
									MAD2L1	Inhibited	20.319
									BRCA2	Inhibited	20.191
									ADA	Inhibited	20.166
									SMC2	Inhibited	18.762
									RFC4	Activated	18.453
									BIK	Activated	18.302
									AURKA	Inhibited	18.207
									KCNN4	Affected	18.174
									RAD51AP1	Affected	17.649
									MYL4	Inhibited	17.158
									CCNE1	Affected	16.997
									GPR160	Activated	16.583
									DDIAS	Activated	16.568
									MCM3	Inhibited	15.17
									ATAD2	Affected	14.957
									PIK3CD	Activated	14.886
									RPS6KA1	Affected	14.628
									MAPK12	Activated	14.573
									DHFR	Inhibited	13.683
									FIGNL1	Affected	13.352
									FANCI	Affected	13.025
									TYMS	Affected	12.772
									CARD10	Affected	12.329
									MCM7	Inhibited	11.493
									CDK2	Inhibited	11.078
									PFKFB1	Inhibited	11.065
									PALLD	Activated	10.918
									WNT5B	Inhibited	10.815
									DEK	Inhibited	10.762
									CDT1	Inhibited	10.364
									ASF1B	Affected	10.229
									GPR157	Activated	9.667
									CHEK1	Inhibited	9.626
									H2AX	Inhibited	9.512
									RGS12	Activated	9.333
									SKP2	Affected	9.234
									DDIT4L	Activated	9.193
									THBS1	Activated	9.091
									CSRP1	Activated	9.067
									RRM1	Affected	9.064
									MVK	Affected	8.885
									MYBL1	Activated	8.575
									RFC3	Inhibited	8.551
									CDC6	Inhibited	8.54
									TUBB	Activated	8.479
									PDS5A	Affected	8.475
									Crip2	Activated	7.837
									POLA1	Inhibited	7.796
									BCL2L11	Inhibited	7.547
									ZFP36L1	Activated	7.081
									TNFSF10	Activated	7.054
									PRIM1	Inhibited	6.792
									Mt2	Activated	6.77
									MAFB	Affected	6.63
									KIF22	Inhibited	6.543
									CCNE2	Inhibited	6.367
									PCNA	Activated	6.357
									H2AZ1	Affected	6.356
									MCM6	Inhibited	6.315
									CDC7	Inhibited	6.189
									RALY	Inhibited	6.183
									TRAF4	Activated	6.157
									DCK	Activated	5.99
									GLS2	Activated	5.906
									CDKN2D	Activated	5.814
									NCAPD3	Affected	5.751
									MIS18A	Affected	5.732
									GMNN	Affected	5.673
									RECQL4	Inhibited	5.671
									CDKN1A	Activated	5.637
									E2F1	Affected	5.477
									TCF7L2	Inhibited	5.454
									PPM1D	Activated	5.443
									MSH2	Affected	5.438
									IGF2BP2	Affected	5.211
									MCM4	Inhibited	5.182
									FEN1	Activated	5.141
									MCM5	Inhibited	5.103
									NPTX1	Affected	5.059
									SIRT1	Inhibited	4.987
									DUT	Inhibited	4.937
									DTYMK	Inhibited	4.926
									CASP3	Activated	4.873
									POLD1	Inhibited	4.86
									CDC25B	Inhibited	4.847
									NOL3	Inhibited	4.704
									DNMT1	Inhibited	4.684
									TFB1M	Inhibited	4.654
									RFC1	Inhibited	4.388
									WDHD1	Inhibited	4.388
									RBM3	Activated	4.35
									CKS1B	Inhibited	4.295
									SAT1	Activated	4.145
									HJURP	Affected	4.134
									ID2	Inhibited	4.071
									TNFAIP8	Activated	3.971
									MYH10	Inhibited	3.936
									PDP1	Activated	3.89
									FDXR	Activated	3.881
									TSPO	Activated	3.846
									NOTCH1	Activated	3.835
									PCBP4	Activated	3.772
									EIF2B1	Activated	3.753
									MCM2	Inhibited	3.752
									SH3BP4	Affected	3.726
									CARHSP1	Affected	3.711
									ARL6IP1	Inhibited	3.616
									NPHP4	Affected	3.565
									RB1	Activated	3.548
									PDLIM5	Activated	3.513
									TMEM43	Affected	3.452
									VEGFB	Inhibited	3.421
									RBL1	Activated	3.403
									ARRB2	Activated	3.37
									SIVA1	Activated	3.366
									PMS2	Affected	3.322
									Hmgn2 (includes others)	Activated	3.316
									RBPJ	Inhibited	3.285
									PTPN6	Inhibited	3.199
									VRK1	Inhibited	3.15
									MTF2	Affected	3.03
									DDIT3	Activated	3.002
									IFI30	Activated	2.969
									COQ4	Inhibited	2.931
									YWHAH	Activated	2.863
									RELA	Activated	2.856
									SPC25	Activated	2.804
									CTIF	Affected	2.795
									POLD2	Inhibited	2.691
									RAN	Affected	2.67
									FDFT1	Affected	2.627
									XPO1	Inhibited	2.6
									Tpm4	Affected	2.524
									TPM3	Activated	2.516
									RBBP7	Activated	2.514
									MAP4	Inhibited	2.504
									CLIC4	Activated	2.491
									LBR	Inhibited	2.463
									ATL3	Activated	2.441
									TAGLN2	Activated	2.401
									PRELID1	Activated	2.387
									GATM	Activated	2.321
									TFAM	Activated	2.32
									SMARCB1	Activated	2.319
									ITGB5	Activated	2.317
									SRF	Inhibited	2.297
									GSR	Activated	2.274
									Tmsb4x (includes others)	Activated	2.189
									GPX3	Activated	2.176
									ACTB	Activated	2.15
									GSN	Activated	2.134
									APP	Activated	2.128
									FAM3C	Inhibited	2.101
									CDC34	Affected	2.074
									YBX1	Inhibited	2.052
									RANGAP1	Affected	2.047
									PAICS	Affected	2.047
									SRSF3	Inhibited	2.029
									AKT3	Inhibited	2.015
									TOP2B	Activated	2.013
									UBE2B	Activated	-2.017
									DNMT3A	Activated	-2.046
									ALDOA	Activated	-2.2
									INPP4A	Inhibited	-2.248
									GRB2	Activated	-2.302
									LDLR	Inhibited	-2.336
									FKBP1B	Inhibited	-2.444
									IGF1R	Inhibited	-2.575
									RLIM	Activated	-2.623
									KMT2D	Inhibited	-3.1
									SLC37A3	Affected	-3.271
									CFLAR	Activated	-3.333
									MYO10	Affected	-3.382
									GADD45B	Inhibited	-3.469
									CMBL	Inhibited	-3.653
									MVP	Activated	-3.968
									SUMO1	Inhibited	-4.021
									IDH1	Inhibited	-4.039
									FXYD3	Inhibited	-4.625
									GPD1	Activated	-5.079
									CALU	Inhibited	-6.691
									SESN1	Inhibited	-11.168
									GABPA	Inhibited	-14.574

## Sheet: Cluster3vs4
E2F4(NS)			CDKN1A (5.637)			E2F1 (5.477)			TBX2 (NS)			TP53 (NS)
Genes in dataset	Prediction	Expr Fold Change	Genes in dataset	Prediction	Expr Fold Change	Genes in dataset	Prediction	Expr Fold Change	Genes in dataset	Prediction	Expr Fold Change	Genes in dataset	Prediction	Expr Fold Change
FANCD2	Affected	∞	CDKN2A	Inhibited	∞	CDKN2A	Activated	∞	CDKN2A	Inhibited	∞	RAD54B	Inhibited	∞
CENPE	Affected	∞	BIRC5	Inhibited	∞	BIRC5	Activated	∞	E2F8	Activated	∞	KITLG	Affected	∞
ORC1	Affected	∞	EXO1	Inhibited	∞	FANCD2	Affected	∞	BUB1	Activated	∞	GPM6B	Affected	∞
TPX2	Affected	∞	NUSAP1	Affected	∞	KIF23	Affected	∞	PLK1	Activated	∞	BIRC5	Inhibited	∞
MYBL2	Inhibited	∞	CCL3L3	Inhibited	∞	NUSAP1	Affected	∞	ANLN	Activated	155.169	CENPE	Inhibited	∞
TTK	Affected	∞	CEP55	Affected	∞	VIM	Inhibited	∞	CCNA2	Activated	125.473	SULF2	Activated	∞
KIF4A	Affected	∞	VIM	Inhibited	∞	ORC1	Activated	∞	CDCA3	Activated	115.249	CCL3L3	Inhibited	∞
HMMR	Affected	∞	ORC1	Inhibited	∞	CEBPA	Affected	∞	CDK1	Activated	107.918	CEP55	Inhibited	∞
CHEK2	Affected	∞	TPX2	Affected	∞	MYBL2	Activated	∞	FOXM1	Activated	96.664	TGFBI	Inhibited	∞
CDC25C	Inhibited	∞	CENPF	Affected	∞	mir-17	Activated	∞	MXD3	Activated	96.573	TPX2	Inhibited	∞
E2F8	Affected	∞	MYBL2	Affected	∞	DDAH2	Activated	∞	EZH2	Activated	95.954	DSN1	Inhibited	∞
NDC80	Affected	∞	TTK	Affected	∞	CHEK2	Affected	∞	PRC1	Activated	94.768	ACSF2	Inhibited	∞
EPAS1	Affected	∞	MIS18BP1	Affected	∞	E2F8	Affected	∞	CCNB1	Activated	69.808	IRF5	Activated	∞
PLK1	Affected	∞	IL1B	Inhibited	∞	NDC80	Affected	∞	CKAP2	Activated	58.527	PTPRE	Activated	∞
CENPA	Affected	260.213	ASPM	Affected	∞	PDK4	Inhibited	∞	CDCA5	Activated	46.877	MIS18BP1	Affected	∞
UBE2C	Affected	227.874	KIF2C	Inhibited	∞	STMN1	Affected	190.022	AURKB	Activated	29.935	IRF8	Inhibited	∞
STMN1	Affected	190.022	CXCL3	Inhibited	∞	TOP2A	Activated	171.517	E2F7	Activated	27.452	CXCL10	Inhibited	∞
TOP2A	Affected	171.517	CDC25C	Inhibited	∞	Gcg	Activated	146.374	NCAPG2	Activated	22.442	MELK	Inhibited	∞
ANLN	Affected	155.169	BUB1	Affected	∞	ECT2	Activated	127.06	MAD2L1	Activated	20.319	C1QC	Activated	∞
ECT2	Affected	127.06	CIT	Inhibited	∞	CCNA2	Activated	125.473	SMC2	Activated	18.762	TGFBR2	Inhibited	∞
CCNA2	Affected	125.473	PTPRC	Affected	∞	CCNB2	Affected	111.28	AURKA	Activated	18.207	FAM83D	Activated	∞
CDCA3	Inhibited	115.249	CDKN3	Affected	∞	CDK1	Activated	107.918	CDKN2C	Activated	15.671	LAMA5	Inhibited	∞
CCNB2	Inhibited	111.28	PLK1	Inhibited	∞	CDC20	Affected	106.68	LIG1	Activated	14.894	CDC25C	Inhibited	∞
CDK1	Inhibited	107.918	PBK	Affected	490.772	FOXM1	Affected	96.664	NCAPD2	Activated	14.716	CSF1R	Activated	∞
MKI67	Affected	98.927	UBE2C	Inhibited	227.874	EZH2	Activated	95.954	MCM7	Activated	11.493	E2F8	Affected	∞
FOXM1	Affected	96.664	KNSTRN	Affected	205.896	FBXO5	Activated	89.604	CDT1	Activated	10.364	NDC80	Inhibited	∞
PRC1	Affected	94.768	STMN1	Inhibited	190.022	CCNB1	Affected	69.808	ASF1B	Activated	10.229	ALB	Inhibited	∞
BARD1	Affected	76.705	TOP2A	Inhibited	171.517	DBF4	Activated	34.624	PRIM2	Activated	9.84	COL18A1	Activated	∞
NEK2	Affected	57.731	ANLN	Affected	155.169	SMC4	Affected	32.128	CHEK1	Activated	9.626	GLIPR1	Activated	∞
CKS2	Affected	49.679	CCNA2	Inhibited	125.473	WEE1	Affected	31.138	CHAF1B	Activated	8.865	LDHA	Inhibited	∞
DBF4	Affected	34.624	CDK1	Inhibited	107.918	RACGAP1	Affected	30.655	CDC6	Activated	8.54	KIFC1	Activated	∞
SMC4	Affected	32.128	CDC20	Affected	106.68	CCNF	Affected	30.514	HELLS	Activated	7.862	CDKN3	Inhibited	∞
AURKB	Affected	29.935	MKI67	Affected	98.927	EGR2	Activated	30.483	MCM6	Activated	6.315	PLK1	Inhibited	∞
RRM2	Affected	27.527	FOXM1	Inhibited	96.664	AURKB	Inhibited	29.935	HAUS1	Activated	6.214	CDKN2A	Inhibited	∞
CENPO	Affected	25.32	PRC1	Inhibited	94.768	RRM2	Activated	27.527	CDKN1A	Inhibited	5.637	DRAM1	Activated	∞
TK1	Affected	23.947	CCNB1	Inhibited	69.808	BOK	Affected	24.377	E2F1	Activated	5.477	NCAPG	Inhibited	∞
RAD51	Affected	23.305	SPAG5	Affected	41.1	TK1	Activated	23.947	MCM4	Activated	5.182	MST1	Activated	∞
UHRF1	Affected	21.158	SPDL1	Affected	35.525	RAD51	Activated	23.305	MCM5	Activated	5.103	PSRC1	Activated	∞
E2F2	Affected	20.815	DLGAP5	Affected	34.317	UHRF1	Affected	21.158	DNMT1	Activated	4.684	CAV2	Activated	∞
UBE2T	Affected	20.741	SMC4	Affected	32.128	E2F2	Activated	20.815	PKMYT1	Activated	4.329	ACACB	Inhibited	∞
MAD2L1	Affected	20.319	DTL	Affected	31.713	HMGB2	Affected	20.355	CKS1B	Activated	4.295	PDLIM1	Activated	∞
SMC2	Affected	18.762	RACGAP1	Affected	30.655	MAD2L1	Affected	20.319	MCM2	Activated	3.752	EXO1	Affected	∞
RFC4	Affected	18.453	AURKB	Affected	29.935	STK17B	Affected	20.222	TIPIN	Activated	3.563	KIF23	Inhibited	∞
RAD51AP1	Affected	17.649	KNTC1	Affected	27.554	RFC4	Activated	18.453	RBL1	Activated	3.403	NUSAP1	Affected	∞
CCNE1	Activated	16.997	E2F7	Inhibited	27.452	AURKA	Activated	18.207	SEPTIN10	Activated	3.398	EPHA2	Activated	∞
CDKN2C	Affected	15.671	MSN	Inhibited	24.595	CCNE1	Activated	16.997	DDIT3	Inhibited	3.002	ITGA2B	Inhibited	∞
MCM3	Affected	15.17	KIF20A	Affected	24.551	CDKN2C	Activated	15.671	SRF	Activated	2.297	VIM	Activated	∞
DHFR	Affected	13.683	RAD51	Affected	23.305	MCM3	Activated	15.17				ID1	Activated	∞
WDR76	Affected	13.003	BUB1B	Affected	22.688	ATAD2	Affected	14.957				LSP1	Activated	∞
CDK2	Activated	11.078	UHRF1	Affected	21.158	NR4A3	Activated	14.546				CEBPA	Activated	∞
ASF1B	Affected	10.229	E2F2	Inhibited	20.815	DHFR	Activated	13.683				SLC2A4	Inhibited	∞
PRIM2	Affected	9.84	UBE2T	Affected	20.741	MTBP	Activated	13.389				CENPF	Inhibited	∞
CHEK1	Affected	9.626	HMGB2	Affected	20.355	TYMS	Activated	12.772				MYBL2	Inhibited	∞
H2AX	Affected	9.512	MAD2L1	Inhibited	20.319	MCM7	Activated	11.493				TTK	Inhibited	∞
E2F3	Affected	9.46	SMC2	Affected	18.762	CDK2	Activated	11.078				ESPL1	Inhibited	∞
RRM1	Affected	9.064	RFC4	Inhibited	18.453	PRIM2	Activated	9.84				HMMR	Inhibited	∞
SKA2	Affected	8.985	AURKA	Affected	18.207	CHEK1	Activated	9.626				mir-17	Activated	∞
RFC3	Affected	8.551	CCNE1	Affected	16.997	E2F3	Affected	9.46				IL1B	Inhibited	∞
CDC6	Affected	8.54	MCM3	Affected	15.17	THBS1	Activated	9.091				CASP1	Activated	∞
GINS1	Affected	8.216	ATAD2	Affected	14.957	RRM1	Activated	9.064				ASPM	Affected	∞
POLA1	Affected	7.796	FANCI	Affected	13.025	CDC45	Activated	8.866				ANXA1	Activated	∞
BCL2L11	Affected	7.547	TYMS	Affected	12.772	RFC3	Activated	8.551				CXCL3	Inhibited	∞
OIP5	Affected	7.516	MCM7	Affected	11.493	CDC6	Activated	8.54				CHEK2	Inhibited	∞
KIF22	Affected	6.543	CHEK1	Inhibited	9.626	GINS1	Affected	8.216				RAC2	Activated	∞
CCNE2	Affected	6.367	H2AX	Activated	9.512	HELLS	Activated	7.862				CCL4	Inhibited	∞
PCNA	Affected	6.357	RRM1	Inhibited	9.064	POLA1	Activated	7.796				BUB1	Inhibited	∞
H2AZ1	Affected	6.356	CHAF1B	Affected	8.865	BCL2L11	Activated	7.547				EPAS1	Inhibited	∞
MCM6	Affected	6.315	CDC6	Affected	8.54	CASP7	Activated	6.408				HLA-DQA1	Inhibited	908.182
RFC2	Affected	6.181	SUV39H1	Inhibited	6.814	CCNE2	Activated	6.367				PBK	Inhibited	490.772
GMNN	Affected	5.673	PCNA	Inhibited	6.357	PCNA	Inhibited	6.357				CENPA	Inhibited	260.213
CDKN1A	Inhibited	5.637	H2AZ1	Affected	6.356	MCM6	Activated	6.315				UBE2C	Inhibited	227.874
E2F1	Affected	5.477	MCM6	Affected	6.315	RFC2	Affected	6.181				STMN1	Inhibited	190.022
MSH2	Affected	5.438	NCAPD3	Affected	5.751	CDKN2D	Activated	5.814				TOP2A	Inhibited	171.517
MCM4	Affected	5.182	CDKN1A	Activated	5.637	GMNN	Activated	5.673				ANLN	Activated	155.169
FEN1	Affected	5.141	E2F1	Inhibited	5.477	CDKN1A	Activated	5.637				CCNA2	Inhibited	125.473
MCM5	Affected	5.103	MCM4	Inhibited	5.182	E2F1	Activated	5.477				CCNB2	Inhibited	111.28
DUT	Affected	4.937	MCM5	Inhibited	5.103	MSH2	Affected	5.438				CDK1	Inhibited	107.918
POLD1	Affected	4.86	CASP3	Inhibited	4.873	MCM4	Activated	5.182				CDC20	Inhibited	106.68
RAD54L	Affected	4.777	POLD1	Inhibited	4.86	RPA2	Activated	5.145				MKI67	Inhibited	98.927
TOPBP1	Affected	4.763	CDC25B	Inhibited	4.847	FEN1	Activated	5.141				FOXM1	Inhibited	96.664
PSAT1	Affected	4.368	RFC1	Inhibited	4.388	MCM5	Activated	5.103				EZH2	Inhibited	95.954
CKS1B	Affected	4.295	WDHD1	Affected	4.388	DUT	Affected	4.937				PRC1	Inhibited	94.768
TMPO	Affected	4.268	CKS1B	Affected	4.295	CASP3	Activated	4.873				CCNB1	Inhibited	69.808
CDCA4	Activated	4.01	HJURP	Affected	4.134	POLD1	Activated	4.86				GTSE1	Activated	68.568
NASP	Affected	3.949	MCM2	Affected	3.752	CDC25B	Affected	4.847				CKAP2	Activated	58.527
RBBP8	Affected	3.728	RPA3	Affected	3.707	RAD54L	Affected	4.777				NEK2	Inhibited	57.731
RPA3	Affected	3.707	ARL6IP1	Affected	3.616	TOPBP1	Activated	4.763				NCAPH	Affected	54.841
EXOSC8	Affected	3.694	RB1	Inhibited	3.548	DNMT1	Affected	4.684				CKS2	Inhibited	49.679
RB1	Activated	3.548	RBL1	Inhibited	3.403	RFC5	Affected	4.575				Siah1b	Activated	36.111
RBL1	Activated	3.403	XRCC6	Inhibited	2.613	MDC1	Affected	4.426				SPDL1	Affected	35.525
NPAT	Activated	3.252	CLIC4	Inhibited	2.491	PSAT1	Affected	4.368				DBF4	Inhibited	34.624
DROSHA	Affected	3.015	LBR	Inhibited	2.463	CDCA4	Activated	4.01				DLGAP5	Affected	34.317
FDFT1	Affected	2.627	ITGB5	Inhibited	2.317	NMI	Activated	3.937				SMC4	Inhibited	32.128
NCL	Affected	2.41	ACTB	Affected	2.15	MCM2	Activated	3.752				WEE1	Inhibited	31.138
EIF2B2	Affected	2.346	APP	Affected	2.128	RBBP8	Affected	3.728				RACGAP1	Affected	30.655
TOP2B	Inhibited	2.013	YBX1	Inhibited	2.052	RPA3	Affected	3.707				CCNF	Inhibited	30.514
CEP57	Affected	2.003	GRN	Inhibited	2.039	Calm1 (includes others)	Affected	3.561				EGR2	Affected	30.483
			IL1R1	Activated	-2.473	RB1	Activated	3.548				AURKB	Inhibited	29.935
						VEGFB	Activated	3.421				KNTC1	Affected	27.554
						RBL1	Activated	3.403				RRM2	Inhibited	27.527
						SIVA1	Activated	3.366				ARRB1	Activated	25.156
						RAD52	Activated	3.322				BOK	Activated	24.377
						Hmgn2 (includes others)	Affected	3.316				RAD51	Activated	23.305
						PRKAA2	Activated	3.269				BUB1B	Inhibited	22.688
						NPAT	Activated	3.252				UHRF1	Affected	21.158
						NUDC	Inhibited	3.198				E2F2	Affected	20.815
						XRCC1	Activated	3.198				UBE2T	Affected	20.741
						VRK1	Affected	3.15				HMGB2	Affected	20.355
						DDIT3	Affected	3.002				MAD2L1	Inhibited	20.319
						PPM1G	Affected	2.929				BRCA2	Inhibited	20.191
						PKNOX1	Affected	2.924				ADA	Inhibited	20.166
						RAN	Affected	2.67				SMC2	Inhibited	18.762
						HNRNPD	Affected	2.658				RFC4	Activated	18.453
						RBFOX2	Affected	2.511				BIK	Activated	18.302
						LTA4H	Activated	2.497				AURKA	Inhibited	18.207
						HMGN1	Affected	2.473				KCNN4	Affected	18.174
						ATM	Activated	2.44				RAD51AP1	Affected	17.649
						CSE1L	Activated	2.439				MYL4	Inhibited	17.158
						NCL	Affected	2.41				CCNE1	Affected	16.997
						TFAM	Inhibited	2.32				GPR160	Activated	16.583
						SMARCB1	Affected	2.319				DDIAS	Activated	16.568
						CLIC1	Inhibited	2.101				MCM3	Inhibited	15.17
						TOP2B	Inhibited	2.013				ATAD2	Affected	14.957
						CFLAR	Affected	-3.333				PIK3CD	Activated	14.886
						ZNF22	Affected	-3.368				RPS6KA1	Affected	14.628
						YARS1	Affected	-3.388				MAPK12	Activated	14.573
						ENO2	Inhibited	-10.565				DHFR	Inhibited	13.683
												FIGNL1	Affected	13.352
												FANCI	Affected	13.025
												TYMS	Affected	12.772
												CARD10	Affected	12.329
												MCM7	Inhibited	11.493
												CDK2	Inhibited	11.078
												PFKFB1	Inhibited	11.065
												PALLD	Activated	10.918
												WNT5B	Inhibited	10.815
												DEK	Inhibited	10.762
												CDT1	Inhibited	10.364
												ASF1B	Affected	10.229
												GPR157	Activated	9.667
												CHEK1	Inhibited	9.626
												H2AX	Inhibited	9.512
												RGS12	Activated	9.333
												SKP2	Affected	9.234
												DDIT4L	Activated	9.193
												THBS1	Activated	9.091
												CSRP1	Activated	9.067
												RRM1	Affected	9.064
												MVK	Affected	8.885
												MYBL1	Activated	8.575
												RFC3	Inhibited	8.551
												CDC6	Inhibited	8.54
												TUBB	Activated	8.479
												PDS5A	Affected	8.475
												Crip2	Activated	7.837
												POLA1	Inhibited	7.796
												BCL2L11	Inhibited	7.547
												ZFP36L1	Activated	7.081
												TNFSF10	Activated	7.054
												PRIM1	Inhibited	6.792
												Mt2	Activated	6.77
												MAFB	Affected	6.63
												KIF22	Inhibited	6.543
												CCNE2	Inhibited	6.367
												PCNA	Activated	6.357
												H2AZ1	Affected	6.356
												MCM6	Inhibited	6.315
												CDC7	Inhibited	6.189
												RALY	Inhibited	6.183
												TRAF4	Activated	6.157
												DCK	Activated	5.99
												GLS2	Activated	5.906
												CDKN2D	Activated	5.814
												NCAPD3	Affected	5.751
												MIS18A	Affected	5.732
												GMNN	Affected	5.673
												RECQL4	Inhibited	5.671
												CDKN1A	Activated	5.637
												E2F1	Affected	5.477
												TCF7L2	Inhibited	5.454
												PPM1D	Activated	5.443
												MSH2	Affected	5.438
												IGF2BP2	Affected	5.211
												MCM4	Inhibited	5.182
												FEN1	Activated	5.141
												MCM5	Inhibited	5.103
												NPTX1	Affected	5.059
												SIRT1	Inhibited	4.987
												DUT	Inhibited	4.937
												DTYMK	Inhibited	4.926
												CASP3	Activated	4.873
												POLD1	Inhibited	4.86
												CDC25B	Inhibited	4.847
												NOL3	Inhibited	4.704
												DNMT1	Inhibited	4.684
												TFB1M	Inhibited	4.654
												RFC1	Inhibited	4.388
												WDHD1	Inhibited	4.388
												RBM3	Activated	4.35
												CKS1B	Inhibited	4.295
												SAT1	Activated	4.145
												HJURP	Affected	4.134
												ID2	Inhibited	4.071
												TNFAIP8	Activated	3.971
												MYH10	Inhibited	3.936
												PDP1	Activated	3.89
												FDXR	Activated	3.881
												TSPO	Activated	3.846
												NOTCH1	Activated	3.835
												PCBP4	Activated	3.772
												EIF2B1	Activated	3.753
												MCM2	Inhibited	3.752
												SH3BP4	Affected	3.726
												CARHSP1	Affected	3.711
												ARL6IP1	Inhibited	3.616
												NPHP4	Affected	3.565
												RB1	Activated	3.548
												PDLIM5	Activated	3.513
												TMEM43	Affected	3.452
												VEGFB	Inhibited	3.421
												RBL1	Activated	3.403
												ARRB2	Activated	3.37
												SIVA1	Activated	3.366
												PMS2	Affected	3.322
												Hmgn2 (includes others)	Activated	3.316
												RBPJ	Inhibited	3.285
												PTPN6	Inhibited	3.199
												VRK1	Inhibited	3.15
												MTF2	Affected	3.03
												DDIT3	Activated	3.002
												IFI30	Activated	2.969
												COQ4	Inhibited	2.931
												YWHAH	Activated	2.863
												RELA	Activated	2.856
												SPC25	Activated	2.804
												CTIF	Affected	2.795
												POLD2	Inhibited	2.691
												RAN	Affected	2.67
												FDFT1	Affected	2.627
												XPO1	Inhibited	2.6
												Tpm4	Affected	2.524
												TPM3	Activated	2.516
												RBBP7	Activated	2.514
												MAP4	Inhibited	2.504
												CLIC4	Activated	2.491
												LBR	Inhibited	2.463
												ATL3	Activated	2.441
												TAGLN2	Activated	2.401
												PRELID1	Activated	2.387
												GATM	Activated	2.321
												TFAM	Activated	2.32
												SMARCB1	Activated	2.319
												ITGB5	Activated	2.317
												SRF	Inhibited	2.297
												GSR	Activated	2.274
												Tmsb4x (includes others)	Activated	2.189
												GPX3	Activated	2.176
												ACTB	Activated	2.15
												GSN	Activated	2.134
												APP	Activated	2.128
												FAM3C	Inhibited	2.101
												CDC34	Affected	2.074
												YBX1	Inhibited	2.052
												RANGAP1	Affected	2.047
												PAICS	Affected	2.047
												SRSF3	Inhibited	2.029
												AKT3	Inhibited	2.015
												TOP2B	Activated	2.013
												UBE2B	Activated	-2.017
												DNMT3A	Activated	-2.046
												ALDOA	Activated	-2.2
												INPP4A	Inhibited	-2.248
												GRB2	Activated	-2.302
												LDLR	Inhibited	-2.336
												FKBP1B	Inhibited	-2.444
												IGF1R	Inhibited	-2.575
												RLIM	Activated	-2.623
												KMT2D	Inhibited	-3.1
												SLC37A3	Affected	-3.271
												CFLAR	Activated	-3.333
												MYO10	Affected	-3.382
												GADD45B	Inhibited	-3.469
												CMBL	Inhibited	-3.653
												MVP	Activated	-3.968
												SUMO1	Inhibited	-4.021
												IDH1	Inhibited	-4.039
												FXYD3	Inhibited	-4.625
												GPD1	Activated	-5.079
												CALU	Inhibited	-6.691
												SESN1	Inhibited	-11.168
												GABPA	Inhibited	-14.574
