# Supplementary material for: Single-Cell Transcriptome Analysis Dissects the Replicating Process of Pancreatic Beta Cells in Partial Pancreatectomy Model
Source: iScience. 2020 Nov 6;23(12):101774. doi: 10.1016/j.isci.2020.101774 (PMC7689163; doi:10.1016/j.isci.2020.101774)
Supplement: Table S5. Overlap between Human Dataset vs Genes Enriched in our Cluster 4, Related to Figure 3C [file mmc5.xlsx]

## Sheet: Overview
	Table S5. Overlap between human dataset vs genes enriched in our cluster 4.
		Compared dataset	Explanation
	Sheet 1	Insulinoma(Wang H, et al. 2017)	Overlapped 68 of 440 genes in the cluster 4 to up-regulated genes in human insulinoma.
	Sheet 2	Harmine(Ackeifi C, et al. 2020)	Overlapped 108 of 440 genes in the cluster 4 to up-regulated genes in human islets treated by harmine.
	Sheet 3	Juvenile(Arda HE, et al. 2016)	Overlapped 18 of 440 genes in the cluster 4 to up-regulated genes in juvenile human islets.

## Sheet: Insulinoma
Overlap between human insulinoma and cluster 4 genes.
Mouse Symbols are genes in our dataset. Human Symbols are genes in compared dataset.
Log(Fold Change) and FDR are from original article.
Mouse Symbol	Human Symbol	Log(Fold Change)	FDR
Lcp2	LCP2	5.07212	5.23e-15
Neurl1b	NEURL1B	4.52849	1.88e-11
Mki67	MKI67	3.42407	8.52e-06
Pmp22	PMP22	2.8992	4.25e-09
Stk17b	STK17B	2.7619	4.53e-05
Kif4	KIF4A	2.66927	6.68e-08
Pkn3	PKN3	2.62555	6.92e-11
Itprip	ITPRIP	2.38716	4.97e-08
Gas2l3	GAS2L3	2.35927	1.01e-05
Cenpf	CENPF	2.34514	2.55e-05
E2f1	E2F1	2.33766	2.71e-07
Smtn	SMTN	2.0733	7.96e-07
Arrb1	ARRB1	2.04216	4.12e-05
Vangl1	VANGL1	1.96644	0.000377084
Brca1	BRCA1	1.884	0.000217125
Brip1	BRIP1	1.83539	0.00125394
Mboat1	MBOAT1	1.81727	0.00268048
Rad51ap1	RAD51AP1	1.7269	1.41e-05
Ndc80	NDC80	1.68493	0.000998412
Nusap1	NUSAP1	1.62317	0.000694071
Dscc1	DSCC1	1.48024	2.09e-05
Dtl	DTL	1.46863	0.000972044
Fam111a	FAM111A	1.40618	3.69e-05
Ccna2	CCNA2	1.39993	1.65e-06
Gpc1	GPC1	1.37686	0.000683155
Sipa1	SIPA1	1.35882	3.07e-05
Ada	ADA	1.34144	0.00243556
Kif15	KIF15	1.32192	2.49e-05
Cchcr1	CCHCR1	1.2363	0.00334316
Chtf18	CHTF18	1.23181	8.51e-05
Atad2	ATAD2	1.22256	0.000648828
Sapcd2	SAPCD2	1.18755	0.00521775
Samd14	SAMD14	1.17895	0.00389292
Foxm1	FOXM1	1.1665	0.00460361
Recql4	RECQL4	1.13383	4.62e-05
Aldh16a1	ALDH16A1	1.12424	0.000127709
Tacc3	TACC3	1.1217	0.000761377
Dhfr	DHFR	1.09843	1.54e-06
Lrrc8c	LRRC8C	1.09535	0.000516653
Lmnb1	LMNB1	1.08513	0.00100505
Tonsl	TONSL	1.07737	0.000757195
Gins1	GINS1	1.02556	0.00478269
Brca2	BRCA2	1.02439	0.00622262
Spag5	SPAG5	0.905681	0.000453962
Ifit2	IFIT2	0.889837	0.00911886
Parpbp	PARPBP	0.884603	0.00352753
Spata24	SPATA24	0.879226	0.000362624
Ccdc34	CCDC34	0.878085	0.00167072
Tmpo	TMPO	0.861555	0.000128016
Dut	DUT	0.860384	0.00129291
Ncapg2	NCAPG2	0.836714	0.00192807
Asf1b	ASF1B	0.830346	0.00496022
Haus4	HAUS4	0.822953	0.000201253
Hells	HELLS	0.8167	0.00231437
Rbl1	RBL1	0.804056	0.00206553
Ezh2	EZH2	0.791677	0.00776417
Mis18a	MIS18A	0.770461	0.000296731
Ccnb1	CCNB1	0.758779	0.00155013
Cenpt	CENPT	0.730527	0.000734474
Haus1	HAUS1	0.710059	0.00429145
Anapc5	ANAPC5	0.696274	0.00165556
Msh2	MSH2	0.686142	0.00137798
Rnaseh2b	RNASEH2B	0.684226	0.00473899
Prim2	PRIM2	0.680666	0.00785302
Skp2	SKP2	0.660374	0.00193206
Pold1	POLD1	0.637158	0.00901329
9430015G10Rik	C1orf159	0.633887	0.00998288
Mcm7	MCM7	0.545904	0.00115135

## Sheet: Harmine
Overlap between human islets whose replication is stimulated by harmine.
Mouse Symbols are genes in our dataset. Human Symbols are genes in compared dataset.
Log2(Fold Change) is caluculated from expression matrix in original article.
Genes with Log2(Fold Change) > 1 are compared.
Mouse Symbol	Human Symbol	Log2(Fold Change)
Ybx2	YBX2	3.4767
Calca	CALCB	3.32944
E2f2	E2F2	3.30561
E2f8	E2F8	2.25656
Brca2	BRCA2	2.25583
Esco2	ESCO2	2.19743
Asf1b	ASF1B	2.14448
Zfp367	ZNF367	2.10362
Pbk	PBK	2.09845
Ccne2	CCNE2	1.94555
Iqgap3	IQGAP3	1.91313
E2f1	E2F1	1.90957
Top2a	TOP2A	1.90649
Rad54l	RAD54L	1.89691
Hmmr	HMMR	1.89471
Nusap1	NUSAP1	1.89445
Neil3	NEIL3	1.84453
Cdk1	CDK1	1.82428
Dtl	DTL	1.81476
Kif15	KIF15	1.79632
Rmi2	RMI2	1.79129
Mxd3	MXD3	1.75084
Polq	POLQ	1.71335
Cdc45	CDC45	1.69912
Ercc6l	ERCC6L	1.6678
Wdr62	WDR62	1.66451
Cenpf	CENPF	1.65808
Brca1	BRCA1	1.65381
Exo1	EXO1	1.64416
Spc24	SPC24	1.63936
Gins1	GINS1	1.63125
Gas2l3	GAS2L3	1.6256
Espl1	ESPL1	1.62323
Tyms	TYMS	1.60995
Ska1	SKA1	1.59094
Pkmyt1	PKMYT1	1.58877
Nek2	NEK2	1.55825
Oip5	OIP5	1.55744
Clspn	CLSPN	1.53185
Ttk	TTK	1.50599
Kifc1	KIFC1	1.49352
Kifc5b	KIFC1	1.49352
Hells	HELLS	1.45762
Bub1	BUB1	1.45476
Cenpm	CENPM	1.45469
Bub1b	BUB1B	1.45258
Fanca	FANCA	1.44777
Bard1	BARD1	1.42538
Cdkn3	CDKN3	1.41838
Aurkb	AURKB	1.41735
Atad5	ATAD5	1.41686
Plk4	PLK4	1.41334
Ncaph	NCAPH	1.41198
Cdca5	CDCA5	1.39973
Rad51	RAD51	1.39314
Cdc25c	CDC25C	1.38652
Hmgb2	HMGB2	1.38401
Cenpa	CENPA	1.38156
Prc1	PRC1	1.38142
Sapcd2	SAPCD2	1.36399
Mybl1	MYBL1	1.36193
Ncapg	NCAPG	1.36164
Ckap2l	CKAP2L	1.35491
Spag5	SPAG5	1.35401
Cdca3	CDCA3	1.35203
Dscc1	DSCC1	1.34834
Dna2	DNA2	1.33497
Ndc80	NDC80	1.32364
Mki67	MKI67	1.317
Slc9a5	SLC9A5	1.2941
Gtse1	GTSE1	1.29243
Arhgef39	ARHGEF39	1.28776
Tcf19	TCF19	1.28421
Fanci	FANCI	1.2833
Rrm2	RRM2	1.26923
Cenpk	CENPK	1.26895
Foxm1	FOXM1	1.26075
Fam111a	FAM111A	1.25337
Ube2c	UBE2C	1.24763
Ezh2	EZH2	1.24697
Rad51ap1	RAD51AP1	1.22856
Recql4	RECQL4	1.21445
Tacc3	TACC3	1.20055
Cdca2	CDCA2	1.17958
Paqr4	PAQR4	1.17858
Dlgap5	DLGAP5	1.17394
Kif4	KIF4A	1.16484
Cdca8	CDCA8	1.1569
Fancb	FANCB	1.14842
Ticrr	TICRR	1.14805
Cenpi	CENPI	1.14292
Birc5	BIRC5	1.13826
Hjurp	HJURP	1.13488
Dhfr	DHFR	1.11304
Aspm	ASPM	1.10649
Melk	MELK	1.09225
Kif11	KIF11	1.09083
Ska3	SKA3	1.06807
Cks2	CKS2	1.06676
Cenph	CENPH	1.04059
Cep55	CEP55	1.03102
Cdt1	CDT1	1.02778
Mad2l1	MAD2L1	1.02264
Ube2t	UBE2T	1.02217
Ccnb2	CCNB2	1.02003
Wee1	WEE1	1.01335
Kntc1	KNTC1	1.00842
Fen1	FEN1	1.00111

## Sheet: Juvenile
Overlap between up-regulated genes in juvenile human islets compared to adult ones.
Mouse Symbols are genes in our dataset. Human Symbols are genes in compared dataset.
Log2(Fold Change) and P value are from original article.
Mouse Symbol	Human Symbol	Log2(Fold Change)	P value
Mki67	MKI67	3.67114	0.00296682
Dtl	DTL	3.18264	0.0105308
Iqgap3	IQGAP3	3.16287	0.000900363
Cenpe	CENPE	2.61627	0.00933555
Rrm2	RRM2	2.58466	6.7817e-05
Bub1b	BUB1B	2.55219	0.000373103
Prr11	PRR11	2.23919	0.00763384
Nusap1	NUSAP1	2.18996	0.0117359
Fgl1	FGL1	2.15809	0.00290903
Brca2	BRCA2	1.65363	0.00182611
Stmn1	STMN1	1.61355	0.00047442
Prc1	PRC1	1.58496	0.00866512
Nrm	NRM	1.40393	0.0127049
Vangl1	VANGL1	1.27632	0.00245931
Eif4a3	EIF4A3	1.22419	0.00142878
Stil	STIL	1.16573	0.0110094
Hmgb2	HMGB2	1.13341	0.00587223
Lmnb1	LMNB1	1.07636	0.00423804
Bard1	BARD1	0.928742	0.0113463
