# Supplementary material for: Single-Cell Transcriptome Analysis Dissects the Replicating Process of Pancreatic Beta Cells in Partial Pancreatectomy Model
Source: iScience. 2020 Nov 6;23(12):101774. doi: 10.1016/j.isci.2020.101774 (PMC7689163; doi:10.1016/j.isci.2020.101774)
Supplement: Table S6. Top 10 Gene Ontology Terms of Genes in Each Group Related to Pseudo-Time, Related to Figure 3D [file mmc6.xlsx]

## Sheet: Sheet1
Table S6. Top 10 gene ontology terms of genes in each group related to pseudo-time. Related to Figure 3D
	Category	Gene ontology term	-Log10(P value)
Group1	GO:0048469	cell maturation	3.68565
	GO:0070286	axonemal dynein complex assembly	3.29233
	GO:0036158	outer dynein arm assembly	3.14361
	GO:0030878	thyroid gland development	3.13941
	GO:0048240	sperm capacitation	3.10884
	GO:0021700	developmental maturation	2.69584
	GO:0090308	regulation of methylation-dependent chromatin silencing	2.68986
	GO:0035082	axoneme assembly	2.5954
	GO:0051402	neuron apoptotic process	2.56606
	GO:0006379	mRNA cleavage	2.54638
Group2	GO:0003310	pancreatic A cell differentiation	4.26991
	GO:0060579	ventral spinal cord interneuron fate commitment	3.62589
	GO:0060581	cell fate commitment involved in pattern specification	3.62589
	GO:0021514	ventral spinal cord interneuron differentiation	3.28082
	GO:0002067	glandular epithelial cell differentiation	3.10556
	GO:0021515	cell differentiation in spinal cord	2.7691
	GO:0043588	skin development	2.72915
	GO:0021513	spinal cord dorsal/ventral patterning	2.70669
	GO:0035883	enteroendocrine cell differentiation	2.65497
	GO:0042537	benzene-containing compound metabolic process	2.57108
Group3	GO:0014841	skeletal muscle satellite cell proliferation	3.48286
	GO:0014842	regulation of skeletal muscle satellite cell proliferation	3.48286
	GO:0014856	skeletal muscle cell proliferation	2.95351
	GO:0014857	regulation of skeletal muscle cell proliferation	2.95351
	GO:0072675	osteoclast fusion	2.85538
	GO:0005977	glycogen metabolic process	2.83202
	GO:0006073	cellular glucan metabolic process	2.83202
	GO:0044042	glucan metabolic process	2.83202
	GO:0032527	protein exit from endoplasmic reticulum	2.76134
	GO:0009438	methylglyoxal metabolic process	2.68015
Group4	GO:0006888	ER to Golgi vesicle-mediated transport	8.66928
	GO:0048193	Golgi vesicle transport	5.82713
	GO:0046907	intracellular transport	4.94217
	GO:0015031	protein transport	4.67775
	GO:0015833	peptide transport	4.62024
	GO:0090114	COPII-coated vesicle budding	4.54498
	GO:0042886	amide transport	4.50462
	GO:0006886	intracellular protein transport	4.38445
	GO:0048194	Golgi vesicle budding	4.32834
	GO:0006891	intra-Golgi vesicle-mediated transport	4.14346
Group5	GO:0055086	nucleobase-containing small molecule metabolic process	4.30238
	GO:0006753	nucleoside phosphate metabolic process	4.12425
	GO:0022900	electron transport chain	3.92834
	GO:0006513	protein monoubiquitination	3.82134
	GO:0036353	histone H2A-K119 monoubiquitination	3.81748
	GO:0006888	ER to Golgi vesicle-mediated transport	3.77918
	GO:0045333	cellular respiration	3.65747
	GO:0009117	nucleotide metabolic process	3.56575
	GO:0019637	organophosphate metabolic process	3.43377
	GO:0035518	histone H2A monoubiquitination	3.42433
Group6	GO:0007049	cell cycle	22.4194
	GO:0022402	cell cycle process	17.083
	GO:0000278	mitotic cell cycle	16.562
	GO:0006259	DNA metabolic process	15.2877
	GO:1903047	mitotic cell cycle process	14.7092
	GO:0006260	DNA replication	14.6224
	GO:0006261	DNA-dependent DNA replication	13.2123
	GO:0051301	cell division	11.4705
	GO:0051276	chromosome organization	11.0021
	GO:0006281	DNA repair	10.6048
Group7	GO:0034641	cellular nitrogen compound metabolic process	16.1432
	GO:0008380	RNA splicing	15.8287
	GO:0016071	mRNA metabolic process	15.2396
	GO:0006412	translation	14.3343
	GO:0006397	mRNA processing	13.9068
	GO:0043604	amide biosynthetic process	13.8537
	GO:0009987	cellular process	13.5777
	GO:0000375	RNA splicing, via transesterification reactions	13.5375
	GO:0000377	RNA splicing, via transesterification reactions with bulged adenosine as nucleophile	13.5375
	GO:0000398	mRNA splicing, via spliceosome	13.5375
