# Supplementary material for: Single-Cell Transcriptome Analysis Dissects the Replicating Process of Pancreatic Beta Cells in Partial Pancreatectomy Model
Source: iScience. 2020 Nov 6;23(12):101774. doi: 10.1016/j.isci.2020.101774 (PMC7689163; doi:10.1016/j.isci.2020.101774)
Supplement: Table S7. Motif Analysis for Genes Showing Pseudo-Temporal Expression Pattern, Related to Figure 3D [file mmc7.xlsx]

## Sheet: Overview
	Table S7. Motif analysis for genes showing pseudo-temporal expression pattern.
	Motifs were predicted by iReguron. Motifs in the list were sorted in order of enrichment score.
	Sheet 1	Group 1	Predicted motif in Group 1 genes.
	Sheet 2	Group 2	Predicted motif of genes in the Group 2.
	Sheet 3	Group 3	Predicted motif of genes in the Group 3.
	Sheet 4	Group 4	Predicted motif of genes in the Group 4.
	Sheet 5	Group 5	Predicted motif of genes in the Group 5.
	Sheet 6	Group 6	Predicted motif of genes in the Group 6.
	Sheet 7	Group 7	Predicted motif of genes in the Group 7.

## Sheet: Group1
# Rank	Motif ID	Enrichment Score	ClusterCode	Transcription factor	Downstream Target genes
1	yetfasco-1773	4.81726	M1	Foxf2,Foxa2,Foxj3,Foxo3,Foxo1,Foxj1,Foxk1,Foxl1,Foxo4,Foxo6,Foxp1,Foxd2,3110039M20Rik,Hltf,Foxc2	Ypel3,Nr4a2,Zfhx3,Xpo7,Pik3ip1,Mras,Usp12,Nrn1l,Kcnb1,Macrod1,Ropn1l,Myt1,Plag1,Sparc,Spock2,Angpt2,Tmem86a,Rxrb,Tet1,Lmbr1l,Maff,Nrtn,Usp42,Irs2,Sbf2,Peli2,Per1,Mllt6,Tox3,Klhl24,Itga9,Dock9,Rapgefl1,Slc6a6,Cttnbp2nl,Dll1,Pld1,Bdnf,Cux2,Unc5c,Txlng,Plekhg3,Trpm3,Sox12,Pla2g6,Hook2,Pik3c2g,Npas2,Bcl6,Ankrd34a,Pltp,Atf2,Prkg1,Cyth1,Chpf2,Itpkb,Ccng2,Maml3,Prpf18,Chrnb2,Tgm2,Cntfr,Dapk1,Nrcam,Dynll…
2	yetfasco-2002	4.76663	M1	Foxf2,Foxj3,Foxa2,Foxo3,Foxj1,Foxo1,Foxk1,Foxo4,Foxl1,Foxp1,Foxo6,3110039M20Rik,Foxd2,Hltf,Foxc2	Zfhx3,Nr4a2,Ypel3,Sparc,Xpo7,Tmem86a,Pik3ip1,Spock2,Mras,Plag1,Kcnb1,Usp12,Nrn1l,Myt1,Macrod1,Tet1,Irs2,Lmbr1l,Ropn1l,Itga9,Sox12,Mllt6,Bdnf,Sbf2,Rapgefl1,Dll1,Usp42,Rxrb,Cux2,Tox3,Slc6a6,Angpt2,Maff,Klhl24,Unc5c,Maml3,Peli2,Vgll4,Vwa1,Tfpi2,Adck3,Nrtn,Maoa,Pla2g6,Plekhg3,Pltp,Fhl2,Prkg1,Hook2,Dock9,Cpne4,Sgms1,Txlng,Pld1,Per1,Kcnb2,Ccng2,Atf2,Cntfr,Tgm2,Pard3,Fbxl4,Etv3,Shox2,Bcl6,Ankrd34a,Dapk1…
3	transfac_public-M00475	4.42566	M1	Foxo1,Foxo4,Foxo3,Foxf2,Foxj3,Foxk1,Foxj1,Foxa2,Foxl1,Foxo6,3110039M20Rik,Foxp1	Nr4a2,Ypel3,Spock2,Maml3,Fbxl4,Tet1,Dynll2,Myt1,Vgll4,Prrc2b,Pik3ip1,Maff,Usp42,Zfhx3,Xpo7,Maoa,Cyth1,Bdnf,Plag1,Angpt2,Bcl6,Sbf2,Shox2,Dll1,Atp8a1,Mtif3,Lmbr1l,Hhex,Itga9,Ccrn4l,Cux2,Nrtn,Als2,Tox3,Etv3,Wbp2,Usp12
4	taipale-GTAAACAA-FOXO1-DBD	4.33463	M1	Foxo1,Foxf2,Foxj3,Foxj1,Foxl1,Foxa2,Foxp3,Foxk1,Foxd1,Foxo3,Foxc2,Foxd2,Foxo6,3110039M20Rik,Foxi1,Hltf,Foxq1,Foxl2,Srf,Foxb1,Sox10	Zfhx3,Dll1,Nr4a2,Myt1,Pik3ip1,Usp42,Lmbr1l,Mllt6,Tet1,Vgll4,Plekhg3,Ypel3,Sparc,Tmem86a,Ropn1l,Spock2,Tox3,Dynll2,Xpo7,Grasp,Etv3,Maml3,Klhl24,Angpt2,Trpm3,Cpne4,Fbxl4,Plag1,Spop,Kcnb1,Bdnf,Usp12,Maff,Dock9,Itpkb,Shox2,Plp1,Cux2,Syt14,Fktn,Tle3,Spata1,Irs2,Nrtn,Pld1,Mib1,Sbf2,Per1,Nrn1l
5	homer-M01479	4.24683	M1	Foxk1,Foxf2,Foxj3,Foxl1,Foxa2,Foxo4,Foxo1,Foxo3,Foxc2,3110039M20Rik,Foxj2,Foxo6,Hltf,Foxd2,Srf,Foxi1	Nr4a2,Pik3ip1,Ypel3,Spock2,Xpo7,Lmbr1l,Tet1,Sparc,Klhl24,Maml3,Myt1,Trpm3,Dll1,Maff,Nrn1l,Shox2,Vgll4,Zfhx3,Per1,Tmem86a,Irs2,Sbf2,Usp42,Bdnf,Usp12,Cpne4,Brd4,Ropn1l,Plekhg3,Prrc2b,Angpt2,Mib1,Pdcd2,Mllt6,Tox3
6	jaspar-MA0030.1	4.20428	M1	Foxf2,Foxj3,Foxk1,Foxo1,Foxa2,Foxo4,Foxl1,Foxj1,Foxp3,3110039M20Rik,Sf1,Foxo6,Foxd2,Foxi1,Foxc2,Hltf	Nr4a2,Plekhg3,Myt1,Prkg1,Maml3,Tet1,Spock2,Lmbr1l,Klhl24,Peli2,Zfhx3,Cir1,Macrod1,Mllt6,Maff,Foxn2,Usp42,Per1,Irs2,Bdnf,Unc5c,Nrn1l,Etv3,Fktn,Fbxl4,Ccng2,Crebbp,Tox3,Prrc2b,Tcp11l2,Galnt10,Dctd,Ptpn13,Cux2,Arhgef2,Grasp,Tec
7	swissregulon-FOX_F1-F2-J1_.p2	4.19458	M1	Foxf1,Foxj1,Foxf2,Foxj3,Foxa2,Foxk1,Foxa3,Foxa1,Foxl1,Foxo1,Foxp3,Foxo4,Foxj2,3110039M20Rik,Foxc2,Sf1,Nr3c1,Pgr,Hltf,Foxd2,Nf1	Nr4a2,Maml3,Plekhg3,Grasp,Prkg1,Macrod1,Tle3,Lmbr1l,Myt1,Vgll4,Spock2,Tet1,Maff,Etv3,Bdnf,Klhl24,Cir1,Tgm2,Arhgef2,Prrc2b,Dynll2,Zfhx3,Per1,Trpm3,Sparc
8	flyfactorsurvey-slp2_SANGER_5_FBgn0004567	4.16119	M1	Foxg1,3110039M20Rik,Foxf2,Foxj3,Foxl1,Foxj1,Foxk1,Foxp3,Foxa2,Foxo3,Foxo4,Foxo1,Foxc2,Foxd2,Hltf,Foxq1,Foxl2	Nr4a2,Dll1,Vgll4,Zfhx3,Pik3ip1,Lmbr1l,Ypel3,Spock2,Maml3,Tet1,Tox3,Usp42,Xpo7,Usp12,Sparc,Cpne4,Pdcd2,Plekhg3,Klhl24,Ropn1l,Myt1,Trpm3,Nrn1l,Prrc2b,Dynll2,Mov10,Rxrb,Mib1,Per1,Maff,Sox12,Itpkb,Cux2,Tgm2,Shox2,Irs2,Fnbp1
9	homer-M00063	4.12564	M1	Foxp1,Foxj3,Foxa2,Foxj1,Foxo3,Foxf2,Foxo1,Foxk1,Hltf,Foxo6	Ypel3,Spock2,Xpo7,Pik3ip1,Sox12,Myt1,Zfhx3,Pim1,Rxrb,Adck3,Usp42,Nrn1l,Usp12,Lmbr1l,Rapgefl1,Nr4a2,Tet1,Irs2,Klhl24,Plekhg3,Sgms1,Prkg1,Dynll2,Sparc,Per1,Trpm3,Cux2,Maml3,Dapk1,Tgm2,Angpt2,Atf2,Etv3,Nrtn,Dll1,Rps6ka5,Bdnf
10	yetfasco-1774	3.95219	M1	Foxj3,Foxf2,Foxo3,Foxo1,Foxa2,Foxo4,Foxk1,Foxj1,Foxl1,Foxd1,Foxa1,Foxa3,Foxp1,Foxc2,Foxo6,Hltf,Foxd2,3110039M20Rik,Foxb1	Mllt6,Tmem86a,Nr4a2,Xpo7,Pik3ip1,Tet1,Kcnb1,Lmbr1l,Plag1,Cux2,Spock2,Sparc,Nrn1l,Ypel3,Usp42,Tox3,Dll1,Ccng2,Nrtn,Peli2,Klhl24,Usp12,Mef2d,Bdnf,Rxrb,Fbxl4,Cyth1,Maml3,Prrc2b,Sox12,Prkg1,Nxph3,Ext2,Pld1,Dnajb12,Myt1
11	transfac_public-M00290	3.94088	M1	Foxf2,Foxj3,Foxk1,Foxa2,Foxo1,Foxl1,Foxo4,Foxj1,Foxo3,Foxa3,Foxa1,Foxd1,Foxj2,Foxp3,3110039M20Rik,Foxo6,Foxc2,Foxd2,Sf1,Hltf,Foxp1,Nr3c1,Pgr,Foxq1,Foxl2	Nr4a2,Plekhg3,Zfhx3,Spock2,Myt1,Maml3,Peli2,Prkg1,Prrc2b,Cir1,Vgll4,Ypel3,Bdnf,Tet1,Mllt6,Tle3,Usp42,Lmbr1l,Rxrb,Foxn2,Fbxl4,Usp12,Irs2,Etv3,Maff,Nrtn,Tox3,Ublcp1,Dnm3,Angpt2,Cux2,Pld1,Dctd,Fktn,Klhl24,Nrn1l,Per1,Mrpl16,Cyth1,Arhgef2,Cpne4,Tec,St8sia1,Xpo7,Raf1,Dynll2,Rab17,Plvap,Pard3,Ptpn13,Fam13a,Phldb1,Pik3ip1,Shox2,Grasp,Yes1,Tbx1,Bcl6,Trpm3,Macrod1,Iqsec1,Gpr39,Sparc,Cep350,Adck3,Rnf122,Unc…
12	homer-M00598	3.84608	M2	Foxf1,Foxf2,Foxq1,Foxl2	Nr4a2,Tbx1,Cux2,Sparc,Peli2,Atf2,Plod2,Lmbr1l,Fryl,Klhl24,Flrt1,Mras,Vgll4,Kcnma1,Myt1,Mrpl16,Fbxl4,Nxph3,Xpo7,Ccng2,Sox12,Maff,Zfhx3,Pde8a,Tox3,Bdnf,Plekhg3,Shox2,Scn3b,Ropn1l,Usp12,Zfp105,Disp1,Cpne4,Sntb2
13	yetfasco-1621	3.83207	M1	Foxf2,Foxo3,Foxj3,Foxo4,Foxk1,Foxj1,Foxa2,Foxl1,Foxo1,Foxa3,Foxa1,Foxo6,3110039M20Rik,Foxp1,Foxd2,Hltf	Nr4a2,Tmem86a,Pik3ip1,Sparc,Macrod1,Tox3,Spock2,Lmbr1l,Plag1,Ypel3,Tet1,Angpt2,Xpo7,Vgll4,Sox12,Shox2,Mllt6,Nrn1l,Rnf165,Myt1,Klhl24,Maml3,Cux2,Plekhg3,Dll1,Vwa1,Cpne4,Peli2,Usp42,Bdnf,Rgs7,Sbf2
14	encode-UW.Motif.0259	3.71734	M3		Mras,Abcb11,Mllt6,Maff,Spock2,Numbl,Syt2,Fhod1,Nxph3,Rap1gap,Cntfr,Itga9,Cttnbp2nl,Camk1g,Etv3,Fam92b,Ropn1l,Lrrn2,Kcnb2,Pnlip,Col16a1,Mon1a,Iqsec1,Itpr3,Prkg1,Tgm2,Napa,Bach2,Sgms1,Adck3,Prrc2b,Rapgefl1,Kcnb1,Zfhx3,Thrb,Rph3al,Rcn3,Klhl35,Cib3,Nos3,Snph,Flrt1,Myt1
15	taipale-GTAAACAW-FOXO3-full	3.69256	M1	Foxo3,Foxf2,Foxa2,Foxk1,Foxj3,Foxl1,Foxo1,Foxd1,Foxo4,Foxc2,Foxd2,Hltf,Foxo6,Foxj2,Foxi1,3110039M20Rik	Pik3ip1,Spock2,Ypel3,Plekhg3,Xpo7,Klhl24,Maff,Usp42,Lmbr1l,Nrn1l,Mllt6,Usp12,Tet1,Per1,Nr4a2,Mast1,Myt1,Peli2,Irs2,Homer1,Nrtn,Prrc2b,Shox2,Fbxl4,Bdnf,Dynll2,Pld1,Dll1,Rab17,Spop,Brd4,Ropn1l,Mras,Als2,Atp8a1,Mib1,Pla2g6,Angpt2,Fktn,Mrpl16,St8sia1,Hook2,Bcl6,Rnase1,Fbxo21,Cyth1,Cux2,Cdk5r2,Trpm3,Prkg1,Cir1,Maml3,Syt14,Sparc,Fnip1,Etv3,Cep350,Zfhx3,Adck3,Maoa,Cpne4,Uox,Dnm3,Dock9,Pim1,Iqsec1,Ephb6,…
16	jaspar-MA0031.1	3.48411	M1	Foxd1,Foxf2,Foxa1,Foxa2,Foxc2,Foxd2,Hltf,Foxo6	Plekhg3,Usp42,Pik3ip1,Ypel3,Xpo7,Ropn1l,Spock2,Myt1,Pdcd2,Dynll2,Usp12,Nr4a2,Nrtn,Angpt2,Tet1,Lmbr1l,Mast1,Klhl24,Maff,Mllt6,Zfhx3,Trpm3,Macrod1,Fktn,Nrn1l,Mib1,Peli2,Pim1,Mov10,Prkg1,Dock9,Shox2,Homer1,Vgll4,Rxrb,Per1,Irs2,Sox12,Rab17,Mras,Fbxl4,St8sia1,Ephb6,Bdnf,Adck3,Rnase1,Dapk1,Pld1,Als2,Pla2g6,Tgm2,Bcl10,Ppara,Dll1,Mrpl16,Prrc2b,Parp6,Etv3
17	yetfasco-607	3.47334	M1	Foxj3,Foxa2,Foxk1,Foxf2,Foxl1,Foxj1,Foxo1,Foxo3,Foxo4,Foxa1,Foxa3,Foxc2,Hltf,Srf,3110039M20Rik,Foxo6,Foxd2,Foxb1,Nr3c1,Pgr	Maml3,Tle3,Ropn1l,Nr4a2,Mef2d,Myt1,Pik3ip1,Grasp,Peli2,Shox2,Spock2,Tet1,Camk1g,Nrtn,Ccng2,Prrc2b,Cux2,Trpm3,Usp12,Etv3,Ypel3,Pdcd2,Sparc,Plekhg3,Fnbp1,Angpt2,Maff,Xpo7,Bdnf,Prkg1,Fgfbp3,Lmbr1l,Klhl24,Tmem86a,Plag1,Fbxl4,Cntfr,Atf2,Spop,Fktn,Brd4
18	taipale-RTAAACAA-Foxj3-DBD	3.45933	M1	Foxf2,Foxl1,Foxj3,Foxj1,Foxp3,Foxo3,Foxk1,Foxo4,Foxa2,Foxo1,Foxc2,3110039M20Rik,Foxd2,Hsf1,Srf,Foxo6,Foxm1,Hltf,Foxq1,Foxl2	Nr4a2,Dll1,Vgll4,Grasp,Zfhx3,Sparc,Tox3,Tet1,Myt1,Lmbr1l,Pik3ip1,Usp42,Hhex,Ypel3,Tmem86a,Spock2,Kcnb1,Prkg1,Trpm3,Cpne4,Maml3,Plekhg3,Cux2,Xpo7,Spop,Macrod1,Usp12,Shox2,Ropn1l,Fbxl4,Itpkb,Pdcd2,Tle3,Etv3,Plag1
19	iDMMPMM-D	3.43401	M3	Sox14,Sox21,Nanog,Sox30,Sox9,Sox11,Sox7,Sox3	Dll1,Fgf9,Zfhx3,Mllt6,Tab2,Nr4a2,Sparc,Cdk5r1,Dnajb2,Arhgef2,Fnbp1,Mast1,Myt1,Carns1,Col4a1,Xpa,Plcb1,Ephb6,Tet1,Cdh2,Plp1,Trpm3,Kcnma1,Cntfr,Cpne4,Sox12,Ttn,Usp12,Tox3
20	swissregulon-FOX_D1-D2_.p2	3.39631	M1	Foxd2,Foxf2,Foxa2,Foxd1,Foxk1,Foxo1,Foxj3,Hltf,Foxc2,Foxo6,Foxj2,3110039M20Rik	Pik3ip1,Plekhg3,Spock2,Ypel3,Usp42,Usp12,Maff,Nrn1l,Xpo7,Klhl24,Per1,Mllt6,Myt1,Mast1,Rxrb,Irs2,Peli2,Fbxl4,Lmbr1l,Tet1,Bdnf,Mib1,Sox12,Nrtn,Homer1,Dynll2,Adck3,Rab17,Fktn,Nr4a2,Dll1,Pld1,Maml3,Mras,Spop,Hook2,Pla2g6,Prrc2b,Pim1,Trpm3,Mrpl16,Prkg1,Brd4,Atf2,Bcl6,Tgm2,Fbxo21,Angpt2,Sparc,Zfhx3,Atp8a1,Cux2,Cyth1,Fnip1,Sgms1
21	elemento-TTGTTTAC	3.3753	M1	Foxo4,Foxo3,Foxk1,Foxj3,Foxa2,Foxo1,Foxf2,Foxl1,3110039M20Rik,Foxo6,Foxc2,Hltf	Pik3ip1,Ypel3,Xpo7,Spock2,Klhl24,Ropn1l,Myt1,Tet1,Lmbr1l,Maff,Nrn1l,Shox2,Maml3,Per1,Nr4a2,Angpt2,Brd4,Prrc2b,Bdnf,Dll1,Dynll2,Trpm3,Als2,Pdcd2,Mib1,Sparc,Sbf2,Irs2,Zfhx3,Cpne4,Mov10,Pla2g6,Fbxl4,Cir1,Usp12,Atf2,Peli2,Plekhg3,Tmem86a,Cux2,Etv3,Rnase1,Tbc1d10a,Cyth1,Unc5c,Spop,Tab2,Vgll4,Mllt6,Pld1,Mras,Vsig8,Wdr17,Mrpl16,Bcl6,Maoa,Fgf9,Tsc22d2,Fnbp1,Fktn,Usp42,Fnip1,Tec,Rxrb,Kcnb2,Atp8a1,Yes1,Prk…
22	yetfasco-382	3.2972	M1	Foxj3,Foxl1,Foxf2,Foxo3,Foxk1,Foxa2,Foxj1,Foxp3,Foxo4,Foxo1,Foxc2,Foxd2,Srf,3110039M20Rik,Hltf	Nr4a2,Pdcd2,Tox3,Grasp,Maml3,Shox2,Hhex,Tet1,Angpt2,Xpo7,Myt1,Vgll4,Lmbr1l,Ypel3,Tle3,Macrod1,Sparc,Pik3ip1,Dll1,Tmem86a,Spock2,Fnbp1,Mllt6,Prkg1,Klhl24,Zfhx3,Mrpl16,Ropn1l,Usp42,Cntfr
23	homer-M01759	3.24333	M1	Foxf2,Foxj3,Foxk1,Foxa2,Foxo4,Foxo1,Foxl1,Foxo3,Foxj1,Foxo6,Foxc2,3110039M20Rik,Hltf,Srf,Foxi1,Foxd2	Myt1,Maml3,Peli2,Pik3ip1,Spock2,Ypel3,Maff,Ropn1l,Sparc,Lmbr1l,Nrtn,Tet1,Xpo7,Bdnf,Usp12,Prrc2b,Trpm3,Cux2,Klhl24,Plekhg3,Nr4a2,Fbxl4,Etv3,Per1,Nrn1l,Camk1g,Shox2,Itga9,Sox12,Fnbp1,Cir1,Dcaf10,Fgfbp3,Mllt6,Maoa,Tmem86a,Ccng2,Cyth1
24	homer-M00530	3.23364	M1	Sox14,Sox21,Sox9,Sox7,Sry,Sox18,Sox11,Sox12,Sox15,Yy2,Sox6,Ubtf,Ssrp1,Hmgb2	Fgf9,Nr4a2,Ctxn1,Col4a1,Mast1,Spock2,Ccng2,Myt1,Sntb2,Crebbp,Cpne4,Camk1g,Mllt6,Sparc,Bdnf,Arhgef2,Pla2g6,Fryl,Parp6,Klhl24,Trpm3,Tab2,Nrcam,Tut1,Gmeb1,Plp1,Cela2a,Cdh2,Dynll2,Irs2,Prrc2b,Mras,Mecp2,Yes1,Per1,Ypel3,Ispd,Cux2,Bach2,Dapk1,Zfp691,Npr1,Lmbr1l,Egfr,Unc5c,Cttnbp2nl,Xpa,Gabra4,Zfp956,Peli2,Spop,Abhd5,Pik3ip1,Pik3ca,Fnbp1,Dctd,Plag1,Abcb11,Agap2,Faim
25	transfac_public-M00474	3.21532	M1	Foxo1,Foxo4,Foxf2,Foxo3,Foxj3,Foxk1,Foxa2,Foxl1,Foxj1,Foxc2,Foxo6,3110039M20Rik,Foxd2,Foxp1	Ypel3,Spock2,Xpo7,Nr4a2,Maoa,Zfhx3,Dynll2,Mllt6,Maff,Maml3,Cir1,Prkg1,Fbxl4,Prrc2b,Bdnf,Tet1,Plag1,Pik3ip1,Dnm3,Myt1,Usp42,Abcb11,Angpt2,Etv3,Pld1,Nrtn
26	taipale-WGTAAAYAN-FOXB1-full	3.18947	M1	Foxb1,Foxa2,Foxl1,Foxa1,Foxk1,Foxc2,Foxd3,Foxd2,Hltf	Myt1,Tbx1,Ypel3,Usp12,Nr4a2,Pik3ip1,Nrtn,Ropn1l,Zfhx3,Gprin3,Xpo7,Spock2,Mras,Shox2,Kcnma1,Plekhg3,Rxrb,Pim1,Sox12,Usp42,Cyth1,Atf2,Peli2,St8sia1
27	tfdimers-MD00301	3.16631	M4	Ikzf1,E2f6,Ep300	Bcl6,Atf2,Bdnf,Pltp,Myt1,Lrrc28,Cdh2,Tead1,Pik3c2g,Cttnbp2nl,Spop,Rgs7,Fktn,Tox3,Tcp11l2,Brd4,Ptpn13,Zfhx3,Tab2,Trpm3,Prkg1,Zfp300,Maml3,Kcnh5,Mecp2,Tulp3,Cpne4
28	encode-UW.Motif.0328	3.1453	M3	Ar,Pgr,Nr3c1,Nr3c2	Mras,Per1,Zfp46,Cacna1d,Slc30a1,Cttnbp2nl,Bdnf,Bach2,Lgi1,Maml3,Spop,Camkk1,Plekhg3,Mllt6,Nrcam,Rgs7,Edc3,Arhgef2,Nr4a2,Fbxl4,Cntfr,Grasp,2310022B05Rik,Abcb11
29	stark-MATTAAWNATGCR	3.14153	M5	Pou4f2	Acvr2b,Myt1,Sntb2,Vav3,Nrcam,Sox12,Zfp105,Tle3,Kcnma1,Unc5c,Cacna1d,Bdnf,Trappc3,Dynll2,Rgs7,Cnr1,Lrrc18,Hexa,Cux2,Pigk,Rnf150,Prkg1,Srbd1,Ubtd2,Wdr17,Fbxl20,St6galnac5,Syt2,Glg1,Shox2,Thrb,Mpv17l,Tec,Plxnb1,Irs2,Nr4a2,Inpp1,Zfhx3,Scn3b,Tab2,Angpt2,Trpm3,Fgf9
30	flyfactorsurvey-bin_SANGER_5_FBgn0045759	3.14099	M1	Foxf1,Foxf2,Foxq1,Foxl2,Foxc2,Foxd2,3110039M20Rik	Dll1,Maml3,Plekhg3,Vgll4,Prrc2b,Usp42,Nr4a2,Zfhx3,Myt1,Sparc,Sox12,Dynll2,Rxrb,Prkg1,Usp12,Fbxl4,Irf1,Mast1,Trpm3,Nrtn,Spock2,Tgm2,Lmbr1l,Angpt2,Tet1,Irs2,Kcnb2,Pdcd2,Etv3,Xpo7,Fktn,Pik3ip1,Tox3,Mib1,St8sia1,Ropn1l,Bdnf,Ypel3
31	yetfasco-2066	3.10975	M6		Myt1,Pcbp3,Zfhx3,Nr4a2,Dynll2,Yes1,Pard3,Ubtd2,Cux2,Maff,Sbf2,Cacna1d,Tle3,Bcl6,Shox2,Cdk5r1,Tead1,Pim1,Usp11,Etv3,Bdnf,Nrip1,Nek8,Fgf9,Dctd,Cdh2,Siah1a,Chpf2,Ccnd2,Maoa,Eno3
32	yetfasco-2125	3.08928	M1	Foxa3,Foxa2,Foxa1,Foxo1,Foxc2,Foxd2,Hltf	Nr4a2,Tle3,Zfhx3,Maml3,Myt1,Vgll4,Tox3,Angpt2,Dll1,Mllt6,Mras,Plag1,Itpkb,Klhl24,Kcnma1,Prkg1,Itga9,Peli2,Tbx1,Tet1,Ccng2,Xpo7,Ropn1l,Grasp,Rgs7,Spop,Zbtb12,Sall4,Tmem86a,Lmbr1l,Plekhg3,Bdnf,Spock2,Pdcd2,Mef2d,Macrod1,Crebbp,Lrrn2,Irs2
33	yetfasco-63	3.08928	M1	Foxa2,Foxo3,Foxl1,Foxj3,Foxk1,Srf,Foxc2,Foxd2	Nr4a2,Macrod1,Tle3,Mllt6,Grasp,Tet1,Hhex,Kcnma1,Angpt2,Tmem86a,Myt1,Spop,Pik3ip1,Plag1,Pdcd2,Ypel3,Slc6a6,Maml3,Dock9,Kcnb1,Prrc2b,Prkg1,Ropn1l,Lmbr1l,Xpo7,Sall4,Shox2,Tox3,Sparc,Mef2d,Star,Unc5c,Flrt1,Npas2,Zfp956,Fbxl20,Faim,Cux2,Cpne4,Spock2,Itpr3,Pik3ca,Lrrc28,Gtf2i
34	yetfasco-1845	3.07635	M6		Thrb,Ropn1l,Pld1,Stard10,Tle3,Vav3,Lrrn2,Itpr3,Slc6a6,Rapgefl1,Zfhx3,Dnmt3b,Otub2,Tox3,Cux2,Rsph3a,Rxrb,Sparc,Psd4,Maoa,Syt2,Kctd20,Bdnf,Plp1,P4ha2,Klhl24,Egfr,Unc5c,Kank3,Per1
35	stark-AATTANWNRCGC	3.05696	M5		Mllt6,Glg1,Nr4a2,Maff,Plp1,Rnf122,Cux2,Pbx2,Zbtb12,Cntfr,Irs2,Npas2,Tmem151a,Syt2,Rundc3a,Dock9,Plekhg3,Phldb1,Hhex,Shox2,Pgbd1,Hist1h1d,Tec,Kcnma1
36	flyfactorsurvey-Ara_SOLEXA_FBgn0015904	3.04619	M1	Irx6,Irx4,Irx5,Irx1,Irx2,Irx3	Ropn1l,Slc30a1,Steap1,Atxn7l1,Thrb,4430402I18Rik,Fktn,Tec,Vps13c,Irs2,Dctd,Ccng2,Bach2,Prrc2b,Nrtn,Gabra4,Etv3,Wdr17,Zfhx3,Angpt2,Yes1,Iqsec1,Maml3,Il18
37	yetfasco-2061	3.03488	M6		Bcl6,Plag1,Prkg1,Yes1,Nr4a2,Snph,Zfhx3,Per1,Dll1,Kcnh5,Tab2,Dyrk1b,Cdk5r1,Dock9,Catsper2,Rb1cc1,Fam13a,Tsc22d2,Mknk2
38	homer-M00553	3.03164	M1	Foxg1,3110039M20Rik,Foxf2,Foxo3,Foxl1,Foxk1,Foxj1,Foxo4,Foxo1,Foxj3,Foxc2,Foxd2	Vgll4,Atxn7l1,Ccng2,Gprin3,Rxrb,Nr4a2,Angpt2,Nrtn,Tle3,Myt1,Il18,Sox12,Peli2,Sparc,Prrc2b,Dll1,Bdnf,Tox3,Ypel3,Agtpbp1,Taf4b,Usp12,Plag1,Prkg1,Maml3,Plekhg3,Maoa,Tet1,Etv3,Pdcd2,Lrrn2,Shox2,Galnt10,Bcl6
39	yetfasco-2003	3.00417	M1	Foxf2,Foxj3,Foxo1,Foxa2,Foxo3,Foxj1,Foxo4,Foxp3,Foxk1,Foxp1,Foxo6,Foxd2,3110039M20Rik,Hltf,Foxc2	Mllt6,Nr4a2,Sparc,Pik3ip1,Xpo7,Spock2,Tmem86a,Ypel3,Lmbr1l,Plag1,Nrn1l,Tet1,Klhl24,Cux2,Bdnf,Myt1,Macrod1,Sox12,Itga9,Usp42,Irs2,Usp12,Prkg1,Cyth1,Dynll2,Nrtn,Fbxl4,Lrrn2,Sbf2,Plekhg3,Maml3,Cntfr,Vsig8,Zfhx3,Maff,Homer1,Rapgefl1,Peli2,Dll1,Prrc2b,Angpt2,Pdcd2,Adck3,Atf2,Vgll4,Nxph3,Kcnb1,Per1,Rab17

## Sheet: Group2
# Rank	Motif ID	Enrichment Score	ClusterCode	Transcription factor	Downstream Target genes
1	taipale-RTGTTAAAYGTAGATTAAG-ZNF232-full	3.95374	M1	Zscan12	Satb1,Pax6,Pax6os1,Dr1,Zfp143,Sytl4,Fam131b,Slc35a2,Slc6a17,Mecom,Sema6b,Prox1,Trmt12,Lancl3,Stk38l,Foxp4,Kctd1,Atf7ip,Foxo3,Tnfaip8l3,Ctnnd2,Nme7,Pde4dip,Tab3,Ppil3,Tnr,Atl2,Arntl2,Mmd,Mkl2,Fez2
2	homer-M00593	3.47763	M1	Irx6,Irx5,Irx4,Irx2,Irx1,Irx3	Mecom,Insm1,Satb1,Neurod1,Foxp4,Irx1,Tshz1,Reep1,Barhl1,Dll4,Fzd7,Foxo3,Nkx2-2,Sema6b,Tbx6,Wnt5a,Tnrc18,Zfp143,Lhx6,Atl2,Usp13,Epb4.1l4a,Arid5a,Pax6,Zfp462,Luzp1,Nfix,Atf7ip,Vangl2
3	hdpi-VPS4B	3.44586	M2	Vps4b	Tnrc18,Satb1,Pax6,Nfix,Zfp217,Pax6os1,Ipmk,Prox1,Mecom,Foxn1,Kctd1,Zfp672,Arih1,Klhl31,Tmem116,Msl2,Glul,Tmem9,Kcnmb2,Prkd1,Foxn3,N6amt2,Ptpn4,Rfx6,Nkx2-2,Gpr158,Itga3,Nup93,Klhl28,Barhl1,Smndc1,Vangl2,Ppap2b,Zbtb7c,Mapk1ip1l,Slc25a15,Sec63,Neurod1,Nhsl1,Wnt5a,Mitf,Ddx19b,Smarcad1,Foxp4,Sash1,Stk38l,Rnf152,Foxp2,Tspan2,Zbtb20,Bahd1,Ubap2l
4	transfac_pro-M02115	3.30536	M1	Prrx2	Satb1,Nfix,Reep1,Irx1,Nkx2-2,Vps29,Zbtb7c,Rbms3,Barhl1,Glis2,Tnrc18,Foxp2,Rapgef2,Usp13,Foxp4,Fbxo41,Tnr,Hpcal1,Lats2,Fzd7,Dnajc6,Mxd1,Atl2,Mapk1ip1l,Ankrd6,Lhx6,Sqle,Traf5,Foxo3,Insm1,Cdkal1,Foxn3,Ddx52,Tmem116,Gtf3c3,Slc25a15,Mecom,0610040J01Rik,Tmem29,Prox1,Hebp1,Zbtb20,Atf7ip,P4ha1,Ino80c,Dll4,Zfp462,Ptger1,Phf14,St3gal1,Fndc3a,Kif5b,Slc9a9,Carf,Tox4,Slc12a5,Plscr4,Mkl2,Epb4.1l4a,Zfp148,Pamr1…
5	transfac_pro-M00654	3.22096	M2		Foxo3,Prox1,Nbas,Zfp217,Rbms3,Nhsl1,Tnrc18,Nkx2-2,Lancl3,Zdbf2,Ubap2l,Dyx1c1,Map2k6,Insm1,P4ha1,Rptor,Satb1,Pank3,Mmd,Slc25a15,Ccdc92,Slc25a13,Nup93,Lats2,Barhl1,Foxp2,Slc12a5,Slc2a9,Zfp462,Rnf152,Smndc1,Ptpn4,Hs6st3,Gtf3c3,Foxn3,Slc6a17,Smarcad1,Prkd1
6	transfac_pro-M02464	3.15742	M3	Tbp,Gm5828,Tox4,Hmgb4,Tox3,Tox2,Tox,Tbpl2,Tbpl1,Pole4,Nfyc	Mapk3,Tmem116,Nkx6-2,Satb1,Nkx2-2,Foxo3,Foxp2,Zbtb7c,Usp13,Stk38l,Insm1,Glis2,Zfp217,Fam131b,Fam109a,Zfp143,Nfix,Pcyt1b,Tnrc18,Rtn4rl1,Sema6b,Epb4.1l4a,Samd4,Ext1,Gtf3c5,Pvrl2,Dll4,Arhgef10l
7	jaspar-PF0139.1	3.12465	M4	Foxd3,Foxf2,Foxf1,Foxj1,Foxh1,Foxj2,Foxi1,Rrn3,Foxc2,Foxo4,Foxo3,Foxm1,Foxo6,Hmga1,Hmga1-rs1,Hmga2	Glul,Satb1,Arhgef10l,Prox1,Klf7,Fzd7,Zfp217,Fras1,Mecom,Fmo1,Insm1,Npl,Emb,Map2k6,Dsp,Nkx2-2,Rnf152,Ptpn4,Nfix,Carf,Arid5a,Fam109a,Zfp143,Gpd2,Kank2,Rbms3,Abca1,Atf7ip,Ipmk,Bace1,Smarcad1,Samd4,Nup93,Kras,Dyx1c1,Tnrc18,Mff,Foxp2,Ccdc113
8	jaspar-MF0010.1	3.10678	M3		Barhl1,Zfp143,Mecom,Baiap2l2,Nkx2-2,Satb1,Dll4,Sema6b,Arid5a,Ripk4,Foxp4,Vangl2,Fam109a,Neurod1,Fitm2,Insm1,Rptor,Zfp217,Nkx6-2,Irx1,Ntrk1,Reep1,Tnfaip8l1,Wnt5a,Foxn1,Usp13,Pvrl2,Prox1,Nfix,Ralbp1,Arhgef10l,Ubash3b,Hs6st3,Id3,Epb4.1l4a,Luzp1,Foxo3
9	tfdimers-MD00111	3.09089	M3	Pbx1,Crx	Dagla,Satb1,Barhl1,Slc2a9,Arl15,Gal3st1,Sema6b,Zbtb7c,Slc30a4,Slc25a37,Pja2,Zfp217,Bahd1,Insm1,Foxp4,Sqle,Kcnmb2,Ubash3b,Foxn3,Tshz1,Rptor,Vps29,Fam109a,Srgap3,Tspan2,Zfp143,Arhgef10l,Jrk,Atl2
10	transfac_pro-M01532	3.06458	M3	Gm5828,Tox4,Hmgb4,Tox3,Tox,Tox2,Tbp,Tbpl2,Tbpl1,Pole4,Nfyc	Mapk3,Tmem116,Nkx6-2,Satb1,Nkx2-2,Foxo3,Foxp2,Usp13,Zbtb7c,Insm1,Stk38l,Glis2,Zfp217,Fam131b,Fam109a,Nfix,Tnrc18,Zfp143,Pcyt1b,Rtn4rl1,Sema6b,Epb4.1l4a,Samd4,Kcnmb2,Ext1,Gtf3c5,Arhgef10l,Dll4,Pvrl2
11	yetfasco-879	3.06458	M3	Tox4,Gm5828,Hmgb4,Tox3,Tox2,Tox,Tbp,Tbpl2,Tbpl1,Pole4,Nfyc	Mapk3,Tmem116,Nkx6-2,Satb1,Nkx2-2,Foxo3,Foxp2,Usp13,Zbtb7c,Insm1,Stk38l,Glis2,Zfp217,Fam131b,Fam109a,Nfix,Tnrc18,Zfp143,Pcyt1b,Rtn4rl1,Sema6b,Epb4.1l4a,Samd4,Kcnmb2,Ext1,Gtf3c5,Arhgef10l,Dll4,Pvrl2
12	homer-M00300	3.02834	M3		Barhl1,Zfp143,Mecom,Baiap2l2,Nkx2-2,Dll4,Satb1,Sema6b,Arid5a,Ripk4,Foxp4,Vangl2,Fam109a,Neurod1,Fitm2,Insm1,Rptor,Zfp217,Nkx6-2,Irx1,Ntrk1,Tnfaip8l1,Reep1,Foxn1,Prox1,Pvrl2,Wnt5a,Usp13,Arhgef10l,Ralbp1,Hs6st3,Nfix,Ubash3b,Id3,Foxp2,Luzp1,Rab11fip5,Epb4.1l4a,Mthfsd,Ankrd6

## Sheet: Group3
# Rank	Motif ID	Enrichment Score	ClusterCode	Transcription factor	Downstream Target genes
1	jaspar-PF0074.1	4.57805	M1	Zfp143	Gsk3a,Sympk,Fbxl19,Zbtb7b,Ncln,Invs,Tmem150a,Mgrn1,Itpr1,Hsph1,Phf13,Ppapdc3,Dhx30,Mfsd11,Fyco1,Kif3c,Pus3,Madd,Atg2a,Sel1l,Gm5113,Foxo4,Ggps1,Tmem115,Tob2,Ddx25,Hspa13,Phf21b,Tmtc3,Cstad,Ahdc1,Zkscan14,Zfp74,Ccdc85b,Cmas,Banp,Zfp444,Jarid2,Fem1a,Eml6,Csde1,Zfp780b,Napb,Prkci,4632415L05Rik,Timm13,Ppcdc,Rrs1,Cpeb3,Prdm15,BC003331,Grk5,Zfp235,Ttc30b,Nr1d1,Mrpl50,Ablim2,Tmem63b,Zfp516,Rabac1,Slc25a2…
2	yetfasco-1192	4.2765	M2	Tgif2,Gm7148,Tgif1,Prdm2,Prdm1,Zfp683,Mef2a,Mef2d,Mef2c,Mef2b,2310045N01Rik	Fbxo42,4931414P19Rik,Stx16,Wipf2,Itch,Onecut2,R3hdm2,Qser1,Chd7,Tmem180,Zfp532,Rbms2,Ctnnbip1,Pgpep1,Slc3a2,Tcf4,Tecpr1,Ift81,Srrm3,Zfp827,Kdm6a,Tob2,Ctnnd1,Rmnd5b,Pabpc4,Tnrc6b,Tnpo2,Atp2a2,Rbm47,Dennd5a,Csdc2,Mink1,Cxxc5,Sympk,Ssbp3,Ap1g1,Mgea5,Ing3,Ddit4,Phf21a,Ppard,Txnip,D230025D16Rik,Large,Dtx2,Akap1,Irf6,Tmem41b,Foxp1,Meox1,Nfat5,Nlk,Gse1,Ezh1,Atad2b,Zfp518b,Elk3,Sort1,2210016F16Rik,Kdm2a,…
3	yetfasco-1264	3.96036	M2		Nlk,Fbxo42,4931414P19Rik,Chd7,Wipf2,Ddit4,Rbms2,Stx16,Pgpep1,Mink1,Tob2,Ankhd1,Tnpo2,Irf6,Tnrc6b,Rbm47,Pabpc4,Zfp518b,Qser1,Onecut2,Tmcc1,Dennd5a,Tmem180,Phf21a,Csdc2,Ctnnd1,Ezh1,R3hdm2,Sympk,Txnip,Tmem41b,Slc37a4,Kdm2a,Sort1,Tcf4,Taok1,Zfp532,Zbtb7b,Ap1b1,Btg1,Gadd45b,Rmnd5b,Zmynd8,2210016F16Rik,Slc3a2,Ssbp3,Zer1,Stat3,Hmg20b,Gse1,Ctnnbip1,Msl1,Itch,Large,Bcor,Stat5b,Ctbp2,Akap1,Slc43a2,Stk32b,G…
4	yetfasco-1201	3.81711	M2		Trim8,Stx16,4931414P19Rik,Zbtb7a,Itch,Bcor,Ddit4,Ing3,Cxxc5,Rbm5,Nf1,Phf21a,Atp1b2,Ctnnd1,Rbm47,Fbxo42,Fbxw11,Onecut2,Phc3,Wipf2,Tob2,Chd2,Deptor,AI314180,Tmem229b,Stat5b,Jund,Zfp532,Ptp4a1,Tcf4,Pgpep1,R3hdm2,Dpp8,Ctbp2,Ankrd11,Lrrc16a,Osbpl11,Rreb1,Txnip,Gjd3,Kdm2a,Shoc2,Sec14l1,Slc3a2,Nfatc2,Zfp710,Ppard,Zfp518b,Syngr1,Ap1g1,Ezh1,4931406P16Rik,Atad2b,Large,Pwwp2a,Zer1,Ift81,Taok1,Cabp1,Atp6v1c1…
5	taipale-GTCACGTGAC-ARNTL-DBD	3.71629	M3	Arntl,Bhlhe40,Arnt,Mycn,Usf2,Usf1,Atf3,Helt,Arntl2,Mlx	Ube2b,Mthfr,Slc35a5,Bloc1s1,Gigyf1,Epc1,Rnasek,March8,Atp6v0d1,4933434E20Rik,Hps5,Tnpo2,Cln3,Hnrnph2,Rnf146,Rspry1,Slc36a1,Wwp2,Trim8,Pura,Arpc5,Dolk,Rragb,Camk2d,Mfsd1,Cul5,Rc3h2,Commd9,Orai2,Foxred2,Atf4,Fam117a,Eif5a2,Hnrnpa3,Dleu2,Stx4a,Rara,Rnls,Pigr,Tmc6,Thumpd2,Mtm1,Vldlr,Ankhd1,Trappc2l,Magi2,Nrxn1,Rab27a,Fbxo33,Bhlhe41,Cd164,Lamp1,Tceal8,Atp6v0b,Nsd1,Ip6k1,Pdcd6ip,Tbc1d24,Pip5k1a,Wipi1,C…
6	yetfasco-2202	3.60315	M3	Usf1,Arnt,Usf2,Bhlhe40,Mycn,Mitf,Tfeb,Tal1,Tcf4,Hand2,Myf5,Arid5b,Bhlhe41,Mxd3,Tcf12,Max,Myc,Myod1,Hand1,Myf6,Tfe3,Nhlh1,Tcf3,Mxi1,Tal2,Mxd1,Myog,Mxd4,Ascl1,Atf3,Arntl,Arntl2,Srebf2,Arnt2,Helt,Mycs	Ube2b,Dolk,Slc35a5,Mthfr,Hnrnph2,4933434E20Rik,Bloc1s1,Rragb,Tnpo2,Gigyf1,Atp6v0b,Cln3,Rnasek,Orai2,March8,Atp6v0d1,Wwp2,Epc1,Slc36a1,Commd9,Mfsd1,Ksr2,Foxred2,Vps11,Atf4,Utp18,Bcor,Kdm6a,Irf2bp2,Vldlr,Tceal8,Cd164,Bhlhe41,Ypel2,Fam83g,Stx6,Tbcel,Rnf146,Rspry1,Dnmt3a,Thumpd2,Camk2d,Trim8,Zbtb25,Fbxo33,Hps5,Taf8,Cyhr1,Uty,Pura,Klf9,Tbc1d5,Map3k12,Bbc3,Cnpy2,Arpc5,Fam179b,Lamp1,Stx4a,Phc3,Reep3,Pdc…
7	transfac_pro-M00985	3.58377	M3	Bhlhe40,Arnt,Usf1,Mycn,Usf2,Srebf1,Max,Myc,Arntl,Arntl2,Helt,Mlx	Hnrnph2,Ube2b,Slc35a5,Rnasek,Cln3,Mthfr,Bloc1s1,Atp6v0d1,Tnpo2,Gigyf1,Rragb,Dolk,4933434E20Rik,Hps5,Tceal8,March8,Camk2d,Bbc3,Vps11,Rspry1,Mfsd1,Slc36a1,Stx4a,Trim8,Epc1,Kdm6a,Cxxc5,Dbp,Arpc5,Pip5k1a,Rc3h2,Rab3a,Eif5a2,Asna1,Tceal1,Commd9,Nfatc2,Mgat3,Slc38a7,Fam117a,Uty,Nr1d1,Thumpd2,Hnrnpa3,Rnls,Mat1a,Zfp608,Tbcel,Wwp2,Rnf146,Cyhr1,Utp18,Vdac1,Bhlhe41,Tmc6,Foxred2,Cd164,Ift81,Pura,Bcas3,Sgk1,Ma…
8	jaspar-PF0105.1	3.57601	M1		Zbtb7b,Fyco1,Jarid2,Bbx,Tmem102,Ncln,Dhx30,Ciao1,Tha1,Gmpr2,Tmem150a,Gabpa,Ppcdc,Nfxl1,Kat2a,Tmem115,Map3k10,Slc38a7,Tmem63b,Ccpg1,Hexim1,Angel1,Pacrg,Rabac1,Fbxl19,Smarcal1,Wnk1,Pnkd,Ero1lb,Thtpa,Ube2h,Slc10a7,Mrpl34,Dnajc18,Gpbp1l1,Aamp,Lin7b,Ankrd40,Armc5,Prdm15,9130023H24Rik,Cmas,Ccdc85b,Csnk2a1,2210018M11Rik,Csde1,Banp,Clp1,Anks1,Peli1,Fkbp1b,Itpr1,Zfp606,2010107G23Rik,Syt3,Tnpo2,1110001J03R…
9	yetfasco-1271	3.56689	M2	Mybl2,Mybl1,Myb,Snapc4,Yod1,E2f1,Tcf3,Mef2a,Mef2d,Mef2c,Mef2b,2310045N01Rik,Mms19	Stx16,Wipf2,Kdm2a,4931414P19Rik,Ing3,Pabpc4,Nlk,Ctbp2,Fbxo42,Ppard,Gse1,Jund,Kcnn1,Gigyf1,R3hdm2,Stk32b,Tob2,Trim8,Tnpo2,Dpp8,Tmem41b,Tnrc6b,Rmnd5b,Itch,Mink1,Gjd3,Qser1,Atp1b2,Tmem180,Chd7,Ezh1,Cdh8,Zfp518b,Elk3,Prickle1,B330016D10Rik,Ddit4,Smarcal1,Tecpr1,Stat5b,Onecut2,Fhl1,Pgpep1,Sympk,Gadd45b,Dtx2,Dennd5a,Ppp2r5a,Irf6,Bcor,Camkk2,Zmynd8,Zbtb7a,Chd2,Rap2b,Plcl2,Zfp710,Csdc2,Tmcc1,Errfi1,Wwp2,…
10	yetfasco-1179	3.56232	M2	2310045N01Rik,Mef2a,Mef2b,Mef2c,Mef2d,Mybl2,Mybl1,Myb,Snapc4	Stx16,Ctbp2,Jund,Kdm2a,Trim8,Syt11,Fbxo42,4931414P19Rik,Pabpc4,Gse1,Wipf2,Ing3,Wwp2,Gadd45b,Tob2,Sympk,Dpp8,Bcor,Fam63a,Atp2a2,Mink1,Dtx2,Cdh8,Phf21a,Tmem180,Tmem41b,Ppard,Zhx2,Zfp518b,Gigyf1,Nlk,Rap2b,Qser1,Stk32b,Onecut2,Ap1b1,Sumo1,Ctnnbip1,Pgpep1,Osbpl11,Zbtb7a,Zfp710,Scml4,Tnrc6b,Tnpo2,Prickle1,Tecpr1,Ankrd40,Stat5b,Rmnd5b,Ezh1,Rap1gap2,Elk3,Cxxc5,Tcf4,Mgea5,Tmcc1,Itch,Txnip,Efna5,Plekhf2,Zf…
11	yetfasco-940	3.53381	M3	Bhlhe40,Usf1,Arnt,Usf2,Atf3,Arntl,Arntl2,Srebf2,Helt,Arnt2	Ube2b,Hnrnph2,Dolk,Mthfr,Slc35a5,Bloc1s1,4933434E20Rik,Rragb,Atp6v0b,Gigyf1,Tnpo2,Rnasek,Cln3,Utp18,Orai2,March8,Wwp2,Epc1,Mfsd1,Atp6v0d1,Kdm6a,Commd9,Slc36a1,Vps11,Ksr2,Atf4,Tceal8,Dbp,Cd164,Trim8,Thumpd2,Camk2d,Ypel2,Rnf146,Stx6,Bbc3,Uty,Foxred2,Taf8,Cyhr1,Dnmt3a,Rspry1,Bhlhe41,Tbc1d5,Irf2bp2,Vldlr,Bcor,Fam83g,Zbtb25,Map3k12,Tceal1,Cnpy2,Fam179b,Hps5,Asna1,Pdcd6ip,Eif5a2,Foxp1,Lamp1,Nagpa,Bloc1…
12	flyfactorsurvey-HLH106_SANGER_5_2_FBgn0015234	3.5272	M3	Srebf1,Arnt,Bhlhe40,Mycn,Usf1,Srebf2,Mlx,Helt,Atf3,Arntl,Arntl2	Ube2b,Hnrnph2,Cln3,Rnasek,Mthfr,Atp6v0d1,Bloc1s1,Camk2d,Slc38a7,Tnpo2,Arpc5,4933434E20Rik,March8,Gigyf1,Slc36a1,Slc35a5,Hps5,Vps11,Mfsd1,Epc1,Orai2,Rab3a,Irs1,Rspry1,Gba,Stx4a,Hbp1,Rragb,Cxxc5,Rc3h2,Thumpd2,Rreb1,Mtm1,Mef2a,Vcpip1,Ankhd1,Sgms2,Wipi1,Zfp608,Wwp2,Rnls,5730559C18Rik,Rnf146,Fam117a,Commd9,Gng13,Eef2k,Vldlr,Dolk,Prickle1,Trappc2l,Atp6v0b,Atf4,Pip5k1a,Tmcc1,Tmem60,Trmt1,Chd2,Tceal8,Gna…
13	yetfasco-1268	3.49823	M2	Foxp3,Tgif2,Gm7148,Tgif1,Mef2a,Mef2c,Mef2d,Mef2b,2310045N01Rik	Stx16,Fbxo42,Kdm2a,Ing3,4931414P19Rik,Wipf2,Atp2a2,Jund,Tmem41b,Pabpc4,Elk3,Pgpep1,Gse1,Itch,Tmem180,Dpp8,Tecpr1,Srrm3,Rbms2,Onecut2,Dtx2,Tob2,Gigyf1,Stat3,Ctbp2,Bcor,Sympk,Tnrc6b,Stk32b,Rmnd5b,Zfp827,Ddit4,Phf21a,Gadd45b,Mink1,Taok1,Nfat5,Atp1b2,Zfp518b,Chd7,Ctnnd1,Dennd5a,Zfp652,Ift81,R3hdm2,Mospd3,Prickle1,Tanc1,Qser1,Tcf4,Cxxc5,Irf6,Rbm47,Stat5b,Ssbp3,Ppard,Npepl1,Errfi1,Ap1g1,Plekhf2,Nlk,Mge…
14	yetfasco-1222	3.49298	M2	Prdm2,Prdm1,Zfp683,2310045N01Rik,Mef2b,Mef2c,Mef2a,Mef2d,Rfx2,Rfx3,Rfx4,Rfx6,Rfx8,Rfx1	Stx16,Ing3,Jund,Fbxo42,Zbtb7a,Kdm2a,Zfp827,Phf21a,Ctbp2,Dpp8,Prickle1,Deptor,Gbf1,Tcf4,Fam129b,4931414P19Rik,Ift81,Tob2,Onecut2,Efna5,Rbms2,Btg1,Bcor,Ddit4,Foxp1,Gadd45b,Sipa1l1,Txnip,Cdh8,Zfp710,Fam53b,Ppard,Sp2,Sort1,Zmynd8,Stk32b,Atp1b2,Ksr2,Rap1gap2,Rbm47,Cxxc5,Wipf2,Ptp4a1,Elk3,Chd7,Slc43a2,Tmem180,Wwp2,Zfp608,Ints3,Gse1,Aldoa,Ncor2,Cabp1,Ctnnd1,Trim8,Ezh1,Pip4k2c,Tmem63b,Fam171a1,Eef2k,Gadd…
15	yetfasco-1223	3.48112	M2		4931414P19Rik,Fbxo42,Stx16,Gigyf1,Pgpep1,Gse1,Wipf2,Ing3,Itch,Kdm2a,Mink1,R3hdm2,Zfp518b,Mgea5,Atp2a2,Tob2,Pabpc4,Csdc2,Tecpr1,Phf21a,Elk3,Dpp8,Rmnd5b,Tmem41b,Rbms2,Zbtb7a,Sympk,Qser1,Dtx2,Gadd45b,Gjd3,Ddit4,Onecut2,Txnip,Nlk,Bcor,Ctnnd1,Ankrd11,Tmcc1,Fam65a,Irf6,Rap2b,Wwp2,Ift81,Smarcal1,Ppard,Ezh1,Ctbp2,Cxxc5,Tmem180,Tnrc6b,Dennd5a,Errfi1,Scml4,Atp1b2,Atp6v1e1,Ap1g1,Ssbp3,Slc37a4,Zfp532,Zbtb7b,…
16	taipale-RTCACGTGAY-SREBF2-DBD	3.47428	M3	Srebf2,Srebf1,Arnt,Bhlhe40,Usf1,Mlx,Helt,Atf3,Arntl,Arntl2	Ube2b,Atp6v0d1,Hnrnph2,Bloc1s1,Rnasek,Mthfr,Cln3,Tnpo2,Slc35a5,Epc1,Gigyf1,Arpc5,March8,Rspry1,Hps5,Rragb,4933434E20Rik,Wwp2,Dolk,Camk2d,Atp6v0b,Irs1,Slc36a1,Orai2,Vps11,Ankhd1,Rreb1,Rc3h2,Atf4,Cxxc5,Mtm1,Vldlr,Mfsd1,Rnls,Rnf146,Trim8,Fam117a,Stx4a,Hnrnpa3,Klf9,Thumpd2,Rab3a,Zfp608,Wipi1,Tceal8,Cul5,Phyhip,Prickle1,Asna1,Tmcc1,Slc38a7,Sgms2,Foxred2,Tmc6,Tln1,Lamp1,Mfsd11,Cyhr1,Mef2a,1810013L24Rik…
17	flyfactorsurvey-Ets96B_SANGER_5_FBgn0039225	3.40881	M4	Etv1,Etv4,Etv5,Fli1,Fev,Elk3,Ets2,Erg,Gabpa,Ets1,Etv3,Elk4,Etv2,Erf,Elk1,Gabpb1,Elf2,Elf1,Ehf,Elf3,Elf4	Slc39a9,Trmt112,Zcchc9,Cdk13,Tmem138,Zbtb7b,Cap1,Dcun1d3,Ubl5,Trim41,Kti12,Chchd5,Serp1,Klhdc8b,Ngrn,Ap1b1,Ippk,Cpsf3,Ccdc85b,Gabarapl2,Vps53,Zcchc6,Cirh1a,Zfp408,1110004E09Rik,1110001J03Rik,Tmem231,Nr1h2,Acin1,4833420G17Rik,Uggt2,Crk,Prdm15,Sco1,Rnf185,Zbtb11,Wdr24,Ncstn,Adam17,Dpp8,Zfp322a,Gde1,Fbxo22,Ercc6,Mfap1a,Fbxw2,Mon1b,Prr3,Zfp316,Ubr1,Rrs1,Lipt1,Mgat1,Csk,BC004004,0610030E20Rik,Mlec,Blz…
18	taipale-NKCACGTGMN-BHLHB3-full	3.4079	M3	Bhlhe41,Mycn,Bhlhe40,Arnt,Mlxipl,Usf2,Arntl,Arntl2,Hey2,Hey1,Mnt,Atf3,Hes5,Hes7,Hes2,Mlx	Ube2b,Slc35a5,Hnrnph2,Bloc1s1,Cln3,Gigyf1,Rnasek,Tnpo2,Mthfr,Foxred2,4933434E20Rik,Slc36a1,March8,Rragb,Mfsd1,Epc1,Dolk,C1qtnf1,Hps5,Tbcel,Vps11,Rab3a,Trim8,Camk2d,Rnf146,Eif5a2,Arpc5,Pura,Fam83g,Tbc1d24,Stx4a,Dnmt3a,Mtm1,Rspry1,Zer1,Fbxo33,Prickle1,Lamp1,Scai,Bcor,Atp6v0d1,Cxxc5,Rara,Bhlhe41,Nfatc2,Thumpd2,Tceal8,Cbfa2t3,Mgat3,Fam117a,Fam83h,Dbp,Kdm6a,Pigr,Dleu2,Cul5,Fgd4,Akap1,Vldlr,Slmap,Atf4,…
19	jaspar-PF0004.1	3.4038	M1	Zfp143	Pnkd,Banp,Ncln,Zbtb7b,Fbxl19,Smarcal1,Phf21a,Invs,Itpr1,Csde1,Jarid2,Pus3,Wnk1,Rabac1,Ciao1,Aamp,Napb,Ddx25,Gmpr2,Dhx30,Tmem115,Fyco1,Mgrn1,Tob2,Tmem63b,Sympk,Mrpl34,Ppp6c,Thtpa,Clp1,Map3k10,Bad,Sesn1,BC003331,Tmem150a,Tha1,Slc25a27,Nfxl1,Nkiras1,Mfsd11,Uckl1,Rabl3,2210018M11Rik,Cmas,Vezt,Nbr1,Kif3c,Cnpy2,Gsk3a,Pacrg,Zmat5,Tnpo2,Nr1d1,Sel1l,Hspa13,Pclo,Mtm1,Atg2a,Ppcdc,AI314180,Mrpl54,Ube2h,Zfp74…
20	yetfasco-1203	3.38874	M2	Tgif2,Gm7148,Tgif1	Stx16,Kdm2a,Ctbp2,4931414P19Rik,Wipf2,Fbxo42,Tnrc6b,Tecpr1,Ing3,Tmem41b,Itch,Akirin1,Txnip,Tnpo2,Ppard,Tob2,Trim8,Bcor,Ddit4,Btg1,Kcnn1,Irf6,Rmnd5b,Stk32b,Rreb1,Zfp710,Ctnnbip1,Taok1,Gigyf1,Slc37a4,Mink1,Mrpl45,Pabpc4,Elk3,Csdc2,Gse1,Zfp518b,Atp1b2,Wwp2,Onecut2,Zfp652,Prickle1,Mlec,Ezh1,Ppp2r5a,R3hdm2,Slc43a2,Stat5b,Scml4,Atp2a2,Pnkd,Gjd3,Mospd3,Zfp532,Dpp8,Pgpep1,Srrm3,Qser1,Gadd45b,Rbm47,Cdh8,G…
21	yetfasco-1265	3.38327	M2	Mef2a,Mef2c,Mef2d,2310045N01Rik,Mef2b,Rfx2,Rfx3,Rfx4,Rfx8,Rfx6,Rfx1	Fbxo42,Wipf2,Stx16,4931414P19Rik,Ift81,Ctnnd1,Pabpc4,Tob2,Ap1b1,Itch,Pgpep1,Atp1b2,Mink1,Tmem180,Ppard,Phc3,Onecut2,Ezh1,Chd7,Trim8,Zfp710,R3hdm2,Syngr1,Dpp8,Dennd5a,Ctbp2,Qser1,Tmem41b,Tnpo2,Ddit4,Rmnd5b,Dtx2,Sympk,Tecpr1,Atp2a2,Ing3,Tnrc6b,Irf6,Zfp518b,Nlk,Elk3,Rbms2,Gjd3,Zfp532,Camkk2,Slc37a4,Ctnnbip1,Akap1,Meox1,Txnip,Mgea5,Stat5b,Kdm2a,Stat3,Phf21a,Mospd3,Large,Rbm47,Sort1,Gse1,Fhl1,Gm5113,S…
22	yetfasco-1262	3.38076	M2	Yod1	Stx16,Kdm2a,Ctbp2,Bcor,Ing3,Wipf2,Fbxo42,4931414P19Rik,Mink1,Tob2,Tecpr1,Ankrd40,Pgpep1,Gse1,Ppard,Pabpc4,Trim8,Irf6,Zfp710,Kcnn1,Tmem41b,Wwp2,Epc1,Gigyf1,Zfp518b,Onecut2,Elk3,R3hdm2,Rbms2,Tnpo2,Zfp652,Rap2b,2210016F16Rik,Ctnnd1,Cald1,Prickle1,Rmnd5b,Gadd45b,Sec14l1,Scml4,Qser1,Atp1b2,Itch,Srrm3,Cxxc5,Nfat5,Txnip,Tmcc1,Stk32b,Tmem180,Phf21a,Ap1b1,Dennd5a,Tanc1,Dpp8,Sumo1,D130043K22Rik,Mospd3,Mlec…
23	yetfasco-1259	3.37597	M2	Mef2a,Mef2b,2310045N01Rik,Mef2d,Mef2c,Prdm2,Prdm1,Zfp683,Rfx2,Rfx3,Rfx4,Rfx6,Rfx8,Rfx1	Stx16,4931414P19Rik,Wipf2,Fbxo42,Mink1,Pgpep1,R3hdm2,Atp2a2,Trim8,Pabpc4,Ctbp2,Mgea5,Qser1,Ppard,Ing3,Tob2,Dtx2,Rmnd5b,Tmem180,Mospd3,Gse1,Tnpo2,Itch,Sympk,Tmem41b,Zfp710,Srrm3,Slc37a4,Ctnnd1,Chd7,Mlec,Bcor,Ctnnbip1,Ap1b1,Ezh1,2210016F16Rik,Tecpr1,Cxxc5,Stat5b,Txnip,Gm5113,Kdm2a,Ssbp3,Btg1,Errfi1,Nlk,Akap1,Nfat5,Zbtb7a,Dennd5a,Thap11,Ankrd27,Sec14l1,Irf6,Zbtb7b,Zfp518b,Meox1,Zmynd8,Stat3,Rap2b,On…
24	yetfasco-1251	3.37141	M2	Yod1,Mef2a,Mef2c,Mef2d,2310045N01Rik,Mef2b,Zfp683,Prdm1,Prdm2,Tgif1,Tgif2,Gm7148,Gata3,Gata6,Gata5,Gata2,Gata4,Gata1,Rfx2,Rfx3,Rfx4,Rfx6,Rfx8,Rfx1	Pabpc4,Dpp8,Stx16,Gse1,Nlk,Akirin1,Fhl1,R3hdm2,Mospd3,Tada2a,Ing3,Gigyf1,Fbxo42,4931414P19Rik,Qser1,Mgea5,Txnip,Rbms2,Wipf2,Rmnd5b,Tmem41b,Taok1,Rap1gap2,Tob2,Zfp652,Wwp2,Zer1,Rap2b,Bcor,Tbc1d24,Ift81,Sipa1l1,Cnnm2,Smarcal1,2210016F16Rik,Kdm2a,Ctnnd1,Ptgr2,Deptor,Stat5b,Pgpep1,Abcd3,Zfp518a,Pnkd,Fam151a,Chd7,Ctbp2,Zbtb7a,Lgals8,Kremen1,Igf1r,Ppard,Prickle2,Bbx,Gnl2,Atg13,Trim13,Syngr1,Sumo1,Gjd3,…
25	yetfasco-1226	3.36662	M2	Tgif1,Tgif2,Gm7148,E2f1,Tcf3,Prdm2,Prdm1,Zfp683,Mef2a,Mef2c,Mef2d,2310045N01Rik,Mef2b,Nr3c1,Foxo4,Foxp3,Pgr,Mybl1,Mybl2,Snapc4,Myb	Kdm2a,Fbxo42,4931414P19Rik,Stx16,Wipf2,Tob2,Srrm3,Mink1,Itch,Atp2a2,Gigyf1,Tecpr1,Pabpc4,Ing3,Bcor,Dtx2,Nlk,Ctbp2,Onecut2,Tmem180,Rap2b,Rbms2,Smarcal1,Irf6,Taok1,Qser1,R3hdm2,Mgea5,Dpp8,Sympk,Zfp518b,Gse1,Zfp652,Tnpo2,Elk3,Akap1,Ankrd11,Pgpep1,Ap1b1,2210016F16Rik,Rmnd5b,Ap1g1,Tmem41b,Stat3,Trp53inp2,Txnip,Btg1,Phf21a,Stk32b,Slc37a4,Prickle1,Cxxc5,Ssbp3,Chd7,Ctnnd1,Ptgr2,Ppard,Ap3m2,Zbtb7a,Ctnnbip…
26	transfac_public-M00539	3.3657	M3	Arnt,Myc,Max,Bhlhe40,Usf1,Srebf1,Usf2,Mycn,Mlxipl,Xbp1,Mlx,Arntl,Arntl2,Helt	Ube2b,Hnrnph2,Cln3,Rnasek,Tnpo2,Slc35a5,Gigyf1,4933434E20Rik,Dolk,Rragb,Slc36a1,Irs1,Ankhd1,Epc1,Sgk1,Arpc5,Bloc1s1,Rreb1,Mthfr,Ankrd27,Cxxc5,Rc3h2,Bbc3,Hps5,Foxred2,Asna1,Vldlr,Prickle1,Commd9,Trim8,Fbxo33,Stx4a,Tbcel,Fam117a,Wipi1,Bhlhe41,Foxo1,Arhgef12,Klf9,Rspry1,Rab3a,Vps11,Kdm6a,Slmap,Lamp1,Taf8,Pcx,Pip5k1a,Mtm1,Csk,Thnsl1,Atf4,Pigr,Dbp,Nfatc2,Tceal8,Cbfa2t3,Cdh8,Akap1,Tmc6,Hnrnpa3,Camk2d,M…
27	yetfasco-1275	3.36525	M2	Mef2a,Mef2d,Mef2c,2310045N01Rik,Mef2b,Rfx2,Rfx3,Rfx1,Rfx6,Rfx4,Rfx8,Tgif1,Tgif2,Gm7148,Smad1,Nr3c1,Irf1,Foxi1	Kdm2a,Wipf2,Stx16,4931414P19Rik,Gse1,Fbxo42,Tob2,Pabpc4,Tmem41b,Ppard,Btg1,Stk32b,Tnpo2,Mink1,Zfp518b,Ing3,Qser1,Trim8,Mlec,R3hdm2,Slc37a4,Mospd3,Ctbp2,Itch,Sympk,Rmnd5b,Syngr1,Dpp8,Dtx2,Pgpep1,Camkk2,Tnrc6b,Errfi1,Ctnnd1,Tmem180,Srrm3,Stat5b,Irf6,Ptgr2,Bcor,Rreb1,Ezh1,Txnip,Ddit4,Atp2a2,Ctnnbip1,Zfp710,Elk3,Kcnn1,Onecut2,Ift81,Dennd5a,Ssbp3,Prickle1,Rap2b,Ap1b1,Gm5113,Atp1b2,Zbtb7a,A330023F24Rik…
28	yetfasco-1182	3.33308	M2	Rfx2,Rfx3,Rfx6,Rfx1,Rfx4,Rfx8,Tgif1,Tgif2,Gm7148,Hira,Mef2a,Mef2d,Mef2c,2310045N01Rik,Mef2b,Prdm2,Prdm1,Zfp683	Stx16,Wipf2,4931414P19Rik,Fbxo42,Pgpep1,Qser1,Onecut2,Rmnd5b,Mospd3,Pabpc4,Dpp8,Ppard,Tnrc6b,Mink1,Trim8,Tob2,Ing3,Zfp518b,Kdm2a,Csdc2,Ezh1,Syngr1,Ift81,Gigyf1,Ctnnbip1,Ctnnd1,Atp1b2,Slc3a2,Rbm47,Jund,R3hdm2,Ap1b1,Cxxc5,Gse1,2210016F16Rik,Chd7,Btg1,Sympk,Trp53inp2,Mlec,Irf6,Mgea5,Zer1,D130043K22Rik,D230025D16Rik,Gadd45b,Gbf1,Txnip,Sp2,Ctbp2,Mtmr3,Prickle1,Ddit4,Ap1g1,Rbms2,Itch,Tnpo2,Dennd5a,Elk3…
29	jaspar-PF0075.1	3.31142	M1		Sympk,Gsk3a,Pus3,Vezt,Ube2m,Ddx25,Hspa13,BC003331,Ppapdc3,Mrpl54,Zfp74,Dtx2,Ttc1,Polr1b,Mgrn1,Cpeb3,Slc35b4,Slc25a27,Mrpl34,Invs,Zswim6,Pnkd,Irf2,Stat5b,Cask,1810032O08Rik,Zfp444,Fbxl19,Atg2a,Eef2k,Phf21b,Mapkap1,Ing3,Ube2h,Madd,Phf13,Mrpl50,Thtpa,Smarcal1,Ctdsp2,Zfp780b,Col6a6,Gjd3,Cstad,Bet1,Fem1a,Ralgapa2,Ficd,St18,Aamp,Mfsd11,Ptp4a1,Ncln,Shoc2,Akap6,Cnpy2,Ppargc1b,Elmod3,Stx16,Foxo4,Jam3,4931…
30	yetfasco-1207	3.31005	M2	Tgif1,Tgif2,Gm7148,Rfx2,Rfx6,Rfx1,Rfx3,Rfx4,Rfx8,Prdm2,Prdm1,Zfp683	Stx16,Ctbp2,Kdm2a,Ing3,Fbxo42,Gadd45b,Rbms2,4931414P19Rik,Zfp827,Tnpo2,Efna5,Gse1,St5,Elk3,Onecut2,Prickle1,Slc43a2,Cxxc5,Wipf2,Gjd3,Zfp518b,Bcor,Zbtb7a,Zfp710,Trim8,Sort1,Ddit4,Npepl1,Aldoa,B330016D10Rik,Tmem180,Mink1,Rap2b,Stk32b,Stat5b,Rmnd5b,Rbm47,Ppard,Sipa1l1,Pgpep1,Nlgn2,Eef2k,Tcf4,Atp2a2,Nfatc2,Tob2,Phf21a,Dennd5a,Cgrrf1,Cpsf2,Jund,Ero1lb,Setd2,Dpp8,Large,Qser1,Srrm3,Irf6,Tnrc6b,Prickle2,…
31	yetfasco-1214	3.28564	M2	Hira,Rfx2,Rfx3,Rfx4,Rfx6,Rfx8,Rfx1	Nlk,Fbxo42,Stx16,4931414P19Rik,Wipf2,Trim8,Bcor,Zbtb7a,Tob2,Jund,Epc1,Mlec,Syt11,Atp1b2,Ctbp2,Fam63a,Phf21a,Ddit4,Stat5b,Plekhb1,Itch,Onecut2,Ezh1,Zfp518b,Gadd45b,Tmem180,Sp2,Sumo1,Kdm2a,Mrpl45,Rmnd5b,Txnip,Ing3,Tnrc6b,Qser1,Taok1,Ift81,Zfp710,Mgea5,Ctnnd1,Gadd45g,Zfp532,1810010H24Rik,Dpp8,Meox1,Mink1,Cxxc5,Slc43a2,Irf2,Akap1,Elk3,Ctnnbip1,Ppp6c,Sort1,Dennd5a,Scai,Sbno2,E130309D14Rik,Pgpep1,Nbr1,…
32	taipale-RTCACGTGAY-Srebf1-DBD	3.26785	M3	Srebf1,Arnt,Bhlhe40,Usf1,Srebf2,Mlx,Helt,Atf3,Arntl	Ube2b,Atp6v0d1,Hnrnph2,Rnasek,Bloc1s1,Cln3,Mthfr,Tnpo2,Slc35a5,Gigyf1,4933434E20Rik,March8,Epc1,Rspry1,Hps5,Rragb,Arpc5,Wwp2,Camk2d,Slc36a1,Vps11,Dolk,Mfsd1,Atp6v0b,Rreb1,Irs1,Orai2,Ankhd1,Rc3h2,Cxxc5,Vldlr,Atf4,Mtm1,Rnf146,Rnls,Slc38a7,Fam117a,Stx4a,Thumpd2,Sgms2,Klf9,Trim8,Tmcc1,Rab3a,Mfsd11,Phyhip,Hnrnpa3,Cul5,Prickle1,Asna1,Zfp608,Magi2,Wipi1,Foxred2,Pclo,Lamp1,Commd9,Tmc6,Rtn4,Tceal8,Tmem60,…
33	flyfactorsurvey-HLH106_SANGER_5_1_FBgn0015234	3.26306	M3	Arnt,Srebf1,Tfeb,Bhlhe41,Mlx,Helt,Tfec,Arntl	Ube2b,Hnrnph2,Mthfr,Rnasek,Camk2d,Bloc1s1,Cln3,March8,Atp6v0d1,Hps5,Stx4a,Gigyf1,Slc36a1,Foxred2,Epc1,Mfsd1,Slc35a5,Dennd5a,Arpc5,Mtm1,Rspry1,Wwp2,Tnpo2,Orai2,Commd9,Rragb,Wipi1,Plekhf2,4933434E20Rik,Thumpd2,Cep164,Syt11,Gba,Rnf146,Rc3h2,Atf4,Rnls,Trappc2l,Klf9,Slc1a4,Mlec,Zfp532,Dolk,Hspa13,Tceal8,Ap1g1,Ankhd1,Fam117a,Hbp1,Cndp2,Srrm3,Tacc1,Tnrc6b,Shoc2,Tmc6,Ift81,Rab3a,Vldlr,Cul5,Lamp1,Uso1,Mat…
34	yetfasco-1221	3.24572	M2	Mef2a,Mef2b,2310045N01Rik,Mef2c,Mef2d,Rfx2,Rfx3,Rfx4,Rfx8,Rfx6,Rfx1	Stx16,Ctbp2,Ing3,Kdm2a,Fbxo42,Wipf2,Gadd45b,4931414P19Rik,Smarcal1,Rap2b,Sp2,Tnrc6b,Tmem180,Cabp1,Zfp710,Dennd5a,Phf21a,Zbtb7a,Trim8,Rmnd5b,Zfp827,Zmynd8,Sort1,Qser1,Rbms2,Ctnnbip1,Cxxc5,Pabpc4,Ppp2r5a,Tob2,Dpp8,Ctnnd1,Onecut2,Tcf4,Stat5b,Tnpo2,Efna5,Jund,St5,Bcor,Stk32b,Itch,Atp2a2,Mink1,Large,Ssbp3,D130043K22Rik,Elk3,R3hdm2,Ezh1,Atp1b2,Ppard,Slc43a2,Tmem41b,Irf6,Dtx2,Zbtb7b,Eef2k,Chd7,Srrm3,Pgp…
35	yetfasco-1209	3.21812	M2	Tgif2,Gm7148,Tgif1,Zfp683,Prdm1,Prdm2,Mybl1,Mybl2,Snapc4,Myb,Rfx2,Rfx3,Rfx4,Rfx8,Rfx6,Rfx1,2310045N01Rik,Mef2b,Mef2a,Mef2c,Mef2d	4931414P19Rik,Wipf2,Stx16,Gigyf1,Pabpc4,Itch,Fbxo42,Mink1,Kdm2a,Tmem180,Pgpep1,Qser1,Sympk,Chd7,Atp2a2,Irf6,Rmnd5b,Ing3,Dtx2,Bcor,Mospd3,Tmem41b,Tob2,Ctnnd1,Gse1,Rbms2,Dpp8,R3hdm2,Tnpo2,Srrm3,Ift81,Tecpr1,Tnrc6b,Ssbp3,Onecut2,Mgea5,Zbtb7a,Ezh1,Ppard,Smarcal1,Txnip,Rbm47,Nlk,Csdc2,Wwp2,Ap1b1,Elk3,Slc37a4,Ddit4,Ptgr2,Cxxc5,Stat5b,Tanc1,Hnrnpa3,Prickle1,Phf21a,Zfp532,Trp53inp2,Dennd5a,Gjd3,Gadd45b,T…
36	flyfactorsurvey-sqz_SANGER_5_FBgn0010768	3.19394	M2	Zfp362,Zfp384	Gigyf1,Stx16,Bcor,Phf21a,4931414P19Rik,Myt1l,Msl1,Zbtb7a,Fbxo42,Trim13,Cxxc4,Ing3,Pgpep1,Qser1,Tob2,Rbms2,Jund,Rbm5,Tnrc6b,Zfp827,Onecut2,Ankhd1,Tmem180,Zhx2,Wipf2,Atf7,Rmnd5b,Nol6,Dtx2,Gadd45b,Mdn1,Ipo11,Atg2a,Gse1,Pabpc4,Jarid2,Grb2,Itch,Csdc2,R3hdm2,E130309D14Rik,Ctbp2,Tanc1,Dnmt3a,Zmynd8,Txnip,Gjd3,Meox1,Ppard,Gbf1,Elk3,B330016D10Rik,Sgk1,Cxxc5,Rbm47,Taok1,Stat5b,Trim8,Tcf4,Slc43a2,Sp2,Dennd5…
37	yetfasco-1234	3.19303	M2	Yod1,Gm7148,Tgif2,Tgif1	Stx16,Fbxo42,Zfp827,4931414P19Rik,Jund,AI846148,Gse1,Pabpc4,Txnip,Ezh1,Tanc1,B330016D10Rik,Gjd3,Fam171a1,R3hdm2,Mink1,Sympk,Phf21a,Tada2a,Meox1,Nfatc2,Kdm2a,Wipf2,Irf6,Slc3a2,Taf8,Ctbp2,Nfat5,Ubac2,Akap1,Btg1,Zfp532,Ctnnbip1,Bcor,Nipsnap1,Chid1,Stat5b,Dennd5a,Taok1,Fhl1,Zbtb7b,Grb2,Gm5113,Zmynd8,Susd4,C1galt1c1,Ift81,Mrpl45,Gadd45b,Scml4,Kcnn1,Foxp1,Ip6k2,Arsa,Snx33,Fam53b,Tnrc6b,Gnl2,Zer1,Kdm6a,…
38	transfac_pro-M01794	3.17547	M3	Arnt,Bhlhe40,Srebf1,Usf1,Mycn,Srebf2,Mlx,Arntl,Arntl2,Helt	Ube2b,Hnrnph2,Cln3,Rnasek,Bloc1s1,Gigyf1,Tnpo2,Slc35a5,Rspry1,4933434E20Rik,Slc36a1,Mthfr,Vps11,Trim8,Ankhd1,Epc1,Nr1d1,Rragb,Eif5a2,Hps5,Stx4a,Rc3h2,Thumpd2,Vldlr,Arpc5,Fam117a,Cxxc5,Mfsd1,Foxred2,Tmc6,Rara,Atf4,Wipi1,Wwp2,March8,Tceal8,Atp6v0d1,Bbc3,Pura,Lamp1,Pip5k1a,Rab3a,Fbxo33,Tbc1d24,Orai2,Mef2a,Fam83g,Asna1,Rnf146,Bcor,Syt13,Pdcd6ip,Rnls,Map3k12,Camk2d,Gse1,Pigr,Foxp1,Vamp4,Trappc2l,Atxn1…
39	yetfasco-1239	3.15608	M2	Mef2a,Mef2c,Mef2d,2310045N01Rik,Mef2b,Zfp683,Prdm1,Prdm2,E2f1,Tcf3,Stat1,Tgif1,Tgif2,Gm7148,Rfx2,Rfx3,Rfx6,Mybl2,Rfx1,Mybl1,Snapc4,Rfx4,Myb,Rfx8	Wipf2,Kdm2a,Stx16,4931414P19Rik,Pabpc4,Fbxo42,Tob2,Tmem41b,R3hdm2,Tnpo2,Dpp8,Mink1,Itch,Qser1,Slc37a4,Irf6,Ctbp2,Ezh1,Bcor,Pgpep1,Zfp518b,Ppard,Gm5113,Tmem180,Syngr1,Ppp2r5a,Dtx2,Gse1,Ctnnd1,Txnip,Onecut2,Ing3,Srrm3,Trim8,Dennd5a,Errfi1,Zfp710,Bcas3,Sort1,Nlk,Sympk,Camkk2,Ift81,Ap1b1,Chd7,Tnrc6b,Zfp532,Mgea5,Prickle1,Ctnnbip1,Smarcal1,Ssbp3,Stk32b,Rbms2,Rap2b,Pnkd,Ddit4,Ptgr2,Csdc2,Zbtb7a,Tcf4,At…
40	homer-M00262	3.12027	M3	Arnt,Bhlhe40,Usf1,Srebf1,Usf2,Myc,Max,Mycn,Srebf2,Atf3,Mlx,Arntl,Arntl2,Helt,Arnt2	Ube2b,Slc35a5,Hnrnph2,Mthfr,Bloc1s1,Dolk,Tnpo2,Rragb,Cln3,Rnasek,Gigyf1,Atp6v0b,4933434E20Rik,Atp6v0d1,March8,Vps11,Slc36a1,Camk2d,Mfsd1,Rab3a,Eif5a2,Nr1d1,Arpc5,Epc1,Commd9,C1qtnf1,Stx4a,Scrt1,Cxxc5,Tbcel,Hps5,Slc38a7,Trim8,Utp18,Foxred2,Rspry1,Bbc3,Asna1,Thumpd2,Wwp2,Orai2,Bloc1s3,Nfatc2,Ankhd1,Rc3h2,Tceal8,Tbc1d24,Atf4,Map3k12,Kdm6a,Rnls,Tmem231,Rnf146,Gabarapl2,Mgat3,Tmc6,Dbp,Zmat3,Vldlr,Foxp…
41	yetfasco-1236	3.11958	M2	Gm7148,Tgif2,Tgif1,Mybl1,Mybl2,Snapc4,Myb,E2f1,Tcf3,Pou5f1	Stx16,Kdm2a,Wipf2,Zfp518b,Rap2b,Ctbp2,Mink1,Gigyf1,Smarcal1,Ing3,4931414P19Rik,Jund,Tmem180,Bcor,Fbxo42,Tob2,Pabpc4,Atp1b2,Onecut2,Elk3,Atp2a2,Itch,Pgpep1,Ddit4,Tecpr1,Efna5,Dtx2,Ankhd1,Gadd45b,Gse1,Ppard,Nfat5,Siae,Tnpo2,Dpp8,Qser1,Tcf4,Mgea5,Dennd5a,Sipa1l1,Cxxc5,Atp6v1e1,Setd2,Zbtb7a,Tmcc1,Rbms2,E130309D14Rik,Cdh8,Phf21a,Atxn1,Irf6,Tmem41b,R3hdm2,Prickle1,Sgk1,Stk32b,Rbm47,Sympk,Plekhf2,221001…
42	yetfasco-1273	3.11206	M2	Mybl1,Mybl2,Snapc4,Myb,Prdm2,Prdm1,Zfp683,Yod1,Tgif1,Tgif2,Gm7148,Mef2a,Mef2c,Mef2d,Mef2b,2310045N01Rik,Rfx2,Rfx3,Rfx4,Rfx6,Rfx8,Rfx1,E2f1,Tcf3	Stx16,Nlk,4931414P19Rik,Kdm2a,Wipf2,Jund,Gse1,Fbxo42,Ing3,Bcor,Dpp8,Pabpc4,Ddit4,Mink1,A330023F24Rik,Onecut2,Ctnnd1,Tob2,Elk3,Phf21a,Btg1,Zbtb7a,Stk32b,Camkk2,Tmem41b,R3hdm2,Zfp827,Zfp532,Ift81,Pgpep1,Tnrc6b,Mgea5,Gadd45b,Chd7,Irf6,Ezh1,Ap3m2,Fhl1,Gigyf1,Sympk,Tmem180,Ap1b1,Mospd3,Itch,Qser1,Rap2b,Zmynd8,Ctnnbip1,Rbm47,Rbms2,Smarcal1,Zfp518b,Prickle1,Trp53inp2,Dtx2,Ppard,Bcas3,Tnpo2,Ankrd40,Ctbp2…
43	homer-M01551	3.11137	M3	Arnt,Srebf1,Usf1,Bhlhe40,Mycn,Mlx,Srebf2,Helt,Atf3,Arntl	Ube2b,Atp6v0d1,Hnrnph2,Dolk,Mthfr,Bloc1s1,Atp6v0b,Rragb,Slc35a5,Rnasek,Cln3,Gigyf1,Camk2d,Tnpo2,Epc1,4933434E20Rik,Wwp2,March8,Vps11,Cxxc5,Hps5,Mfsd1,Arpc5,Nr1d1,Rspry1,Kdm6a,Map3k12,Slc36a1,Orai2,Commd9,Eif5a2,Trim8,Asna1,Rnf146,Foxred2,Pepd,Zfp608,Atf4,Cd164,Thumpd2,Taf8,Ankhd1,B3galt2,Tceal8,Hnrnpa3,Rc3h2,Cyhr1,Kidins220,Mtm1,Uty,Rnls,Cul5,Mgat3,Bbc3,Fam117a,Tmc6,Dst,Vldlr,Lamp1,Foxp1,Utp18,St…
44	yetfasco-783	3.0913	M4		D430042O09Rik,BC037034,Trmt112,Sdf2,Creld1,Dpm1,Mrpl43,Peo1,Large,Ttc30b,Hspa4,Pdap1,Sec14l1,Slc43a2,Prr3,Snrnp200,Klf9,Arhgef12,Fam65a,Stx16,4632415L05Rik,Pygo2,Tmem9b,Armc5,9130023H24Rik,Ptp4a1,Rala,Rrs1,Fhl1,Dph3,Spa17,Rmnd5b,Glrx5,Foxp1,Zfp133-ps,Ap1g1,Araf,Cdk13,Gprc5c,Ufc1,Dedd,Vmac,Erlec1,Bms1,Zfp532,Pex6,Slmap,Trmt11,Fbxo42,Mrps23,Klhdc8b,Ddit4,Zfp872,Prickle2,Prickle1,Kdm5b,Prpf40b,Zfp57…
45	yetfasco-1488	3.07625	M3	Bhlhe40,Arnt,Arntl	Camk2d,Ube2b,Hnrnph2,Hps5,Mthfr,Slc35a5,Bloc1s1,4933434E20Rik,Rnasek,Braf,Cln3,Gigyf1,Atp6v0d1,Tceal8,Kdm6a,Atxn1l,Zfp608,March8,Ube2h,Klf9,Tnpo2,Epc1,Clcn3,Cyhr1,Slc36a1,Mfsd1,Rspry1,Ankhd1,Mtm1,Map3k12,Galnt11,Stx4a,Wwp2,Atf4,Vps11,Eif5a2,Dolk,Ip6k1,Nr1d1,Uty,Rragb,Foxred2,Dennd5a,Rnf146,Arpc5,Trim8,Ttc1,Orai2,Rnf166,Nrxn1,Mbnl2,Taf8,Phyhip,Syt11,Foxp1,Kidins220,Arsa,Cxxc5,Jarid2,Fam117a,Cacna1…
46	swissregulon-PITX1..3.p2	3.07351	M5	Pitx2,Pitx3,Pitx1	Wipf2,Thap11,R3hdm2,Rbm5,Ctnnbip1,Fbxo42,Gbf1,Rabac1,Ints3,Zer1,Fkbp8,Mrpl45,Gjd3,Sumo1,Exoc7,4931414P19Rik,Atp1b2,Ezh1,Mapkbp1,Ap1g1,Gprc5c,Dusp16,Slc37a4,Cpsf2,Snx33,Pgpep1,Zbtb7a,Fam83g,Setd2,Hmg20b,Mink1,Cep164,Scrt1,Rara,Tob2,Rcor1,Nol6,Dedd,Kdm2a,Kif1b,Zfp82,Urm1,Rbms2,Tfrc,Mta3,Tmem41b,Prr13,Hspa4,Numb,Grb2,E130309D14Rik,P2ry6,Gadd45b,Pabpc4,Msl1,Tada2a,Gmeb2,B330016D10Rik,Sp2,Zfp280c,Taok…
47	flyfactorsurvey-slbo_SANGER_5_FBgn0005638	3.06872	M6	Cebpg,Cebpb,Cebpe,Cebpa	Nfil3,Syt11,Klf9,Stk16,Chd2,Fbxw7,Chd5,Pdap1,Il6ra,Ruvbl2,Bud31,Rcan2,Rreb1,AI314180,Gys1,Ptp4a1,Rc3h2,Chd7,Per3,Usp36,Prickle1,Cxxc5,Furin,Zfp516,Ptpru,Ndrg1,Rbpms,Hopx,Btg1,Tshz2,Foxp1,Sh3gl2,Epb4.1l3,Rgmb,Zbtb7a,Pcx,Ctdsp2,Chga,Twistnb,Rhbdd1,Creld1,Bcor,Nrg2,Igf1r,Aktip,Nfe2l2,Dbp,Arhgap26,Kdm6a,Rhoq,Nufip2,Atp6v1b2,Ssbp3,Sema6d,1810013L24Rik,Mat1a,Herpud1,Prnp,Trp53i11,Mtf1,Ccdc32,Baiap2,Ikz…
48	flyfactorsurvey-tgo_cyc_SANGER_5_FBgn0023094	3.05959	M3	Arntl,Arntl2,Bhlhe40,Arnt,Usf2,Atf3,Srebf2,Helt	Ube2b,Hnrnph2,Mthfr,Slc35a5,4933434E20Rik,Atp6v0d1,Bloc1s1,Dolk,Gigyf1,Atp6v0b,Rnasek,Cln3,Rragb,Epc1,Tnpo2,March8,Mfsd1,Slc36a1,Wwp2,Commd9,Camk2d,Kdm6a,Hps5,Foxred2,Trim8,Vps11,Bcor,Dbp,Rnf146,Eif5a2,Orai2,Utp18,Stx4a,Fam83g,Rara,Pura,Magi2,Rspry1,Cd164,Arpc5,Dnmt3a,Thumpd2,Cul5,Uty,Syt7,Fam83h,Tceal8,Cyhr1,Cpeb1,Rab3a,Bbc3,Nfatc2,Erf,Map3k12,Cxxc5,Fam117a,Trappc2l,Atf4,Dleu2,5730559C18Rik,Pepd…
49	tfdimers-MD00356	3.03998	M2	Smad1,Foxa1,Foxa2,Foxa3,Foxj2,Tcf7l1,Foxf1,Foxf2,Foxj1,Foxh1,Foxd3,Foxi1,Nanog,Sox11,Pgr,Irf1,Hltf,Cebpa,Cebpe,Cebpg,Cebpb,Foxc2,Rrn3,Pou5f1	Gigyf1,Stx16,Foxp1,Jund,4931414P19Rik,Ctbp2,Rmnd5b,Rbms2,Epha7,Ing3,E130309D14Rik,R3hdm2,Atxn1,Txnip,Ankhd1,Tmcc3,Cxxc5,Hmg20b,Wipf2,Ksr2,Zfp652,Fbxo42,Qser1,Jarid2,Mast3,Ankrd40,Ctnnbip1,Dolpp1,Msl1,Stk32b,Ikzf4,Gse1,Meg3,Kcnn1,Gramd1c,Aqr,Ift81,Ppl,Onecut2,Ppard,Slc3a2,Large,Btg1,Angptl7,Nlk,Atp2a2,Ninj1,Sesn1,Cuedc1,Fgd4,Yipf2,Slc46a3,Tanc1,4931406P16Rik,Magi1,Mrpl45,Slc43a2,Grk5,Pabpc4,Csdc2,…
50	yetfasco-1231	3.00713	M2		Meg3,Elk3,4931414P19Rik,Nrxn1,Bbx,Wipf2,Gse1,Mlec,Bcor,Zfp518b,Stx16,Rai1,Fbxo42,Tfrc,Tnks1bp1,Mospd3,Prkrir,Zfp710,Gjd3,Trim41,Peli1,R3hdm2,Qser1,Ctbp2,Ddx6,Grb2,Tanc1,Rreb1,Ap1b1,Dennd3,Fhl1,Dgka,Rabgap1l,Rmnd5b,Tmem41b,Fam160b1,Csk,Pkhd1,Zfp280c,Ctnnbip1,Ypel2,Rbm47,Zfp652,Dolpp1,Cep164,Sema6d,Ap1g1,Scml4,Ing3,Ppp2r5c,Trim8,Taok1,Eef2k,Tmem229b,Cdh8,Prnp,Large,B3galt2,Dusp16,Ddit4,Arsa,Dennd5a…
51	yetfasco-1723	3.00211	M7		Enpp2,Zbtb7b,Dclk1,Csk,Pura,Dnmt3a,Kcnn1,C77080,Ndrg1,Akirin1,Spg20,Sgk1,Ctbp2,Mlec,Elavl4,Araf,Gmeb2,Msh5,Mospd3,Mpv17,Fam83g,4931414P19Rik,Btbd17,Rara,Cbfa2t3,Zfp280c,Rai1,Mat1a,Ptger4,Dusp16,Gnl2,Tanc1,Ino80,Stat5b,Ap3m2,Wnt4,Sstr3,Magi1,Bcor,Gjd3,Chd7,Chd5,Por,Grip1,C1qtnf1,Snn,Tmem229b,Apobec2,Pinx1,Nlk,Sp2,Csnk1a1,Pigr,Prickle2,Rassf10,Cdh22,Ctnnbl1,Atp6v1c1,Slc36a1,Rin2,Arhgef17,St5,Sgms2,…
52	taipale-GTCACGTGAC-BHLHE41-full	3.00052	M3	Bhlhe41,Arnt,Bhlhe40,Srebf1,Usf1,Mycn,Usf2,Arntl,Helt,Arntl2,Mlx,Arnt2	Ube2b,Slc35a5,Cln3,Hnrnph2,Bloc1s1,Gigyf1,Rnasek,Epc1,Mthfr,Tnpo2,Slc36a1,4933434E20Rik,Hps5,March8,Arpc5,Rnf146,Trim8,Dolk,Rspry1,Foxred2,Pura,Mfsd1,Cul5,Rragb,Mtm1,Rc3h2,Cxxc5,Ankhd1,Fbxo33,Rnls,Fam83g,Fam83h,Atf4,Hnrnpa3,Fam117a,Atp6v0d1,Lamp1,Camk2d,Tmc6,Stx4a,Vldlr,Dleu2,Wwp2,Pigr,Trappc2l,Zfp608,Cd164,Cyhr1,Vps11,Tceal8,Thumpd2,Bcor,Rara,Wipi1,Asna1,Pip5k1a,Orai2,Mat1a,Tbc1d24,Bbc3,Vamp4,Ip…

## Sheet: Group4
# Rank	Motif ID	Enrichment Score	ClusterCode	Transcription factor	Downstream Target genes
1	jaspar-MA0076.1	6.09322	M1	Elk4,Fev,Elk3,Ets2,Elk1,Fli1,Erg,Ets1,Erf,Etv5,Etv1,Etv2,Gabpa,Etv3,Gabpb1,Elf2,Elf1	Tspan31,Atp13a1,Cog3,Hmg20a,Shc1,Thoc5,Mettl6,B3gat3,Dalrd3,Vmp1,Trim46,Selk,Wdr37,Pick1,Ing4,Ykt6,Zfp407,Ripk1,Parg,Med8,Sec24a,Copa,Brf2,Pigm,Mcrs1,Asb6,Mbd1,Mettl3,Arl5b,Eif5a,Rab11a,Dnajc7,AI317395,Uba5,Med31,2310045N01Rik,Rhot2,Scnm1,Syvn1,Pfkm,Mtrf1l,Itm2c,Bzw1,Frrs1,Csrp2bp,Rpe,Cdk17,Zfp641,Tmbim6,1810026J23Rik,Gosr2,Ankrd42,Aip,Arid2,Nop10,Sar1a,Tceanc,Txn2,Samd8,Zfp110,Mocs3,Zfp27,Zfp787…
2	flyfactorsurvey-aop_SANGER_10_FBgn0000097	5.78878	M1	Etv6,Ets2,Elk3,Fli1,Etv5,Gabpa,Fev,Etv1,Elk4,Ets1,Erf,Erg,Etv2,Etv3,Elk1,Gabpb1,Elf2,Elf3,Elf1,Ehf,Elf4	Tspan31,Cog3,Atp13a1,Mettl6,Ing4,Thoc5,Shc1,Hmg20a,Pick1,D15Ertd621e,Pigm,B3gat3,Asb6,Copa,Sec24a,Parg,Wdr37,Dalrd3,Mcrs1,Srpr,Zfp407,Dnajb9,Mettl3,Trim46,Psmd6,Chtf8,Ripk1,Mtrf1l,Rab11a,Pigw,Ykt6,Sec31a,Nmnat1,Arl5b,AI317395,Tomm6,Slc39a13,Vmp1,Slc35c2,Dnajc7,Zfp740,Selk,Scnm1,Zfp787,Tomm70a,Gon4l,Txn2,Zfp110,Sar1a,Smg7,Brf2,Krit1,Zfp641,Rnf214,1810026J23Rik,Syvn1,Mbd1,Uba5,Med8,Ankrd42,Gin1,Gba…
3	transfac_pro-M01167	5.38359	M1	Elk4,Elk3,Fev,Fli1,Ets2,Erg,Ets1,Etv1,Elk1,Erf,Etv2,Gabpa,Etv5,Etv3,Elf2,Gabpb1,Elf1	Hmg20a,Atp13a1,Tspan31,Cog3,Thoc5,Shc1,Ykt6,Mcrs1,Mettl6,Vmp1,Selk,Trim46,Parg,Mbd1,Pick1,B3gat3,Sec24a,Ripk1,Scnm1,Med8,Wdr37,Dnajc7,Rab11a,Rpe,Rpf1,Zfp407,Mettl3,Pigm,Uba5,Pfkm,Cdk17,Brf2,Tmbim6,Clmn,Tomm70a,Eif5a,Ankrd42,Dalrd3,Coq6,Arid2,Chtf8,Map3k14,Asb6,Bzw1,Samd8,2310045N01Rik,Arl5b,Gosr2,Dync2h1,Nop10,Zfp641,Kdm5a,Med31,Fam192a,Smg7,Rnf25,Zfp27,Arcn1,Tomm6,Calu,Atm,Sar1a,Csrp2bp,Rhot2,22…
4	yetfasco-581	5.3438	M1		Tspan31,Gas5,Gon4l,Ing4,Slc39a13,Shc1,Gba2,Cog3,Mettl6,Rpf1,Dusp6,Gosr2,Rrp15,Cul7,Parg,Slc50a1,Thoc5,Atp13a1,Mrpl39,Pigw,Mocs3,Zfp335,Mbd1,Tusc2,Wdr37,Ripk1,Taf7,Csrp2bp,Copa,Kdm5a,Slc38a10,Sec23ip,Dgkh,Pik3r1,Mcrs1,Pfkm,Mrps21,Slc35e1,Ccdc47,Pick1,Gin1,Rpe,Aagab,Arid3b,Puf60,Rnf214,Psmd6,Chtf8,Dalrd3,Sec22b,Mcee,A130010J15Rik,Rnf25,Vsnl1,Tceanc,Abhd13,Phtf1,Mtrf1l,Asb6,Kdelr1,Slc35c2,Ddx55,Elac…
5	transfac_pro-M02058	5.33275	M1	Elk4,Fli1,Ets2,Elk3,Fev,Etv1,Erg,Etv2,Gabpa,Ets1,Etv5,Etv3,Erf,Elk1,Elf2,Elf3,Elf1,Elf4,Gabpb1,Ehf,Elf5,Spic,Spdef,Spib	Atp13a1,Tspan31,Cog3,Ing4,Mettl6,Thoc5,Shc1,Parg,B3gat3,Mcrs1,Pick1,Sec24a,Dalrd3,D15Ertd621e,Mettl3,Hmg20a,Copa,Ykt6,Wdr37,Slc39a13,Rpf1,Pigm,Ripk1,Chtf8,Rab11a,Asb6,Mocs3,Zfp740,Sar1a,Smg7,Scnm1,Dnajb9,Larp4,Syvn1,1810026J23Rik,Arl5b,Txn2,2210408I21Rik,Trim46,AI317395,Coq6,Rpe,Rrp15,Tmem33,Vmp1,Ankrd42,Nmnat1,Selk,Gba2,Tomm6,Puf60,Dnajc7,Mtrf1l,Gon4l,Slc35c2,Psmd6,Sec31a,Srpr,Tmbim6,Aip,Kdm5a,G…
6	flyfactorsurvey-Ets21c_SANGER_5_FBgn0005660	5.32896	M1	Fev,Fli1,Elk3,Gabpa,Etv2,Ets2,Erg,Etv1,Elk4,Elk1,Etv3,Ets1,Erf,Etv5,Elf2,Elf1,Elf3,Gabpb1	Tspan31,Cog3,Atp13a1,Hmg20a,Thoc5,Mettl6,B3gat3,Shc1,Sec24a,Wdr37,Aip,Dalrd3,Parg,Ripk1,Ykt6,Selk,Trim46,Rpf1,Mocs3,Mbd1,Zfp407,Ankrd42,Pigm,Mtrf1l,Asb6,Vmp1,Smg7,Copa,Tceanc,Arl5b,Pick1,Mettl3,Noc3l,Dnajb9,Med31,Rpe,D15Ertd621e,Med8,Gba2,Zfp787,Gosr2,Csrp2bp,1810026J23Rik,AI317395,Kdm5a,Eif5a,Dnajc7,Cdk5rap1,Uba5,Zfp641,Rhot2,Itm2c,Sec22b,Ing4,Bzw1,Map3k14,Rab11a,Rnf214,Sec23ip,Scnm1,Gin1,Rnf25,…
7	flyfactorsurvey-Ets97D_SANGER_10_FBgn0004510	5.21274	M1	Gabpa,Fli1,Erg,Fev,Ets2,Elk3,Ets1,Etv2,Etv3,Erf,Elk4,Etv1,Elk1,Etv5,Gabpb1,Elf2,Elf1	Atp13a1,Tspan31,Hmg20a,Cog3,Thoc5,Mettl6,Shc1,Dalrd3,Ing4,Pick1,Pigm,Wdr37,Zfp407,Copa,B3gat3,Trim46,Parg,Rpf1,Mcrs1,Sec24a,Med8,Ankrd42,Vmp1,Ykt6,Zfp641,Mettl3,Asb6,Ripk1,Mbd1,Rab11a,Mocs3,Txn2,Selk,Arl5b,Smg7,Brf2,Tceanc,Med31,Tmem33,Gba2,Dnajb9,Psmd6,Uba5,Cdk5rap1,Srpr,Eif5a,Frrs1,Mtrf1l,Rhot2,2310045N01Rik,Slc30a9,Rpe,AI317395,Dnajc7,Fam110a,Scnm1,1810026J23Rik,Erbb2ip,Gosr2,Gon4l,Arid2,Csrp2…
8	flyfactorsurvey-Ets96B_SANGER_5_FBgn0039225	5.18874	M1	Etv1,Etv4,Etv5,Fli1,Fev,Elk3,Ets2,Erg,Gabpa,Ets1,Etv3,Elk4,Etv2,Erf,Elk1,Gabpb1,Elf2,Elf1,Ehf,Elf3,Elf4	Atp13a1,Hmg20a,Shc1,Thoc5,Tspan31,Mettl6,Cog3,Asb6,Sec24a,Wdr37,Rab11a,Mcrs1,Zfp407,Ykt6,Scnm1,Ripk1,Dalrd3,Mbd1,Pigm,B3gat3,Kdm5a,Mocs3,Rpe,Dnajc7,Vmp1,Copa,Trim46,Chtf8,Arl5b,Pick1,Ing4,Tomm70a,Med31,Uba5,Rpf1,D15Ertd621e,Brf2,Nmnat1,Mettl3,Zfp110,Arid2,Smg7,AI317395,Med8,Syvn1,Rnf214,Erbb2ip,Zfp641,Pigw,Aip,Selk,Tomm6,Noc3l,Gas5,Ssbp1,Zfp787,Stoml2,Zfp740,Sec22b,Coq6,Gba2,Csrp2bp,Gosr2,Txn2,Rn…
9	transfac_pro-M01752	5.07442	M1	Erg,Fev,Elk4,Elk3,Ets2,Fli1,Elk1,Erf,Etv2,Gabpa,Ets1,Etv5,Etv1,Etv3,Gabpb1,Elf2,Elf1,Elf3,Spic,Ehf,Elf4	Tspan31,Mettl6,Hmg20a,Cog3,Atp13a1,Thoc5,Shc1,Dalrd3,Parg,B3gat3,Ing4,Zfp407,Wdr37,Sec24a,Pick1,Asb6,Rpf1,Selk,Pigm,Trim46,Copa,Ykt6,Vmp1,Slc30a9,1810026J23Rik,D15Ertd621e,Mocs3,Mettl3,Med8,Ripk1,Cul7,Rab11a,A130010J15Rik,AI317395,Slc39a13,Zfp641,Gba2,Med31,Arl5b,Srpr,Dnajb9,Mbd1,Rhot2,Tceanc,Noc3l,Mtrf1l,Aip,Nmnat1,Surf4,Txn2,Fam110a,Rpe,Ankrd42,Mcrs1,Frrs1,Dnajc7,Kdm2b,Cdk5rap1,Bcl6b,Gosr2,Scnm…
10	transfac_pro-M01983	5.04031	M1	Elk4,Elk1,Elk3,Fev,Ets2,Etv5,Erf,Etv1,Erg,Etv2,Fli1,Ets1,Gabpa,Etv3,Elf2,Elf1,Elf3,Gabpb1,Elf4,Ehf,Elf5,Spic,Spdef,Spib	Atp13a1,Tspan31,Cog3,Hmg20a,Ing4,Mettl6,Thoc5,Shc1,B3gat3,Dalrd3,Ykt6,Parg,Pick1,Rpf1,Mettl3,Wdr37,1810026J23Rik,Sec24a,Mcrs1,Selk,Asb6,Sar1a,Pigm,Rab11a,Copa,Ripk1,Trim46,D15Ertd621e,Tmbim6,AI317395,Mtrf1l,Scnm1,Cdk17,Slc30a9,Med8,Chtf8,Mocs3,Zfp407,Ankrd42,Arl5b,Vmp1,Syvn1,Dnajc7,Tomm6,Csrp2bp,Aip,Slc39a13,Nmnat1,Coq6,Txn2,Smg7,Med31,Zfp641,Mbd1,Itm2c,Dnajb9,Gon4l,Rhot2,Srpr,Map3k14,Larp4,Cdk5r…
11	flyfactorsurvey-Ets65A_SANGER_10_FBgn0005658	5.03273	M1	Fli1,Erg,Elf2,Elf1,Elk3,Gabpa,Fev,Elf4,Elf3,Etv2,Elk1,Ets2,Etv1,Elk4,Ehf,Ets1,Etv5	Tspan31,Cog3,Shc1,Mettl6,Atp13a1,Thoc5,Sec24a,Rpf1,Ripk1,Tmem33,2210408I21Rik,Pigm,Zfp740,Mtrf1l,B3gat3,Wdr37,Tspan6,Sec31a,Rab11a,D15Ertd621e,Ing4,Agpat1,Aip,Copa,Mettl3,Hmg20a,Mcrs1,Scnm1,Chtf8,Dalrd3,Gin1,Mocs3,Zfp787,Larp4,Zfp641,Krit1,Ykt6,Noc3l,Pick1,Asb6,Parg,Ankrd42,Map3k14,Zfp407,Slc35c2,Fkbp3,Zfp110,Csrp2bp,Srpr,Rnf214,Sec22b,Gon4l,Erp44,Smg7,Tomm70a,Taf7,Coq6,Kdm5a,Rrp15,Mbd1,Trim6,Syv…
12	transfac_pro-M01982	5.00052	M1	Elk3,Fev,Etv1,Ets2,Fli1,Elk4,Etv2,Elk1,Erg,Ets1,Gabpa,Erf,Etv5,Etv3,Elf2,Elf3,Elf1,Gabpb1,Elf4,Ehf,Spdef,Spic,Elf5,Spib	Atp13a1,Tspan31,Cog3,Mettl6,Ing4,Thoc5,Hmg20a,Shc1,B3gat3,Dalrd3,Parg,D15Ertd621e,Sec24a,Ykt6,Mettl3,Asb6,1810026J23Rik,Pick1,Pigm,Mcrs1,Rpf1,Wdr37,Slc39a13,Selk,Copa,Sar1a,Rab11a,Mocs3,Syvn1,Ripk1,Smg7,Trim46,AI317395,Zfp407,Dnajb9,Ankrd42,Mtrf1l,Chtf8,Vmp1,Tmbim6,Arl5b,Gba2,Tomm6,Nmnat1,Med8,Txn2,Scnm1,Cdk17,Slc30a9,Dnajc7,A130010J15Rik,Rpe,Coq6,Puf60,Slc35c2,Csrp2bp,Rnf214,Rrp15,Tceanc,Cdk5rap…
13	transfac_pro-M02060	4.98978	M1	Elk3,Fev,Elk4,Ets2,Elk1,Erg,Etv5,Erf,Etv2,Ets1,Etv1,Fli1,Gabpa,Etv3,Elf2,Gabpb1,Elf1,Elf3,Elf4,Spic,Ehf,Elf5,Spdef,Spib	Tspan31,Atp13a1,Cog3,Ing4,Mettl6,Hmg20a,Thoc5,Shc1,Dalrd3,B3gat3,1810026J23Rik,Parg,Sec24a,Pick1,Mettl3,Wdr37,Ykt6,Asb6,Rpf1,Pigm,Copa,D15Ertd621e,Mcrs1,AI317395,Syvn1,Selk,Slc39a13,Trim46,Mtrf1l,Rab11a,Med8,Arl5b,Sar1a,Zfp407,Tomm6,Slc30a9,Vmp1,Ankrd42,Tmbim6,Ripk1,Mocs3,Chtf8,Smg7,Dnajb9,Aip,Puf60,Txn2,Dnajc7,Nmnat1,Tceanc,Cdk17,Csrp2bp,Med31,Rrp15,Itm2c,Frrs1,A130010J15Rik,Cdk5rap1,Scnm1,Gba2,…
14	taipale-ACCGGAAGTN-Elk3-DBD	4.98094	M1	Elk4,Elk3,Fev,Elk1,Fli1,Ets2,Gabpa,Etv5,Erg,Erf,Etv1,Ets1,Etv2,Etv3,Gabpb1,Elf2,Elf1,Spic,Elf3,Elf4	Atp13a1,Tspan31,Hmg20a,Mettl6,Cog3,Thoc5,Shc1,Ing4,Dalrd3,Sec24a,Asb6,Trim46,Ykt6,B3gat3,Rab11a,Wdr37,Med8,Mcrs1,Syvn1,Dnajc7,Arl5b,Vmp1,Ankrd42,Pick1,Copa,AI317395,Selk,Nmnat1,Rhot2,Rpf1,Itm2c,Dnajb9,Mettl3,Chtf8,Parg,Aip,Mtrf1l,Pigm,Frrs1,1810026J23Rik,Uba5,Tomm6,Med31,Mocs3,Zfp110,Rnf214,Zfp407,D15Ertd621e,Slc39a13,Bzw1,Zfp27,Brf2,Cdk17,Tmem59,Txn2,Zfp3,Slc30a9,Sar1a,Stoml2,Ripk1,Csrp2bp,Gon4l…
15	homer-M00043	4.97273	M1	Elk4,Etv2,Gabpa,Etv1,Fev,Ets2,Fli1,Etv5,Elk3,Ets1,Erg,Etv3,Erf,Elk1,Elf3,Elf2,Elf4,Elf1,Elf5,Ehf,Spic,Gabpb1,Spdef,Spib	Tspan31,Cog3,Atp13a1,Ing4,Shc1,Mettl6,Thoc5,Dalrd3,Hmg20a,Parg,B3gat3,Ripk1,D15Ertd621e,Rpf1,Zfp407,Mettl3,Csrp2bp,Rrp15,Wdr37,Mcrs1,Copa,Pick1,Sec24a,1810026J23Rik,Rpe,Mtrf1l,Txn2,Ykt6,Slc39a13,Kdm5a,Agpat1,Mocs3,Aip,A130010J15Rik,Asb6,Pigm,Smg7,Syvn1,Gon4l,Srpr,Zfp641,Tmem33,Slc30a9,Scnm1,Rab11a,2210408I21Rik,Tceanc,Med31,Vmp1,Pfkm,Slc50a1,Dnajb9,Sec23ip,Puf60,Tspan6,Larp4,Erbb2ip,Gin1,Chtf8,Ss…
16	jaspar-PF0004.1	4.93799	M2	Zfp143	Usp5,Lamtor2,Shkbp1,Zfyve1,Fhit,Hmbox1,Tial1,Rpp40,Phf12,Zfp189,Hepacam2,4930430F08Rik,Spef1,Pex26,Slc4a2,Cdk5,Atxn7l2,Zdhhc14,Crtc2,Cope,Uqcr10,Ddx49,Rnf10,Pafah2,Grk4,Zfhx2,Cdc40,Pnpla6,Zfp277,Snx16,Derl1,Qtrtd1,Rbbp9,Toe1,Park2,Hmg20a,Erp44,Daam1,Thyn1,Prmt6,Fuk,Sirt4,Alkbh4,Spcs2,Ahcyl2,Vps45,Med11,Thoc6,Hcfc1r1,Zfp110,Kcnn3,Vps41,Sugp1,Zfp27,Zfr,Fntb,Sec23b,Ccdc25,Inpp5b,Ick,Stau1,Stradb,Slc…
17	transfac_pro-M02059	4.89504	M1	Elk1,Elk3,Ets2,Elk4,Etv5,Fev,Erf,Fli1,Gabpa,Etv2,Erg,Ets1,Etv1,Etv3,Elf2,Gabpb1,Elf1,Elf3,Elf4,Spic,Ehf,Elf5,Spib	Tspan31,Atp13a1,Hmg20a,Cog3,Ing4,Mettl6,Thoc5,Shc1,Dalrd3,Pick1,B3gat3,Wdr37,Parg,Sec24a,Copa,1810026J23Rik,Rpf1,Asb6,Mcrs1,Ykt6,Zfp407,Mettl3,Rab11a,Trim46,Pigm,Slc39a13,AI317395,Selk,Slc30a9,Ankrd42,D15Ertd621e,Med8,Ripk1,Chtf8,Mtrf1l,Vmp1,Aip,Sar1a,Arl5b,Tomm6,Mocs3,Syvn1,Txn2,Rpe,Smg7,Scnm1,Tceanc,Dnajb9,Med31,Dnajc7,Nmnat1,Cdk5rap1,Cdk17,Csrp2bp,Tmem33,Gon4l,Tmbim6,Srpr,Gba2,Mbd1,Brf2,A13001…
18	homer-M00077	4.87798	M2		Tial1,Usp5,Shkbp1,Lamtor2,Slc4a2,Cdk5,Rpp40,Zfp189,Zfyve1,Phf12,Crtc2,Zdhhc14,Fhit,Atxn7l2,Pex26,Spef1,Cope,Hepacam2,Ddx49,Rnf10,Zfp277,Uqcr10,Hmbox1,Grk4,Dlg4,Park2,4930430F08Rik,Zfhx2,Snx16,Pnpla6,Emilin1,Thoc6,Hcfc1r1,Sirt4,Sugp1,Ccdc25,Dqx1,Rab1b,Kbtbd7,Rbbp9,Dffa,Daam1,Cdc40,Qtrtd1,Nfkbib,Lpxn,Erp44,Atg16l2,Fam53c,Sec23b,Hmg20a,Nop10,Polk,Prmt6,Vps41,Fuk,Inpp5b,Zfr,Ahcyl2,Stradb,Chmp4b,Clec1…
19	hdpi-ELF2	4.87577	M1	Elf2,Elk1,Ets2,Etv5,Fli1,Erf,Elk3,Etv1,Fev,Ets1,Etv3,Gabpa,Elk4,Ehf,Gabpb1,Etv2,Erg,Elf4,Elf1	Tspan31,Csrp2bp,Shc1,Atp13a1,Cog3,Gba2,Ing4,Gas5,Parg,Dalrd3,Gosr2,Pick1,Kdm5a,Thoc5,A130010J15Rik,Mettl6,Scnm1,Copa,Wdr37,Ripk1,Gon4l,Zfp407,Rpe,Txn2,Mtrf1l,Mettl3,Mcrs1,Rrp15,Pigm,Pigw,Mocs3,Pfkm,Taf7,Sec23ip,Cul7,Elac2,Dnajb9,Krit1,Tceanc,Chtf8,Aip,Zfp740,Zfp787,Vmp1,Rab11a,Slc35e1,D15Ertd621e,Dgkh,Sec24a,Slc38a10,Nme1,Srpr,Gin1,Dusp6,Ssbp1,Erbb2ip,Cyp4v3,Phtf1,Polr2g,Slc30a6,Npas3,Rpf1,Mcts1,…
20	transfac_pro-M01981	4.87104	M1	Elk1,Elk4,Elk3,Ets2,Fev,Erf,Etv2,Etv5,Etv1,Ets1,Erg,Fli1,Gabpa,Etv3,Elf2,Elf1,Elf3,Gabpb1,Elf4,Ehf,Spdef,Elf5,Spic,Spib	Atp13a1,Tspan31,Cog3,Hmg20a,Ing4,Mettl6,Thoc5,Dalrd3,Shc1,B3gat3,Ykt6,Rpf1,1810026J23Rik,Mettl3,Pick1,Selk,Parg,Mcrs1,Sec24a,Wdr37,Asb6,Smg7,Sar1a,Trim46,Copa,Rab11a,Tmbim6,Cdk17,Pigm,Ripk1,Med8,AI317395,Slc30a9,Mtrf1l,Scnm1,Mocs3,D15Ertd621e,Ankrd42,Vmp1,Zfp407,Arl5b,Mbd1,Syvn1,Txn2,Chtf8,Dnajc7,Csrp2bp,Coq6,Itm2c,Med31,Tceanc,Cdk5rap1,Nmnat1,Zfp641,Rhot2,Surf4,Tomm6,Nop10,Slc39a13,Dnajb9,Map3k1…
21	taipale-ACCGGAARTN-ELK4-DBD	4.83914	M1	Elk4,Fli1,Fev,Erg,Ets2,Gabpa,Elk3,Etv2,Etv1,Ets1,Etv5,Elk1,Etv3,Erf,Elf2,Gabpb1,Elf1,Elf3,Elf4,Spic,Ehf,Elf5	Tspan31,Atp13a1,Hmg20a,Cog3,Thoc5,Mettl6,Shc1,Dalrd3,B3gat3,Parg,Asb6,Sec24a,Ykt6,Ing4,Wdr37,Pick1,Copa,Mettl3,Trim46,Zfp407,Mocs3,Pigm,Rpf1,Ripk1,D15Ertd621e,Rab11a,Selk,Mcrs1,Vmp1,Arl5b,Med8,1810026J23Rik,Aip,Gba2,Rpe,AI317395,Mtrf1l,Smg7,Med31,Dnajc7,Ankrd42,Slc39a13,Dnajb9,Slc30a9,Uba5,Srpr,Mbd1,Rhot2,Sar1a,Nmnat1,Txn2,Puf60,Scnm1,Syvn1,Psmd6,Zfp641,Gosr2,Noc3l,Surf4,Eif5a,Csrp2bp,Tmbim6,Cdk5…
22	transfac_pro-M02053	4.83724	M1	Elf1,Elf2,Elf4,Elf3,Ehf,Elf5,Etv5,Etv2,Erf,Fev,Ets2,Etv1,Elk3,Gabpa,Ets1,Elk4,Elk1,Fli1,Erg,Etv3,Spdef,Spic,Gabpb1,Spib	Cog3,Tspan31,Ing4,Atp13a1,Hmg20a,Mettl6,Shc1,Agpat1,Ripk1,Mettl3,Dalrd3,Gas5,Rpf1,Thoc5,D15Ertd621e,Ykt6,B3gat3,Mcrs1,Scnm1,Rab11a,Tmem33,Slc30a9,2210408I21Rik,Txn2,Sar1a,Csrp2bp,Zfp740,Sec24a,Pick1,Chtf8,Zfp641,Parg,Coq6,Mtrf1l,Sec31a,Mocs3,Asb6,Cdk17,Pigm,Taok2,Wdr37,Copa,Larp4,1810026J23Rik,Rab9,Rnf10,Cebpz,Aip,Csnk1g3,Cul7,Taf7,Ankrd42,Kdm5a,Rpe,Sox13,Srpr,Chpf,AI317395,Gon4l,Erp44,Dgkh,Tm9sf…
23	taipale-ACCGGAAGTN-ETV3-DBD	4.82303	M1	Etv3,Elk4,Fev,Elk3,Erg,Ets2,Fli1,Elk1,Erf,Etv1,Etv5,Ets1,Gabpa,Etv2,Gabpb1,Elf2,Elf1,Elf4,Elf3,Spic	Atp13a1,Hmg20a,Tspan31,Cog3,Mettl6,Shc1,Ing4,Thoc5,Pick1,B3gat3,Ykt6,Selk,Sec24a,Rab11a,Asb6,Trim46,Chtf8,Ankrd42,Wdr37,Vmp1,Zfp407,Tmbim6,Dnajc7,Pigm,Parg,Zfp110,Ripk1,Cdk5rap1,Sar1a,Mettl3,Rpf1,Med8,Nmnat1,Arl5b,D15Ertd621e,Dalrd3,Copa,1810026J23Rik,Syvn1,Cdk17,Slc30a9,Tomm6,Dnajb9,Mcrs1,Slc39a13,Rhot2,Tceanc,Itm2c,Surf4,Rnf214,Zfp27,Csrp2bp,Map3k14,Mocs3,Zfp641,Zfp3,Dync2h1,Erp44,Sec31a,Uba5,A…
24	flyfactorsurvey-pnt_SANGER_5_FBgn0003118	4.81893	M1	Erg,Elk4,Elk1,Elk3,Fev,Ets2,Fli1,Gabpa,Etv2,Etv1,Erf,Ets1,Etv5,Etv3,Elf1,Elf2,Gabpb1	Hmg20a,Tspan31,Cog3,Atp13a1,Shc1,Mettl6,Selk,Thoc5,Dalrd3,Zfp407,Vmp1,Trim46,B3gat3,Ripk1,Pigm,Wdr37,Ing4,Ykt6,Zfp641,Med8,Mcrs1,Rab11a,Ankrd42,Asb6,Mbd1,Med31,Mettl3,Sec24a,Erp44,Pick1,Copa,Kdm2b,Mocs3,Slc30a9,Itm2c,Dnajc7,Mtrf1l,Rhot2,Cdk17,Clmn,Arl5b,Brf2,Bzw1,Scnm1,Surf4,Csrp2bp,Rpf1,Frrs1,Txn2,AI317395,Lztfl1,Aip,Map3k14,Parg,Coq6,Rnf25,Zfp27,Taok2,Zfp110,1810026J23Rik,Khdrbs1,Sec22b,Daam1,N…
25	taipale-ACCGGAAGTN-ELK1-full	4.79524	M1	Elk1,Elk4,Elk3,Fli1,Fev,Gabpa,Ets2,Erg,Etv5,Erf,Ets1,Etv1,Etv2,Etv3,Gabpb1,Elf2,Elf1,Spic,Elf3,Elf4	Tspan31,Atp13a1,Hmg20a,Mettl6,Cog3,Shc1,Thoc5,Ing4,Dalrd3,Asb6,Sec24a,Trim46,Ykt6,B3gat3,Wdr37,Rab11a,Med8,Dnajc7,Mcrs1,Vmp1,Pick1,Arl5b,Syvn1,Copa,Rpf1,AI317395,Nmnat1,Rhot2,Ankrd42,Parg,Selk,Dnajb9,Mettl3,Aip,Itm2c,Pigm,Chtf8,Uba5,Mocs3,Med31,Zfp407,Mtrf1l,Frrs1,Zfp27,Rnf214,Slc39a13,Zfp110,D15Ertd621e,Tomm6,Zfp3,Txn2,1810026J23Rik,Bzw1,Ripk1,Gon4l,Cdk5rap1,Brf2,Slc30a9,Surf4,Eif5a,Csrp2bp,Tmem…
26	taipale-ACCGGAWGYN-ETV5-DBD	4.75671	M1	Etv5,Ets1,Fev,Ets2,Etv2,Erf,Etv1,Elk3,Etv3,Elk4,Fli1,Elk1,Gabpa,Erg,Elf2,Elf3,Elf1,Gabpb1,Spdef,Spic,Elf4,Ehf,Spib,Elf5,Sfpi1	Ing4,Tspan31,Atp13a1,Mettl6,Hmg20a,Cog3,Thoc5,Parg,Shc1,Dalrd3,B3gat3,1810026J23Rik,Slc39a13,Wdr37,Ykt6,Copa,Pick1,Pigm,Zfp407,Sec24a,Asb6,Rpe,Rpf1,D15Ertd621e,Tomm6,Tmbim6,Slc30a9,Dnajb9,Tceanc,Aip,Selk,Mcrs1,A130010J15Rik,Sar1a,Mocs3,Mettl3,AI317395,Rab11a,Ripk1,Trim46,Vmp1,Syvn1,Csnk1g3,Ankrd42,Chtf8,Arl5b,Cul7,Csrp2bp,Gon4l,Med31,Mtrf1l,Kdm5a,Cdk17,Chpf,Nmnat1,Rrp15,Srpr,Dnajc7,Psmd6,Cdk5rap1…
27	transfac_pro-M01987	4.75071	M1	Etv1,Ets2,Elk3,Fev,Etv2,Ets1,Gabpa,Erg,Fli1,Erf,Etv5,Elk4,Etv3,Elk1,Elf2,Elf3,Elf1,Spdef,Elf4,Gabpb1,Spic,Ehf,Elf5,Spib,Sfpi1	Atp13a1,Cog3,Hmg20a,Tspan31,Thoc5,Ing4,Mettl6,B3gat3,Shc1,Dalrd3,1810026J23Rik,Asb6,Parg,Smg7,D15Ertd621e,Pigm,Mettl3,Sec24a,Ykt6,Zfp407,Wdr37,Slc39a13,Rrp15,Pick1,Syvn1,Rpf1,Mtrf1l,Copa,Srpr,Mcrs1,Tmbim6,A130010J15Rik,Vmp1,Csrp2bp,Mocs3,Rpe,Slc30a9,Ripk1,Selk,Rab11a,Ankrd42,Dnajb9,Pfkm,Sar1a,Kdm5a,AI317395,Stoml2,Gas5,Gin1,Gba2,Erbb2ip,Txn2,Trim46,Med31,Slc35c2,Arl5b,Puf60,Zfp641,Akt2,Nmnat1,Tom…
28	taipale-ACCGGAAGTN-ELK3-DBD	4.74377	M1	Elk3,Elk4,Fev,Etv5,Ets2,Erf,Fli1,Elk1,Etv2,Etv1,Ets1,Erg,Etv3,Gabpa,Elf2,Gabpb1,Elf1,Elf3,Spic,Elf4,Ehf,Elf5,Spib	Tspan31,Atp13a1,Hmg20a,Mettl6,Cog3,Shc1,Thoc5,Ing4,Dalrd3,Sec24a,Asb6,B3gat3,Ykt6,Wdr37,Rpf1,Mcrs1,Parg,Pick1,Rab11a,Syvn1,Trim46,1810026J23Rik,Arl5b,Dnajb9,Copa,Slc39a13,Mettl3,AI317395,Aip,Med8,Vmp1,Zfp407,Ankrd42,Mocs3,D15Ertd621e,Selk,Mtrf1l,Slc30a9,Chtf8,Sar1a,Med31,Pigm,Dnajc7,Nmnat1,Tomm6,Txn2,Rpe,Ripk1,Cdk17,Scnm1,Rhot2,Cdk5rap1,A130010J15Rik,Surf4,Itm2c,Kdm5a,Rnf214,Zfp110,Csrp2bp,Brf2,T…
29	taipale-ACCGGAARYN-ETV1-DBD	4.72829	M1	Etv1,Fev,Elk3,Elk1,Elk4,Ets2,Erf,Etv2,Erg,Ets1,Etv5,Fli1,Gabpa,Etv3,Elf2,Gabpb1,Elf3,Elf1,Spic,Elf4,Ehf,Elf5,Spdef,Spib	Atp13a1,Tspan31,Hmg20a,Cog3,Mettl6,Thoc5,Ing4,Shc1,Dalrd3,B3gat3,Parg,Ykt6,1810026J23Rik,Asb6,Sec24a,Mettl3,Rpf1,Wdr37,Pick1,Pigm,Copa,Mcrs1,Trim46,Rab11a,Mocs3,Zfp407,Selk,Slc39a13,Rpe,AI317395,Vmp1,D15Ertd621e,Aip,Med8,Arl5b,Tmbim6,Ripk1,Dnajb9,Ankrd42,Syvn1,Sar1a,Slc30a9,Med31,Txn2,Tomm6,Mtrf1l,Cdk17,Csrp2bp,Surf4,Kdm5a,Scnm1,Nmnat1,Dnajc7,A130010J15Rik,Gba2,Coq6,Stoml2,Rhot2,Rrp15,Smg7,Brf2,T…
30	transfac_pro-M01992	4.72513	M1	Etv5,Etv2,Ets2,Erf,Fev,Elk4,Etv1,Elk3,Ets1,Elk1,Fli1,Gabpa,Etv3,Erg,Elf2,Elf3,Elf1,Elf5,Elf4,Ehf,Spdef,Gabpb1,Spic,Spib,Sfpi1	Tspan31,Atp13a1,Cog3,Ing4,Hmg20a,Mettl6,Thoc5,Dalrd3,Shc1,1810026J23Rik,B3gat3,Mcrs1,Pick1,Zfp407,Mettl3,Ykt6,Parg,Rpf1,Copa,Wdr37,Slc30a9,Ripk1,Pigm,Asb6,Gas5,Agpat1,Txn2,Sec24a,D15Ertd621e,Scnm1,Sar1a,Rab11a,Zfp641,Cdk17,Rpe,Csnk1g3,Tmbim6,Mtrf1l,Kdm5a,Srpr,Slc39a13,Mocs3,Rrp15,Csrp2bp,Tmem33,Chtf8,Erbb2ip,Med31,Trim46,Smg7,Zfp740,Selk,Gon4l,Taf7,Dnajb9,Coq6,2210408I21Rik,Larp4,Tomm6,AI317395,S…
31	transfac_pro-M02056	4.70271	M1	Elf4,Elf2,Elf3,Elf1,Elf5,Ehf,Etv2,Etv5,Gabpa,Ets2,Etv1,Fev,Ets1,Erf,Elk3,Fli1,Erg,Elk4,Elk1,Etv3,Spic,Gabpb1,Spdef	Tspan31,Ing4,Cog3,Mettl6,Atp13a1,Shc1,Ripk1,Hmg20a,Agpat1,D15Ertd621e,Thoc5,Gas5,Rpf1,Mettl3,Pick1,Sec24a,Wdr37,B3gat3,Csrp2bp,Dalrd3,Tmem33,Mtrf1l,Mcrs1,Slc30a9,2210408I21Rik,Ykt6,Copa,Txn2,Pigm,Parg,Scnm1,Zfp407,Cul7,Zfp641,Srpr,Rab11a,Sar1a,Chtf8,Asb6,Rpe,Mocs3,A130010J15Rik,Gon4l,Kdm5a,Erbb2ip,Slc39a13,Sox13,Larp4,Zfp740,Coq6,Taok2,1810026J23Rik,Sec31a,Dnajb9,AI317395,Rrp15,Ankrd42,Aip,Ssbp1,…
32	transfac_pro-M02069	4.70145	M1	Etv5,Elk4,Elk1,Elk3,Fev,Ets2,Erf,Etv2,Ets1,Etv1,Erg,Fli1,Gabpa,Etv3,Elf2,Elf1,Elf3,Gabpb1,Elf4,Ehf,Spic,Elf5,Spdef,Spib	Atp13a1,Tspan31,Cog3,Hmg20a,Ing4,Mettl6,Thoc5,Dalrd3,Shc1,B3gat3,Parg,Ykt6,1810026J23Rik,Mettl3,Mcrs1,Pick1,Rpf1,Asb6,Copa,Wdr37,Pigm,Rab11a,Sar1a,Slc30a9,Ripk1,Sec24a,Selk,Zfp407,Trim46,Tmbim6,Cdk17,Mtrf1l,Scnm1,Vmp1,D15Ertd621e,Med8,AI317395,Mocs3,Txn2,Rpe,Med31,Csrp2bp,Gas5,Aip,Syvn1,Slc39a13,Rrp15,Agpat1,Zfp641,Coq6,Ankrd42,Chtf8,Arl5b,Surf4,Tomm6,Gon4l,Cebpz,Srpr,Dnajc7,Tceanc,Kdm5a,Nmnat1,R…
33	homer-M00042	4.68629	M1	Elk1,Etv1,Ets2,Etv2,Etv5,Fli1,Fev,Gabpa,Elk3,Erf,Ets1,Etv3,Erg,Elf3,Elk4,Elf2,Elf4,Elf1,Ehf,Gabpb1,Elf5,Spic,Spib,Sfpi1	Tspan31,Atp13a1,Ing4,Cog3,Mettl6,Shc1,Hmg20a,Thoc5,Zfp407,A130010J15Rik,Dalrd3,Gas5,D15Ertd621e,Sec24a,Csrp2bp,Parg,Pick1,Kdm5a,Wdr37,Txn2,Asb6,Slc39a13,Cul7,Rpe,1810026J23Rik,Rpf1,Mcrs1,Rrp15,Mettl3,Ykt6,Copa,B3gat3,Ripk1,Smg7,Dnajb9,Scnm1,Tceanc,Bcl6b,Pigm,Slc30a9,Syvn1,Rab11a,Mtrf1l,Tmem33,Ssbp1,Mocs3,Srpr,Gon4l,Chtf8,Med31,Gba2,Tomm6,Fam110a,Ankrd42,Aip,Vmp1,Agpat1,Arl5b,Gin1,Zfp787,Noc3l,Chp…
34	transfac_pro-M01979	4.67902	M1	Elf4,Elf2,Elf5,Elf1,Ehf,Elf3,Etv5,Etv2,Ets2,Gabpa,Fev,Etv1,Fli1,Elk3,Erf,Erg,Ets1,Elk4,Etv3,Elk1,Gabpb1,Spic,Spdef,Stat1	Tspan31,Cog3,Ing4,Atp13a1,Hmg20a,Agpat1,Ripk1,Mettl6,Tmem33,Shc1,Pick1,Dalrd3,D15Ertd621e,Rpf1,Txn2,Mcrs1,Csrp2bp,Parg,2210408I21Rik,Slc30a9,Mettl3,Thoc5,Sec31a,Chtf8,Zfp740,Gas5,Zfp641,Scnm1,Rab11a,Ykt6,Copa,Sec24a,Mocs3,B3gat3,Cul7,Gon4l,Srpr,Sox13,Mtrf1l,Wdr37,Erp44,Pigm,Erbb2ip,Kdm5a,Aip,Rpe,Chpf,Rab9,Csnk1g3,Zfp787,Dgkh,Asb6,Taf7,Krit1,Taf1a,Coq6,Ankrd42,Slc38a10,Tm9sf3,Sar1a,Taok2,Larp4,Cdk…
35	transfac_pro-M02065	4.67745	M1	Etv1,Fev,Ets2,Fli1,Etv2,Gabpa,Etv3,Erg,Elk3,Ets1,Erf,Elk1,Etv5,Elk4,Elf2,Elf3,Elf4,Elf1,Spic,Gabpb1,Ehf,Spib,Elf5,Spdef,Sfpi1	Tspan31,Atp13a1,Ing4,Cog3,Hmg20a,Thoc5,Mettl6,Zfp407,Slc39a13,Shc1,D15Ertd621e,Parg,Pick1,A130010J15Rik,B3gat3,Asb6,Pigm,Sec24a,1810026J23Rik,Dalrd3,Wdr37,Cul7,Rpf1,Ykt6,Copa,Dnajb9,Rrp15,Rpe,Smg7,Mettl3,Srpr,Gas5,Kdm5a,Mcrs1,Slc30a9,Mocs3,Ankrd42,Syvn1,Csrp2bp,Bcl6b,Ssbp1,Txn2,Tomm6,Mtrf1l,Tmbim6,Ripk1,Tmem33,Stoml2,Tceanc,Rab11a,Gin1,Vmp1,Erbb2ip,AI317395,Akt2,Gba2,Noc3l,Slc35c2,Sec23ip,Arid3b,…
36	transfac_pro-M02039	4.6645	M1	Gabpa,Fev,Fli1,Etv2,Ets2,Erg,Etv1,Elk3,Ets1,Etv3,Erf,Etv5,Elk4,Elk1,Elf2,Elf3,Elf1,Elf4,Gabpb1,Spic,Ehf,Elf5,Spdef,Spib,Sfpi1	Tspan31,Cog3,Atp13a1,Ing4,Hmg20a,Mettl6,Thoc5,Parg,B3gat3,Shc1,D15Ertd621e,Pick1,Dalrd3,Zfp407,Pigm,Copa,Mettl3,Smg7,Wdr37,Slc39a13,Asb6,Sec24a,Rpf1,Srpr,1810026J23Rik,Mcrs1,Ykt6,A130010J15Rik,Ripk1,Cul7,Mocs3,Dnajb9,Rpe,Gin1,Slc30a9,Gba2,Mtrf1l,Noc3l,Psmd6,Selk,AI317395,Trim46,Zfp641,Puf60,Vmp1,Arl5b,Gon4l,Tceanc,Ankrd42,Txn2,Csrp2bp,Tmbim6,Rab11a,Slc35c2,Mbd1,Rrp15,Sar1a,Syvn1,Nmnat1,Kdm5a,Bcl6…
37	transfac_pro-M02066	4.64271	M1	Etv4,Ets2,Fev,Fli1,Elk3,Etv1,Etv2,Ets1,Gabpa,Erf,Erg,Etv3,Etv5,Elk4,Elk1,Elf2,Elf3,Elf1,Gabpb1,Elf4,Spic,Ehf,Spib,Spdef,Elf5,Sfpi1	Tspan31,Atp13a1,Ing4,Cog3,Hmg20a,Mettl6,Thoc5,Shc1,Parg,B3gat3,Slc39a13,Zfp407,Pigm,Dalrd3,D15Ertd621e,Asb6,1810026J23Rik,Wdr37,Sec24a,Pick1,Copa,Ykt6,A130010J15Rik,Mettl3,Rpf1,Rpe,Dnajb9,Smg7,Gas5,Mcrs1,Srpr,Rrp15,Tomm6,AI317395,Syvn1,Mocs3,Slc30a9,Rab11a,Cul7,Ripk1,Ankrd42,Mtrf1l,Gba2,Trim46,Vmp1,Psmd6,Tmbim6,Sar1a,Selk,Noc3l,Csrp2bp,Nmnat1,Arl5b,Stoml2,Tceanc,Bcl6b,Kdm5a,Chtf8,Slc35c2,Gin1,Txn…
38	hdpi-ETV4	4.63292	M1	Etv4,Elk1,Erf,Ets2,Etv3,Etv5,Fev,Fli1,Ets1,Ehf,Elk3,Etv1,Etv2,Erg,Gabpa,Elf2,Elk4	Tspan31,Ing4,Atp13a1,Cog3,Csrp2bp,Gba2,Parg,Mettl6,Thoc5,Shc1,Gon4l,Dalrd3,Mcrs1,Pick1,Gosr2,Dgkh,Kdm5a,Gas5,Rpf1,Txn2,Copa,Ripk1,Wdr37,Zfp407,1810026J23Rik,Pigw,Dnajb9,Rpe,A130010J15Rik,Scnm1,Tmem33,Mettl3,Mocs3,Slc39a13,Taf7,Aip,Sec24a,Slc30a6,Dusp6,Tceanc,Ykt6,Zfp740,Llph,Slc35e1,Chtf8,Pigm,Zfp787,Mtrf1l,Rab11a,Cul7,Krit1,Med6,Tusc2,Noc3l,Sec23ip,Elac2,Slc30a9,Arl5b,Tomm6,Polr2g,D15Ertd621e,La…
39	taipale-ACCGGAAGTN-ELK1-DBD	4.6206	M1	Elk1,Elk4,Fev,Elk3,Ets2,Etv5,Erf,Fli1,Etv1,Etv2,Ets1,Erg,Etv3,Gabpa,Elf2,Gabpb1,Elf1,Elf3,Spic,Elf4,Ehf,Elf5,Spib	Tspan31,Atp13a1,Mettl6,Hmg20a,Cog3,Ing4,Shc1,Thoc5,Dalrd3,Sec24a,Asb6,Wdr37,B3gat3,Ykt6,Rpf1,Pick1,Parg,Rab11a,Copa,Mcrs1,Slc39a13,Trim46,Aip,Syvn1,Mocs3,1810026J23Rik,Mettl3,AI317395,Vmp1,Arl5b,Zfp407,Dnajb9,Med8,D15Ertd621e,Ankrd42,Med31,Slc30a9,Pigm,Txn2,Tomm6,Chtf8,Selk,Rpe,Mtrf1l,Nmnat1,Dnajc7,Sar1a,Ripk1,Cdk5rap1,Scnm1,Kdm5a,Brf2,Rhot2,Csrp2bp,Cdk17,Surf4,Rnf214,A130010J15Rik,Itm2c,Uba5,Frr…
40	taipale-ACCGGAARYN-FLI1-DBD	4.61144	M1	Fli1,Fev,Gabpa,Etv2,Ets2,Elk3,Erg,Ets1,Elk4,Etv1,Etv3,Elk1,Erf,Etv5,Elf2,Elf1,Gabpb1,Elf4,Elf3,Ehf,Elf5,Spic,Spdef	Tspan31,Hmg20a,Cog3,Atp13a1,Mettl6,Thoc5,B3gat3,Shc1,Parg,Dalrd3,Zfp407,Sec24a,Asb6,Wdr37,Ing4,Pigm,Pick1,Ripk1,Ykt6,Selk,D15Ertd621e,Mettl3,Copa,Trim46,1810026J23Rik,Mocs3,Srpr,Rpf1,Slc30a9,Zfp641,Vmp1,Smg7,Rab11a,AI317395,Mcrs1,Gba2,Mbd1,Noc3l,Mtrf1l,Med8,Bcl6b,Arl5b,Med31,Gin1,Slc39a13,Ankrd42,Rpe,Sar1a,Surf4,Dnajc7,Rhot2,Kdm2b,Scnm1,Nmnat1,Dnajb9,Gosr2,Csrp2bp,Agpat1,Tmbim6,Uba5,Txn2,Psmd6,Cd…
41	taipale-ACCGGAAGTN-FEV-DBD	4.60955	M1	Fev,Erg,Elk4,Ets2,Elk1,Fli1,Elk3,Erf,Etv2,Etv5,Etv1,Ets1,Gabpa,Etv3,Elf2,Gabpb1,Elf1,Elf3,Elf4,Spic,Ehf,Elf5,Spib	Tspan31,Hmg20a,Atp13a1,Mettl6,Cog3,Thoc5,Dalrd3,Shc1,Ing4,B3gat3,Sec24a,Ykt6,Parg,Asb6,Rpf1,Wdr37,1810026J23Rik,Zfp407,Trim46,Pick1,Selk,Mettl3,Mocs3,Rab11a,Aip,Copa,Med8,Ankrd42,Mcrs1,Ripk1,AI317395,Pigm,Slc30a9,Vmp1,Arl5b,Sar1a,D15Ertd621e,Med31,Slc39a13,Surf4,Rpe,Dnajc7,Mtrf1l,Txn2,Cdk5rap1,Dnajb9,Rhot2,Cdk17,Scnm1,Syvn1,Nmnat1,Itm2c,Gba2,Zfp641,Mbd1,Csrp2bp,Tmbim6,Tceanc,Noc3l,Tomm6,Chtf8,Ceb…
42	taipale-AACCCGGAAGTN-ELF1-DBD	4.59091	M1	Elf1,Elf4,Elf2,Ehf,Elk3,Elf5,Elf3,Etv5,Elk1,Gabpa	Mettl6,Sec31a,Cog3,Krit1,Taf11,Mcrs1,Pick1,Tspan31,Scnm1,Atp13a1,Slc38a10,Tmem33,Shc1,Zfp740,Ykt6,Rpf1,Parg,Chtf8,Slc25a23,Ing4,Tomm70a,AI317395,Erp44,Ripk1,2210408I21Rik,Crb3,Ankrd42,Ssr3,Zfp787,Tomm40,Cdk17,Frrs1,Mbd1,Tiparp,Gas5,Csnk1g3,Med8,Sec24a,Csrp2bp,Hmg20a,Ptar1,Map3k14,Rab11a,Taf1a,Copa,Dnajb9,Pwp2,Thoc5,Dnajc7,Leprot,Taf7,Mon2,Vps41,Lpxn,Dalrd3,Agpat1,Mettl3,Pum1,Socs4,Akr1b10,Tm9sf3,…
43	transfac_pro-M01975	4.58112	M1	Elf1,Elf2,Elf4,Elf5,Ehf,Elf3,Etv5,Etv2,Elk4,Ets2,Fev,Erf,Elk1,Ets1,Elk3,Etv1,Gabpa,Fli1,Erg,Etv3,Spdef,Spic,Gabpb1	Tspan31,Cog3,Atp13a1,Hmg20a,Shc1,Mettl6,Ing4,Agpat1,Dalrd3,Rpf1,Ripk1,Rab11a,Ykt6,Thoc5,Mettl3,Mcrs1,Scnm1,Sar1a,B3gat3,Zfp641,Zfp740,Slc30a9,Tmem33,Sec31a,2210408I21Rik,Chtf8,Txn2,Asb6,Cdk17,Csrp2bp,Aip,Wdr37,Sox13,Sec24a,Mtrf1l,Mocs3,Copa,Gas5,Coq6,Chpf,D15Ertd621e,Taok2,Csnk1g3,Parg,Larp4,Cebpz,Pigm,Pick1,Ankrd42,Rab9,Taf7,Map3k14,Surf4,1810026J23Rik,Zfp407,Selk,Trim46,Med31,Rnf10,Rpe,Dgkh,Taf…
44	transfac_pro-M02037	4.5726	M1	Fev,Gabpa,Ets2,Erg,Fli1,Etv2,Elk3,Etv1,Ets1,Etv3,Elk4,Erf,Elk1,Etv5,Elf2,Elf3,Elf1,Elf4,Gabpb1,Spdef,Spic,Ehf,Elf5,Spib,Sfpi1	Tspan31,Atp13a1,Hmg20a,Cog3,Mettl6,Ing4,Thoc5,B3gat3,Shc1,Parg,Dalrd3,Rpf1,Sec24a,Asb6,1810026J23Rik,Ykt6,Zfp407,Slc39a13,Wdr37,Pick1,D15Ertd621e,Pigm,Mettl3,Copa,Ankrd42,Mcrs1,Smg7,Mocs3,Selk,Ripk1,Slc30a9,Rab11a,Tmbim6,Srpr,Dnajb9,Mtrf1l,Tmem33,Rpe,Trim46,Gba2,Zfp641,AI317395,Vmp1,Sar1a,Tceanc,Cdk5rap1,Arl5b,Chtf8,Syvn1,Csrp2bp,Tomm6,Med8,Aip,Med31,Noc3l,A130010J15Rik,Dnajc7,Txn2,Puf60,Cdk17,Nm…
45	transfac_pro-M02074	4.55523	M1	Gabpa,Etv2,Ets2,Fev,Etv1,Elk3,Ets1,Erf,Fli1,Erg,Elk4,Elk1,Etv3,Etv5,Elf2,Elf3,Elf1,Elf4,Spdef,Gabpb1,Spic,Elf5,Ehf,Spib,Sfpi1	Tspan31,Cog3,Ing4,Atp13a1,Mettl6,Hmg20a,Thoc5,B3gat3,1810026J23Rik,Parg,Zfp407,D15Ertd621e,Mettl3,Dalrd3,Pigm,Cul7,Smg7,Rpf1,Shc1,Sec24a,Wdr37,Slc39a13,Pick1,Asb6,A130010J15Rik,Ripk1,Ykt6,Mtrf1l,Copa,Gas5,Mocs3,Slc30a9,Mcrs1,AI317395,Akt2,Selk,Zfp641,Syvn1,Csrp2bp,Dnajb9,Srpr,Sar1a,Ankrd42,Noc3l,Rpe,Cebpz,Gin1,Dusp6,Rrp15,Slc35c2,Tmbim6,Tceanc,Txn2,Kdm5a,Bcl6b,Trim46,Erbb2ip,Rab11a,Gon4l,Gba2,Puf…
46	taipale-ACCGGAAGTN-GABPA-full	4.55112	M1	Gabpa,Elk4,Elk3,Elk1,Fev,Etv5,Ets2,Erf,Etv1,Fli1,Erg,Ets1,Etv2,Etv3,Elf2,Gabpb1,Elf1,Elf3,Elf4,Ehf,Spic,Elf5	Atp13a1,Hmg20a,Tspan31,Cog3,Mettl6,Shc1,Thoc5,Ing4,Gas5,Asb6,Ykt6,B3gat3,Dalrd3,Sec24a,Mcrs1,Rab11a,Sar1a,Chtf8,Syvn1,Trim46,Rpf1,Arl5b,Wdr37,Dnajc7,Zfp740,Pick1,Med8,Sec31a,1810026J23Rik,Cdk17,Mettl3,Nmnat1,D15Ertd621e,Copa,Tomm6,Parg,Rhot2,Rnf214,Dnajb9,Ankrd42,Zfp110,Slc30a9,Selk,Scnm1,Vmp1,Pigm,Mtrf1l,2210408I21Rik,Itm2c,Surf4,Zfp407,Coq6,Zfp787,Tmbim6,Slc39a13,Stoml2,Zfp27,AI317395,A130010J1…
47	homer-M00041	4.54291	M1	Elf1,Ehf,Elk1,Etv5,Elk4,Erf,Ets2,Etv1,Fev,Elk3,Fli1,Elf2,Gabpa,Ets1,Etv2,Erg,Etv3,Elf3,Elf4,Elf5,Gabpb1	Tspan31,Mettl6,Cog3,Atp13a1,Thoc5,Pick1,Shc1,Ing4,Mcrs1,Dnajb9,Hmg20a,Parg,Copa,Ykt6,Sec24a,Zfp407,Sec31a,Dalrd3,Srpr,Slc39a13,Wdr37,Rpe,Chtf8,Scnm1,Ripk1,Krit1,Rpf1,Pigm,Rab11a,Slc30a9,A130010J15Rik,Pigw,Slc38a10,Med8,Vmp1,Mbd1,Gas5,Txn2,Asb6,Tomm6,D15Ertd621e,Syvn1,Mocs3,Agpat1,Zfp787,AI317395,Mtrf1l,Mettl3,Erbb2ip,Ssbp1,Nmnat1,Csrp2bp,B3gat3,Dnajc7,2210408I21Rik,Csnk1g3,Frrs1,Med31,Aip,Ankrd42…
48	taipale-ACCGGAAGTN-ETV4-DBD	4.53154	M1	Etv4,Elk4,Elk1,Fev,Ets2,Elk3,Erf,Etv2,Etv1,Etv5,Ets1,Erg,Fli1,Gabpa,Etv3,Elf2,Elf3,Elf1,Gabpb1,Spic,Elf4,Ehf,Elf5,Spib,Spdef,Sfpi1	Atp13a1,Tspan31,Cog3,Hmg20a,Mettl6,Thoc5,Ing4,Dalrd3,Shc1,B3gat3,1810026J23Rik,Parg,Rpf1,Ykt6,Asb6,Sec24a,Wdr37,Mettl3,Mcrs1,Pigm,Rab11a,Copa,Mocs3,Slc39a13,Trim46,Zfp407,Pick1,Rpe,Slc30a9,Sar1a,Aip,Ripk1,D15Ertd621e,Selk,AI317395,Txn2,Med8,Tmbim6,Dnajb9,Syvn1,Mtrf1l,Arl5b,Med31,Cdk17,A130010J15Rik,Vmp1,Scnm1,Surf4,Ankrd42,Cebpz,Kdm5a,Csrp2bp,Tomm6,Nmnat1,Gba2,Stoml2,Coq6,Cdk5rap1,Tceanc,Dnajc7,R…
49	jaspar-CN0004.1	4.51544	M2		Slc4a2,Cdk5,Usp5,Shkbp1,Fhit,Lamtor2,Crtc2,Tial1,Phf12,Zfyve1,Dlg4,Hmbox1,Pex26,Emilin1,Zdhhc14,Rpp40,Zfp189,Cope,Zfp277,Ddx49,Daam1,Hepacam2,Rab1b,Clec16a,Pnpla6,Inpp5b,Spef1,Grk4,Kbtbd7,Park2,Rnf10,Dffa,Uqcr10,Lpxn,Zfhx2,Sugp1,4930430F08Rik,Atxn7l2,Sirt4,Atg16l2,Thoc6,Qtrtd1,Hcfc1r1,Fam53c,Erp44,Pafah2,Cdc40,Snx16,Dqx1,Prmt6,Stau1,Nfkbib,Ccdc25,Ahcyl2,Zfp27,Fuk,Csrnp2,Aplf,Rbbp9,Nop10,Zfr,Hmg20…
50	transfac_pro-M02054	4.50723	M1	Elf2,Elf4,Elf5,Elf1,Elf3,Ehf,Etv5,Etv2,Ets2,Gabpa,Etv1,Ets1,Fev,Erf,Fli1,Elk4,Elk3,Erg,Etv3,Elk1,Spdef,Spic,Gabpb1	Tspan31,Cog3,Atp13a1,Ripk1,Ing4,Agpat1,Hmg20a,Dalrd3,Shc1,Mettl6,Copa,Scnm1,Mcrs1,Parg,Mettl3,Ykt6,Thoc5,Zfp740,Rpf1,Zfp641,Rpe,Pick1,Aip,2210408I21Rik,B3gat3,Larp4,Sec31a,Slc30a9,Csrp2bp,Krit1,Txn2,Taok2,Wdr37,Coq6,Csnk1g3,Tmem33,Gon4l,Sar1a,Mtrf1l,Mocs3,Taf7,Rab11a,Sox13,Srpr,Cdk17,Pigm,Chpf,Lpxn,Kdm5a,Elac2,Med31,Chtf8,Rnf10,Gck,Dgkh,Asb6,Trim6,Gas5,Zfp407,Erbb2ip,D15Ertd621e,Pigw,Taf1a,Ddx50,…
51	transfac_pro-M01976	4.47849	M1	Elf2,Elf1,Elf4,Elf3,Ehf,Elf5,Etv5,Etv2,Fev,Ets2,Erf,Etv1,Elk3,Gabpa,Elk4,Fli1,Ets1,Erg,Elk1,Etv3,Spic,Gabpb1,Spdef,Spib	Cog3,Tspan31,Ing4,Atp13a1,Hmg20a,Mettl6,Shc1,Agpat1,Dalrd3,Thoc5,Mettl3,Ripk1,Rpf1,D15Ertd621e,Ykt6,B3gat3,Mcrs1,Pick1,Rab11a,Tmem33,Txn2,Scnm1,Slc30a9,2210408I21Rik,Zfp740,Sec24a,Chtf8,Parg,Gas5,Asb6,Csrp2bp,Mocs3,Sec31a,Zfp641,Mtrf1l,Sar1a,Copa,Wdr37,Pigm,Coq6,Aip,Cul7,Cebpz,Srpr,Cdk17,Larp4,Rpe,Gon4l,Ankrd42,1810026J23Rik,Kdm5a,Erp44,Chpf,Rab9,Taf7,AI317395,Nmnat1,A130010J15Rik,Sox13,Csnk1g3,D…
52	transfac_pro-M02068	4.47691	M1	Etv3,Fev,Fli1,Ets2,Erg,Etv2,Gabpa,Erf,Elk3,Etv1,Ets1,Etv5,Elk4,Elk1,Elf3,Elf2,Gabpb1,Elf1,Elf4,Spic,Ehf,Spib,Elf5,Sfpi1,Spdef	Atp13a1,Tspan31,Hmg20a,Ing4,Cog3,Thoc5,Mettl6,Parg,Pick1,Dalrd3,Shc1,Slc39a13,Rpf1,Mcrs1,Zfp407,D15Ertd621e,B3gat3,Asb6,Wdr37,Pigm,Ykt6,1810026J23Rik,Sec24a,Cul7,Copa,Mettl3,Smg7,Ankrd42,Mocs3,Selk,Chtf8,Srpr,Slc30a9,Rpe,Rab11a,Txn2,Gba2,Dnajb9,Ripk1,A130010J15Rik,Trim46,Tmbim6,Gon4l,Tmem33,Cebpz,AI317395,Tceanc,Psmd6,Tomm6,Zfp641,Cdk5rap1,Vmp1,Dnajc7,Med8,Scnm1,Csrp2bp,Coq6,Nmnat1,Chpf,Noc3l,Ari…
53	taipale-ACCGGAARYN-FLI1-full	4.4747	M1	Fli1,Erg,Fev,Elk3,Gabpa,Ets2,Elk4,Etv2,Etv1,Elk1,Ets1,Etv5,Etv3,Erf,Gabpb1,Elf2,Elf1,Elf4,Elf3,Ehf	Hmg20a,Tspan31,Atp13a1,Cog3,Thoc5,Mettl6,Shc1,B3gat3,Dalrd3,Parg,Asb6,Sec24a,Ykt6,Trim46,Selk,Mettl3,Wdr37,Med8,Mocs3,Pick1,Pigm,Vmp1,Smg7,Dnajc7,Arl5b,Rpf1,Ripk1,Copa,Zfp407,Mbd1,Ing4,D15Ertd621e,Rhot2,Rab11a,Uba5,Mcrs1,Surf4,Ankrd42,Kdm2b,Slc30a9,Itm2c,Eif5a,Med31,AI317395,Zfp641,1810026J23Rik,Mtrf1l,Rnf25,Gosr2,Zfp27,Gba2,Dnajb9,Nmnat1,Aip,Arcn1,Nme1,Csrp2bp,Zfp3,Cdk17,Bzw1,Coq6,Cdk5rap1,Tmbim…
54	transfac_public-M00025	4.46743	M1	Elk1,Ets1,Ets2,Etv2,Gabpa,Fev,Etv1,Fli1,Elk3,Etv5,Erf,Etv3,Erg,Ehf,Elk4,Elf3,Gabpb1,Elf2,Elf1,Elf4,Sfpi1,Spic,Elf5,Deaf1,Spib,Gata2,Gata3,Gata4,Gata6,Gata1,Gata5	Tspan31,Cog3,Atp13a1,Zfp407,Hmg20a,Fam110a,A130010J15Rik,Cul7,Parg,Csrp2bp,Mtrf1l,Mcrs1,Thoc5,Sec24a,Kdm5a,Syvn1,Mettl6,Gas5,Scnm1,Slc35c2,Ssbp1,1810026J23Rik,Pick1,B3gat3,Rab11a,Pigm,Kcnh2,Tceanc,Nme1,Vmp1,Arl5b,Npas3,Slc30a9,Rpf1,Slc25a23,Copa,Tmem33,Crb3,Mocs3,Asb6,March4,Rab35,Ing4,Rrp15,Mettl3,Akt2,Shc1,Ankrd42,D15Ertd621e,Chtf8,Slc39a13,Erbb2ip,Surf4,Noc3l,Fam192a,Wdr37,Pfkm,Csnk1g3,AI31739…
55	yetfasco-529	4.44627	M3		Shc1,Gba2,Gas5,Atp13a1,Gosr2,Dalrd3,Tspan31,Ripk1,Mtrf1l,Pfkm,Cog3,Ykt6,Taok2,Csnk1g3,Vmp1,Gnpnat1,Gon4l,Rrp15,Parg,Csrp2bp,Thoc5,Mbd1,1810026J23Rik,Slc50a1,Npas3,Trim3,Taf7,Mon2,Rpe,Scnm1,Dgkh,Dusp6,B3gat3,Mocs3,Aip,Ssr3,Slco1a5,Mettl6,Tceanc,Zfp335,Sar1a,Atp2b1,Mcrs1,Txn2,Med6,Tm9sf3,Chtf8,Pigm,Elac2,Tspan6,Mpzl1,Rnf25,Wdr37,Syvn1,Aff4,Erbb2ip,Ralgapb,Med31,Ing4,2210408I21Rik,Selk,Man2c1,Stoml2…
56	factorbook-ZNF143-ext	4.44438	M2	Zfp143	Usp5,Slc4a2,Cdk5,Shkbp1,Lamtor2,Tial1,Crtc2,Fhit,Zfyve1,Phf12,Rpp40,Dlg4,Zfp189,Pex26,Hmbox1,Zdhhc14,Rab1b,Ddx49,Cope,Zfp277,Daam1,Hepacam2,Pnpla6,Dffa,Uqcr10,Rnf10,4930430F08Rik,Spef1,Emilin1,Sugp1,Grk4,Park2,Zfhx2,Atxn7l2,Inpp5b,Sirt4,Thoc6,Hcfc1r1,Clec16a,Qtrtd1,Kbtbd7,Dqx1,Erp44,Lpxn,Atg16l2,Fuk,Stau1,Nfkbib,Ccdc25,Cdc40,Pafah2,Ahcyl2,Snx16,Fam53c,Aplf,Prmt6,Hmg20a,Nop10,Stradb,Rbbp9,Zfr,Vps4…
57	taipale-NTGCCACGTCAYCN-CREB3-full	4.41217	M4	Creb3,Xbp1,Creb3l1,Atf6,Atf6b,Creb3l2	Rab1,Scfd1,Zc3h18,Smarca2,Dhdds,Osbp,Fam71e1,Kdelr1,Slc30a5,Ahcyl2,Sec16a,Srpr,Ckb,Lpp,Sec24a,Sec23a,Ssr1,Armcx3,Tram1,Fkbp14,Mia3,Trmt61a,Copb2,Stt3a,Tm9sf3,Habp4,Ssr3,Snd1,Vps72,Lmo4,Bcl11a,Med31,Daam1,Ascc3,Copb1,Fkbp11,Arcn1,Slc39a13,Syt1,Ntrk2,Dnajc25,Sel1l3,Sbsn,Sec62,Bag3,Slc35e1,Fam192a,Diexf,Kcna2,Gck,Ykt6,Scnn1g,Hgfac,D15Ertd621e,Erp44,Vsnl1,Atp2b1,Zfp277,Sertad2,Myo1b,Kdm2b,Chpf,Cd164l…
58	transfac_pro-M02038	4.40364	M1	Fli1,Ets2,Fev,Gabpa,Etv2,Erg,Elk3,Ets1,Etv1,Etv3,Erf,Elk4,Etv5,Elk1,Elf2,Elf3,Elf1,Gabpb1,Elf4,Spic,Ehf,Elf5,Spib,Spdef,Sfpi1	Atp13a1,Tspan31,Hmg20a,Cog3,Thoc5,Mettl6,Ing4,Parg,Zfp407,Dalrd3,B3gat3,Shc1,Asb6,Slc39a13,Sec24a,Rpf1,Pigm,Pick1,Wdr37,D15Ertd621e,Mettl3,1810026J23Rik,Smg7,Ykt6,Copa,Srpr,Mcrs1,Ankrd42,Rpe,Gba2,Mocs3,A130010J15Rik,Rab11a,Slc30a9,Ripk1,Dnajb9,Selk,Zfp641,Gin1,Mtrf1l,Trim46,Txn2,Arl5b,Bcl6b,Noc3l,Kdm5a,Csrp2bp,Vmp1,Med8,AI317395,Med31,Ssbp1,Cul7,Erbb2ip,Surf4,Tmem33,Tmbim6,Cebpz,Puf60,Fam110a,Psm…
59	taipale-ACCGGAARTN-ERG-full	4.3689	M1	Erg,Fev,Fli1,Elk3,Gabpa,Ets2,Elk4,Etv2,Ets1,Etv1,Elk1,Etv3,Etv5,Erf,Elf2,Gabpb1,Elf1,Elf4,Elf3,Spic,Ehf,Elf5	Tspan31,Hmg20a,Atp13a1,Cog3,Mettl6,Thoc5,Shc1,B3gat3,Dalrd3,Parg,Sec24a,Asb6,Ykt6,Pick1,Wdr37,Zfp407,Trim46,Mettl3,Copa,Mocs3,Selk,Ing4,Pigm,Rpf1,D15Ertd621e,Med8,Ripk1,Rab11a,Arl5b,Vmp1,Slc30a9,1810026J23Rik,Dnajc7,Gba2,Surf4,Mcrs1,Smg7,Aip,Rhot2,AI317395,Slc39a13,Srpr,Mbd1,Zfp641,Ankrd42,Uba5,Dnajb9,Med31,Mtrf1l,Nmnat1,Kdm2b,Noc3l,Cdk5rap1,Itm2c,Gosr2,Csrp2bp,Eif5a,Zfp27,Rpe,Tmbim6,Psmd6,Txn2,Z…
60	elemento-CGGAAGC	4.3389	M1		Tspan31,Pigw,Parg,Copa,Arid3b,Pick1,Aip,Cog3,Krit1,Wdr37,Csrp2bp,Slc39a13,Thoc5,Ing4,Slc35c2,Slc35e1,Rpe,Llph,Mcrs1,Gosr2,Puf60,Wdr61,Ptprt,Psmd6,Arid2,Tusc2,Atm,Gon4l,Polr2g,Pag1,Atp13a1,Ccdc47,Slc30a6,Taf7,Cbs,Leprot,Kcna2,Sec22b,Erbb2ip,Zfp740,Elac2,Pld3,Wasl,Mocs3,Rpf1,2210408I21Rik,Kdm5a,Socs1,Pex26,Phtf1,Abhd13,Rnf214,Ifngr2,Gpank1,Tmem33,Fam53c,Mapre3,Usp5,Pum1,Mrps21,Orai1,Rrp15,Zhx1,Pigm…
61	transfac_pro-M02061	4.33479	M1	Erf,Fev,Ets2,Etv3,Gabpa,Elk3,Fli1,Etv2,Erg,Ets1,Etv1,Elk4,Elk1,Etv5,Elf2,Elf3,Elf1,Elf4,Gabpb1,Spic,Spdef,Ehf,Elf5,Spib,Sfpi1	Atp13a1,Tspan31,Hmg20a,Cog3,Ing4,Thoc5,Mettl6,Parg,B3gat3,Dalrd3,Shc1,Pick1,Rpf1,Slc39a13,Pigm,1810026J23Rik,Zfp407,Ykt6,D15Ertd621e,Wdr37,Asb6,Mettl3,Copa,Sec24a,Selk,Ankrd42,Mocs3,Mcrs1,Ripk1,Smg7,Rpe,Slc30a9,Trim46,Cul7,AI317395,Tmbim6,Dnajb9,Tceanc,Srpr,Rab11a,Mtrf1l,Zfp641,Cebpz,Gba2,Tomm6,Cdk5rap1,Vmp1,Sar1a,Coq6,Psmd6,Noc3l,Chtf8,Arl5b,Csrp2bp,Txn2,Puf60,Med31,Gin1,Aip,Med8,Mbd1,Surf4,Gon4…
62	jaspar-PB0020.1	4.33353	M1	Gabpa,Ets1,Elk4,Elk3,Fev,Erg,Ets2,Elk1,Fli1,Etv5,Etv1,Erf,Etv2,Ehf,Etv3,Gabpb1,Sfpi1,Elf2,Elf1,Spib,Gata2,Gata3,Gata4,Gata6,Gata1,Gata5	Hmg20a,Cog3,Atp13a1,Tspan31,Zfp407,AI317395,Mettl6,Mtrf1l,1810026J23Rik,B3gat3,Gas5,Frrs1,Thoc5,Copa,Tmem59,Med8,Mocs3,Tomm40,Arl5b,Dnajc7,Selk,Ykt6,Itm2c,Mcrs1,Tmem33,Mbd1,Mettl3,Ankrd42,Samd8,Sec24a,Dnajb9,Pigm,Slc30a9,Slc25a23,Tmbim6,Rpf1,Pick1,Nop10,Dalrd3,Taf7,Crb3,Stoml2,Bzw1,Cdk17,Zfp27,Parg,Wdr37,Rab11a,Csrp2bp,Abi1,Brf2,Npas3,Akr1b10,Ing4,Kdm5a,Ripk1,Chtf8,Gin1,Acp2,Wdr61,Sar1a,Vmp1,Map3…
63	transfac_pro-M01985	4.301	M1	Erg,Fev,Fli1,Ets2,Gabpa,Etv2,Etv1,Elk3,Ets1,Etv3,Erf,Elk4,Elk1,Etv5,Elf2,Elf3,Gabpb1,Elf1,Elf4,Spic,Spdef,Ehf,Spib,Elf5	Hmg20a,Atp13a1,Tspan31,Cog3,Thoc5,Mettl6,Ing4,Parg,B3gat3,Pick1,Dalrd3,Asb6,Slc39a13,D15Ertd621e,Shc1,Mettl3,Zfp407,Pigm,Smg7,1810026J23Rik,Srpr,Rpf1,Ykt6,Sec24a,Copa,Mcrs1,Wdr37,Gba2,Selk,A130010J15Rik,Ankrd42,Slc30a9,Tmbim6,Mocs3,Cul7,Zfp641,Dnajb9,Med8,Trim46,Gin1,Vmp1,Arl5b,Cebpz,Surf4,Psmd6,Rab11a,Erbb2ip,Nmnat1,Ripk1,Csrp2bp,Ssbp1,Cdk5rap1,Mtrf1l,Gosr2,Cdk17,AI317395,Txn2,Uba5,Dnajc7,Rhot2,…
64	jaspar-MA0062.2	4.28111	M1	Ets1,Elk3,Gabpa,Gabpb1,Fli1,Elk1,Etv5,Ets2,Elf2,Fev,Elf4,Erg,Erf,Elf1,Elk4,Etv1,Ehf,Etv3,Stat1	Hmg20a,Mettl6,Atp13a1,Shc1,Ing4,Thoc5,D15Ertd621e,Tspan31,Cog3,Zfp740,Sec24a,Asb6,Pick1,Gas5,Agpat1,Sec31a,Dnajb9,Rab11a,Gba2,Wdr37,2210408I21Rik,Slc39a13,Mcrs1,Pigw,Mocs3,Txn2,Aip,Zfp407,Nmnat1,Paip2,Zfp787,Chtf8,Tmem33,Ssbp1,Pigm,Srpr,Ykt6,Copa,Rnf214,Arid3b,Zfp110,Dalrd3,Jph4,Kdm5a,Rpe,A130010J15Rik,Tomm6,Ripk1,Parg,Mettl3,Taf11,Taf1a,Rpf1,Scnm1,Ddx50,Syvn1,Slc38a10,Slc30a9,Puf60,Uba5,Csrp2bp,…
65	transfac_pro-M01258	4.20784	M1	Elk1,Ets2,Etv1,Fli1,Gabpa,Etv5,Erg,Fev,Elk4,Elk3,Ets1,Etv2,Etv3,Elf2,Gabpb1,Elf4,Erf,Elf3,Ehf,Elf1,Gli3	Hmg20a,Mettl6,Ing4,Thoc5,Atp13a1,Tspan31,Cog3,Pick1,A130010J15Rik,Dnajb9,Sec24a,Asb6,Parg,Agpat1,Srpr,Shc1,Ykt6,Slc39a13,Gas5,Chtf8,Mcrs1,Nmnat1,Pigw,D15Ertd621e,Slc38a10,Pigm,Ssbp1,Rpe,Sec31a,Gba2,Zfp407,B3gat3,Zfp740,Syvn1,Copa,Erbb2ip,Tomm6,Bcl6b,Slc30a9,Txn2,Zfp787,Slc25a23,Crb3,Med8,Fam192a,Rpf1,Ankrd42,Csrp2bp,Dnajc7,Rab11a,Scnm1,Tmem33,Arid3b,2210408I21Rik,Krit1,Gosr2,Uba5,Wdr37,Arl5b,Coq6…
66	homer-M00130	4.20721	M5	Nrf1,Zscan10	Eif5a,Phf12,Hnrnpa1,Dad1,Ubr4,Crtc1,Fam98a,Rab35,Rps6kb1,Cog6,Taok2,Mcrs1,Ralgapb,Rnf32,Akt2,Maged1,Mphosph9,Tsga10,Mrps18b,Tubg2,Stk38,Vps72,1810026J23Rik,Pccb,Khdrbs1,Rpp38,E2f6,Zmym4,Abca3,Fam173b,Mocs2,Mpdu1,Cdk16,Mthfd1,Gopc,Vsnl1,Abhd13,Rab1b,Sec16a,Trim46,Aip,Fbxl15,Dlg4,Gmcl1,Fam13b,Nemf,Pgap1,Lipe,Kctd13,Mbd1,Man1b1,Map3k14,Atg16l2,Lpxn,Pim2,Bclaf1,Tbc1d10b,Mylpf,Vash1,Dcaf8,Tmbim6,Caski…
67	factorbook-GABP	4.19552	M1	Gabpa,Fli1,Ets2,Ets1,Etv1,Erg,Fev,Elk3,Etv5,Elk1,Etv2,Gabpb1,Etv3,Erf,Elf2,Elk4,Elf4,Ehf,Elf3,Elf1	Hmg20a,Atp13a1,Mettl6,Thoc5,Tspan31,Ing4,Shc1,Cog3,Asb6,D15Ertd621e,Sec24a,Pick1,Dnajb9,Srpr,Wdr37,Slc39a13,Mcrs1,Zfp740,Gas5,Nmnat1,A130010J15Rik,Sec31a,B3gat3,Copa,Agpat1,Ykt6,Parg,Chtf8,Rab11a,Syvn1,Pigw,2210408I21Rik,Zfp110,Ssbp1,Rnf214,Zfp407,Zfp787,Pigm,Dalrd3,Psmd6,Mocs3,Arid3b,Tomm6,Arl5b,Dnajc7,Gba2,Slc30a9,Vmp1,Puf60,Ripk1,Paip2,Uba5,Rpe,Txn2,Med8,Rpf1,Rhot2,Tmem33,Kdm5a,Tomm70a,Ankrd42…
68	transfac_pro-M01990	4.17973	M1	Etv3,Fev,Ets2,Fli1,Etv2,Erg,Erf,Gabpa,Ets1,Elk3,Etv1,Etv5,Elk4,Elk1,Elf3,Elf2,Gabpb1,Elf1,Spic,Elf4,Spib,Ehf,Sfpi1,Spdef,Elf5	Atp13a1,Tspan31,Ing4,Cog3,Hmg20a,Mettl6,Thoc5,Parg,Pick1,Slc39a13,Dalrd3,B3gat3,Copa,Rpf1,Shc1,Wdr37,Pigm,Ykt6,1810026J23Rik,Asb6,D15Ertd621e,Mettl3,Zfp407,Mcrs1,Selk,Cul7,Smg7,Mocs3,Sec24a,Srpr,Slc30a9,Ankrd42,Rpe,Tceanc,Tmbim6,Ripk1,Psmd6,Dnajb9,Trim46,Cebpz,Zfp641,AI317395,Tomm6,Gon4l,Cdk5rap1,Chtf8,Rab11a,Csrp2bp,Aip,Arid2,A130010J15Rik,Mtrf1l,Gba2,Arl5b,Vmp1,Mbd1,Dnajc7,Puf60,Surf4,Chpf,Med8…
69	transfac_pro-M01742	4.16963	M5	Zscan10,Nrf1	Eif5a,Phf12,Hnrnpa1,Dad1,Fam98a,Rab35,Rps6kb1,Crtc1,Ubr4,Mcrs1,Rnf32,Cog6,Maged1,Akt2,Tsga10,Mrps18b,Mbd1,Mphosph9,Zmym4,Mylpf,Pcyox1,Tbc1d10b,Mpdu1,Khdrbs1,Ralgapb,Vps72,Dlg4,Abca3,Rab1b,Lipe,Cdk16,Pccb,Stk38,Gmcl1,Rpp38,Fam173b,E2f6,Kctd13,Vsnl1,1810026J23Rik,Mocs2,Atg16l2,Gopc,Tubg2,Taok2,Bclaf1,Fbxl15,Trim46,Map3k14,Srpk1,Abhd13,Mthfd1,Pim2,Pgap1,Heatr3,Nemf,Atm,Mettl22,B3galt6,Sec16a,Lsm7,Fa…
70	taipale-ACCGGAARYN-ETS1-full	4.16331	M1	Ets1,Gabpa,Fev,Erg,Fli1,Etv2,Ets2,Elk3,Etv1,Elk4,Elk1,Etv3,Erf,Etv5,Elf2,Elf1,Elf3,Elf4,Gabpb1,Ehf,Spdef,Elf5,Spic	Hmg20a,Tspan31,Cog3,Atp13a1,Thoc5,Mettl6,B3gat3,Shc1,Dalrd3,Parg,Ykt6,Mettl3,Ripk1,Zfp407,Asb6,Rpf1,Wdr37,Copa,Pigm,Zfp641,Mocs3,Pick1,Selk,Sec24a,Trim46,Smg7,Mcrs1,1810026J23Rik,Srpr,Vmp1,Slc30a9,Rab11a,Agpat1,Ing4,D15Ertd621e,Rpe,Med31,Scnm1,Mtrf1l,Sar1a,Mbd1,Surf4,Med8,Tmbim6,Coq6,Ankrd42,Kdm2b,AI317395,Cdk17,Arl5b,Csrp2bp,Rhot2,Txn2,Aip,Erbb2ip,Uba5,Dnajc7,Kdm5a,Gba2,Gin1,Zfp27,Noc3l,Eif5a,Pu…
71	taipale-ACCGGAARTN-ERG-DBD	4.13047	M1	Erg,Fev,Fli1,Ets2,Elk3,Etv2,Gabpa,Elk4,Etv1,Ets1,Elk1,Etv3,Etv5,Erf,Elf2,Gabpb1,Elf1,Elf3,Elf4,Ehf,Spic,Elf5	Hmg20a,Tspan31,Cog3,Atp13a1,Mettl6,Thoc5,B3gat3,Shc1,Dalrd3,Parg,Sec24a,Zfp407,Asb6,Wdr37,Ykt6,Selk,Ing4,Trim46,Mocs3,Mettl3,Rpf1,Pick1,Copa,Ripk1,Pigm,1810026J23Rik,Zfp641,D15Ertd621e,Med8,Vmp1,Slc30a9,Ankrd42,Aip,AI317395,Rab11a,Surf4,Smg7,Mbd1,Arl5b,Med31,Kdm2b,Fam110a,Rhot2,Mtrf1l,Dnajc7,Noc3l,Mcrs1,Cdk5rap1,Gba2,Dnajb9,Tmbim6,Srpr,Rpe,Slc39a13,Itm2c,Csrp2bp,Uba5,Bcl6b,Nmnat1,Tceanc,Kdm5a,Lzt…
72	homer-M00078	4.07362	M2	Zfp143	Usp5,Lamtor2,Hmbox1,Shkbp1,Fhit,Zfyve1,Crtc2,Tial1,Zdhhc14,Rpp40,Phf12,Dlg4,Slc4a2,Cdk5,Zfp189,Pex26,Pnpla6,Ahcyl2,Hepacam2,Snx16,Daam1,Inpp5b,Sirt4,Rbm41,Emilin1,Pafah2,Grk4,Qtrtd1,Atg16l2,Toe1,Clec16a,Zfp277,Stau1,Spef1,4930430F08Rik,Rnf10,Atxn7l2,Fuk,Csrnp2,Erp44,Cdc40,Cope,Aplf,Slc27a4,Uqcr10,Ddx49,Mus81,Stradb,Ubl3,Zfhx2,Zfp454,Kcnn3,Nxn,Med11,Rab1b,Derl1,Thyn1,Rbbp9,Atp13a2,Cdc26,Dffa,Chmp4…
73	transfac_pro-M02062	4.04204	M1	Erg,Fev,Ets2,Elk4,Etv2,Elk3,Ets1,Fli1,Elk1,Gabpa,Etv5,Erf,Etv3,Etv1,Elf2,Gabpb1,Elf3,Elf1,Elf4,Spic,Ehf,Elf5,Spib,Spdef,Sfpi1	Hmg20a,Tspan31,Atp13a1,Cog3,Mettl6,Thoc5,Dalrd3,Ing4,Parg,B3gat3,Shc1,Zfp407,1810026J23Rik,Wdr37,Asb6,Ykt6,Rpf1,Mettl3,Copa,Pick1,Pigm,Sec24a,Selk,Trim46,Slc30a9,Mocs3,Ripk1,Mcrs1,Rpe,Med8,Smg7,Zfp641,Surf4,Rab11a,Ankrd42,D15Ertd621e,Vmp1,Arl5b,AI317395,Tmbim6,Slc39a13,Srpr,Gba2,Aip,Mtrf1l,Rhot2,Med31,Sar1a,Txn2,Cebpz,Csrp2bp,Mbd1,Cdk5rap1,Fam110a,Dnajb9,Cdk17,Tceanc,Scnm1,Gosr2,Itm2c,Akr1b10,Bcl…
74	jaspar-PF0113.1	3.98677	M2	Zfp143	Lamtor2,Crtc2,Fuk,Clec16a,Atg16l2,Vps41,Cope,Ddx49,Adam22,Stradb,Pnpla6,Cdc40,Kdm5a,Fam188b,Kcnn3,Dync2li1,Daam1,Zfp277,Rnf10,Retsat,Acp2,Zfp454,Kpna3,Zfp189,Lpxn,Erp44,Ccdc25,Med27,Zdhhc14,Shkbp1,Map3k9,Ubl3,Hmbox1,Atxn7l2,Nxn,Rbbp9,Tmem33,Qtrtd1,Inpp5b,Sec23ip,Lmo4,Meis3,Ddx47,Clmn,Sec23b,Npas3,Zfhx2,Fhit
75	transfac_pro-M01989	3.97825	M1	Ets2,Etv2,Fli1,Ets1,Fev,Gabpa,Etv1,Erg,Elk3,Etv3,Erf,Etv5,Elk4,Elk1,Elf2,Elf3,Elf1,Elf4,Gabpb1,Spic,Spdef,Ehf,Spib,Elf5,Sfpi1	Tspan31,Hmg20a,Atp13a1,Ing4,Cog3,Mettl6,Thoc5,Zfp407,B3gat3,Parg,Asb6,Dalrd3,1810026J23Rik,Pigm,Shc1,Pick1,Slc39a13,Wdr37,Copa,D15Ertd621e,Ykt6,Mettl3,Rpf1,Sec24a,Srpr,Rpe,Slc30a9,A130010J15Rik,Bcl6b,Zfp641,Ankrd42,Dnajb9,Mcrs1,Erbb2ip,Mocs3,Tmbim6,Selk,Fam110a,Cul7,Gba2,Gosr2,Smg7,AI317395,Sar1a,Ripk1,Mtrf1l,Rab11a,Csrp2bp,Noc3l,Trim46,Gin1,Tmem33,Surf4,Ssbp1,Cebpz,Arl5b,Sel1l3,Slc35c2,Psmd6,Cdk…
76	jaspar-PF0022.1	3.96972	M5		Dad1,Rnf32,E2f6,Fam98a,Rps6kb1,Mphosph9,Rab35,Abca3,Aip,Mcrs1,Hnrnpa1,Eif5a,Pim2,Tmtc1,Wdr13,Kctd13,Dlg4,Maged1,Lipe,Vsnl1,Cog6,Pag1,Dap,Gopc,Mrps18b,Aff4,Tmem120b,Hdlbp,Mina,Daam1,Mbd5,Wasl,Crtc1,Trim46,Khdrbs1,Abhd13,Cdk16,Smarca2,Akt2,Itih1,Nek4,Zfp839,Tubg2,Sfxn2,Fbxl15,Rbm7,Gmcl1,Vapb,Smad7,Parm1,Nudt11,Scrn2,Ntrk2,Sirt4,Taf1a,Sec23ip,Pcyox1,Zfr,B3galt6,Mpdu1,Ift27,Rufy3,Map3k14,Shroom2,Ap3b…
77	homer-M00052	3.96309	M1	Elk4,Elk1,Erg,Etv5,Gabpa,Ets2,Erf,Ehf,Elk3,Fli1,Fev,Etv1,Ets1,Etv2,Etv3,Elf2,Gabpb1,Elf1	Tspan31,Mettl6,Atp13a1,Hmg20a,Cog3,Thoc5,Pick1,Ing4,Shc1,Mcrs1,Sec24a,Zfp407,Ykt6,Dnajb9,Parg,Chtf8,Copa,Wdr37,Slc39a13,Srpr,Sec31a,Asb6,Rab11a,Med8,Slc30a9,Nmnat1,Pigm,Tomm6,AI317395,Syvn1,Dnajc7,Dalrd3,Vmp1,Slc38a10,Ankrd42,Rpf1,Scnm1,Trim46,Ripk1,Frrs1,Rpe,B3gat3,Mbd1,A130010J15Rik,D15Ertd621e,Pigw,Krit1,Csrp2bp,Mtrf1l,Agpat1,Zfp110,Txn2,Zfp787,Rhot2,Tomm70a,Akr1b10,Psmd6,Ssbp1,Erp44,Llph,Tmem…
78	factorbook-NRF1	3.94698	M5	Nrf1,Zscan10	Eif5a,Hnrnpa1,Ubr4,Rnf32,Rab35,Dad1,Phf12,Crtc1,Mcrs1,Mrps18b,Trim46,Cog6,Tsga10,E2f6,Rps6kb1,Akt2,Maged1,Ralgapb,Tubg2,Vps72,Gopc,1810026J23Rik,Stk38,Cdk16,Fbxl15,Zmym4,Rpp38,Mpdu1,Abhd13,Fam173b,Mbd1,Dlg4,Rab1b,Fam98a,Mphosph9,Abca3,Lipe,Mocs2,Taok2,Fam13b,9430083A17Rik,Mthfd1,Khdrbs1,Pim2,Pccb,Mapre3,Nemf,Map3k14,Mylpf,Tbc1d10b,Heatr3,Pgap1,Kctd13,Ift27,Zfp839,Atm,Sec16a,Nudt11,Rnf208,Vsnl1,At…
79	transfac_pro-M01986	3.94572	M1	Ets1,Etv2,Ets2,Fev,Etv1,Fli1,Erg,Elk3,Gabpa,Erf,Etv3,Etv5,Elk4,Elk1,Elf2,Elf3,Spdef,Elf1,Gabpb1,Elf4,Ehf,Spic,Elf5,Spib,Sfpi1	Hmg20a,Tspan31,Atp13a1,Cog3,Thoc5,Mettl6,Ing4,B3gat3,Dalrd3,Zfp407,Parg,1810026J23Rik,Asb6,Mettl3,Shc1,Copa,Pigm,Wdr37,Pick1,Ykt6,Srpr,Rpe,Smg7,Bcl6b,Slc30a9,Rpf1,D15Ertd621e,Zfp641,Slc39a13,Mcrs1,Sec24a,Ripk1,Tmbim6,Mtrf1l,Puf60,Selk,Gosr2,Sar1a,Mocs3,Gin1,Trim46,Erbb2ip,A130010J15Rik,Arl5b,Surf4,Csrp2bp,Gba2,Psmd6,Cdk17,Fam192a,Kdm5a,Rab11a,Dnajb9,Slc35c2,Med8,Txn2,AI317395,Rhot2,Shkbp1,Sel1l3,…
80	transfac_pro-M02072	3.93151	M1	Fev,Elk1,Elk4,Ets2,Erf,Etv2,Elk3,Ets1,Etv5,Etv1,Erg,Fli1,Etv3,Gabpa,Elf2,Elf1,Elf3,Spdef,Ehf,Spic,Elf5,Elf4,Gabpb1,Spib,Sfpi1	Tspan31,Hmg20a,Atp13a1,Cog3,Mettl6,Dalrd3,Ing4,Thoc5,Rpf1,Shc1,Mettl3,B3gat3,1810026J23Rik,Ykt6,Selk,Asb6,Mcrs1,Parg,Ripk1,Cebpz,Slc30a9,Sar1a,Wdr37,Cdk17,Mocs3,Ankrd42,Trib1,Trim46,Surf4,Zfp641,Rab11a,Zfp407,Scnm1,Sec24a,Pigm,Copa,Pick1,Rpe,Aip,Chpf,Csnk1g3,Mtrf1l,Tmbim6,Csrp2bp,Txn2,Fam110a,Coq6,Med8,Tmem33,Akr1b10,Itm2c,Cdk5rap1,Rhot2,Med31,4932438A13Rik,Dock6,D15Ertd621e,AI317395,Kdm2b,Dnajb9…
81	taipale-ACCGGAAGTN-ERF-DBD	3.92898	M1	Erf,Elk3,Erg,Fev,Fli1,Elk4,Ets2,Elk1,Etv1,Gabpa,Ets1,Etv3,Etv2,Etv5,Gabpb1,Elf2,Elf1,Elf4,Elf3,Spic	Hmg20a,Atp13a1,Tspan31,Cog3,Thoc5,Mettl6,Asb6,B3gat3,Ing4,Shc1,Selk,Ankrd42,Sec24a,Vmp1,Trim46,Dnajc7,Zfp407,Med8,Surf4,D15Ertd621e,Parg,Mettl3,Arl5b,1810026J23Rik,Pick1,Wdr37,Rhot2,Syvn1,Chtf8,Nmnat1,Kdm2b,Pigm,Ykt6,Rab11a,Zfp110,Smg7,Rnf214,Itm2c,Zfp27,Zfp3,Brf2,Tmbim6,Slc30a9,Uba5,Akt2,Dnajb9,Dalrd3,Slc39a13,Zfp641,Eif5a,Cdk17,Tomm6,Ptprn,Mcrs1,Nme1,Mbd1,Csrp2bp,Gosr2,Bzw1,Gba2,Epdr1,Lin28a,Rp…
82	taipale-AACCCGGAAGTR-ELF4-full	3.92866	M1	Elf4,Ehf,Elf2,Elf1,Elk3,Elf5,Elf3,Etv5,Elk1,Gabpa	Sec31a,Mcrs1,Taf11,Mettl6,Cog3,Atp13a1,Tmem33,Chtf8,Krit1,Pick1,Slc38a10,Parg,Scnm1,Gas5,Rpf1,Tomm70a,Tspan31,Hmg20a,Ykt6,Slc25a23,Erp44,Ing4,Crb3,Zfp740,Tiparp,AI317395,Shc1,Ripk1,2210408I21Rik,Ankrd42,Phf12,Tomm40,Cdk17,Frrs1,Pwp2,Zfp787,Csnk1g3,Med8,Rab11a,Csrp2bp,Akr1b10,Ptar1,Sec24a,Ssr3,Taf1a,Dnajc7,Pik3r1,Dnajb9,Npas3,Brox,Zfp362,Map3k14,Mbd1,Dalrd3,Gosr2,Copa,Thoc5,Leprot,Mettl3,Mon2,Socs…
83	transfac_pro-M01988	3.91477	M1	Etv2,Ets2,Ets1,Fev,Fli1,Gabpa,Etv1,Erg,Elk3,Erf,Etv5,Etv3,Elk1,Elk4,Elf2,Elf3,Elf1,Elf4,Spic,Ehf,Elf5,Spdef,Gabpb1,Spib,Sfpi1	Tspan31,Cog3,Hmg20a,Atp13a1,Ing4,Mettl6,Thoc5,Zfp407,Dalrd3,B3gat3,Parg,1810026J23Rik,Mettl3,Asb6,Pigm,Rpf1,Wdr37,Copa,Shc1,Pick1,Ykt6,D15Ertd621e,Srpr,Rpe,Slc39a13,Slc30a9,Cul7,Bcl6b,Sec24a,Zfp641,Mcrs1,Trib1,A130010J15Rik,Ripk1,Erbb2ip,Mocs3,Mtrf1l,Kdm5a,Smg7,Gin1,Csrp2bp,Gosr2,AI317395,Txn2,Cebpz,Tmbim6,Dnajb9,Surf4,Dock6,Fam192a,Slc35c2,Selk,Coq6,Sel1l3,Ssbp1,Sar1a,Agpat1,Cdk17,Dync2h1,Puf60,…
84	flyfactorsurvey-Eip74EF_SANGER_5_FBgn0000567	3.89361	M1	Elf2,Elf1,Elf4,Ehf,Elf5	Tspan31,Mcrs1,Erp44,Krit1,Shc1,2210408I21Rik,Sec31a,Cog3,Csnk1g3,Ykt6,Scnm1,Ing4,Rpf1,Spata5,Tmem33,Chtf8,Nudt6,Tomm70a,Hmg20a,Mbd5,Chpf,Tial1,Mettl6,Ptar1,Fndc3b,Cdk17,Crb3,Pick1,Rab1b,Taf7,Csrp2bp,Zfp362,Mbd1,Ssr3,Phf12,Slc25a23,Vps41,Med8,Zfp787,Rabgap1,Map3k14,Zfp740,Atp13a1,Gas5,Taf11,Larp4,Sec24a,Agpat1,Tomm6,Slc38a10,Kdelr1,Thg1l,Txn2,Rab11a,Ubl3,Zfpl1,Dnajc7,Ripk1,Pwp2,Pik3r1,Frrs1,AI3173…
85	transfac_pro-M02067	3.87719	M1	Etv2,Ets2,Fli1,Gabpa,Fev,Ets1,Etv1,Etv3,Erg,Elk3,Erf,Etv5,Elk1,Elk4,Elf2,Elf3,Elf1,Elf4,Spic,Ehf,Spdef,Gabpb1,Elf5,Spib,Sfpi1	Tspan31,Ing4,Cog3,Atp13a1,Hmg20a,Mettl6,Thoc5,Zfp407,B3gat3,Dalrd3,Parg,Pigm,1810026J23Rik,Mettl3,Asb6,Rpf1,Pick1,Copa,Wdr37,Shc1,Slc39a13,D15Ertd621e,Ykt6,Srpr,Slc30a9,Rpe,Zfp641,Mcrs1,Sec24a,Cul7,Bcl6b,Trib1,A130010J15Rik,Kdm5a,Csrp2bp,Erbb2ip,Ripk1,Gin1,Mtrf1l,Mocs3,Dnajb9,Smg7,Txn2,Cebpz,Selk,AI317395,Tmbim6,Gosr2,Surf4,Slc35c2,Sec23ip,Agpat1,Coq6,Sel1l3,Dock6,Sar1a,Rab11a,Gon4l,Cdk5rap1,Ssbp…
86	transfac_pro-M02073	3.8715	M1	Fli1,Elk1,Ets2,Etv2,Ets1,Erf,Elk4,Fev,Elk3,Etv5,Erg,Etv1,Gabpa,Etv3,Elf2,Elf3,Elf1,Gabpb1,Ehf,Spic,Elf5,Elf4,Spdef,Spib	Hmg20a,Tspan31,Atp13a1,Cog3,Thoc5,Mettl6,Dalrd3,B3gat3,Shc1,Mettl3,Ykt6,Rpf1,Asb6,Mcrs1,Trim46,1810026J23Rik,Ing4,Wdr37,Surf4,Selk,Cdk17,Copa,Parg,Slc30a9,Sar1a,Pigm,Rab11a,Med8,Txn2,Pick1,Zfp641,Zfp407,Scnm1,Rhot2,Mtrf1l,Ankrd42,Itm2c,Ripk1,Frrs1,Arid2,Rpe,Tmbim6,Csrp2bp,Kdm2b,Coq6,Cebpz,Kdm5a,Mocs3,Med31,Smg7,Arl5b,Erbb2ip,Brf2,Pag1,Puf60,Bzw1,Mbd1,Akr1b10,Dnajc7,Ptprn,Cdk5rap1,Dnajb9,Fam192a,L…
87	swissregulon-EHF.p2	3.85982	M1	Ehf,Elf1,Elf2,Elf5,Elf4,Elf3,Elk3,Etv5	Mcrs1,Cog3,Tspan31,Sec31a,Pick1,Phf12,Mettl6,Ripk1,Crb3,Rpf1,Slc25a23,2210408I21Rik,Dalrd3,Ykt6,Scnm1,Erp44,Slc38a10,Krit1,Med8,Tmem33,Csrp2bp,Slc30a9,Gas5,Mbd1,Taf11,Atp13a1,Kdm2b,Map3k14,Cdk17,Zfp787,Hmg20a,Tm9sf3,Txn2,Dgkh,Myo6,Csnk1g3,Chtf8,Dnajb9,Zfp407,Sec24a,Agpat1,Mocs3,Tiparp,Parg,Ptar1,Ssr3,Smad7,Taf7,Ube2e1,Vps41,Doc2b,Gsdmd,Rab11a,AI317395,Pag1,Mtrf1l,Thoc5,Akr1b10,Pum1,Rab1b,Tomm70a,…
88	transfac_pro-M01639	3.85445	M3		Gas5,Tspan31,Rrp15,Gba2,Shc1,Ripk1,Vmp1,Csnk1g3,Cog3,Pfkm,Zfp362,Dnajc10,Dalrd3,Ykt6,Gosr2,Parg,Mtrf1l,Gnpnat1,Dgkh,Mbd1,Zfp407,Trim3,Zfp335,Tomm6,Elac2,Sec24a,Pigm,Anp32a,Scnm1,Syvn1,Lmo1,Rcor3,Camta1,Thoc5,Taf7,Mcrs1,Rpe,Txn2,Rpf1,Smarca2,Nme1,Erbb2ip,Spint1,Ccdc47,Pik3r1,Mocs3,Mettl6,Smad1,Rnf10,Smg7,Map2k5,Sec22b,Smad7,Slc50a1,Dync2h1,Csrp2bp,1810026J23Rik,2310045N01Rik,Utrn,Dusp6,B3gat3,Ptpr…
89	transfac_pro-M01984	3.85255	M1	Erf,Ets2,Etv2,Etv5,Fev,Etv3,Ets1,Elk1,Elk3,Etv1,Elk4,Erg,Fli1,Gabpa,Elf2,Elf3,Elf1,Spic,Gabpb1,Ehf,Spib,Elf5,Elf4,Spdef,Sfpi1	Atp13a1,Ing4,Tspan31,Cog3,Hmg20a,Mettl6,Thoc5,Dalrd3,Pick1,1810026J23Rik,Pigm,Shc1,Rpf1,D15Ertd621e,B3gat3,Cul7,Zfp407,Parg,Mcrs1,Copa,Ykt6,Slc39a13,Mettl3,Wdr37,Asb6,Slc30a9,Gon4l,Ankrd42,Selk,Cebpz,Smg7,Txn2,Rpe,Mocs3,Tmbim6,Ripk1,Rab11a,Sar1a,Sec24a,Tomm6,Trim46,Cdk17,Scnm1,AI317395,Tmem33,Mtrf1l,Tceanc,Zfp641,Dnajb9,Chtf8,Srpr,Chpf,Csrp2bp,Taf7,Surf4,Coq6,Med31,Kdm5a,Erbb2ip,Gas5,A130010J15Ri…
90	taipale-NNNGMCACGTCATC-XBP1-DBD	3.8415	M4	Xbp1,Creb3,Creb3l1,Atf6,Atf6b,Creb3l2	Dhdds,Ssr1,Snd1,Osbp,Rab1,Lpp,Copb2,Tm9sf3,Scfd1,Armcx3,Sec16a,Fkbp11,Smarca2,Mia3,Scnn1g,Lmo4,Dnajc10,Ssr3,Stt3a,Srpr,Syt1,Chpf,Zc3h18,Ahcyl2,Slc30a5,Dlg4,Erp44,Fkbp14,Sec23a,D15Ertd621e,Sec61a1,Acaca,Map2k5,Atp2b1,Mon2,Mina,Sec23ip,Sez6l2,Dnajc25,Myo1b,Gck,Ykt6,Sf3b1,Habp4,Bcl11a,Tmtc2,Bag3,Plcb4,Cog3,Nod1,Mogs,Copb1,Sfxn2,Diexf,Eml2,Fbl,Hgfac,Idh2,Srm,Kcnf1,Pag1,Fam114a1,Slc35e1,Rab9,Armcx1,Be…
91	swissregulon-ELK1-4_GABP_A-B1_.p3	3.81687	M1	Gabpb1,Gabpa,Elk4,Elk1,Ets2,Erg,Fli1,Etv1,Fev,Elk3,Etv2,Ets1,Etv5,Etv3,Erf,Elf4,Elf2,Elf3	Hmg20a,Mettl6,Tspan31,Thoc5,Ing4,Atp13a1,Pick1,Asb6,D15Ertd621e,Cog3,Srpr,Sec24a,Slc39a13,Shc1,Dnajb9,Nmnat1,Pigw,A130010J15Rik,Zfp407,Sec31a,Parg,Copa,Arid3b,Wdr37,Zfp110,Agpat1,B3gat3,Rnf214,Bcl6b,Slc30a9,Pigm,Mcrs1,Dnajc7,Chtf8,Arl5b,Slc38a10,Zfp787,Ssbp1,Psmd6,Syvn1,Gba2,Ykt6,Fam192a,Zfp740,Rhot2,Csrp2bp,Rab11a,Tomm6,Gin1,Erbb2ip,Slc35c2,Txn2,Ccdc25,Paip2,Uba5,1110065P20Rik,Zfp641,Gas5,Vmp1,P…
92	jaspar-PF0105.1	3.77202	M2		Hmbox1,Spef1,Zfyve1,Fhit,Lamtor2,Alkbh4,Stau1,Slc27a4,Rpp40,4930430F08Rik,Zfp110,Shkbp1,Grk4,Pex26,Ahcyl2,Polk,Rttn,Park2,Fntb,Usp5,Zfhx2,Ammecr1l,Vps45,Daam1,Wdr59,Smek2,Zfp189,9530077C05Rik,Qtrtd1,Phf12,Frmd5,Fuk,Wrap53,Pafah2,Pnpla6,Ccnl1,Slc4a2,Shpk,4833439L19Rik,Chmp4b,Rbbp9,Dlg4,Pacsin2,Kbtbd7,Med11,Pak4,Trim21,Prmt6,Thyn1,Klhl29,Trim67,Sec23b,Map3k14,Mbd5,Dopey1,Cdc26,Uqcr10,Sertad2,Crtc2,…
93	jaspar-PF0080.1	3.76823	M2	Zfp143	Tial1,4930430F08Rik,Pex26,Atxn7l2,Spef1,Rbm41,Slc4a2,Cdk5,Ccdc25,Thoc6,Hcfc1r1,Zfp27,Rnf10,Fhit,Fuk,Lamtor2,Thyn1,Zfp110,Rab1b,Meis3,Prmt6,Ick,Rbbp9,Daam1,Hmbox1,Abi1,Erp44,Zfyve1,Sec23b,Grk4,Pafah2,Map3k9,Sirt4,Shpk,Chmp4b,Emilin1,Dync1h1,Vps41,Il15ra,Slc27a4,Hmg20a,Stradb,Stard8,Ahcyl2,Zfp454,Dqx1,Aplf,Nfkbib,Shkbp1,Usp5,Kcnn3,Atg16l2,Rpp40,Wrap53,Qtrtd1,Phf12,Mtmr2,Dcaf8,Med27,Pop1,Snx16,Polk,…
94	taipale-NACCCGGAAGTA-EHF-full	3.73697	M1	Ehf,Elf3,Elf5,Elf2,Elf1,Elf4,Elk3,Etv5	Mcrs1,Phf12,Slc38a10,Pick1,Mettl6,Cog3,Sec31a,Slc25a23,Crb3,Rpf1,Tspan31,Taf11,Scnm1,Atp13a1,Chtf8,Tmem33,Parg,Tiparp,Krit1,Ykt6,Cdk17,Ripk1,Akr1b10,Tm9sf3,Frrs1,Erp44,AI317395,Tomm70a,Csrp2bp,Ankrd42,2210408I21Rik,Dnajb9,Npas3,Per2,Ssr3,Tomm40,Zfp787,Gas5,Map3k14,Rab11a,Pum1,Csnk1g3,Zfp740,Dalrd3,Sec24a,Myo6,Hmg20a,Leprot,Ptar1,Mbd1,Slc30a9,Mtrf1l,Tomm6,Zfp362,Dnajc7,Ing4,Pogz,Rnf41,Socs4,Taf1a,…
95	jaspar-MA0028.1	3.71297	M3	Elk1,Ets1,Ehf,Gabpa,Etv2,Fli1	Atp13a1,Tspan31,Cog3,Zfp407,Csrp2bp,Mcrs1,Dalrd3,Parg,Mocs3,Ripk1,1810026J23Rik,Kdm5a,Sec24a,Mettl3,Gas5,Rab11a,Gba2,Mettl6,Rpf1,Scnm1,Ing4,Thoc5,Pick1,A130010J15Rik,Tspan6,Rpe,Npas3,Crb3,Mbd1,Copa,Slc25a23,Mtrf1l,Tmem33,Txn2,Golph3,Erbb2ip,Taf7,Gon4l,Rabgap1,Dusp6,Tceanc,Gosr2,Arid2,Epdr1,Ykt6,Pigm,Dgkh,Noc3l,Slc39a13,Med8,Sec23ip,Nme1,Slc30a9,Chd4,Dnajb9,Wdr37,Shc1,Cope,Zfp787,Llph,Nop10,Elac2,…
96	homer-M00065	3.6956	M1	Gabpa,Elk1,Ets1,Elk4,Erg,Ets2,Etv1,Etv5,Erf,Etv2,Fli1,Fev,Elk3,Etv3,Ehf,Gabpb1,Elf2,Elf3,Spic,Elf1	Tspan31,Zfp407,Hmg20a,Cog3,Mettl6,Atp13a1,Thoc5,Shc1,Pick1,Ing4,A130010J15Rik,Dnajb9,Sec24a,Ykt6,Fam110a,Wdr37,Parg,Pigm,Slc30a9,Csrp2bp,Copa,Mcrs1,Med8,Srpr,Rab11a,Brf2,Ripk1,Erbb2ip,Slc39a13,Smg7,Dalrd3,Rpe,Ssbp1,Epdr1,Vmp1,Asb6,Mbd1,Akr1b10,Zfp787,Chtf8,Tomm6,Rpf1,Bcl6b,Mtrf1l,B3gat3,1810026J23Rik,Ube2e1,Scnm1,Ece1,Txn2,Tceanc,Zfp3,AI317395,Syne1,Ankrd42,Csnk1g3,Taf1a,Kdm5a,Zfp110,Mettl3,Lztfl…
97	transfac_pro-M01165	3.6956	M1	Elk1,Elk4,Elk3,Gabpa,Erg,Fli1,Fev,Ets2,Erf,Etv5,Ets1,Etv1,Etv3,Etv2,Gabpb1	Hmg20a,Atp13a1,Mcrs1,Thoc5,Cog3,Med8,Ykt6,Vmp1,Dnajc7,Brf2,Dalrd3,Shc1,Mettl6,AI317395,Tspan31,Mbd1,Rhot2,Selk,Samd8,Sec24a,Copa,Dnajb9,Ing4,B3gat3,Zfp27,Cdk17,Arid2,Tomm40,Frrs1,Ripk1,Akr1b10,Cdk5rap1,Ube2e1,Zfp110,Tomm6,Parg,Med31,Cdkl5,Calu,Ankrd42,Dync2h1,Slc30a9,Trim46,Tmem33,Zfp3,Sec31a,Llph,Asb6,Fzd5,Mpzl1,Mettl3,Csrp2bp,Nop10,Slc39a13,Akr1e1,Tmem59,Gosr2,Fam174a,Atm,Pick1,Mrps21,Rab11a,Wd…
98	taipale-ACCGGAARYN-ETS1-DBD	3.68233	M1	Ets1,Fev,Erg,Elk3,Ets2,Elk4,Fli1,Etv2,Elk1,Gabpa,Etv1,Etv5,Erf,Etv3,Elf2,Elf1,Gabpb1,Elf3,Elf4,Ehf,Spic,Elf5,Spdef	Hmg20a,Cog3,Tspan31,Atp13a1,Mettl6,Thoc5,B3gat3,Shc1,Dalrd3,Asb6,Mettl3,Parg,Ykt6,D15Ertd621e,Ing4,Sec24a,Pick1,Wdr37,Pigm,Selk,Zfp407,Med8,Trim46,1810026J23Rik,Rab11a,Slc30a9,Surf4,Rpf1,Mcrs1,Srpr,Copa,Mocs3,Arl5b,Zfp641,Rhot2,Nmnat1,Kdm2b,Smg7,Ripk1,Dnajc7,Sar1a,Slc39a13,Dnajb9,Mtrf1l,Tmbim6,Ankrd42,Gba2,Cdk17,Bcl6b,Txn2,Uba5,Zfp787,Itm2c,Gin1,Mbd1,Cebpz,Vmp1,Akr1b10,Csrp2bp,AI317395,Coq6,Noc3l…
99	swissregulon-ZNF143.p2	3.61759	M6	Zfp143	Slc4a2,Cdk5,Fhit,Dlg4,Usp5,Polk,Lamtor2,Pex26,Grk4,Rbm41,Tial1,Phf12,Tomm40,Csrnp2,Sugp1,Inpp5b,4930430F08Rik,Zfyve1,Zfp189,Rnf10,Fntb,Zufsp,Nxn,Emilin1,Zdhhc14,Spef1,Clec16a,Cdk16,Kbtbd7,Atxn7l2,Rpp40,Park2,Zfr,Slc27a4,Zfp277,Dqx1,Fam53c,Ccdc25,Psmd3,Cdc40,Dffa,Rbbp9,Cdc26,Pum1,Lpxn,Ick,Stau1,Thoc6,Pnpla6,Hcfc1r1,Kpna3,Shkbp1,Tmem186,Dnajc10,Qtrtd1,Med11,Sirt4,Hepacam2,Prmt6,Zfhx2,4833439L19Rik,…
100	elemento-ACTTCCG	3.54938	M1	Ehf	Tspan31,Ing4,Mettl6,Shc1,Atp13a1,Pick1,Chtf8,Dnajb9,Slc39a13,Tomm6,Rab11a,Wdr37,Sec24a,Cog3,Hmg20a,Nmnat1,Asb6,D15Ertd621e,Gon4l,Syvn1,Thoc5,Slc35c2,Paip2,Cdk5rap1,Gas5,Sec31a,Rnf214,Polr3d,AI317395,Ankrd42,Rpf1,Zfp787,Ccdc25,Zfp740,Sec23ip,Slc30a9,A130010J15Rik,Mon2,Ykt6,Becn1,Tmem33,Zfp110,Mcrs1,Mocs3,Trim46,Erp44,Csrp2bp,Slc38a10,Cul7,Chpf,Mpdu1,Med19,Dnajc7,Copa,Spata5,Rrnad1,Sar1a,Zdhhc4,Fgd…
101	jaspar-PF0003.1	3.49064	M1	Ehf,Etv5,Elk1,Ets2,Erf,Ets1,Elk4,Elk3,Erg,Gabpa,Gabpb1,Elf2,Fev,Elf4,Fli1,Etv2,Etv1,Elf3,Elf1	Shc1,Tspan31,Mettl6,Ing4,Copa,Wdr37,Pick1,Thoc5,Atp13a1,Zfp740,Sec31a,Sec24a,Aip,Pigw,Rab11a,Cog3,Psmd6,Nmnat1,Rnf214,Zfp787,Chtf8,Tomm70a,Krit1,Asb6,Parg,Slc39a13,Arid3b,Trim46,Zfp110,Hmg20a,Dnajb9,Zfp407,Slc35c2,BC031181,Pigm,Frrs1,Kdm5a,Ykt6,Dnajc7,Pld3,Gon4l,Scnm1,Polr3d,Slc38a10,Uba5,Rnf41,Tomm6,Arl5b,Ssr3,Rnf20,AI317395,Ripk1,Taf7,Rpe,Rhot2,Spata5,Ssbp1,A130010J15Rik,Puf60,Taf11,Rad50,22104…
102	factorbook-ZNF143	3.38326	M6	Zfp143	Csrp2bp,Cdk5,Slc4a2,Dlg4,Tomm40,Phf12,Cdk16,Orc4,Emilin1,Ick,Zdhhc14,Grk4,Stau1,Polk,Zufsp,Chmp4b,Kpna3,Ammecr1l,Tusc2,Pex26,Kbtbd7,Sugp1,Fntb,Dffa,Tmem186,Prmt6,Fam53c,Lamc1,Pdia4,Tial1,Mbd5,Osgin2,Fhit,Zfp385c,Lamtor2,Cdc40,Pnpla6,Park2,Lmo1,Zfp189,Pex14,Inpp5b,4833439L19Rik,Mfsd3,4930430F08Rik,Akr1b10,BC005537,Lpxn,Vps41,Nxn,Psmd3,Rab1,Rad50,Ccdc25,Syn3,Zfp277,Wrap53,Dopey1,Tmem98,Csrnp2,Mrps1…
103	encode-UW.Motif.0083	3.37031	M1	Elk3,Ehf,Gabpa,Elk1,Fli1,Elk4,Erg,Ets1,Etv5,Elf2,Elf1,Ets2	Shc1,Tspan31,Csrp2bp,Hmg20a,Mettl6,Cog3,Erp44,Atp13a1,Chtf8,Zfp110,Asb6,Zfp407,Rab11a,Wdr37,Dennd2d,Sec24a,Tial1,Ing4,Thoc5,Sec31a,Zfp787,Mtrf1l,Gas5,Agpat1,Ripk1,Chpf,Taf1a,Rnf214,Erbb2ip,Scnm1,Kdelr1,Syvn1,Syne1,Gng5,Brf2,Dalrd3,Cdk17,Chst11,Lmo7,Kcnh2,Eif2b3,Becn1,Nmnat1,Lztfl1,Zfp27,Slc30a9,Wasl,Ankrd42,Vmp1,Pick1,Nfkb1,Map3k3,Tomm6,Mocs3,Gucy1a2,Rhot2,Tm4sf4,Zfp3,Akr1b10,Ykt6,Ppp1r9b,Aip,Clu…
104	taipale-AACCCGGAAGTR-ELF1-full	3.3141	M1	Elf1,Elf4,Elf2,Elk3,Ehf,Elf5,Elf3,Elk1	Atp13a1,Taf11,Tmem33,Mcrs1,Shc1,Tomm70a,Zfp740,Socs4,Tomm40,Npas3,Scnm1,Mon2,Ykt6,Parg,Fzd5,Rnf10,Cdk17,Sec31a,Krit1,Erp44,Csrp2bp,Slc38a10,Pwp2,Ssr3,Cog3,Paip2,Mettl6,Gabarap,Lpxn,Phf12,Txn2,Dnajc7,Rpf1,Map3k14,Boc,Elp3,Ncoa2,Bdh1,Gosr2,Taf1a,Hmg20a,Slc25a23,Sox13,Tiparp,Zfp787,Csnk1g3,Pik3r1,Uaca,Zcchc11,Frrs1,2010204K13Rik,Med8,Dusp6,Akr1b10,Ptar1,AI317395,Snrpa,Ankrd42,Mpzl1,Ripk1,Ing4,221040…
105	swissregulon-NRF1.p2	3.30715	M5	Nrf1,Zscan10	Eif5a,Hnrnpa1,Mphosph9,Mcrs1,Phf12,Dad1,Cog6,Crtc1,Rab35,Tsga10,Mrps18b,Maged1,Mpdu1,Map3k14,Fam98a,Lsm7,Cdk16,Bclaf1,Ralgapb,E2f6,Stk38,Fam173b,Rnf32,Khdrbs1,Fbxl15,Gopc,Vps72,Alg8,Mbd1,Lipe,Pccb,Mthfd1,Ubr4,Akt2,Park2,Dlg4,Vash1,B3galt6,Zmym4,Mylpf,Abca3,Taok2,Mettl22,Tbc1d10b,1810026J23Rik,Aip,Rpp38,Rab1b,Fam13b,Nemf,Zfp839,Caskin2,Tmbim6,Zfp329,Atxn7l2,Lpxn,Gng5,Sec16a,Rabgap1,Tubg2,Rbmx2,Gpn…
106	transfac_pro-M01974	3.29199	M1	Ehf,Elf5,Elf3,Elf2,Elf4,Elf1,Etv5,Etv2,Erf,Spic,Ets2,Elk3,Gabpa,Etv1,Fev,Ets1,Elk1,Elk4,Spib,Fli1,Etv3,Erg,Sfpi1,Nr2c2,Gabpb1,Spdef	Tspan31,Cog3,Ing4,Atp13a1,Hmg20a,Agpat1,Rpf1,Mettl6,Dalrd3,Slc30a9,Tmem33,Ppp1r9b,Rab9,Tm9sf3,Shc1,Trib1,Ripk1,B3gat3,Mcrs1,Csrp2bp,Txn2,Scnm1,Chtf8,Cdk17,Mettl3,Chpf,Ykt6,Sox13,Pick1,D15Ertd621e,Zfp641
107	transfac_pro-M02745	3.28915	M1	Ehf,Elf3,Elf5,Elf2,Elk1,Elf4,Ets1,Etv5,Elf1,Gabpa,Sfpi1,Spdef,Erf,Etv2,Ets2,Fev,Etv1,Spic,Fli1,Elk3,Elk4,Gabpb1,Etv3,Erg,Spib	Mcrs1,Cog3,Gas5,Rpf1,Slc38a10,Dnajb9,Slc25a23,Scnm1,Mocs3,Crb3,Mtrf1l,Npas3,Atp13a1,D15Ertd621e,Myo6,Ripk1,Ykt6,Kdm5a,Mettl3,Smarca1,Akr1b10,Fam110a,Tnfrsf11a,Sec31a,Slc30a9,Tm9sf3,Tspan31,Csnk1g3,Erp44,Wasl,AI317395,Txn2,Mettl6,Dalrd3,Dennd2d,Dgkh,Zfp362,Ankrd42,Med19,Rnf10,Csrp2bp,Chdh,Pogz,Fzd5,Kdm2b,Smad7,Trim21,Taf11,Zfp787,Pick1,Tmem33,Zhx1,Myo1b,Elac2,Copa,Aip,Sox13,Thoc5,Mbd1,Gon4l,Phf12,…
108	transfac_pro-M02063	3.25631	M1	Ets1,Ets2,Etv2,Fev,Elk4,Etv5,Erf,Elk1,Elk3,Erg,Etv1,Fli1,Gabpa,Etv3,Elf2,Elf3,Elf1,Gabpb1,Spic,Spdef,Elf4,Ehf,Spib,Elf5,Sfpi1	Hmg20a,Tspan31,Cog3,Atp13a1,Ing4,Mettl6,Thoc5,B3gat3,Zfp407,Dalrd3,Shc1,1810026J23Rik,Parg,Pigm,Asb6,Wdr37,Pick1,Copa,Mettl3,Slc30a9,Ykt6,Zfp641,Rpf1,Selk,Srpr,Surf4,Sec24a,Fam110a,Bcl6b,Slc39a13,Tmbim6,Sar1a,Trim46,Csrp2bp,Mcrs1,Gosr2,D15Ertd621e,Erbb2ip,Trib1,Ankrd42,AI317395,Ripk1,Mocs3,Rpe,Agpat1,Rab11a,Cdk17,Rhot2,Med8,Mtrf1l,Csnk1g3,Akr1b10,Cebpz,Ppp1r9b,Tmem33,Txn2,Cul7,Tceanc,Dnajb9,Kdm2b…
109	hdpi-RARG	3.23641	M1	Rarg	Csrp2bp,Tspan31,Ing4,Gon4l,Dnajb9,A130010J15Rik,Atp13a1,Zhx1,Kdm5a,Wdr37,Aip,Tomm6,Pick1,Mettl6,Frs3,Thoc5,Cog3,Mbd1,Slc39a13,Pigw,Polr2g,Shc1,Rps6kb1,Fbxw4,Slc30a6,Mcrs1,Derl1,Riok2,Zfp398,Copa,Mocs3,Nod1,Parg,Tmem33,Txn2,Tbc1d14,1810026J23Rik,Wscd1,Pgbd5,Ssbp1,Emilin1,Slc38a10,Dctn6,Pex26,Rpe,Gba2,Zfp787,Tial1,Acvr1,Akt2,Slc35c2,Tusc2,Fmnl2,Rpf1,Ppapdc2,Arhgef10,Taf7,Puf60,Boc,Ripk1,Fhit,Rcan1,…
110	transfac_pro-M01770	3.21304	M4	Xbp1,Creb3	Dhdds,Chpf,Sec23a,Fkbp11,Fkbp14,Cog3,Eml2,Fndc3b,Ssr1,Lman1,Bhlha15,Rab1,Fam98a,Snd1,Osbp,Syt1,Dse,Lmo4,Ssr3,Syt4,Stt3a,Zfp651,Camta1,Daam1,Cope,Mia3,Syvn1,Golph3,Copb2,Stard8,Harbi1,Mier3,Ahcyl2,Kcna2,Hdlbp,Srm,Snrpa,Kif3b,Pgm3,Sec16a,Ddx49,Calu,Arcn1,Arl5b,Uba5,Sfxn2,Muc4,Zfp362,Hemk1,Pawr,Bdh1,Smarca2,Dctn6,Mapre3,Gopc,Birc2,Htt,Crem,Gm608,Pter,Rab9,Trpc4ap,Sestd1,Vsnl1,Chst11,Prom1,Plcb4,Hgfa…
111	taipale-YGCGCATGCGCN-NRF1-full	3.20925	M5	Nrf1,Zscan10	Eif5a,Mcrs1,Hnrnpa1,Cog6,Fam98a,Maged1,Map3k14,Rps6kb1,Rnf32,Dad1,Mrps18b,Vps72,Gopc,Tsga10,Crtc1,Stk38,Mpdu1,Cdk16,Akt2,Phf12,Pccb,Ralgapb,Fam13b,Mphosph9,Ubr4,Vash1,Fbxl15,Fam173b,Lipe,Taok2,Zfp839,E2f6,Rab35,Tmbim6,Caskin2,Aip,Lpxn,Rbak,Mocs2,Abhd13,Bclaf1,Mthfd1,Trim46,Rab1b,Zmym4,1810026J23Rik,Nemf,Gng5,Atxn7l2,Ppp1r15b,Slc9a3r2,Mettl22,Mbd1,Rab1,Rnf208,Gmcl1,Zfp329,Park2,Pdxdc1,Abcf3,Sec16a…
112	transfac_public-M00108	3.2023	M1	Gabpb1,Erg,Etv5,Fli1,Ets2,Gabpa,Ets1,Fev,Elk3,Elk4,Etv3,Etv2,Erf,Etv1	Hmg20a,Tspan31,Atp13a1,Zfp407,Thoc5,Mettl6,Akr1e1,Ing4,Cog3,Csrp2bp,Pick1,Txn2,Micall1,Cul7,Parg,Fam110a,Shc1,Gba2,Mcrs1,Wdr37,Mbd5,Tomm6,Copa,Slc39a13,1810026J23Rik,Dnajb9,Chdh,Tm9sf3,Tceanc,Slc30a9,Brf2,Fzd5,Cdk5rap1,Asb6,Pik3r1,Taf1a,Slc30a6,Zfp27,Smg7,Arl5b,Scnm1,Eml2,Dgkh,Zfp3,Mocs3,Tomm70a,Zfp787,Sec24a,Ubl3,Med8,Bcl6b,Ripk1,Zfp110,Fam192a,Nfkb1,Vmp1,Pigm,Chd4,Zfpl1,Rhot2,Atm,Taf7,Brox,A130…
113	swissregulon-XBP1.p3	3.20199	M4	Xbp1,Creb3	Dhdds,Chpf,Sec23a,Fkbp11,Fkbp14,Cog3,Eml2,Fndc3b,Ssr1,Lman1,Bhlha15,Rab1,Fam98a,Snd1,Osbp,Syt1,Dse,Ssr3,Lmo4,Syt4,Stt3a,Zfp651,Camta1,Daam1,Cope,Mia3,Syvn1,Golph3,Copb2,Stard8,Harbi1,Mier3,Ahcyl2,Snrpa,Hdlbp,Kcna2,Kif3b,Pgm3,Srm,Sec16a,Ddx49,Calu,Arcn1,Arl5b,Uba5,Sfxn2,Muc4,Zfp362,Hemk1,Pawr,Bdh1,Smarca2,Dctn6,Mapre3,Gopc,Htt,Birc2,Gm608,Crem,Pter,Rab9,Trpc4ap,Vsnl1,Sestd1,Chst11,Plcb4,Hgfac,Gck,…
114	yetfasco-1478	3.18904	M7	Rfx2,Rfx3,Rfx4,Rfx1,Rfx6,Rfx8,Rfx5,Rfxank,Rfxap	Stoml2,Mapre3,Hapln4,Orai3,Eml2,Atp1a3,Pum1,Trim46,Kcnh2,Smg7,Aplp1,Dlg4,5330417C22Rik,Foxo6,Ncdn,Wdr13,Thbs3,Pick1,Kctd15,Ppm1e,Gck,Sgsm1,Ykt6,Dbn1,Negr1
115	encode-UW.Motif.0497	3.18304	M2		Tial1,Lamtor2,Usp5,Slc4a2,Cdk5,Zdhhc14,Hmbox1,Rpp40,Emilin1,Crtc2,Pex26,Fhit,Zfyve1,Clec16a,Fuk,Grk4,Hepacam2,Zfp27,Derl1,Dpp10,4930430F08Rik,Fam13b,Thyn1,Atg16l2,Atxn7l2,Med11,Kcnn3,Nxn,Slc27a4,Rab9,Kctd15,Daam1,Stard8,Pafah2,Chmp4b,Ick,Spef1,Zfp277,Stau1,Zfr,Rbm41,Tcp11,Stradb,Kpna3,Thoc6,Hcfc1r1,Ahcyl2,Qtrtd1,Rnf10,Sec23ip,Shkbp1,Adam22
116	transfac_pro-M02102	3.17483	M5	Nrf1,Zscan10	Eif5a,Phf12,Hnrnpa1,Fam98a,Crtc1,Dad1,Rab35,E2f6,Tsga10,Rnf32,Mcrs1,Akt2,Taok2,Ubr4,Maged1,Cog6,Aip,Mphosph9,Negr1,Zmym4,Mrps18b,Ralgapb,Mthfd1,Mocs2,Rps6kb1,Bclaf1,Atg16l2,Stk38,Mpdu1,Man1b1,Wdr13,Rab1b,Rpp38,Pgap1,Vps72,Atm,Fam173b,Cdk16,Gopc,Nemf,Abca3,Pccb,Mbd1,1810026J23Rik,Dos,Tubg2,Gsdmd,Sec16a,Zfp329,Fbxl15,Vapb,AA543186,Khdrbs1,Lpxn,Rbak,Abhd13,Zfp787,Prkce,Clk4,Fam13b,Tmbim6,Trim46,Tmtc…
117	jaspar-PF0019.1	3.14514	M8		Recql5,Qtrtd1,Zfpl1,Cdadc1,Zc3h18,Uxt,Rce1,Slc35e1,Taf11,Srpr,Phf20l1,Dnajb11,Ccnk,Med27,Stk19,Ncdn,Dusp10,Rbbp9,Bdp1,Sec23b,Zfand2a,Tmem39a,Slc35b1,Atp2b1,Dnajc25,Trmt61a,Chmp4b,Ing4,Hspa5,9030025P20Rik,Ckb,Ntrk2,Endod1,Tomm6,Slc38a6,Scfd1,Syn3,Dos,Rnf41,Cope,Ddx49,Dhdds,Lrsam1,Klf13,Vps72,Cbs,Socs4,Dnajc7,Iqcc,Ifngr2,N4bp1,Zfhx2,Gosr2,Fzd3,BC005537,Adam9,Mfap3l,Polk
118	homer-M00163	3.14483	M7	Rfx1,Rfx2,Rfx6,Rfx8,Rfx5,Rfxank,Rfxap	Orai3,Hapln4,Stoml2,Mapre3,Atp1a3,Ncdn,Smg7,Aplp1,Thbs3,5330417C22Rik,Dbn1,Eml2,Kcnh2,Foxo6,Trim46,Akt2,Ppm1e,Phtf1,Gck,Ykt6,Celsr2,Smarca1,Arid3b
119	homer-M00129	3.13125	M5	Nrf1,Zscan10	Maged1,Cog6,Vps72,Mrps18b,Eif5a,Cdk16,Vash1,Fam13b,Fam98a,Mcrs1,Rnf32,Aip,E2f6,Mphosph9,Mpdu1,Dad1,Gng5,Crtc1,Lpxn,Lipe,Tsga10,Gopc,Trim46,Tmbim6,Fam173b,Tdp1,1810026J23Rik,Ubr4,Nemf,Slc9a3r2,Map3k14,Taok2,Pdxdc1,Stk38,Sec16a,Fbxl15,Rabgap1,Rbak,Abhd13,Rab35,Vsnl1,Lsm7,Uros,A130010J15Rik,Hnrnpa1,Ralgapb,Rnf208,Mthfd1,Rab18,Mocs2,Wdr18,Nek4,Itih1,Dlg4,Akt2,Caskin2,Abcf3,Ccdc47,BC023829,Park2,Rbmx2…
120	taipale-TGCCACGTCATCA-Creb3l2-DBD	3.12809	M4	Taf9,Creb3l1,Creb3,Atf6,Atf6b,Creb3l2	Ssr1,Osbp,Cd2ap,Scfd1,Slc30a5,Rab1,Sec24a,Zc3h18,Fkbp14,Armcx3,Mia3,Ssr3,Sec16a,Tram1,Tm9sf3,Arcn1,Vps72
121	hdpi-FLI1	3.12209	M1	Fli1,Ehf,Gabpb1,Elk3,Spic	Tspan31,Ing4,Mettl6,Gas5,Shc1,Cog3,Hmg20a,D15Ertd621e,Csrp2bp,Pick1,Chpf,Dennd2d,Dnajb9,Chtf8,Atp13a1,Sec24a,Asb6,Rab11a,Slc30a9,Tmem33,Wdr37,Cul7,Zfp407,Acvr1,Mbd5,Nmnat1,Slc39a13,Ehd1,Tomm6,Pigm,A130010J15Rik,Rpf1,Ssbp1,Wasl,Ankrd42,Gon4l,Zfp787,Sox13,Orc4,Agpat1,Txn2,Erbb2ip,Smg7,Dap,Slc35c2,Tsga10,Paip2,Trim21,Tspan9,Cebpz,AI317395,Pik3r1,Prkce,Sec31a,Ahcyl2,Zfp110,Ykt6,Thoc5,Smek2,Rnf214,Syn…
122	yetfasco-1068	3.11861	M9		Zfp362,Smad7,Jph4,Smarca2,Bcl11a,Daam1,Vamp2,Tdrd3,Zfhx2,Fam46c,Arid3a,Zadh2,Lmo4,Nmnat1,Syn3,Zfp3,Orai1,Zfp651,Akt2,Tram1,Gpcpd1,Abca3,Slc25a20,Cdk17,Ppp2r2b,Fam13b,Zfp27,Bcr,Fam110a,Harbi1,Pacsin2,Atxn7l2,Stau1,Aip,Cbfa2t2,Aff4,Fhit,Rps6kb1,Agk,Clip4,Mina,Rab1,Mettl3,Zfp110,Rab12,Rbm25,Dcaf8,Ralgapb,Stk38
123	transfac_pro-M02052	3.11009	M1	Ehf,Elf3,Elf5,Elf4,Elf2,Elf1,Spic,Etv5,Erf,Spib,Etv2,Ets2,Sfpi1,Ets1,Gabpa,Etv1,Etv3,Fev,Fli1,Elk3,Erg,Elk4,Elk1,Gabpb1,Etv6,Etv4,Spdef	Ing4,Tspan31,Cog3,Hmg20a,Atp13a1,Mettl6,Rpf1,D15Ertd621e,Tmem33,Gas5,Pick1,Trib1,Txn2,Slc30a9,Agpat1,Zfp407,Tm9sf3,Ssbp1,Kdm5a,Csrp2bp,Ykt6,B3gat3,Cul7,Mcrs1,Acvr1,Dalrd3,Rab9,Mtrf1l,Chtf8,Chdh,Erbb2ip,Caskin2,Mettl3,Ramp2,Plekha6,2210408I21Rik,Sox13,Scnm1,Lmo4,Dgkh,Gon4l,Rpe,Zfp641,Shc1,Slc39a13,Pigm,Thoc5,Asb6,Smarca1,Ripk1,Larp4,A130010J15Rik,Prkce,Cebpz,Rnf10,Ppp1r9b,Sel1l3,Cdk17,Zdhhc14,Zfp7…
124	yetfasco-950	3.08703	M10	Gata1,Gata3,Gata2,Gata5,Gata4,Gata6	D15Ertd621e,Fam46c,Tcp11,Tspan6,Slco1a5,Mtmr2,Map4k5,Mllt4,Tcte2,Btd,Vsnl1,Slc30a9,Asb15,Slc14a2,Gm6251,Mia3,Tyw3,Sfxn2,Ndufaf1,Lmo1,Thoc5,Tsku,Tstd2,Nfatc1,Sgcb,Atrnl1,4930430F08Rik,Anapc4,Wac,Mylip,Plcb4,Faah,Trim3,Smad1,Trim21,Sept11,Bdh1,Rtkn2,Syne1,Parvb,Rce1,Eya1,Taf3,Ppm1e,Zfp106,Ahcyl2,Prkg2,Ccnl1,Scarb1,Zhx1,Tmem218,Ier3ip1,BC005537,Fkbp11,Akt2,Stx17,BC023829,Pik3r1,Wasl,Tmx3,Chst11,Cdk1…
125	yetfasco-975	3.08703	M10	Gata1,Gata3,Gata2,Gata5,Gata4,Gata6	D15Ertd621e,Fam46c,Tcp11,Tspan6,Slco1a5,Mtmr2,Map4k5,Mllt4,Tcte2,Btd,Vsnl1,Slc30a9,Asb15,Slc14a2,Gm6251,Mia3,Tyw3,Sfxn2,Ndufaf1,Lmo1,Thoc5,Tsku,Tstd2,Nfatc1,Sgcb,Atrnl1,4930430F08Rik,Anapc4,Wac,Mylip,Plcb4,Faah,Trim3,Smad1,Trim21,Sept11,Bdh1,Rtkn2,Syne1,Parvb,Rce1,Eya1,Taf3,Ppm1e,Zfp106,Ahcyl2,Prkg2,Ccnl1,Scarb1,Zhx1,Tmem218,Ier3ip1,BC005537,Fkbp11,Akt2,Stx17,BC023829,Pik3r1,Wasl,Tmx3,Chst11,Cdk1…
126	jaspar-PF0001.1	3.04535	M5	Zscan10,Nrf1	Eif5a,Hnrnpa1,Phf12,Crtc1,Dad1,Taok2,Mcrs1,Atg16l2,Khdrbs1,Rab35,Mpdu1,Akt2,Tsga10,Mbd1,Mylpf,Tbc1d10b,Ralgapb,Stk38,Pgap1,Cdk16,Heatr3,Sec16a,Rab1b,1810026J23Rik,Fam173b,Mrps18b,Lpxn,Vash1,Mthfd1,Caskin2,Atm,Nemf,Dlg4,Man1b1,Mettl22,Cog6,Paip2,Fam98a,Dcaf8,Srpk1,Vps72,Mphosph9,Bclaf1,Gopc,Mocs2,Lsm7,Fbxl15,2310045N01Rik,Maged1,Mitd1,Rpp38,Ptcd1,Zmym4,Clk4,Lipe,Slc9a3r2,Taf7,Naa15,B3galt6,AA54318…
127	transfac_pro-M02044	3.0365	M11	Yy1,Yy2	Phf12,Arid2,Ccnl1,Clk4,Naa15,Btrc,Tomm40l,Sec23ip,Lats1,Mettl3,Ing4,Taf3,Rab1,Arcn1,Zfp335,Nup35,Hdlbp,Nr2c2,Pick1,Napepld,Pum1,Map2k5,Ubl3,Ppp1r15b,Zhx1,Hnrnpa1,Wdr82,Eif1ax,Mpdu1,Atrx,Tial1,Pfn2,Pcf11,Nfyc,Msi2,Ncdn,Gopc,Hmbox1,Rbm25,Usp38,Ikzf5,Golph3,Zfp27,Aip,Dync1h1,Snx13,Wac,Pdia4,Lyrm4,Acp2,Rab9,Atp5g1,Zfp110,Pcnx,Aplp1,Pak3,Ap4s1,Mrps18a,Tcp11l1,Jmjd6,Negr1
128	transfac_pro-M02064	3.03335	M1	Ets2,Elk1,Elk4,Etv2,Fev,Ets1,Erf,Etv1,Etv5,Elk3,Erg,Fli1,Gabpa,Etv3,Elf2,Elf1,Gabpb1,Spdef,Elf3,Elf4,Spic,Elf5,Ehf,Spib,Sfpi1	Hmg20a,Tspan31,Cog3,Atp13a1,Mettl6,B3gat3,Thoc5,Ing4,Dalrd3,1810026J23Rik,Shc1,Mettl3,Parg,Zfp407,Selk,Pigm,Asb6,Wdr37,Ykt6,Zfp641,Rpf1,Trim46,Surf4,Pick1,Slc30a9,Copa,Sar1a,Tmbim6,Cdk17,Ankrd42,D15Ertd621e,Med8,Rhot2,Kdm2b,Sec24a,Ripk1,Mcrs1,Cebpz,AI317395,Ppp1r9b,Mtrf1l,Itm2c,Fam110a,Csrp2bp,Vmp1,Mocs3,Bcl6b,Rab11a,Akr1b10,Srpr,Map3k14,Fam192a,Clmn,Gosr2,Cdk5rap1,Mbd1,Arl5b,Smg7,Pag1,Dync2h1,Fr…
129	transfac_pro-M01163	3.0264	M1	Elk1,Elk4,Elk3,Erg,Fev,Fli1,Ets2,Gabpa,Etv5,Erf,Gabpb1,Ets1,Etv1,Etv3,Etv2	Hmg20a,Mcrs1,Med8,Atp13a1,Ykt6,Dnajc7,Samd8,Thoc5,Shc1,Arid2,AI317395,Vmp1,Sec24a,Brf2,Frrs1,Cog3,Tomm40,Ankrd42,Dnajb9,Fzd5,Ube2e1,Cdk17,Zfp27,Rhot2,Tomm6,Akr1b10,Mbd1,Mettl6,Tmem33,Mettl3,Tspan31,Zfp110,Parg,Cdkl5,Slc39a13,Ing4,Brox,Trim46,Selk,Calu,Hmgcll1,Itm2c,Asb6,Copa,Slc30a9,Dync2h1,Dusp6,Akr1e1,Rpf1,Psma3,Slc25a23,B3gat3,Nfyc,Fam174a,Dalrd3,Rabgap1,Erp44,Mpzl1,Ddx55,Rnf25,Gopc,2010204K13…

## Sheet: Group5
# Rank	Motif ID	Enrichment Score	ClusterCode	Transcription factor	Downstream Target genes
1	transfac_pro-M01165	6.09196	M1	Elk1,Elk4,Elk3,Gabpa,Erg,Fli1,Fev,Ets2,Erf,Etv5,Ets1,Etv1,Etv3,Etv2,Gabpb1	Pafah1b2,Arfip1,Csnk1g1,Trappc1,Uggt1,Pgap3,Sass6,Rpl35,Arpc5l,Tm9sf2,Tank,Eaf1,Tfg,Rpl27,Bin3,Prkcsh,Dlst,Tnks2,Atxn2,Tsg101,Zfp202,Isg20l2,Zfp191,Ppme1,Ptprg,Tmed10,Tsr1,Mef2c,Nfs1,Aste1,Cyb561
2	transfac_pro-M01990	5.24028	M2	Etv3,Fev,Ets2,Fli1,Etv2,Erg,Erf,Gabpa,Ets1,Elk3,Etv1,Etv5,Elk4,Elk1,Elf3,Elf2,Gabpb1,Elf1,Spic,Elf4,Spib,Ehf,Sfpi1,Spdef,Elf5	Eaf1,Mark2,Arfip1,Pafah1b2,Atp5j,Dlst,Uggt1,Prkcsh,Csnk1g1,Morf4l2,Exoc1,Rpl27,Fbxo8,Tasp1,Ppme1,Pgap3,Nfs1,Trappc1,Rpl35,Zfp113,Arpc5l,Uqcrq,Isg20l2,Zkscan1,Sass6,Bin3,P4hb,Naa20,Polr2h,Tsr1,Bola2,Ppp6r1,Tfg,Tsg101,Dbnl,Atxn2,Rchy1,Cacybp,Fam149b,Nab1,Eif6,Zfp191,Cbll1,Tank,Mpp2,Cox5b,Myl12b,Zfp202,Tssc1,Fbxw8,Cox6b1,Fkbp1a,Naa38,Raph1,Abcb7,Fam57b,Cyb561,Abhd12,Glt28d2,Mum1l1,Ndufb3,Pcgf2,Pdcd6…
3	transfac_pro-M02068	5.17532	M2	Etv3,Fev,Fli1,Ets2,Erg,Etv2,Gabpa,Erf,Elk3,Etv1,Ets1,Etv5,Elk4,Elk1,Elf3,Elf2,Gabpb1,Elf1,Elf4,Spic,Ehf,Spib,Elf5,Sfpi1,Spdef	Eaf1,Arfip1,Pafah1b2,Atp5j,Dlst,Uggt1,Mark2,Prkcsh,Csnk1g1,Bin3,Exoc1,Sass6,Nfs1,Tasp1,Rpl27,Fbxo8,Zkscan1,Morf4l2,Pgap3,Trappc1,Ppme1,Uqcrq,Rpl35,Zfp113,Arpc5l,Isg20l2,Tsr1,Ppp6r1,Polr2h,Naa20,Cacybp,Atxn2,Bola2,Tfg,Tsg101,Eif6,P4hb,Dbnl,Fam149b,Zfc3h1,Rchy1,Myl12b,Cbll1,Nab1,Cox5b,Ints12,Tank,Zfp191,Fbxw8,Pdcd6,Fkbp1a,Raph1,Zfp202,Mpp2,Rabgef1,Abcb7,Abhd12,Met,Cyb561,Tm9sf2,Cox6b1,Mum1l1,Pcgf2,…
4	factorbook-GABP	5.04205	M2	Gabpa,Fli1,Ets2,Ets1,Etv1,Erg,Fev,Elk3,Etv5,Elk1,Etv2,Gabpb1,Etv3,Erf,Elf2,Elk4,Elf4,Ehf,Elf3,Elf1	Eaf1,Bin3,Arfip1,Csnk1g1,Zkscan1,Atp5j,Pafah1b2,Nfs1,Bola2,Uggt1,Uqcrq,Polr2h,Mark2,Prkcsh,Isg20l2,Rpl35,Tsr1,Fbxo8,Arpc5l,Tsg101,Pgap3,Fam149b,Tasp1,Ppme1,Dbnl,Rpl27,P4hb,Cox5b,Naa20,Exoc1,Trappc1,Pdcd6,Zfp113,Flot2,Atxn2,Frs2,Myl12b,Fam101b,Tank,Hmgxb3,Cox6b1,Fbxw8,Sass6,Tnks2,Slc30a7,Tfg,Cbll1,Dlst,Zfc3h1,Sec13,Rabgef1,Zfp191,Raph1,Cwc25,Cyb561,Gar1,Zfp202,Lrrc38,Cnot3,Eif6,Psmc2,Magoh,Ufd1l,L…
5	transfac_pro-M02039	4.88135	M2	Gabpa,Fev,Fli1,Etv2,Ets2,Erg,Etv1,Elk3,Ets1,Etv3,Erf,Etv5,Elk4,Elk1,Elf2,Elf3,Elf1,Elf4,Gabpb1,Spic,Ehf,Elf5,Spdef,Spib,Sfpi1	Eaf1,Arfip1,Mark2,Dlst,Pafah1b2,Atp5j,Uggt1,Prkcsh,Csnk1g1,Exoc1,Nfs1,Morf4l2,Ppme1,Sass6,Uqcrq,Zfp113,Zkscan1,Trappc1,Pgap3,Rpl27,Rpl35,Tsr1,Arpc5l,Tasp1,Dbnl,P4hb,Fbxo8,Isg20l2,Bin3,Polr2h,Atxn2,Rchy1,Naa20,Cox5b,Zfc3h1,Tsg101,Bola2,Tank,Eif6,Cbll1,Myl12b,Fam149b,Fbxw8,Tm9sf2,Tfg,Abhd12,Zfp191,Pdcd6,Raph1,Cox6b1,Fkbp1a,Asap1,Zfp202,Cacybp,Abcb7,Mum1l1,Hmgxb3,Ppp6r1,Obfc1,Ndufb3,Slc30a7,Naa38,Fa…
6	transfac_pro-M01985	4.80632	M2	Erg,Fev,Fli1,Ets2,Gabpa,Etv2,Etv1,Elk3,Ets1,Etv3,Erf,Elk4,Elk1,Etv5,Elf2,Elf3,Gabpb1,Elf1,Elf4,Spic,Spdef,Ehf,Spib,Elf5	Eaf1,Arfip1,Dlst,Atp5j,Pafah1b2,Rpl27,Csnk1g1,Ppme1,Exoc1,Mark2,Prkcsh,Uggt1,Trappc1,Fbxo8,Nfs1,Morf4l2,Tsr1,Pgap3,Rpl35,Tasp1,Uqcrq,Arpc5l,Zfp113,Bin3,Sass6,Zkscan1,Tsg101,Zfc3h1,Tfg,P4hb,Dbnl,Rchy1,Isg20l2,Atxn2,Myl12b,Naa20,Ppp6r1,Polr2h,Bola2,Zfp202,Zfp191,Eif6,Fbxw8,Fam149b,Tank,Abcb7,Pdcd6,Cox5b,Sept4,Mpp2,Abhd12,Obfc1,Fam57b,Hmgxb3,Tm9sf2,Ndufb3,Rfxap,Plcxd3,Cyb561,Eml1,Tnks2,Cacybp,Ufd1l,…
7	transfac_pro-M02066	4.78616	M2	Etv4,Ets2,Fev,Fli1,Elk3,Etv1,Etv2,Ets1,Gabpa,Erf,Erg,Etv3,Etv5,Elk4,Elk1,Elf2,Elf3,Elf1,Gabpb1,Elf4,Spic,Ehf,Spib,Spdef,Elf5,Sfpi1	Eaf1,Arfip1,Atp5j,Pafah1b2,Uggt1,Mark2,Dlst,Prkcsh,Csnk1g1,Tasp1,Trappc1,Bin3,Exoc1,Rpl27,Pgap3,Nfs1,Morf4l2,Isg20l2,Sass6,Rpl35,Ppme1,Polr2h,Arpc5l,Zkscan1,Uqcrq,Bola2,Cbll1,Fbxo8,Tsr1,Atxn2,Naa20,Zfc3h1,Myl12b,P4hb,Fam149b,Dbnl,Tsg101,Cox5b,Zfp113,Tfg,Cox6b1,Rchy1,Tm9sf2,Rbm28,Cacybp,Fbxw8,Pdcd6,Tank,Eif6,Zfp191,Nab1,Fkbp1a,Fam101b,Slc30a7,Raph1,Abhd12,Obfc1,Ppp6r1,Frs2,Tsen54,Zfp202,Rgma,Rfxap…
8	taipale-ACCGGAWGYN-ETV5-DBD	4.78224	M2	Etv5,Ets1,Fev,Ets2,Etv2,Erf,Etv1,Elk3,Etv3,Elk4,Fli1,Elk1,Gabpa,Erg,Elf2,Elf3,Elf1,Gabpb1,Spdef,Spic,Elf4,Ehf,Spib,Elf5,Sfpi1	Eaf1,Pafah1b2,Arfip1,Uggt1,Dlst,Atp5j,Pgap3,Csnk1g1,Bin3,Exoc1,Nfs1,Prkcsh,Sass6,Mark2,Rpl27,Trappc1,Rpl35,Isg20l2,Cbll1,Uqcrq,Arpc5l,Zkscan1,Ppme1,Tasp1,Polr2h,Bola2,Naa20,Atxn2,Fbxo8,P4hb,Myl12b,Morf4l2,Fam149b,Tsr1,Zfp113,Tsg101,Cox5b,Cacybp,Rbm28,Tank,Nab1,Glt28d2,Tfg,Dbnl,Fkbp1a,Mpp2,Cox6b1,Ccnd1,Fbxw8,Ptprg,Rgma,Eif6,Tm9sf2,Zfp191,Tnks2,Rchy1,Frs2,Dtnb,Zfp202,Fam101b,Pdcd6,Tssc1,Raph1,Zfc3h…
9	taipale-ACCGGAAGTN-ELK1-DBD	4.78112	M2	Elk1,Elk4,Fev,Elk3,Ets2,Etv5,Erf,Fli1,Etv1,Etv2,Ets1,Erg,Etv3,Gabpa,Elf2,Gabpb1,Elf1,Elf3,Spic,Elf4,Ehf,Elf5,Spib	Eaf1,Pafah1b2,Arfip1,Uggt1,Bin3,Csnk1g1,Pgap3,Dlst,Nfs1,Trappc1,Ppme1,Prkcsh,Sass6,Atp5j,Zkscan1,Rpl27,Uqcrq,Rpl35,Arpc5l,Tasp1,Exoc1,Isg20l2,Fbxo8,Atxn2,Zfp113,P4hb,Tank,Polr2h,Tfg,Naa20,Tsg101,Bola2,Tsr1,Frs2,Myl12b,Cbll1,Tnks2,Cox5b,Mark2,Fam149b,Tm9sf2,Slc30a7,Dbnl,Zfp191,Flot2,Cacybp,Fbxw8,Rbm28,Zfp202,Ccnd1,Cyb561,Ufd1l,Rfxap,Morf4l2,Nab1,Ppp6r1,Tmed10,Raph1,Gar1,Fam101b,Cox6b1,Fkbp1a,Abcb7…
10	swissregulon-EHF.p2	4.69825	M1	Ehf,Elf1,Elf2,Elf5,Elf4,Elf3,Elk3,Etv5	Bin3,Csnk1g1,Pafah1b2,Zkscan1,Uggt1,Eaf1,Uqcrq,Rpl35,Arpc5l,Tsg101,Pgap3,Serpinb6a,Mark2,Arfip1,Sass6,Arf1,Nfs1,Atp5j,Cox5b,Eif6,Fam135a,Zfand3,Tm9sf2,Isg20l2,Tfg,Aste1,Rfxap,Trappc1,Tank,R3hcc1,Diablo,Heatr1,Nab1,Zfp113,Glt28d2,Zfp940,Ric3,Mef2c,Rpgr,Ppp6r1,Prkcsh,Flot2,Met,Nudt14,Atxn2,Zfp202,Midn,Fam101b,Gcnt2,Mum1l1,Psmc2,Cnot3,Huwe1,Bicd1,Bcat2,Wdyhv1,Aqp7,Hnrnpf,Lrp8,Ergic2,Rchy1
11	transfac_pro-M02059	4.69153	M2	Elk1,Elk3,Ets2,Elk4,Etv5,Fev,Erf,Fli1,Gabpa,Etv2,Erg,Ets1,Etv1,Etv3,Elf2,Gabpb1,Elf1,Elf3,Elf4,Spic,Ehf,Elf5,Spib	Eaf1,Pafah1b2,Arfip1,Uggt1,Bin3,Csnk1g1,Dlst,Nfs1,Sass6,Pgap3,Trappc1,Zkscan1,Atp5j,Exoc1,Uqcrq,Ppme1,Prkcsh,Rpl27,Tasp1,Rpl35,Zfp113,Arpc5l,Polr2h,Atxn2,Cox5b,P4hb,Tank,Naa20,Fbxo8,Mark2,Tsr1,Tsg101,Isg20l2,Cbll1,Myl12b,Tfg,Cacybp,Bola2,Tnks2,Frs2,Slc30a7,Dbnl,Fam149b,Tm9sf2,Eif6,Zfp191,Mpp2,Morf4l2,Fbxw8,Cox6b1,Nab1,Cyb561,Fkbp1a,Raph1,Abcb7,Zfp202,Mef2c,Tmed10,Ufd1l,Ccnd1,Rfxap,Rchy1,Pdcd6,Flo…
12	transfac_pro-M02038	4.68145	M2	Fli1,Ets2,Fev,Gabpa,Etv2,Erg,Elk3,Ets1,Etv1,Etv3,Erf,Elk4,Etv5,Elk1,Elf2,Elf3,Elf1,Gabpb1,Elf4,Spic,Ehf,Elf5,Spib,Spdef,Sfpi1	Eaf1,Arfip1,Mark2,Atp5j,Pafah1b2,Dlst,Prkcsh,Uggt1,Rpl27,Exoc1,Ppme1,Bin3,Pgap3,Nfs1,Tasp1,Csnk1g1,Morf4l2,Trappc1,Rpl35,Fbxo8,Arpc5l,Sass6,Zfc3h1,Tsr1,Zkscan1,Uqcrq,Zfp113,Isg20l2,P4hb,Naa20,Tsg101,Atxn2,Dbnl,Tfg,Rchy1,Myl12b,Ppp6r1,Fbxw8,Tank,Abhd12,Zfp191,Polr2h,Eif6,Obfc1,Cox5b,Bola2,Zfp202,Pdcd6,Cbll1,Fam149b,Cox6b1,Asap1,Abcb7,Fkbp1a,Fam101b,Naa38,Cacybp,Hmgxb3,Mpp2,Rbm28,Cyb561,Ndufb3,Zc3h…
13	transfac_pro-M01163	4.63497	M1	Elk1,Elk4,Elk3,Erg,Fev,Fli1,Ets2,Gabpa,Etv5,Erf,Gabpb1,Ets1,Etv1,Etv3,Etv2	Csnk1g1,Trappc1,Arfip1,Uggt1,Pgap3,Pafah1b2,Tfg,Tank,Tm9sf2,Rpl35,Sass6,Dlst,Prkcsh,Tnks2,Bin3,Cyb561,Ftsj3,Ppme1,Eml1,Zfp202,Tsg101,Arpc5l,Isg20l2,Eaf1,Mef2c,Rfxap,Ppp6r1,Aste1,Socs5,Cnot3,Zfp191,Synpr,Zkscan1,Ptprm,Tmed10,Dtnb,Tasp1,Fhdc1,Sec24b
14	taipale-ACCGGAAGTN-GABPA-full	4.63105	M2	Gabpa,Elk4,Elk3,Elk1,Fev,Etv5,Ets2,Erf,Etv1,Fli1,Erg,Ets1,Etv2,Etv3,Elf2,Gabpb1,Elf1,Elf3,Elf4,Ehf,Spic,Elf5	Eaf1,Arfip1,Pafah1b2,Dlst,Csnk1g1,Nfs1,Uqcrq,Bin3,Trappc1,Ppme1,Pgap3,Atp5j,Uggt1,Zkscan1,Tasp1,Exoc1,Tsr1,Fbxo8,Rpl35,Prkcsh,Arpc5l,Isg20l2,P4hb,Tank,Tfg,Frs2,Sass6,Naa20,Flot2,Tsg101,Rpl27,Cox5b,Tnks2,Fbxw8,Atxn2,Zfp191,Myl12b,Zfp113,Mark2,Slc30a7,Rfxap,Fam149b,Tm9sf2,Abcb7,Zfp202,Tmed10,Gar1,Sec13,Cyb561,Bola2,Ufd1l,Cwc25,Polr2h,Ptprg,Cacybp,Hmgxb3,Dbnl,Mef2c,Synrg,Raph1,Eml1,Psmc2,Cox6b1,Hnrn…
15	transfac_pro-M01987	4.61929	M2	Etv1,Ets2,Elk3,Fev,Etv2,Ets1,Gabpa,Erg,Fli1,Erf,Etv5,Elk4,Etv3,Elk1,Elf2,Elf3,Elf1,Spdef,Elf4,Gabpb1,Spic,Ehf,Elf5,Spib,Sfpi1	Eaf1,Arfip1,Dlst,Atp5j,Mark2,Pafah1b2,Prkcsh,Trappc1,Csnk1g1,Bin3,Exoc1,Nfs1,Uggt1,Sass6,Rpl27,Rpl35,Uqcrq,Pgap3,Isg20l2,Arpc5l,Tasp1,Tsr1,Zkscan1,Ppme1,Fbxo8,Zfc3h1,Morf4l2,Tm9sf2,P4hb,Zfp113,Naa20,Cox6b1,Tsg101,Fbxw8,Dbnl,Tfg,Cox5b,Myl12b,Fam149b,Frs2,Polr2h,Atxn2,Zfp191,Bola2,Rchy1,Fkbp1a,Cacybp,Tank,Obfc1,Zfp202,Pdcd6,Abcb7,Rfxap,Ankrd13d,Hmgxb3,Raph1,Glt28d2,Ndufb3,Ccnd1,Ptprg,Plcxd3,Hnrnpf,…
16	transfac_pro-M01167	4.60641	M1	Elk4,Elk3,Fev,Fli1,Ets2,Erg,Ets1,Etv1,Elk1,Erf,Etv2,Gabpa,Etv5,Etv3,Elf2,Gabpb1,Elf1	Dlst,Pafah1b2,Arfip1,Trappc1,Eaf1,Uggt1,Csnk1g1,Sass6,Ppme1,Pgap3,Rpl35,Arpc5l,Tm9sf2,Nfs1,Tasp1,Zkscan1,Exoc1,Tfg,Atxn2,Bin3,Tsr1,Atp5j,Zfp191,Prkcsh,Isg20l2,Tsg101,Zfp202,Frs2,Fkbp1a,Fbxo8,Naa20,Abcb7,Mum1l1,Raph1,Mef2c,Fam101b,Bpgm,Slc30a7,Myl12b,Tmed10,Mark2,Hmgxb3,Fbxw8,Tank,Tnks2,Cox5b,Aste1,Cyb561,Serpinb6a,Ell2,Flot2,Ptprm,Uqcrq,Hnrnpf,6430548M08Rik,Eif6,Dbnl,Rchy1,Hipk2,Bmi1,Sec24b,Fhdc1…
17	transfac_pro-M02058	4.59297	M2	Elk4,Fli1,Ets2,Elk3,Fev,Etv1,Erg,Etv2,Gabpa,Ets1,Etv5,Etv3,Erf,Elk1,Elf2,Elf3,Elf1,Elf4,Gabpb1,Ehf,Elf5,Spic,Spdef,Spib	Eaf1,Arfip1,Pafah1b2,Zkscan1,Nfs1,Dlst,Csnk1g1,Uggt1,Sass6,Uqcrq,Mark2,Trappc1,Bin3,Exoc1,Zfp113,Tsr1,Prkcsh,Pgap3,Atp5j,Rpl35,Arpc5l,Isg20l2,Ppme1,Fbxo8,Dbnl,P4hb,Naa20,Tasp1,Cox5b,Atxn2,Tm9sf2,Polr2h,Eif6,Fbxw8,Frs2,Bola2,Tank,Fam149b,Tfg,Cacybp,Zfp191,Fkbp1a,Zfp202,Raph1,Myl12b,Hmgxb3,Tsg101,Cox6b1,Slc30a7,Cyb561,Flot2,Tnks2,Rchy1,Ccnd1,Mum1l1,Tmed10,Ufd1l,Abcb7,Met,Mdh1,Rabgef1,Cbll1,Rbm28,Bp…
18	jaspar-MA0062.2	4.5549	M2	Ets1,Elk3,Gabpa,Gabpb1,Fli1,Elk1,Etv5,Ets2,Elf2,Fev,Elf4,Erg,Erf,Elf1,Elk4,Etv1,Ehf,Etv3,Stat1	Bin3,Eaf1,Nfs1,Pafah1b2,Zkscan1,Csnk1g1,Arfip1,Bola2,Uqcrq,Atp5j,Uggt1,Fbxo8,Polr2h,Mark2,Isg20l2,Tsr1,Rpl35,Pgap3,Prkcsh,Arpc5l,Tsg101,Tasp1,Cox5b,Fam149b,P4hb,Zfc3h1,Zfp113,Rpl27,Naa20,Cbll1,Pdcd6,Dbnl,Ppme1,Fam101b,Frs2,Magoh,Tnks2,Rabgef1,Flot2,Trappc1,Cwc25,Sec13,Exoc1,Fbxw8,Hnrnpf,Synrg,Ptprm,Slc30a7,Eif6,Raph1,Tfg,Diablo,Hmgxb3,Tgfbrap1,Gar1,Atxn2,Cyb561,Sass6,Tank,Psmc2,Myl12b,Lrrc38,Zfp1…
19	taipale-ACCGGAARTN-ELK4-DBD	4.55322	M2	Elk4,Fli1,Fev,Erg,Ets2,Gabpa,Elk3,Etv2,Etv1,Ets1,Etv5,Elk1,Etv3,Erf,Elf2,Gabpb1,Elf1,Elf3,Elf4,Spic,Ehf,Elf5	Eaf1,Pafah1b2,Arfip1,Dlst,Uggt1,Pgap3,Atp5j,Nfs1,Ppme1,Csnk1g1,Trappc1,Bin3,Prkcsh,Mark2,Rpl35,Arpc5l,Exoc1,Uqcrq,P4hb,Zkscan1,Tasp1,Fbxo8,Sass6,Rpl27,Tsr1,Atxn2,Zfp113,Tfg,Tsg101,Tank,Isg20l2,Dbnl,Myl12b,Zfp191,Zfp202,Tnks2,Naa20,Fbxw8,Zfc3h1,Eif6,Fkbp1a,Abcb7,Slc30a7,Morf4l2,Hmgxb3,Cox5b,Rchy1,Frs2,Flot2,Fam149b,Raph1,Ndufb3,Fam101b,Rfxap,Sept4,Cyb561,Ptprg,Plcxd3,Tm9sf2,Abhd12,Ufd1l,Zc3hav1l,E…
20	transfac_pro-M02037	4.5521	M2	Fev,Gabpa,Ets2,Erg,Fli1,Etv2,Elk3,Etv1,Ets1,Etv3,Elk4,Erf,Elk1,Etv5,Elf2,Elf3,Elf1,Elf4,Gabpb1,Spdef,Spic,Ehf,Elf5,Spib,Sfpi1	Eaf1,Arfip1,Dlst,Pafah1b2,Mark2,Atp5j,Uggt1,Prkcsh,Nfs1,Exoc1,Bin3,Pgap3,Csnk1g1,Ppme1,Trappc1,Rpl27,Morf4l2,Rpl35,Arpc5l,Zfp113,Uqcrq,Sass6,Fbxo8,Tasp1,Isg20l2,Tsr1,Zkscan1,P4hb,Naa20,Tfg,Atxn2,Tsg101,Tank,Dbnl,Cox5b,Rchy1,Fbxw8,Cacybp,Myl12b,Eif6,Polr2h,Zfc3h1,Fam149b,Tm9sf2,Fkbp1a,Zfp191,Bola2,Zfp202,Ppp6r1,Abcb7,Abhd12,Pdcd6,Rfxap,Frs2,Tnks2,Obfc1,Mpp2,Zc3hav1l,Ndufb3,Nab1,Cbll1,Raph1,Plcxd3,…
21	transfac_pro-M02061	4.54706	M2	Erf,Fev,Ets2,Etv3,Gabpa,Elk3,Fli1,Etv2,Erg,Ets1,Etv1,Elk4,Elk1,Etv5,Elf2,Elf3,Elf1,Elf4,Gabpb1,Spic,Spdef,Ehf,Elf5,Spib,Sfpi1	Eaf1,Mark2,Dlst,Arfip1,Pafah1b2,Atp5j,Uggt1,Prkcsh,Exoc1,Pgap3,Morf4l2,Fbxo8,Tasp1,Trappc1,Ppme1,Csnk1g1,Nfs1,Rpl27,Rpl35,Sass6,Arpc5l,Zfp113,Uqcrq,Zkscan1,Isg20l2,P4hb,Tsr1,Bin3,Naa20,Atxn2,Tfg,Dbnl,Rchy1,Tsg101,Cacybp,Bola2,Polr2h,Eif6,Tank,Fam149b,Zfp191,Fbxw8,Ppp6r1,Nab1,Myl12b,Fkbp1a,Cox5b,Abcb7,Zfp202,Mpp2,Raph1,Zfc3h1,Cbll1,Tnks2,Mum1l1,Abhd12,Ndufb3,Cox6b1,Tssc1,Naa38,Ptprg,Met,Tm9sf2,Cyb…
22	taipale-ACCGGAAGTN-ELK1-full	4.54314	M2	Elk1,Elk4,Elk3,Fli1,Fev,Gabpa,Ets2,Erg,Etv5,Erf,Ets1,Etv1,Etv2,Etv3,Gabpb1,Elf2,Elf1,Spic,Elf3,Elf4	Eaf1,Pafah1b2,Arfip1,Trappc1,Uggt1,Pgap3,Dlst,Ppme1,Csnk1g1,Nfs1,Prkcsh,Tasp1,Fbxo8,Tank,Rpl35,Bin3,Arpc5l,Tfg,Uqcrq,Sass6,Tnks2,Exoc1,P4hb,Rpl27,Atxn2,Zkscan1,Isg20l2,Flot2,Zfp191,Frs2,Zfp113,Atp5j,Tm9sf2,Tsg101,Tsr1,Naa20,Slc30a7,Myl12b,Zfp202,Fam149b,Cox5b,Cyb561,Abcb7,Mef2c,Rfxap,Sec13,Fbxw8,Ufd1l,Raph1,Polr2h,Gar1,Rbm28,Aste1,Eml1,Bola2,Mark2,Ptprg,Ppp6r1,Hmgxb3,Tmed10,Cbx4,Cox6b1,Ptprm,Met,…
23	taipale-AACCCGGAAGTR-ELF4-full	4.5213	M1	Elf4,Ehf,Elf2,Elf1,Elk3,Elf5,Elf3,Etv5,Elk1,Gabpa	Csnk1g1,Bin3,Eaf1,Uggt1,Arfip1,Trappc1,Nfs1,Tfg,Pafah1b2,Rpl35,Arpc5l,Uqcrq,Isg20l2,Zkscan1,Mark2,Psmc2,Zfand3,Atp5j,Rfxap,Cwc25,Tsg101,Aste1,Fbxo8,R3hcc1,Cox5b,Pgap3,Atxn2,Ptprg,Cnot3,Lsr,Bcat2,Prkcsh,Fam135a,Ppp6r1,Mum1l1,Synrg,Rpgr,Mef2c,Rbm28,Lrrc38,Rabgef1,Tank,Tmed10,Sass6,Gar1,Obfc1,Zfp202,Huwe1,Nt5c2,Rab5c,Prkcz,Tm9sf2,Diablo,Ostc,Bicd1,Cpne8,Dlst,Zfp113,Eif6,Cacybp,Tasp1,Exoc1,Cdk14,Ppme…
24	taipale-ACCGGAAGTN-ELK3-DBD	4.52018	M2	Elk3,Elk4,Fev,Etv5,Ets2,Erf,Fli1,Elk1,Etv2,Etv1,Ets1,Erg,Etv3,Gabpa,Elf2,Gabpb1,Elf1,Elf3,Spic,Elf4,Ehf,Elf5,Spib	Eaf1,Pafah1b2,Arfip1,Uggt1,Dlst,Bin3,Csnk1g1,Trappc1,Pgap3,Nfs1,Ppme1,Sass6,Prkcsh,Atp5j,Uqcrq,Tasp1,Exoc1,Rpl27,Zkscan1,Rpl35,Arpc5l,Fbxo8,Atxn2,Tank,P4hb,Isg20l2,Tfg,Zfp113,Frs2,Myl12b,Tsr1,Naa20,Polr2h,Tsg101,Tnks2,Tm9sf2,Bola2,Cox5b,Mark2,Slc30a7,Fam149b,Cbll1,Zfp191,Flot2,Fbxw8,Cacybp,Dbnl,Rfxap,Zfp202,Raph1,Met,Rbm28,Ufd1l,Cyb561,Abcb7,Cox6b1,Tmed10,Ccnd1,Ptprg,Ankrd13d,Nab1,Ndufb3,Gar1,Zfc…
25	swissregulon-ELK1-4_GABP_A-B1_.p3	4.49722	M2	Gabpb1,Gabpa,Elk4,Elk1,Ets2,Erg,Fli1,Etv1,Fev,Elk3,Etv2,Ets1,Etv5,Etv3,Erf,Elf4,Elf2,Elf3	Eaf1,Bin3,Atp5j,Arfip1,Csnk1g1,Bola2,Zkscan1,Uggt1,Pafah1b2,Uqcrq,Rpl27,Zfc3h1,Fbxo8,Polr2h,Tsg101,Prkcsh,Rpl35,Fam149b,Arpc5l,Mark2,Ppme1,Pdcd6,Dbnl,Myl12b,Cox5b,Nfs1,Flot2,Tsr1,P4hb,Isg20l2,Fam101b,Cbll1,Pgap3,Frs2,Ptp4a3,Zfp113,Tfg,Atxn2,Fbxw8,Hmgxb3,Rchy1,Slc30a7,Sec13,Trappc1,Rabgef1,Eif6,Cox6b1,Exoc1,Tasp1,Gar1,Morf4l2,Zfp202,Cyb561,Hnrnpf,Cnot3,Slc7a14,Ufd1l,Manf,Ppp6r1,Raph1,Naa20,Rfxap,C…
26	taipale-ACCGGAARYN-ETS1-full	4.48154	M2	Ets1,Gabpa,Fev,Erg,Fli1,Etv2,Ets2,Elk3,Etv1,Elk4,Elk1,Etv3,Erf,Etv5,Elf2,Elf1,Elf3,Elf4,Gabpb1,Ehf,Spdef,Elf5,Spic	Eaf1,Dlst,Pafah1b2,Arfip1,Mark2,Atp5j,Nfs1,Bin3,Pgap3,Exoc1,Ppme1,Prkcsh,Trappc1,Uggt1,Uqcrq,Csnk1g1,Rpl35,Arpc5l,Tsr1,Zfp113,Sass6,Rpl27,P4hb,Zkscan1,Tasp1,Tsg101,Asap1,Fbxo8,Tank,Atxn2,Tfg,Isg20l2,Fkbp1a,Fbxw8,Dbnl,Naa20,Abcb7,Zfp191,Zfc3h1,Morf4l2
27	jaspar-PF0005.1	4.47483	M3	Nfya	Slc25a42,Osbpl9,Brca1,Tbcb,Hsp90b1,P4hb,Cnot3,Vcp,Upf2,Lrp8,Nans,Zbtb22,Bcat2,2810006K23Rik,Paf1,Sars2,Kpna4,Gca,Prmt5,Socs5,Usp29,Rnf2,Sept4,Glt28d2,Tmem184b,Nucb2,Nudt2
28	yetfasco-529	4.47259	M4		Zfp202,Eaf1,Mark2,Zkscan1,Bmi1,Rpl35,Arpc5l,Rbm28,Nfkb2,Rab5c,Ccnd1,Pafah1b2,Sass6,Vti1b,Fbxw8,Bin3,Nfs1,2410004B18Rik,Arfip1,P4hb,Ints12,Serpinb6a,Wdyhv1,Uqcrq,Eif4g3,Tm9sf2,Fkbp1a,Exoc1,Isg20l2,Cbx4,Trappc1,Pgap3,2810006K23Rik,Ric3,Hnrnpf,Dlst,Ctbp1,Met,Ndufb8,Ankrd13d,Rabgef1,Tsr1,Dbnl,Naa20,Myl12b,Cacybp,Ppp6r1,Ndufb3,Tasp1,Rchy1,Elovl6,Tmed10,Fgfr1,Amz2,Lrrc38,Sec24b,Hmgxb3,Slc30a7,Zfp191,Mu…
29	homer-M00052	4.41995	M1	Elk4,Elk1,Erg,Etv5,Gabpa,Ets2,Erf,Ehf,Elk3,Fli1,Fev,Etv1,Ets1,Etv2,Etv3,Elf2,Gabpb1,Elf1	Eaf1,Csnk1g1,Uggt1,Pafah1b2,Bin3,Arfip1,Zkscan1,Atp5j,Tsg101,Pgap3,Rpl35,Arpc5l,Trappc1,Mark2,Bola2,Cbll1,Nfs1,Uqcrq,Prkcsh,Dbnl,Exoc1,Polr2h,Rpl27,Sass6,Tank,Isg20l2,Cox5b,Tfg,Tasp1,Fam101b,Zfp113,Ppme1,Atxn2,Dlst,Tnks2,Cnot3,Myl12b,Aste1,Serpinb6a,Fbxo8,Fam149b,Slc30a7,Rfxap,Pdcd6,Zfp202,Mef2c,Naa20,Rchy1,Arf1,P4hb,Tsr1,Slc7a14,Ppp6r1,Cox6b1,Fbxw8,Frs2,Eif6,Mpp2,Flot2,Rabgef1,Sec13,Cyb561,Zfc3h…
30	taipale-AACCGGAARTR-ETV2-DBD	4.41883	M1	Etv2,Gabpa,Erg,Elk3,Elk1,Fli1,Fev,Ets2,Etv1,Elk4,Ets1,Etv3,Erf,Etv5,Elf2,Elf1,Elf3,Etv4,Etv6	Dlst,Atp5j,Arfip1,Trappc1,Tfg,Uggt1,Prkcsh,Zfp202,Pgap3,Tank,Csnk1g1,Pafah1b2,Rpl35,Abcb7,Bmi1,Tsg101,Ndufb3,Tnks2,Dbnl,Zfp191,Rpl27,Eaf1,Ptprg,Lrrc38,Ppme1,Sept4,Arpc5l,Cbx4,Rchy1,Bcar1,Atxn2,Fbxo8,Sec24b,Gca,Tasp1,Cyb561,Exoc1,Cox5b,Ppp3r1,Eml1,Mum1l1,Mark2,P4hb,Lrp8,Mef2c,Zc3hav1l,Gng12,Rfxap,Sass6,Ftsj3,Pcgf2,Ppat,Asap1,Tm9sf2,Met,R3hcc1,Eef1e1,Fhdc1,Abhd12,Cnot3,Eif2b5,Mpp2,Fam135a,Icmt,Hnrn…
31	transfac_pro-M01982	4.40875	M2	Elk3,Fev,Etv1,Ets2,Fli1,Elk4,Etv2,Elk1,Erg,Ets1,Gabpa,Erf,Etv5,Etv3,Elf2,Elf3,Elf1,Gabpb1,Elf4,Ehf,Spdef,Spic,Elf5,Spib	Eaf1,Arfip1,Dlst,Pafah1b2,Uggt1,Mark2,Csnk1g1,Trappc1,Nfs1,Atp5j,Sass6,Exoc1,Prkcsh,Uqcrq,Pgap3,Zkscan1,Ppme1,Bin3,Fbxo8,Tsr1,Rpl35,Arpc5l,Tasp1,P4hb,Isg20l2,Zfp113,Atxn2,Naa20,Tfg,Polr2h,Dbnl,Rpl27,Tm9sf2,Bola2,Tank,Myl12b,Fam149b,Fbxw8,Cox5b,Frs2,Cacybp,Morf4l2,Zfp191,Tsg101,Eif6,Raph1,Tnks2,Abcb7,Slc30a7,Fkbp1a,Rchy1,Zfp202,Flot2,Cyb561,Hmgxb3,Cox6b1,Mpp2,Ufd1l,Mum1l1,Zfc3h1,Nab1,Ptprg,Rfxap,C…
32	transfac_pro-M02069	4.40147	M2	Etv5,Elk4,Elk1,Elk3,Fev,Ets2,Erf,Etv2,Ets1,Etv1,Erg,Fli1,Gabpa,Etv3,Elf2,Elf1,Elf3,Gabpb1,Elf4,Ehf,Spic,Elf5,Spdef,Spib	Eaf1,Dlst,Pafah1b2,Arfip1,Bin3,Csnk1g1,Uggt1,Nfs1,Sass6,Atp5j,Trappc1,Pgap3,Exoc1,Uqcrq,Zkscan1,Prkcsh,Ppme1,Tsr1,Rpl27,Rpl35,Arpc5l,Tasp1,Naa20,Mark2,Isg20l2,Tsg101,P4hb,Tm9sf2,Cox5b,Tank,Fbxo8,Zfp113,Atxn2,Cacybp,Frs2,Tfg,Myl12b,Polr2h,Fkbp1a,Zfp191,Tnks2,Dbnl,Bola2,Fbxw8,Fam149b,Abcb7,Ptprg,Rfxap,Morf4l2,Zfp202,Mpp2,Tmed10,Raph1,Ccnd1,Ufd1l,Zfc3h1,Cbll1,Cox6b1,Nab1,Eif6,Cyb561,Met,Eml1,Glt28d2…
33	flyfactorsurvey-Ets97D_SANGER_10_FBgn0004510	4.38747	M2	Gabpa,Fli1,Erg,Fev,Ets2,Elk3,Ets1,Etv2,Etv3,Erf,Elk4,Etv1,Elk1,Etv5,Gabpb1,Elf2,Elf1	Eaf1,Pafah1b2,Arfip1,Mark2,Dlst,Sass6,Trappc1,Exoc1,Pgap3,Uggt1,Ppme1,Bin3,Prkcsh,Csnk1g1,Uqcrq,Atp5j,Zfp113,Nfs1,Rpl35,Arpc5l,Zkscan1,Rpl27,P4hb,Tank,Fbxo8,Tsg101,Tfg,Ppp6r1,Dbnl,Atxn2,Serpinb6a,Tnks2,Zfp191,Eif6,Pcdh1,Tasp1,Zfp202,Tsr1,Zfc3h1,Fbxw8,Cox5b,Isg20l2,Fkbp1a,Asap1,Rchy1,Cyb561,Myl12b,Naa20,Ccnd1,Abcb7,Abhd12,Slc30a7,Mef2c,Hmgxb3,Nab1,2410004B18Rik,Slc7a14,Fam101b,Raph1,Sec24b,Cacybp,…
34	transfac_pro-M01981	4.36508	M2	Elk1,Elk4,Elk3,Ets2,Fev,Erf,Etv2,Etv5,Etv1,Ets1,Erg,Fli1,Gabpa,Etv3,Elf2,Elf1,Elf3,Gabpb1,Elf4,Ehf,Spdef,Elf5,Spic,Spib	Eaf1,Dlst,Arfip1,Pafah1b2,Trappc1,Uggt1,Exoc1,Sass6,Pgap3,Csnk1g1,Uqcrq,Ppme1,Nfs1,Atp5j,Prkcsh,Tasp1,Mark2,Bin3,Zkscan1,Tsr1,Rpl35,Fbxo8,Arpc5l,Tank,P4hb,Tfg,Zfp113,Abcb7,Rpl27,Tnks2,Atxn2,Tm9sf2,Naa20,Cox5b,Tsg101,Isg20l2,Slc30a7,Cacybp,Frs2,Zfp191,Ptprg,Fkbp1a,Raph1,Myl12b,Fbxw8,Tmed10,Fam149b,Zfp202,Polr2h,Rfxap,Eif6,Dbnl,Cyb561,Mum1l1,Morf4l2,Bola2,Ufd1l,Flot2,Mpp2,Mef2c,2810006K23Rik,Ndufb3…
35	transfac_pro-M02060	4.34044	M2	Elk3,Fev,Elk4,Ets2,Elk1,Erg,Etv5,Erf,Etv2,Ets1,Etv1,Fli1,Gabpa,Etv3,Elf2,Gabpb1,Elf1,Elf3,Elf4,Spic,Ehf,Elf5,Spdef,Spib	Eaf1,Arfip1,Pafah1b2,Dlst,Uggt1,Csnk1g1,Trappc1,Uqcrq,Pgap3,Sass6,Prkcsh,Nfs1,Exoc1,Ppme1,Atp5j,Bin3,Zkscan1,P4hb,Fbxo8,Rpl35,Tasp1,Tank,Arpc5l,Mark2,Rpl27,Zfp113,Isg20l2,Tsr1,Atxn2,Polr2h,Cox5b,Tfg,Naa20,Tm9sf2,Tnks2,Bola2,Frs2,Tsg101,Myl12b,Fam149b,Cacybp,Fbxw8,Abcb7,Zfp191,Dbnl,Slc30a7,Raph1,Ptprg,Cox6b1,Zfp202,Ufd1l,Flot2,Morf4l2,Eif6,Rfxap,Cbll1,Rchy1,Fkbp1a,Cyb561,Ccnd1,Mpp2,Tmed10,Mum1l1,N…
36	homer-M00043	4.32924	M2	Elk4,Etv2,Gabpa,Etv1,Fev,Ets2,Fli1,Etv5,Elk3,Ets1,Erg,Etv3,Erf,Elk1,Elf3,Elf2,Elf4,Elf1,Elf5,Ehf,Spic,Gabpb1,Spdef,Spib	Eaf1,Mark2,Bin3,Pafah1b2,Arfip1,Nfs1,Sass6,Zkscan1,Dlst,Uqcrq,Prkcsh,Csnk1g1,Atp5j,Pgap3,Zfp113,Exoc1,Rpl35,Arpc5l,Cacybp,Isg20l2,P4hb,Morf4l2,Uggt1,Tm9sf2,Rbm28,Tsr1,Fbxo8,Ccnd1,Naa20,Trappc1,Fbxw8,Tasp1,Ppme1,Cox5b,Bmi1,Dbnl,Eif6,Zfc3h1,Tank,Rpl27,Met,Atxn2,Naa38,Raph1,Tsg101,Frs2,Fkbp1a,Obfc1,Abhd12,Ndufb3,Rchy1,Myl12b,Cox6b1,Fam149b,Rabgef1,Lrrc38,Asap1,Arf1,Pdcd6,Ppp6r1,Ipo13,Pfkfb3,Huwe1,In…
37	transfac_pro-M01983	4.32364	M2	Elk4,Elk1,Elk3,Fev,Ets2,Etv5,Erf,Etv1,Erg,Etv2,Fli1,Ets1,Gabpa,Etv3,Elf2,Elf1,Elf3,Gabpb1,Elf4,Ehf,Elf5,Spic,Spdef,Spib	Eaf1,Dlst,Pafah1b2,Arfip1,Uggt1,Csnk1g1,Nfs1,Trappc1,Exoc1,Uqcrq,Pgap3,Bin3,Sass6,Ppme1,Zkscan1,Prkcsh,Atp5j,Rpl35,Tsr1,Arpc5l,Mark2,Fbxo8,Tasp1,P4hb,Zfp113,Tank,Atxn2,Naa20,Tfg,Rpl27,Isg20l2,Tsg101,Cox5b,Tnks2,Frs2,Tm9sf2,Fbxw8,Abcb7,Polr2h,Cacybp,Zfp191,Myl12b,Fam149b,Bola2,Fkbp1a,Dbnl,Raph1,Tmed10,Ptprg,Eif6,Zfp202,Slc30a7,Ufd1l,Flot2,Rfxap,Cyb561,Rchy1,Mum1l1,Mef2c,Morf4l2,Cbll1,Nab1,Hnrnpf,M…
38	flyfactorsurvey-Ets96B_SANGER_5_FBgn0039225	4.31132	M2	Etv1,Etv4,Etv5,Fli1,Fev,Elk3,Ets2,Erg,Gabpa,Ets1,Etv3,Elk4,Etv2,Erf,Elk1,Gabpb1,Elf2,Elf1,Ehf,Elf3,Elf4	Eaf1,Arfip1,Pafah1b2,Nfs1,Bin3,Trappc1,Pgap3,Ppme1,Csnk1g1,Dlst,Uggt1,Rpl35,Arpc5l,Uqcrq,Fbxo8,Tsr1,Prkcsh,Tasp1,Mark2,Tfg,Zkscan1,Zfp191,Slc30a7,P4hb,Fam101b,Sass6,Isg20l2,Atxn2,Atp5j,Zfp202,Exoc1,Tnks2,Tsg101,Myl12b,Raph1,Zfp113,Fkbp1a,Naa20,Tank,Cyb561,Sec13,Hmgxb3,Frs2,Nab1,Abcb7,Fam149b,Bmi1,Pdia6,Dbnl,Cox5b,Rbm28,Rfxap,Met,Mef2c,Ufd1l,Mum1l1,2410004B18Rik,Rchy1,Tm9sf2,Ndufb3,Serpinb6a,Eif2b…
39	homer-M00041	4.30572	M1	Elf1,Ehf,Elk1,Etv5,Elk4,Erf,Ets2,Etv1,Fev,Elk3,Fli1,Elf2,Gabpa,Ets1,Etv2,Erg,Etv3,Elf3,Elf4,Elf5,Gabpb1	Eaf1,Csnk1g1,Bin3,Pafah1b2,Uggt1,Zkscan1,Arfip1,Atp5j,Rpl35,Arpc5l,Tsg101,Isg20l2,Pgap3,Nfs1,Sass6,Uqcrq,Mark2,Cbll1,Dbnl,Cox5b,Prkcsh,Serpinb6a,Trappc1,Polr2h,Bola2,Zfp113,Rpl27,Arf1,Tank,Fam101b,Zfc3h1,Eif6,Ppp6r1,Atxn2,Tfg,Naa20,Cox6b1,Pdcd6,Exoc1,Zfp202,Dlst,Tasp1,Fbxw8,Myl12b,Rabgef1,Tsr1,Fbxo8,Slc30a7,Fam149b,P4hb,Cnot3,Aste1,Slc7a14,Tnks2,Rfxap,Rchy1,Cyb561,Ppme1,Hnrnpf,Rbm28,Tm9sf2,Fhdc1,…
40	taipale-ACCGGAAGTN-Elk3-DBD	4.27548	M2	Elk4,Elk3,Fev,Elk1,Fli1,Ets2,Gabpa,Etv5,Erg,Erf,Etv1,Ets1,Etv2,Etv3,Gabpb1,Elf2,Elf1,Spic,Elf3,Elf4	Eaf1,Pafah1b2,Arfip1,Trappc1,Dlst,Pgap3,Uggt1,Ppme1,Csnk1g1,Nfs1,Prkcsh,Tasp1,Tank,Fbxo8,Rpl35,Arpc5l,Tfg,Exoc1,Sass6,Uqcrq,Bin3,Tnks2,P4hb,Atxn2,Zkscan1,Flot2,Rpl27,Isg20l2,Tm9sf2,Zfp191,Frs2,Atp5j,Naa20,Slc30a7,Tsr1,Myl12b,Tsg101,Zfp113,Zfp202,Fam149b,Abcb7,Cyb561,Mef2c,Cox5b,Fbxw8,Sec13,Rfxap,Raph1,Ufd1l,Polr2h,Gar1,Ptprg,Aste1,Rbm28,Tmed10,Eml1,Hmgxb3,Bola2,Mark2,Cox6b1,Ppp6r1,Ptprm,Mpp2,Cacy…
41	taipale-ACCGGAAGTN-ETV4-DBD	4.24861	M2	Etv4,Elk4,Elk1,Fev,Ets2,Elk3,Erf,Etv2,Etv1,Etv5,Ets1,Erg,Fli1,Gabpa,Etv3,Elf2,Elf3,Elf1,Gabpb1,Spic,Elf4,Ehf,Elf5,Spib,Spdef,Sfpi1	Eaf1,Pafah1b2,Dlst,Arfip1,Uggt1,Pgap3,Mark2,Atp5j,Bin3,Trappc1,Sass6,Nfs1,Csnk1g1,Prkcsh,Rpl27,Exoc1,Ppme1,Tasp1,Uqcrq,Rpl35,Arpc5l,Morf4l2,Atxn2,Isg20l2,Fbxo8,P4hb,Naa20,Tank,Zkscan1,Tsr1,Tfg,Myl12b,Tsg101,Zfp113,Cbll1,Bola2,Polr2h,Cox5b,Rbm28,Tm9sf2,Zfc3h1,Zfp191,Fam149b,Fkbp1a,Tnks2,Nab1,Cacybp,Ccnd1,Abcb7,Ndufb3,Frs2,Fbxw8,Rfxap,Ptprg,Ptprm,Dbnl,Met,Obfc1,Zfp202,Slc30a7,Cyb561,Glt28d2,Raph1,Z…
42	jaspar-MA0076.1	4.23181	M2	Elk4,Fev,Elk3,Ets2,Elk1,Fli1,Erg,Ets1,Erf,Etv5,Etv1,Etv2,Gabpa,Etv3,Gabpb1,Elf2,Elf1	Pafah1b2,Eaf1,Arfip1,Dlst,Trappc1,Pgap3,Ppme1,Rpl35,Zkscan1,Arpc5l,Sass6,Nfs1,Exoc1,Uqcrq,Tnks2,Prkcsh,Uggt1,Csnk1g1,Bin3,Tank,Zfp191,Atxn2,P4hb,Serpinb6a,Tsr1,Frs2,Isg20l2,Tasp1,Zfp202,Mark2,Fkbp1a,Tfg,Ptprg,Fbxo8,Fbxw8,Atp5j,Slc30a7,Tsg101,Dbnl,Tm9sf2,Cyb561,Zfp113,Ccnd1,Flot2,Naa20,Cox5b,Mum1l1,Myl12b,Hmgxb3,Abcb7,2410004B18Rik,Raph1,Mef2c,Tmed10,Fam101b,Rpl27,Evi5,Sec24b,Ell2,Aste1,Nab1,Eif6,…
43	taipale-ACCGGAAGTN-ETV3-DBD	4.22397	M2	Etv3,Elk4,Fev,Elk3,Erg,Ets2,Fli1,Elk1,Erf,Etv1,Etv5,Ets1,Gabpa,Etv2,Gabpb1,Elf2,Elf1,Elf4,Elf3,Spic	Eaf1,Pafah1b2,Arfip1,Dlst,Csnk1g1,Uggt1,Pgap3,Ppme1,Trappc1,Uqcrq,Exoc1,Prkcsh,Nfs1,Rpl35,Arpc5l,Fbxo8,Frs2,Bin3,Tfg,Isg20l2,Rpl27,Tsg101,Tnks2,Tasp1,Atxn2,Tmed10,Mef2c,Tank,Tsr1,Fbxw8,Atp5j,Myl12b,Naa20,P4hb,Zkscan1,Zfp113,Cox5b,Flot2,Cyb561,Mark2,Abcb7,Slc30a7,Eif2b5,Tm9sf2,Zfp191,Cacybp,Raph1,Zfp202,Calm1,Fam149b,Aste1,Ufd1l,Rfxap,Hnrnpf,Eml1,Nab1,Dtnb,Rbm28,Tssc1,Pdia6,3830406C13Rik,Slc7a14,C…
44	jaspar-PF0021.1	4.22229	M1	Etv3,Erf,Gabpa,Etv2,Fli1,Erg,Ets2	Uggt1,Zfp202,Dbnl,Zfp553,Pafah1b2,Tsg101,Ftsj3,Rpl35,Arpc5l,Cox6b1,Ric3,Eif6,Ndufb8,Eif2s3x,Tmem189,Eif4g3,Rab5c,Aste1,Rchy1,Pcnp,Fgfr1,Mettl16,Pgap3,Cnot3,Ndufb3,Myo5a,Bpgm,Brca1,Ap3s1,Fhdc1,Arfip1,Glt28d2,Hipk2,Cbll1,Syncrip,Atg12,Atp5j,Ptprm,Prkcsh,Trappc1,Cox5b,Ccnd1,Cyb561,Hnrnpf,Gng12,Sipa1l3,Mark2,Ptp4a3,P4hb,Gtf2ird1
45	taipale-ACCGGAARYN-ETV1-DBD	4.21893	M2	Etv1,Fev,Elk3,Elk1,Elk4,Ets2,Erf,Etv2,Erg,Ets1,Etv5,Fli1,Gabpa,Etv3,Elf2,Gabpb1,Elf3,Elf1,Spic,Elf4,Ehf,Elf5,Spdef,Spib	Eaf1,Pafah1b2,Arfip1,Dlst,Uggt1,Pgap3,Atp5j,Trappc1,Bin3,Csnk1g1,Nfs1,Prkcsh,Sass6,Ppme1,Exoc1,Mark2,Tasp1,Rpl27,Rpl35,Arpc5l,Uqcrq,Isg20l2,Zkscan1,Fbxo8,Atxn2,P4hb,Tsr1,Tfg,Naa20,Tank,Tsg101,Myl12b,Zfp113,Morf4l2,Bola2,Zfp191,Polr2h,Tm9sf2,Tnks2,Frs2,Cox5b,Fam149b,Fkbp1a,Cbll1,Zfp202,Dbnl,Rbm28,Abcb7,Fbxw8,Cacybp,Zfc3h1,Ndufb3,Ptprg,Nab1,Ccnd1,Raph1,Ufd1l,Ptprm,Rfxap,Slc30a7,Mpp2,Cyb561,Cox6b1,M…
46	transfac_pro-M02065	4.18365	M2	Etv1,Fev,Ets2,Fli1,Etv2,Gabpa,Etv3,Erg,Elk3,Ets1,Erf,Elk1,Etv5,Elk4,Elf2,Elf3,Elf4,Elf1,Spic,Gabpb1,Ehf,Spib,Elf5,Spdef,Sfpi1	Eaf1,Arfip1,Mark2,Atp5j,Prkcsh,Pafah1b2,Dlst,Bin3,Uggt1,Morf4l2,Rpl27,Csnk1g1,Tasp1,Exoc1,Pgap3,Isg20l2,Rpl35,Sass6,Zfc3h1,Arpc5l,Trappc1,Nfs1,Fbxo8,Ppme1,Uqcrq,Zkscan1,P4hb,Naa20,Polr2h,Bola2,Tsr1,Zfp113,Fam149b,Cbll1,Tfg,Tsg101,Myl12b,Rbm28,Rchy1,Tm9sf2,Cox5b,Dbnl,Cox6b1,Atxn2,Cacybp,Ppp6r1,Fbxw8,Pdcd6,March6,Obfc1,Bmi1,Abhd12,Hnrnpf,Fam101b,Naa38,Rabgef1,Eif6,Fkbp1a,Ccnd1,Nab1,Glt28d2,Rgma,Tan…
47	yetfasco-661	4.17805	M5		Asap1,Syncrip,Ipo13,Upf2,Cdk14,Paf1,Zkscan1,Glt28d2,Dtnb,Rab5c,Pafah1b2,Rab10,Mpp2,Gcnt4,Prkcz,Gtf2ird1,Ptpn9,Esyt1,Gata6,Ppp6r1,Huwe1,Lrp8,Fam57b,R3hcc1,Fam179a,Frs2,A830010M20Rik,Fhdc1,Klhl23,Pdia3,Rbx1,Myc,Eif4g3,Rfxap,Rabgef1,2810006K23Rik,Hes7,Nucb2,Zfp202,6430548M08Rik,Rchy1,Zfp14,Adcy6,Ergic2,Gmds,Rpl35,Arpc5l,Obfc1,Rnf2,Fam101b,Abhd12,Nt5c2,Eif2b5,Fgfr1,Rgma,Elovl6,Dnmbp,Bicd1,Cnot3,C0300…
48	taipale-ACCGGAARYN-FLI1-DBD	4.15565	M2	Fli1,Fev,Gabpa,Etv2,Ets2,Elk3,Erg,Ets1,Elk4,Etv1,Etv3,Elk1,Erf,Etv5,Elf2,Elf1,Gabpb1,Elf4,Elf3,Ehf,Elf5,Spic,Spdef	Eaf1,Pafah1b2,Dlst,Arfip1,Uggt1,Mark2,Atp5j,Pgap3,Ppme1,Prkcsh,Exoc1,Trappc1,Csnk1g1,Bin3,Uqcrq,Rpl27,Nfs1,Rpl35,Arpc5l,P4hb,Fbxo8,Myl12b,Atxn2,Asap1,Morf4l2,Tsg101,Zfp113,Zkscan1,Tasp1,Tfg,Dbnl,Tank,Sass6,Tsr1,Isg20l2,Fbxw8,Zfc3h1,Eif6,Abhd12,Sept4,Rchy1,Tnks2,Cox5b,Naa20,Zfp202,Fkbp1a,Abcb7,Zfp191,Ptp4a3,Raph1,Cbll1,Slc30a7,Fam101b,Rfxap,Fam149b,Cyb561,Mpp2,Met,Plcxd3,Ndufb3,Gca,Ptprg,Eml1,Zc3h…
49	flyfactorsurvey-aop_SANGER_10_FBgn0000097	4.14781	M2	Etv6,Ets2,Elk3,Fli1,Etv5,Gabpa,Fev,Etv1,Elk4,Ets1,Erf,Erg,Etv2,Etv3,Elk1,Gabpb1,Elf2,Elf3,Elf1,Ehf,Elf4	Eaf1,Arfip1,Pafah1b2,Zkscan1,Csnk1g1,Uqcrq,Uggt1,Dlst,Dbnl,Trappc1,Rpl35,Atp5j,Arpc5l,Nfs1,Exoc1,Tsr1,Bin3,P4hb,Ppme1,Sass6,Slc30a7,Bola2,Pgap3,Prkcsh,Fbxo8,Polr2h,Fbxw8,Mark2,Tasp1,Atxn2,Naa20,Tsg101,Serpinb6a,Isg20l2,Cox5b,Tank,Zfp191,Tnks2,Flot2,Zfp113,Fam149b,Raph1,Rchy1,Myl12b,Tfg,Rpl27,Eif6,Cox6b1,Frs2,Zfp202,Fam101b,Zfc3h1,Hmgxb3,Ufd1l,2410004B18Rik,Rabgef1,Cbll1,Cyb561,Sec13,Mef2c,Fkbp1a,…
50	taipale-ACCGGAARTN-ERG-full	4.13662	M2	Erg,Fev,Fli1,Elk3,Gabpa,Ets2,Elk4,Etv2,Ets1,Etv1,Elk1,Etv3,Etv5,Erf,Elf2,Gabpb1,Elf1,Elf4,Elf3,Spic,Ehf,Elf5	Eaf1,Pafah1b2,Arfip1,Dlst,Uggt1,Pgap3,Ppme1,Prkcsh,Trappc1,Atp5j,Csnk1g1,Rpl35,Mark2,Arpc5l,Rpl27,Bin3,Nfs1,Uqcrq,Exoc1,P4hb,Fbxo8,Tasp1,Tfg,Atxn2,Tsg101,Myl12b,Tank,Zfp113,Isg20l2,Tsr1,Tnks2,Morf4l2,Zfp202,Zkscan1,Sept4,Asap1,Zfp191,Sass6,Dbnl,Abcb7,Naa20,Rchy1,Fbxw8,Zfc3h1,Abhd12,Cox5b,Rfxap,Ndufb3,Eml1,Eif6,Fam149b,Fkbp1a,Slc30a7,Ptp4a3,Ptprg,Flot2,Zc3hav1l,Cyb561,Mpp2,Plcxd3,Ptprm,Mef2c,Cbll1…
51	transfac_pro-M01984	4.13046	M2	Erf,Ets2,Etv2,Etv5,Fev,Etv3,Ets1,Elk1,Elk3,Etv1,Elk4,Erg,Fli1,Gabpa,Elf2,Elf3,Elf1,Spic,Gabpb1,Ehf,Spib,Elf5,Elf4,Spdef,Sfpi1	Eaf1,Dlst,Arfip1,Pafah1b2,Uggt1,Sass6,Exoc1,Atp5j,Csnk1g1,Bin3,Mark2,Prkcsh,Tasp1,Rpl27,Uqcrq,Pgap3,Trappc1,Nfs1,Morf4l2,Polr2h,Zkscan1,Ppme1,Fbxo8,Cacybp,Cox5b,Naa20,Bola2,Tsg101,Tfg,P4hb,Tsr1,Zfp113,Rpl35,Arpc5l,Pcdh1,Fam149b,Atxn2,Isg20l2,Nab1,Tank,Glt28d2,Ppp6r1,Pcgf2,Ints12,Zfc3h1,Ftsj3,Abcb7,Mpp2,Klhdc9,Aste1,Lsr,Fkbp1a,Dbnl,Nfkb2,Tssc1,Fbxw8,Rabgef1,Ptprg,Zfp191,Ell2,Raph1,Cbll1,Rgma,Zfp20…
52	taipale-ACCGGAARYN-FLI1-full	4.08846	M2	Fli1,Erg,Fev,Elk3,Gabpa,Ets2,Elk4,Etv2,Etv1,Elk1,Ets1,Etv5,Etv3,Erf,Gabpb1,Elf2,Elf1,Elf4,Elf3,Ehf	Eaf1,Pafah1b2,Dlst,Arfip1,Ppme1,Pgap3,Trappc1,Prkcsh,Uggt1,Atp5j,Rpl35,Arpc5l,Csnk1g1,Mark2,Exoc1,Tfg,Fbxo8,Nfs1,Rpl27,Uqcrq,P4hb,Tank,Atxn2,Tasp1,Tnks2,Zfp202,Bin3,Sept4,Myl12b,Zfp113,Tsg101,Abcb7,Tsr1,Zfp191,Isg20l2,Sass6,Zkscan1,Asap1,Fbxw8,Ndufb3,Dbnl,Bmi1,Rchy1,Rfxap,Flot2,Eml1,Abhd12,Cyb561,Naa20,Ptprg,Mef2c,Cox5b,Hmgxb3,Zc3hav1l,Slc30a7,Plcxd3,Raph1,Eif6,Gca,Fam149b,Fhdc1,Fam57b,Frs2,Zfc3h…
53	transfac_pro-M01258	4.07894	M1	Elk1,Ets2,Etv1,Fli1,Gabpa,Etv5,Erg,Fev,Elk4,Elk3,Ets1,Etv2,Etv3,Elf2,Gabpb1,Elf4,Erf,Elf3,Ehf,Elf1,Gli3	Eaf1,Bin3,Atp5j,Arfip1,Csnk1g1,Zkscan1,Uggt1,Mark2,Pafah1b2,Zfc3h1,Rpl35,Arpc5l,Nfs1,Bola2,Tsg101,Myl12b,Isg20l2,Cbll1,Prkcsh,Tasp1,Polr2h,Dbnl,Tsr1,Fam149b,Exoc1,Zfp113,Cox5b,Fam101b,Rpl27,Trappc1,Sass6,Pdcd6,Rabgef1,Naa20,P4hb,Uqcrq,Ppme1,Tfg,Frs2,Dlst,Cyb561,Rchy1,Eif6,Fbxw8,Rfxap,Atxn2,Morf4l2,Slc30a7,Zfp202,Fbxo8,Flot2,Tmem167,Sec13,Hmgxb3,Hnrnpf,Gar1,Cnot3,Aste1,Ptprg,Zfp191,Obfc1,Arf1,Raph…
54	taipale-ACCGGAAGTN-FEV-DBD	4.06326	M2	Fev,Erg,Elk4,Ets2,Elk1,Fli1,Elk3,Erf,Etv2,Etv5,Etv1,Ets1,Gabpa,Etv3,Elf2,Gabpb1,Elf1,Elf3,Elf4,Spic,Ehf,Elf5,Spib	Eaf1,Pafah1b2,Dlst,Arfip1,Uggt1,Pgap3,Trappc1,Ppme1,Bin3,Prkcsh,Csnk1g1,Exoc1,Nfs1,Rpl27,Atp5j,Mark2,Uqcrq,Rpl35,Arpc5l,Sass6,Tasp1,Tank,Fbxo8,Atxn2,P4hb,Tfg,Zfp113,Myl12b,Isg20l2,Tsg101,Tnks2,Morf4l2,Zkscan1,Naa20,Tsr1,Cbll1,Cox5b,Abcb7,Zfp191,Fbxw8,Zfp202,Abhd12,Slc30a7,Fkbp1a,Ptprg,Rfxap,Frs2,Polr2h,Fam149b,Tm9sf2,Cyb561,Raph1,Sept4,Dbnl,Nab1,Ccnd1,Eif6,Eml1,Ptprm,Mpp2,Flot2,Rchy1,Bola2,Zc3hav…
55	transfac_pro-M01976	4.05654	M2	Elf2,Elf1,Elf4,Elf3,Ehf,Elf5,Etv5,Etv2,Fev,Ets2,Erf,Etv1,Elk3,Gabpa,Elk4,Fli1,Ets1,Erg,Elk1,Etv3,Spic,Gabpb1,Spdef,Spib	Eaf1,Bin3,Nfs1,Pafah1b2,Csnk1g1,Mark2,Arfip1,Uqcrq,Zkscan1,Dlst,Atp5j,Pgap3,Uggt1,Sass6,Exoc1,Tasp1,Rpl35,Morf4l2,Arpc5l,Prkcsh,Tsr1,Cacybp,Trappc1,Isg20l2,Naa20,Cox5b,Tm9sf2,Tsg101,P4hb,Rpl27,Zfp113,Ppme1,Lsr,Fbxo8,Frs2,Fbxw8,Tmed10,Bola2,Rfxap,Pdcd6,Polr2h,Bmi1,Tank,Asap1,Lrrc38,Huwe1,Fam149b,Rabgef1,Mum1l1,Magoh,Pdia6,Tfg,Dbnl,Mef2c,Cyb561,Ostc,Abcb7,Myl12b,Hnrnpf,Arf1,Fkbp1a,Ptprg,Bcat2,Mdh1,…
56	taipale-ACCGGAARYN-ETS1-DBD	4.04534	M2	Ets1,Fev,Erg,Elk3,Ets2,Elk4,Fli1,Etv2,Elk1,Gabpa,Etv1,Etv5,Erf,Etv3,Elf2,Elf1,Gabpb1,Elf3,Elf4,Ehf,Spic,Elf5,Spdef	Eaf1,Dlst,Arfip1,Pafah1b2,Atp5j,Uggt1,Pgap3,Ppme1,Csnk1g1,Prkcsh,Trappc1,Bin3,Exoc1,Rpl27,Uqcrq,Mark2,Nfs1,Tasp1,Rpl35,Arpc5l,Zfc3h1,Fbxo8,Tsg101,P4hb,Tsr1,Tfg,Morf4l2,Sept4,Myl12b,Atxn2,Sass6,Tank,Zkscan1,Isg20l2,Naa20,Tnks2,Asap1,Abcb7,Rfxap,Zfp113,Dbnl,Zfp191,Zfp202,Fbxw8,Cox5b,Rchy1,Bola2,Fam149b,Ptprg,Eml1,Mpp2,Ptp4a3,Gca,Ptprm,Flot2,Raph1,Fam57b,Zc3hav1l,Slc30a7,Cyb561,Fam101b,Abhd12,Lrrc38…
57	jaspar-MA0424.1	4.02855	M4		Mark2,Rbm28,Eif4g3,Ccnd1,Pafah1b2,Bmi1,Zkscan1,Arpc5l,Rpl35,Cbll1,Eaf1,Eef1g,Elovl6,Serpinb6a,Bptf,Pgap3,Nfs1,Huwe1,Hnrnpf,Fkbp1a,Glb1,Heatr1,Gata6,Fgfr1,Rab5c,Pask,Rabgef1,Ndufb8,Plcxd3,Tnfrsf21,Nfkb2,Vti1b,Pcgf2,Bin3,Cbx4,Fam101b,Klhl23,Pcdh1,Pdia6,Hes7,Isg20l2,Arl5a,Rnf2,Nt5c2,Mpped2,Tmed10,Zfp358,Atp5j,Fam135a,Gng12,Glt28d2,Sik3,Esrp1,Ankrd13d,Upf2,Fbxw8,Rgma,Fhdc1,Gtf2ird1,Zfp202,Socs5,28100…
58	yetfasco-512	4.00111	M4		Mark2,Rbm28,Eif4g3,Pafah1b2,Ccnd1,Bmi1,Zkscan1,Arpc5l,Rpl35,Cbll1,Eaf1,Eef1g,Serpinb6a,Elovl6,Bptf,Pgap3,Nfs1,Huwe1,Hnrnpf,Fkbp1a,Glb1,Heatr1,Gata6,Rab5c,Pask,Fgfr1,Rabgef1,Ndufb8,Plcxd3,Nfkb2,Tnfrsf21,Pcgf2,Vti1b,Bin3,Fam101b,Cbx4,Klhl23,Pcdh1,Pdia6,Hes7,Isg20l2,Rnf2,Arl5a,Nt5c2,Mpped2,Tmed10,Atp5j,Fam135a,Zfp358,Gng12,Glt28d2,Sik3,Ankrd13d,Esrp1,Rgma,Fbxw8,Fhdc1,Upf2,2810006K23Rik,Gtf2ird1,Socs…
59	taipale-ACCGGAARTN-ERG-DBD	4.00055	M2	Erg,Fev,Fli1,Ets2,Elk3,Etv2,Gabpa,Elk4,Etv1,Ets1,Elk1,Etv3,Etv5,Erf,Elf2,Gabpb1,Elf1,Elf3,Elf4,Ehf,Spic,Elf5	Eaf1,Pafah1b2,Dlst,Arfip1,Pgap3,Ppme1,Uggt1,Mark2,Atp5j,Prkcsh,Trappc1,Rpl27,Exoc1,Rpl35,Arpc5l,Csnk1g1,Bin3,P4hb,Uqcrq,Fbxo8,Nfs1,Atxn2,Tank,Myl12b,Asap1,Tfg,Morf4l2,Tsg101,Tasp1,Zfp113,Sept4,Abhd12,Tnks2,Isg20l2,Zfp202,Abcb7,Tsr1,Sass6,Fbxw8,Rchy1,Zfp191,Cox5b,Naa20,Rfxap,Zkscan1,Eif6,Cbll1,Dbnl,Cyb561,Ptp4a3,Eml1,Fkbp1a,Ndufb3,Zfc3h1,Ptprg,Plcxd3,Mpp2,Ptprm,Bmi1,Mef2c,Zc3hav1l,Ccnd1,Slc30a7,Ra…
60	transfac_pro-M01992	3.97927	M2	Etv5,Etv2,Ets2,Erf,Fev,Elk4,Etv1,Elk3,Ets1,Elk1,Fli1,Gabpa,Etv3,Erg,Elf2,Elf3,Elf1,Elf5,Elf4,Ehf,Spdef,Gabpb1,Spic,Spib,Sfpi1	Eaf1,Bin3,Arfip1,Dlst,Sass6,Atp5j,Pafah1b2,Csnk1g1,Zkscan1,Nfs1,Exoc1,Uqcrq,Uggt1,Pgap3,Tsr1,Trappc1,Prkcsh,Rpl35,Rpl27,Arpc5l,Mark2,Cox5b,Tasp1,Zfp113,Ppme1,Tsg101,Naa20,Cacybp,P4hb,Isg20l2,Zfc3h1,Fbxo8,Tank,Tm9sf2,Fkbp1a,Atxn2,Fbxw8,Dbnl,Morf4l2,Tfg,Polr2h,Slc7a14,Pdcd6,Frs2,Rfxap,Met,Myl12b,Obfc1,Ppp6r1,Eif6,Rabgef1,Prlr,Fam149b,Ccnd1,Zfp191,Cyb561,Abcb7,Asap1,Zfp202,Bola2,Ptprg,Arf1,Ell2,Ostc…
61	taipale-KSYGGAAGTN-ETV6-full	3.95295	M2	Etv6,Spic,Gabpb1,Erf,Elf3,Etv5,Elf2,Ets2,Etv3,Elk3,Elf4,Ehf,Etv2,Spib,Erg,Fli1,Fev,Ets1,Etv1,Gabpa,Elk4,Elf5,Elk1,Elf1,Sfpi1	Eaf1,Bola2,Bin3,Csnk1g1,Atp5j,Polr2h,Uggt1,Rpl27,Arfip1,Pafah1b2,Fam149b,Morf4l2,Tasp1,Uqcrq,Nfs1,Pgap3,Tsg101,Exoc1,Mark2,Prkcsh,Zkscan1,Rpl35,Pdcd6,Ppme1,Cox5b,Cnot3,Fbxo8,Gar1,Arpc5l,Ftsj3,Tfg,Cbll1,Isg20l2,Rgma,Naa20,P4hb,Magoh,Mef2c,Slc7a14,Trappc1,Ppp6r1,Zfp113,Dbnl,Rabgef1,Pcdh1,Cyb561,Tank,Myl12b,Eif4g3,Srgap1,Psmc2,Fbxw8,Nfkb2,Sik3,Armcx2,Aste1,Fhdc1,Bcar1,Ptprg,Ergic2,Cacybp,B230219D22R…
62	yetfasco-581	3.94903	M2		Eaf1,Mark2,Ipo13,Zfp202,Arpc5l,Rpl35,Zkscan1,Tm9sf2,Ccnd1,Dbnl,Rbm28,Cbll1,Ftsj3,Vti1b,Ndufb8,Wdyhv1,Cacybp,Eif6,Fkbp1a,Bola2,Brca1,Sass6,Pafah1b2,Prkcsh,Cbx4,Ndufb3,2410004B18Rik,Polr2h,Nfs1,Prkcz,Isg20l2,Fam101b,Atp5j,Fbxw8,Pcgf2,Hnrnpf,Cspp1,Rabgef1,Pgap3,Trappc1,Uggt1,Raph1,D16Ertd472e,Ppp6r1,Cox5b,Eef1g,Ints12,Rab10,Naa20,Eif4g3,Huwe1,Mum1l1,Arfip1,Slc7a14,Bmi1,Fbxo8,Naa38,Dtnb,P4hb,Nab1,Nt5…
63	taipale-NACCCGGAAGTA-EHF-full	3.94623	M1	Ehf,Elf3,Elf5,Elf2,Elf1,Elf4,Elk3,Etv5	Csnk1g1,Bin3,Uggt1,Eaf1,Arfip1,Rpl35,Atp5j,Mark2,Uqcrq,Trappc1,Nfs1,Rfxap,Tfg,Isg20l2,Zfand3,Zkscan1,Arpc5l,R3hcc1,Sass6,Pafah1b2,Tsg101,Diablo,Psmc2,Pgap3,Aste1,Fbxo8,Cox5b,Huwe1,Fam135a,Bicd1,Prkcsh,Atxn2,Ptprg,Met,Mum1l1,Glt28d2,Rabgef1,Tank,Aqp7,Ergic2,Nab1,Obfc1,Cwc25,Mef2c,Lrrc38,Cnot3,Zfp940,Tm9sf2,Rab5c,Bptf,Bcat2,Fam101b,Ppp6r1
64	transfac_pro-M01986	3.94231	M2	Ets1,Etv2,Ets2,Fev,Etv1,Fli1,Erg,Elk3,Gabpa,Erf,Etv3,Etv5,Elk4,Elk1,Elf2,Elf3,Spdef,Elf1,Gabpb1,Elf4,Ehf,Spic,Elf5,Spib,Sfpi1	Eaf1,Atp5j,Arfip1,Dlst,Pafah1b2,Exoc1,Mark2,Uggt1,Prkcsh,Rpl27,Nfs1,Ppme1,Rpl35,Pgap3,Tsr1,Arpc5l,Bin3,Csnk1g1,Zkscan1,Tasp1,Sass6,Trappc1,Zfc3h1,P4hb,Tsg101,Uqcrq,Naa20,Atxn2,Dbnl,Myl12b,Fbxo8,Morf4l2,Isg20l2,Zfp113,Fkbp1a,Fbxw8,Cox5b,Zfp191,Cox6b1,Tank,Glt28d2,Tfg,Zfp202,Ptp4a3,Ptprg,Pdcd6,Ppp6r1,Obfc1,Klhdc9,Rfxap,Asap1,Abcb7,Fam101b,Polr2h,Rchy1,Cyb561,Bola2,Hmgxb3,Mum1l1,Ptprm,Raph1,Mpp2,Fam…
65	homer-M00042	3.91376	M2	Elk1,Etv1,Ets2,Etv2,Etv5,Fli1,Fev,Gabpa,Elk3,Erf,Ets1,Etv3,Erg,Elf3,Elk4,Elf2,Elf4,Elf1,Ehf,Gabpb1,Elf5,Spic,Spib,Sfpi1	Eaf1,Mark2,Bin3,Arfip1,Pafah1b2,Atp5j,Prkcsh,Rpl27,Sass6,Csnk1g1,Rbm28,Zkscan1,Uggt1,Nfs1,Uqcrq,Pgap3,Zfc3h1,Isg20l2,Exoc1,Tasp1,Morf4l2,Rpl35,Cbll1,Arpc5l,Dlst,Naa20,Trappc1,Ppme1,Cacybp,Fbxo8,Myl12b,Cox5b,P4hb,Tm9sf2,Fam149b,Polr2h,Dbnl,Tsg101,Zfp113,Atxn2,Ccnd1,Tsr1,Rabgef1,Obfc1,Bola2,Ppp6r1,Naa38,Bmi1,Eif6,Fbxw8,Pdcd6,Hnrnpf,Raph1,Tfg,Abhd12,Cox6b1,Fam101b,Tank,Ints12,Asap1,Frs2,Met,Nab1,Ndu…
66	jaspar-PB0020.1	3.9048	M1	Gabpa,Ets1,Elk4,Elk3,Fev,Erg,Ets2,Elk1,Fli1,Etv5,Etv1,Erf,Etv2,Ehf,Etv3,Gabpb1,Sfpi1,Elf2,Elf1,Spib,Gata2,Gata3,Gata4,Gata6,Gata1,Gata5	Uggt1,Trappc1,Prkcsh,Atxn2,Eaf1,Csnk1g1,Tnks2,Fbxo8,Uqcrq,Tfg,Bin3,Exoc1,Isg20l2,Ptprg,Pafah1b2,Zkscan1,Pgap3,Tasp1,Ppme1,Dlst,Nfs1,Arfip1,Tank,Zfp113,Fam101b,Rfxap,Zfp202,Mef2c,Rpl35,Psmc2,Rbm28,Abcb7,Sept4,Cox5b,Arpc5l,Ptprm,Mark2,Eml1,Mpp2,Bcar1,Rgma,Rpl27,Raph1,Atp5j,Tmed10,Zfp191,Cacybp,Naa20,Flot2,Sass6,Fbxw8,Aste1,Ergic2,Tsg101,3830406C13Rik,Eif2b5,Eif6,Mboat2,Evi5,Lrrc38,Arl5a,Glt28d2,281…
67	taipale-AACCCGGAAGTN-ELF1-DBD	3.88856	M1	Elf1,Elf4,Elf2,Ehf,Elk3,Elf5,Elf3,Etv5,Elk1,Gabpa	Csnk1g1,Bin3,Eaf1,Arfip1,Uggt1,Pafah1b2,Zkscan1,Trappc1,Tfg,Nfs1,Rpl35,Uqcrq,Arpc5l,Zfand3,Psmc2,Mark2,Tsg101,Rfxap,Atxn2,Atp5j,Fbxo8,Cwc25,Prkcsh,Aste1,Zfp113,Rpgr,Cox5b,Lsr,Dlst,Pgap3,R3hcc1,Mum1l1,Isg20l2,Cnot3,Fam135a,Synrg,Cacybp,Fam101b,Rabgef1,Bicd1,Ppp6r1,Wdyhv1,Mef2c,Bcat2
68	transfac_pro-M01989	3.86616	M2	Ets2,Etv2,Fli1,Ets1,Fev,Gabpa,Etv1,Erg,Elk3,Etv3,Erf,Etv5,Elk4,Elk1,Elf2,Elf3,Elf1,Elf4,Gabpb1,Spic,Spdef,Ehf,Spib,Elf5,Sfpi1	Eaf1,Arfip1,Atp5j,Dlst,Mark2,Pafah1b2,Uggt1,Exoc1,Rpl27,Morf4l2,Prkcsh,Csnk1g1,Pgap3,Tasp1,Ppme1,Bin3,Nfs1,Rpl35,Zfc3h1,Arpc5l,Trappc1,Sass6,Tsg101,Uqcrq,Tsr1,Zkscan1,P4hb,Fbxo8,Naa20,Atxn2,Bola2,Polr2h,Zfp113,Tfg,Myl12b,Cox5b,Dbnl,Fbxw8,Cbll1,Isg20l2,Rchy1,Asap1,Pdcd6,Ppp6r1,Fam149b,Glt28d2,Tank,Rfxap,Obfc1,Fkbp1a,Fam101b,Zfp202,Abhd12,Zfp191,Cox6b1,Eif6,Prlr,Ptp4a3,Ptprm,Raph1,Abcb7,Nab1,Klhdc9…
69	transfac_pro-M02054	3.8404	M2	Elf2,Elf4,Elf5,Elf1,Elf3,Ehf,Etv5,Etv2,Ets2,Gabpa,Etv1,Ets1,Fev,Erf,Fli1,Elk4,Elk3,Erg,Etv3,Elk1,Spdef,Spic,Gabpb1	Bin3,Eaf1,Nfs1,Zkscan1,Mark2,Pafah1b2,Uqcrq,Dlst,Arfip1,Csnk1g1,Atp5j,Exoc1,Sass6,Pgap3,Tsr1,Arf1,Tasp1,Rpl35,Naa20,Arpc5l,Huwe1,P4hb,Zfp113,Fkbp1a,Tsg101,Cox5b,Tm9sf2,Uggt1,Lsr,Cacybp,Ostc,Prkcsh,Isg20l2,Mum1l1,Fbxw8,Mdh1,Slc7a14,Lrrc38,Tmed10,Hnrnpf,Dbnl,Wdyhv1,Asap1,Trappc1,Ptprg,Ccnd1,Tank,Rfxap,Fam135a,Met,Eif6,Raph1,Pdcd6,Morf4l2,Bmi1,Rbm28,Zfp191,Cbx4,Ppme1,Myl12b,Midn,Slc44a2,Cyb561,Naa38…
70	transfac_pro-M01634	3.82472	M4		Mark2,Rab5c,Rbm28,Bmi1,Eif4g3,Nfkb2,Ccnd1,Pcdh1,Bptf,Elovl6,Pafah1b2,2810006K23Rik,Arpc5l,Fgfr1,Eaf1,Rabgef1,Cbll1,Hnrnpf,Rpl35,Huwe1,Pgap3,Fkbp1a,Zkscan1,Fhdc1,Plcxd3,Atp5j,Gata6,Zfp202,Rgma,Klhl23,Tnfrsf21,Ankrd13d,Socs5,Upf2,Cbx4,Rnf2,Vti1b,Mpped2,Glb1,Ptprg,Cpox,Arfip1,Ndufb8,Adora2b,Cdk14,Heatr1,Myc,Hes7,Ndufs4,Pask,Pcgf2,Gtf2ird1,Glt28d2,Pdcl,Bpgm,Prkcz,Pfkfb3,Gng12,Csnk1g1,Zfp113,Pdia6,Met…
71	transfac_pro-M02053	3.79785	M2	Elf1,Elf2,Elf4,Elf3,Ehf,Elf5,Etv5,Etv2,Erf,Fev,Ets2,Etv1,Elk3,Gabpa,Ets1,Elk4,Elk1,Fli1,Erg,Etv3,Spdef,Spic,Gabpb1,Spib	Eaf1,Bin3,Nfs1,Mark2,Pafah1b2,Arfip1,Csnk1g1,Uqcrq,Dlst,Zkscan1,Exoc1,Atp5j,Pgap3,Sass6,Uggt1,Morf4l2,Rpl35,Tsr1,Tasp1,Arpc5l,Prkcsh,Cacybp,Tm9sf2,Trappc1,Isg20l2,Cox5b,Naa20,P4hb,Tsg101,Bmi1,Tmed10,Zfp113,Lsr,Rpl27,Fbxw8,Frs2,Rfxap,Lrrc38,Fbxo8,Huwe1,Mum1l1,Asap1,Tank,Pdcd6,Ostc,Rabgef1,Fam149b,Pdia6,Bola2,Ppme1,Magoh,Abcb7,Polr2h,Hnrnpf,Fkbp1a,Arf1,Cyb561,Myl12b,Mef2c,Rbm28,Rgma,Tfg,Dbnl,Bcat2,…
72	transfac_pro-M02062	3.79393	M2	Erg,Fev,Ets2,Elk4,Etv2,Elk3,Ets1,Fli1,Elk1,Gabpa,Etv5,Erf,Etv3,Etv1,Elf2,Gabpb1,Elf3,Elf1,Elf4,Spic,Ehf,Elf5,Spib,Spdef,Sfpi1	Eaf1,Pafah1b2,Dlst,Arfip1,Uggt1,Atp5j,Pgap3,Ppme1,Rpl27,Mark2,Exoc1,Trappc1,Prkcsh,Bin3,Csnk1g1,Nfs1,Tasp1,Rpl35,Arpc5l,Sass6,Tsg101,Myl12b,Uqcrq,Atxn2,P4hb,Tank,Morf4l2,Fbxo8,Tfg,Naa20,Zfp113,Asap1,Tsr1,Cbll1,Zkscan1,Abcb7,Cox5b,Zfp191,Isg20l2,Zfc3h1,Tnks2,Abhd12,Fkbp1a,Zfp202,Dbnl,Ptp4a3,Mpp2,Ptprg,Sept4,Ppp6r1,Rfxap,Raph1,Fbxw8,Cyb561,Rchy1,Eif6,Eml1,Ccnd1,Nab1,Met,Zc3hav1l,Rgma,Klhdc9,Glt28d2…
73	transfac_pro-M02072	3.79113	M2	Fev,Elk1,Elk4,Ets2,Erf,Etv2,Elk3,Ets1,Etv5,Etv1,Erg,Fli1,Etv3,Gabpa,Elf2,Elf1,Elf3,Spdef,Ehf,Spic,Elf5,Elf4,Gabpb1,Spib,Sfpi1	Eaf1,Dlst,Pafah1b2,Arfip1,Mark2,Exoc1,Pgap3,Atp5j,Bin3,Uggt1,Trappc1,Rpl27,Nfs1,Ppme1,Sass6,Prkcsh,Tasp1,Csnk1g1,Uqcrq,Morf4l2,Tfg,Rpl35,Naa20,Arpc5l,Tank,P4hb,Zfp113,Fbxo8,Tsg101,Tsr1,Cox5b,Abcb7,Zkscan1,Atxn2,Rfxap,Cacybp,Fkbp1a,Asap1,Ptprg,Zfp191,Tnks2,Tmed10,Ptprm,Klhdc9,Fbxw8,Glt28d2,Cyb561,Eml1,Myl12b,Ndufb3,Nab1,Sept4,Mpp2,Ppp6r1,Mef2c,Zfp202,Met,Isg20l2,Ostc,Raph1,Zc3hav1l,Abhd12,Cbx4,Obf…
74	hdpi-ELF2	3.76537	M2	Elf2,Elk1,Ets2,Etv5,Fli1,Erf,Elk3,Etv1,Fev,Ets1,Etv3,Gabpa,Elk4,Ehf,Gabpb1,Etv2,Erg,Elf4,Elf1	Eaf1,Mark2,Zkscan1,Bin3,Hnrnpf,Pafah1b2,Nfs1,Tm9sf2,Sass6,Rbm28,2410004B18Rik,Uqcrq,Zfc3h1,Arfip1,Rpl35,Arpc5l,Fbxw8,Tmem167,Prkcsh,Myl12b,Serpinb6a,Dbnl,Fam101b,Naa38,Vti1b,Dnttip1,Ipo13,Ccnd1,Mdh1,Fkbp1a,Cops5,Cbll1,Cox5b,Csnk1g1,Atp5j,Uggt1,Pgap3,Wdyhv1,Isg20l2,Tsr1,Ndufb3,Met,Cspp1,Fbxo8,Tasp1,Cox6b1,Eif6,P4hb,Polr2h,Raph1,Lsr,Bola2,Ints12,Exoc1,Rabgef1,Pdia6,Naa20,Tank,Rhoa,6430548M08Rik,Nab…
75	flyfactorsurvey-Ets65A_SANGER_10_FBgn0005658	3.76369	M2	Fli1,Erg,Elf2,Elf1,Elk3,Gabpa,Fev,Elf4,Elf3,Etv2,Elk1,Ets2,Etv1,Elk4,Ehf,Ets1,Etv5	Eaf1,Mark2,Pafah1b2,Nfs1,Zkscan1,Uqcrq,Arfip1,Bin3,P4hb,Rpl35,Fbxw8,Arpc5l,Zfp113,Slc30a7,Serpinb6a,Atp5j,Tsr1,Exoc1,Pgap3,Prkcsh,Naa20,Dbnl,Isg20l2,Dlst,Fbxo8,Hnrnpf,Eif6,Cox5b,Csnk1g1,Arf1,Raph1,Pdia6,Cacybp,Tasp1,Tfg,Bmi1,Myl12b,Wdyhv1,Fkbp1a,Atxn2,Fam101b,Huwe1,Mum1l1,Trappc1,Tmed10,Rabgef1,Flot2,Tm9sf2,Cyb561,2410004B18Rik,Rchy1,Tank,Sass6,Tnks2,Met,Pfkfb3,Ostc,Ppme1,Ccnd1,Asap1,Lsr,Uggt1,Nf…
76	transfac_pro-M02067	3.73569	M2	Etv2,Ets2,Fli1,Gabpa,Fev,Ets1,Etv1,Etv3,Erg,Elk3,Erf,Etv5,Elk1,Elk4,Elf2,Elf3,Elf1,Elf4,Spic,Ehf,Spdef,Gabpb1,Elf5,Spib,Sfpi1	Eaf1,Mark2,Atp5j,Arfip1,Dlst,Pafah1b2,Prkcsh,Morf4l2,Rpl27,Exoc1,Uggt1,Tasp1,Bin3,Pgap3,Sass6,Nfs1,Csnk1g1,Ppme1,Rpl35,Arpc5l,Trappc1,Uqcrq,Tsr1,P4hb,Naa20,Zkscan1,Zfp113,Zfc3h1,Tsg101,Fbxo8,Asap1,Rchy1,Cox5b,Ppp6r1,Atxn2,Tfg,March6,Dbnl,Myl12b,Cacybp,Obfc1,Isg20l2,Fbxw8,Abhd12,Polr2h,Prlr,Tank,Pdcd6,Bola2,Fkbp1a,Slc7a14,Fam57b,Glt28d2,Fam149b,Rfxap,Tm9sf2,Eif6,Zfp191,Cbll1,Abcb7,Klhdc9,Rgma,Cyb5…
77	transfac_pro-M02073	3.69146	M2	Fli1,Elk1,Ets2,Etv2,Ets1,Erf,Elk4,Fev,Elk3,Etv5,Erg,Etv1,Gabpa,Etv3,Elf2,Elf3,Elf1,Gabpb1,Ehf,Spic,Elf5,Elf4,Spdef,Spib	Eaf1,Dlst,Arfip1,Pafah1b2,Trappc1,Sass6,Atp5j,Ppme1,Tasp1,Exoc1,Pgap3,Prkcsh,Uggt1,Tsr1,Nfs1,Rpl27,Csnk1g1,Bin3,Zfp191,Tank,P4hb,Uqcrq,Tsg101,Zkscan1,Tfg,Rpl35,Arpc5l,Naa20,Atxn2,Abcb7
78	transfac_pro-M01988	3.68978	M2	Etv2,Ets2,Ets1,Fev,Fli1,Gabpa,Etv1,Erg,Elk3,Erf,Etv5,Etv3,Elk1,Elk4,Elf2,Elf3,Elf1,Elf4,Spic,Ehf,Elf5,Spdef,Gabpb1,Spib,Sfpi1	Eaf1,Mark2,Atp5j,Arfip1,Dlst,Pafah1b2,Prkcsh,Rpl27,Morf4l2,Uggt1,Exoc1,Pgap3,Bin3,Ppme1,Nfs1,Sass6,Tasp1,Csnk1g1,Rpl35,Trappc1,Arpc5l,Tsr1,Uqcrq,P4hb,Zfc3h1,Zfp113,Tsg101,Zkscan1,Naa20,Asap1,Cox5b,Atxn2,Myl12b,Fbxo8,Dbnl,Isg20l2,Fbxw8,Tfg,Rchy1,Obfc1,Fkbp1a,Tank,Pdcd6,Abhd12,Ppp6r1,Prlr,Polr2h,Bola2,Glt28d2,Fam149b,Zfp191,Cbll1,Klhdc9,Ndufb3,Eif6,Naa38,Cox6b1,Rfxap,Cacybp,Zfp202,Rgma,Ptprm,Nab1,F…
79	tfdimers-MD00390	3.62706	M6	Nf1,Crx,Rax,Nfia,Nfic,Otx1,Gsc2	Fgfr1,Gtf2ird1,Fam57b,Hnrnpf,Rab5c,Mark2,Slc25a12,Slc25a19,6430548M08Rik,Huwe1,Blmh,Ostc,Upf2,Lrrc38,Morf4l2,Hipk2,Klhl23,Eif2b5,Csnk1g1,Elovl6,Ilf2,Glt28d2,Ptpn9,Pgap3,Prlr,Ccdc160,Rgma,Sipa1l3,Gcnt2,Aqp7,Adora2b,Cbx4,A830010M20Rik,Slc44a2,Myc,Fam179a,Wdyhv1,C030039L03Rik,Sept4,Nt5c2,Ppme1,Eif4g3,Flot2,Bcar1,Atp5j,Adcy6,Synpr,Srsf9,Ppp2r1b,Oscp1,Rbm27,Pafah1b2,Mms19,Tasp1,Mettl16,Tmed10,Tm9sf1,P…
80	jaspar-PF0003.1	3.61978	M2	Ehf,Etv5,Elk1,Ets2,Erf,Ets1,Elk4,Elk3,Erg,Gabpa,Gabpb1,Elf2,Fev,Elf4,Fli1,Etv2,Etv1,Elf3,Elf1	Eaf1,Pafah1b2,Uggt1,Csnk1g1,Bola2,Zkscan1,Nfs1,Arfip1,Rpl35,Arpc5l,Pgap3,Slc30a7,Polr2h,Uqcrq,Cbll1,Tsr1,Fbxo8,Flot2,Naa20,Tnks2,Fam149b,Tasp1,Dbnl,Ppme1,2410004B18Rik,Serpinb6a,Tank,Isg20l2,Atxn2,Synrg,Cox5b,Cnot3,Tsg101,Atp5j,Bin3,Prkcsh,Mark2,Arf1,Fbxw8,Cwc25,Pdcd6,Lsr,Hnrnpf,Fam101b,Adat1,Raph1,Hmgxb3,Gar1,Tfg,Arf4,Zfp191,Tmed10,Psmc2,Magoh,Trappc1,Exoc1,Wapal,Ufd1l,Cyb561,Sec13,Rabgef1,Zfp11…
81	elemento-TGCGCCA	3.61474	M7		Plcxd3,Ilf2,Pcgf2,Klhl23,Raph1,Huwe1,Eif2b5,R3hcc1,Bptf,Lsr,Elovl6,Upf2,Cbx4,Cyb561,Myc,Lima1,Cdk14,Gng12,Calm1,Exoc4,Tasp1,Ccnd1,Morf4l2,Rbx1,Eif4g3,Fhdc1,Atxn2,Zkscan1,Zfp14,Nt5c2,Zfp191,Rabgef1,Glt28d2,Rgma,Tnks2,Chpt1,Slc44a2,Bpgm,Snx6,Socs5,2810006K23Rik,Lrrc38,Tubgcp2,Hnrnpf,Gtf2ird1,Tnfrsf21,Wapal,Stx12,Osbpl9,Tmed10,Rnf2,Mark2
82	taipale-NTRAKCCN-RHOXF1-full	3.60802	M6	Rhox12,Rhox10,Rhox11,Rhox13	Mettl16,C030039L03Rik,Slc44a2,Hnrnpf,Gtf2ird1,Upf2,Ptpn9,Adcy6,Atp5j,Fgfr1,Mark2,Srsf9,Arf4,Calm1,Ostc,Ptp4a3,Nans,Pafah1b2,Asap1,Ilf2,Eif4g3,Huwe1,Slc16a10,Ipo13,Rabgef1,Klhl23,Tasp1,Rab10,Rnf2,Aqp7,Rbx1,Sipa1l3,Rgma,Rab5c,Pxk,R3hcc1,Eif2b5,Cwc25,Exoc4,Hes7,Bcar1,Slc1a5,Cbx4,March6,Cspp1,Srd5a3,Usp33,2810006K23Rik,Adora2b,Bptf
83	transfac_pro-M02056	3.59626	M2	Elf4,Elf2,Elf3,Elf1,Elf5,Ehf,Etv2,Etv5,Gabpa,Ets2,Etv1,Fev,Ets1,Erf,Elk3,Fli1,Erg,Elk4,Elk1,Etv3,Spic,Gabpb1,Spdef	Eaf1,Mark2,Bin3,Nfs1,Uqcrq,Pafah1b2,Zkscan1,Arfip1,Csnk1g1,Morf4l2,Atp5j,Exoc1,Uggt1,Dlst,Sass6,Pgap3,Tm9sf2,Rpl35,Tasp1,Prkcsh,Cox5b,Arpc5l,P4hb,Isg20l2,Cacybp,Naa20,Zfp113,Tsr1,Polr2h,Fbxw8,Trappc1,Raph1,Bola2,Tsg101,Asap1,Eif6,Bmi1,Fbxo8,Fam149b,Pdcd6,Lsr,Rabgef1,Arf1,Atxn2,Rfxap,Cbll1,Slc30a7,Rchy1,Lrrc38,Rbm28,Hnrnpf,Dbnl,Mef2c,Mum1l1,Frs2,Myl12b,Rgma,Rpl27,Abhd12,Zfc3h1,Tmed10,Tank,Ipo13,Pd…
84	jaspar-PF0106.1	3.59011	M2	Elk3	Fbxo8,Uqcrq,Prkcsh,Diablo,Tgfbrap1,Tsg101,Fam149b,Sdhc,Bin3,Nfkb2,Tmem184b,Rabgef1,Magoh,Plcxd3,Syncrip,Tbc1d7,Zfc3h1,Cops5,Pafah1b2,Rab5c,Sik3,Cspp1,Cacybp,Hnrnpf,Arfip1,Nnat,Ufd1l,March6,Adat1,Gtf2ird1,Canx,Cyb561,Tasp1,Isg20l2,Gcnt4,Kpna4,Pex10,Sdha,Osbpl9,Cwc25,Rgma,Glt28d2,2810006K23Rik,Pfkfb3,Hspa9,Cry1,Ptprg,Nab1,Prcc,Slc25a42,Eml4,Gcnt2,Senp3,P4hb,Ncoa4,Ctbp1,Mark2,Hipk2,Cebpb,Mpped2,Bmi1…
85	transfac_pro-M01752	3.58731	M2	Erg,Fev,Elk4,Elk3,Ets2,Fli1,Elk1,Erf,Etv2,Gabpa,Ets1,Etv5,Etv1,Etv3,Gabpb1,Elf2,Elf1,Elf3,Spic,Ehf,Elf4	Eaf1,Pafah1b2,Dlst,Arfip1,Uggt1,Pgap3,Rpl27,Mark2,Trappc1,Ppme1,Prkcsh,Csnk1g1,Myl12b,Cbll1,Atp5j,Bin3,Rpl35,Asap1,Arpc5l,Tank,Uqcrq,Exoc1,Tsg101,Atxn2,Morf4l2,P4hb,Isg20l2,Tasp1,Serpinb6a,Tfg,Fbxo8,Tnks2,Sass6,Ptp4a3,Cox5b,Nfs1,Abhd12,Zfp113,Slc30a7,Polr2h,Dbnl,Rchy1,Bola2,Mpp2,Zfc3h1,Eif6,Sept4,Fbxw8,Zkscan1,Naa20,Abcb7,Cyb561,Fkbp1a,Tsen54,Ccnd1,Rgma,Rfxap,Zfp191,Nab1,Fam101b,Zfp202,Ptprg,Tsr1…
86	transfac_public-M00108	3.55707	M2	Gabpb1,Erg,Etv5,Fli1,Ets2,Gabpa,Ets1,Fev,Elk3,Elk4,Etv3,Etv2,Erf,Etv1	Bin3,Eaf1,Rpl27,Ppp6r1,Arfip1,Pafah1b2,Zkscan1,Csnk1g1,Myl12b,Mark2,Tmem167,Ppme1,Tsg101,Nfkb2,Prkcsh,Sass6,Zfc3h1,Zfp113,Exoc1,Cox5b,Atp5j,Pgap3,Slc7a14,Brca1
87	transfac_pro-M00309	3.55651	M3		Hsp90b1,Hes7,Slc25a42,Dynlt3,Glt28d2,P4hb,Huwe1,Mettl16,Nudt2,Prmt5,2810006K23Rik,Kpna4,Socs5,Stip1,Bin3,Manf,D16Ertd472e,Cnot3,Hnrnpf,Cdk14,Nans,Eif2b5,Prlr,Apbb1,Gria3,Arfip1,Whamm
88	flyfactorsurvey-pnt_SANGER_5_FBgn0003118	3.54755	M2	Erg,Elk4,Elk1,Elk3,Fev,Ets2,Fli1,Gabpa,Etv2,Etv1,Erf,Ets1,Etv5,Etv3,Elf1,Elf2,Gabpb1	Pafah1b2,Dlst,Eaf1,Arfip1,Trappc1,Pgap3,Mark2,Bin3,Tnks2,Ppme1,Uqcrq,Rpl35,Serpinb6a,Arpc5l,Asap1,Exoc1,Abcb7,Nfkb2,Tfg,Tank,Prkcsh,Atxn2,Nfs1,Sass6,Fbxo8,P4hb,Tsg101,Pdia6,Csnk1g1,Tasp1
89	jaspar-MA0280.1	3.51115	M4		Rbm28,Eaf1,Rab5c,Arpc5l,Rpl35,Arfip1,Zkscan1,Zfp202,Nfkb2,Wdyhv1,Bmi1,Pcdh1,Pafah1b2,Elovl6,Pgap3,Fkbp1a,Hnrnpf,Tm9sf2,Serpinb6a,Trappc1,Fbxw8,Cox6b1,Ccnd1,Sass6,Nfs1,Mark2,2410004B18Rik,Bin3,Ergic2,Sdha,Vti1b,Cbx4,Isg20l2,Gata6,Slc1a5,Fgfr1,Fam101b,Uqcrq,Huwe1,Dnajc3,Hes7,Ints12,Upf2,Frs2,Tnfrsf21,Esrp1,Fhdc1,2810006K23Rik,Rnf2,Exoc1,Socs5,Prlr,Tasp1,Dlst,Ndufb8,P4hb,Gtf2ird1,Rchy1,Zfp191,Tmed10…
90	yetfasco-481	3.51115	M4		Rbm28,Eaf1,Rab5c,Arpc5l,Rpl35,Arfip1,Zkscan1,Zfp202,Nfkb2,Wdyhv1,Bmi1,Pcdh1,Pafah1b2,Elovl6,Pgap3,Fkbp1a,Hnrnpf,Tm9sf2,Serpinb6a,Trappc1,Fbxw8,Cox6b1,Ccnd1,Sass6,Nfs1,Mark2,2410004B18Rik,Bin3,Ergic2,Sdha,Vti1b,Cbx4,Isg20l2,Gata6,Slc1a5,Fgfr1,Fam101b,Uqcrq,Huwe1,Dnajc3,Hes7,Ints12,Upf2,Frs2,Tnfrsf21,Esrp1,Fhdc1,2810006K23Rik,Rnf2,Exoc1,Socs5,Prlr,Tasp1,Dlst,Ndufb8,P4hb,Gtf2ird1,Rchy1,Zfp191,Tmed10…
91	flyfactorsurvey-Eip74EF_SANGER_5_FBgn0000567	3.50163	M1	Elf2,Elf1,Elf4,Ehf,Elf5	Bin3,Csnk1g1,Pafah1b2,Pgap3,Zkscan1,Eaf1,Sass6,Mark2,Synrg,Tmed10,Uggt1,Nfs1,Trappc1,Lsr,Tsg101,Tank,Fhdc1,Rpl35,Cox5b,Arpc5l,R3hcc1,Atp5j,Zfand3,Fam135a,Bcat2,Glt28d2,Rabgef1,Uqcrq,Arfip1,Frs2,Huwe1,Ptpn9,Ctbp1
92	yetfasco-638	3.49547	M8		Tmed10,Rab5c,Camsap1,Rab10,Dnajc3,Zfp202,Eif4g3,Ric3,Ncoa4,Ndufb3,Fhdc1,Elovl6,Hes7,Rpl35,Arpc5l,Upf2,2810006K23Rik,Rgma,Socs5,Mettl16,Cds1,Fam135a,Zfp191,Gata6,Wapal,Pgap3,Hnrnpf,Cbx4,Cbll1,Mpp2,Gtpbp1,Atp5j,Lima1,Dtnb,Bpgm,Myc,Eif6,Rell1,Bmi1,Fgfr1,Cyb561,Degs1,Gng12,Pfkfb3,Rabgef1,Exoc1
93	taipale-ACCGGAAGTN-ERF-DBD	3.48875	M2	Erf,Elk3,Erg,Fev,Fli1,Elk4,Ets2,Elk1,Etv1,Gabpa,Ets1,Etv3,Etv2,Etv5,Gabpb1,Elf2,Elf1,Elf4,Elf3,Spic	Arfip1,Eaf1,Dlst,Pafah1b2,Exoc1,Trappc1,Ppme1,Fbxo8,Pgap3,Rpl27,Prkcsh,Tfg,Uggt1,Tasp1,Csnk1g1,Myl12b,Rpl35,Atp5j,Arpc5l,Tank,Sept4,Atxn2,Tnks2,Abcb7,P4hb,Tsg101,Mef2c,Uqcrq,Tm9sf2,Ptprg,Frs2,Eml1,Zfp191,Zfp202,Rfxap,Naa20,Flot2,Aste1,Mark2,Cyb561,Fbxw8,Tsr1,Raph1,Mpp2,Isg20l2,Slc30a7,Nfs1,Slc25a19,Bcar1,Ptp4a3,Rchy1,Gca,Pcdh1,Cacybp,Slc7a14,Zfc3h1,Ufd1l,Cbx4,Met,Fam57b,Mboat2,Hmgxb3,3830406C13Ri…
94	taipale-WACCCGGAAGTA-ELF3-DBD	3.477	M1	Elf3,Ehf,Elf1,Elf2,Elf5,Elf4,Elk3	Csnk1g1,Bin3,Uggt1,Arfip1,Trappc1,Atp5j,Eaf1,Nfs1,Rfxap,Zfand3,Uqcrq,Rpl35,Tfg,R3hcc1,Diablo,Psmc2,Mark2,Met,Bicd1,Huwe1,Nab1,Fbxo8,Aste1,Zkscan1,Arpc5l,Zfp940,Ergic2,Pgap3,Fam135a,Nt5c2,Glt28d2,Bptf,Bcat2,Aqp7,Ptprg,Obfc1,Mef2c,Mum1l1,Sipa1l3,Pcdh1,Cwc25,Sass6,Rab5c,Wdyhv1,Prkcz,Ppp6r1,Isg20l2,Rabgef1,Abce1,Tank
95	taipale-ACCCGGAAGTN-ELF5-full	3.47252	M1	Elf5,Ehf,Elf3,Elf4,Elf2,Etv5,Spic,Elf1,Ets2,Etv2,Erf,Ets1,Elk3,Elk1,Fev,Fli1,Etv1,Gabpa,Etv3,Spib,Erg,Elk4,Gabpb1,Etv6,Sfpi1,Etv4	Bin3,Csnk1g1,Mark2,Eaf1,Uggt1,Atp5j,Tsg101,Eif4g3,Pgap3,Rpl35,Pafah1b2,Arpc5l,Zkscan1,Slc7a14,Arfip1,Midn,Sass6,Uqcrq,Nfs1,Ppp6r1,Asap1,Rpl27,Isg20l2,Exoc1,Hnrnpf,Aste1,Obfc1,Cox5b,Flot2,Rabgef1,Rbm15,Huwe1,Rfxap,Diablo,R3hcc1,Pcdh1,Aqp7,Zfp113,Morf4l2,Fam57b,Arf1,Prkcsh,Eif2b5,Tfg,Fam135a,Ptpn9,Bicd1
96	hdpi-ETV4	3.46692	M2	Etv4,Elk1,Erf,Ets2,Etv3,Etv5,Fev,Fli1,Ets1,Ehf,Elk3,Etv1,Etv2,Erg,Gabpa,Elf2,Elk4	Eaf1,Zkscan1,Mark2,Bin3,Pafah1b2,Nfs1,Sass6,Arfip1,Hnrnpf,2410004B18Rik,Uqcrq,Rpl35,Atp5j,Arpc5l,Fbxw8,Serpinb6a,Fam101b,Tmem167,Cox5b,Myl12b,Cbll1,Fkbp1a,Dbnl,Mdh1,Csnk1g1,Eif6,Pgap3,Zfc3h1,Rabgef1,Brca1,Cops5,Dnttip1,P4hb,Zfp113,Tm9sf2,Naa38,Prkcsh,Polr2h,Exoc1,Uggt1,Ppp6r1,Ccnd1,Rbm28,Bola2,Tsr1,Vti1b,Cspp1,Met,Fhdc1,Tasp1,Gar1,Fbxo8,Naa20,Atxn2,6430548M08Rik,Ints12,Arf4,Mpp2,Nt5c2,Isg20l2,Lsr…
97	yetfasco-784	3.46132	M8		Rab5c,Tmed10,Rab10,Zfp202,Arpc5l,Rpl35,Ric3,Fgfr1,Dnajc3,Elovl6,Ncoa4,Eif4g3,2810006K23Rik,Gata6,Pcdh1,Hes7
98	taipale-ACCCGGAAGTN-Elf5-DBD	3.45068	M1	Ehf,Elf3,Elf5,Elf4,Elf2,Etv5,Spic,Etv2,Elf1,Ets2,Erf,Elk1,Ets1,Elk3,Fev,Etv1,Fli1,Etv3,Gabpa,Spib,Erg,Elk4,Gabpb1,Etv4,Sfpi1,Etv6	Bin3,Csnk1g1,Mark2,Eaf1,Uggt1,Atp5j,Rpl35,Arpc5l,Midn,Pafah1b2,Tsg101,Pgap3,Eif4g3,Zkscan1,Sass6,Arfip1,Uqcrq,Slc7a14,Nfs1,Isg20l2,Hnrnpf,Asap1,Aste1,Ppp6r1,Exoc1,Obfc1,Pcdh1,Rpl27,Huwe1,Cox5b,Tm9sf2,Rbm15,Rabgef1,Eif2b5,Ptpn9,Arf1,Fam57b,Flot2,Morf4l2,Lrp8,Bicd1,Prkcsh,Dnajc3
99	transfac_pro-M01975	3.39076	M2	Elf1,Elf2,Elf4,Elf5,Ehf,Elf3,Etv5,Etv2,Elk4,Ets2,Fev,Erf,Elk1,Ets1,Elk3,Etv1,Gabpa,Fli1,Erg,Etv3,Spdef,Spic,Gabpb1	Bin3,Eaf1,Nfs1,Pafah1b2,Arfip1,Uqcrq,Dlst,Mark2,Csnk1g1,Zkscan1,Exoc1,Pgap3,Sass6,Uggt1,Atp5j,Cox5b,Rpl35,P4hb,Arpc5l,Trappc1,Asap1,Naa20,Tasp1,Cacybp,Tsr1,Tmed10,Tsg101,Zfp113,Lsr,Prkcsh,Rfxap,Arf1,Isg20l2,Huwe1,Lrrc38,Tank,Tm9sf2,Mum1l1,Fbxw8,Ppme1,Morf4l2,Frs2,Hnrnpf,Fkbp1a,Fbxo8,Nt5c2,Ostc,Abcb7,Myl12b,Tmem184b,Rabgef1,Pdcd6,Bmi1,Tfg,Mef2c,Aqp7,Rpl27,Fam135a,Tnks2,Met,Cyb561,Cwc25,Ptprg,Atxn2…
100	yetfasco-1780	3.39076	M9		Huwe1,Cbx4,Cspp1,Hnrnpf,Fbxo8,Pcdh1,Vti1b,Pcgf2,Lrrc38,Brca1,Ergic2,Fam57b,Nt5c2,Nadk,Ptprm,Ncoa4,Gata6,Eif2b5,Slc44a2,Tmed10,Upf2,Gtpbp1,Ccnd1,Gtf2ird1,Mpp2,Tsen54,Fhdc1,Glt28d2,Sec24b,Frs2,Adora2b,Tasp1,Pex10,Arl5a,Abhd12,Cyp46a1,Camsap1,Cox5b,8430419L09Rik,Evi5,Lima1,Ndufs4,Slc25a42,Zkscan1,Ube2e2,Bicd1,Eif4g3,Fam135a,Nab1,Aqp7,3830406C13Rik,Raph1,Eml1,Cwc25,P4hb,Srgap1,2810006K23Rik,Pafah1b2,…
101	flyfactorsurvey-Ets21c_SANGER_5_FBgn0005660	3.38404	M2	Fev,Fli1,Elk3,Gabpa,Etv2,Ets2,Erg,Etv1,Elk4,Elk1,Etv3,Ets1,Erf,Etv5,Elf2,Elf1,Elf3,Gabpb1	Pafah1b2,Mark2,Eaf1,Arfip1,Dlst,Pgap3,Trappc1,Rpl35,Arpc5l,Prkcsh,Ppme1,P4hb,Atp5j,Serpinb6a,Fbxo8,Tank,Exoc1,Atxn2,Tnks2,Tfg,Isg20l2,Rbm28,Uggt1,Bmi1,Nfs1,Pdia6,Fbxw8,Fkbp1a,Abcb7,Myl12b,Ccnd1,Zfp191,Slc30a7,Zfp113,Uqcrq,Rchy1,Sass6,Zfp202,Cyb561,Bin3,Nab1,Tasp1,Abhd12,Eif6,Zkscan1,Dbnl,Flot2,Asap1,Raph1,Gtpbp1,Mum1l1,Fam57b,Tsr1,BC027231,2410004B18Rik,Ptprg,Slc25a42,Fam101b,Bpgm,Naa20,Csnk1g1,N…
102	transfac_pro-M02074	3.34037	M2	Gabpa,Etv2,Ets2,Fev,Etv1,Elk3,Ets1,Erf,Fli1,Erg,Elk4,Elk1,Etv3,Etv5,Elf2,Elf3,Elf1,Elf4,Spdef,Gabpb1,Spic,Elf5,Ehf,Spib,Sfpi1	Eaf1,Mark2,Dlst,Arfip1,Atp5j,Pafah1b2,Morf4l2,Prkcsh,Exoc1,Uggt1,Sass6,Trappc1,Rpl27,Uqcrq,Pgap3,Ppme1,Fbxo8,Tasp1,Rpl35,P4hb,Csnk1g1,Arpc5l,Rchy1,Nfs1,Zfp113,Tm9sf2,Isg20l2,Cox5b,Zfc3h1,Polr2h,Abhd12,Asap1,Naa20,Bin3,Raph1,Tank,Atxn2,Myl12b,Fam149b,Tfg,Fbxw8,Cacybp,Zkscan1,Tsr1,Ccnd1,Bola2,Obfc1,Eif6,Tsen54,Abcb7,Ndufb3,Nab1,Tsg101,Dbnl,Cbll1,Rfxap,Rgma,Met,Cox6b1,Fam57b,Fkbp1a,Lrrc38,Slc30a7,Mu…
103	transfac_pro-M01639	3.33309	M4		Arpc5l,Rab5c,Rpl35,Eaf1,Rbm28,Arfip1,Zfp202,Bmi1,Pcdh1,Nfkb2,Hnrnpf,Zkscan1,Fbxw8,Pafah1b2,Fkbp1a,Serpinb6a,Mark2,Tm9sf2,Wdyhv1,Trappc1,Elovl6,Pgap3,Ccnd1,Exoc1,Sdha,Isg20l2,Sass6,Ints12,Bin3,Socs5,Frs2,Tnfrsf21,Fhdc1,Slc1a5,Fgfr1,Nfs1,Huwe1,Eif6,2810006K23Rik,Vti1b,2410004B18Rik,Vps33a,Raph1,Gata6,Tsen54,Met,Upf2,Rnf2,Rabgef1,Ostc,Hes7,Cbx4,Prlr,Ric3,Rgma,Dnajc3,Fam101b,Uqcrq,Rchy1,Ndufb3,Zfp191…
104	taipale-NTRAKCCN-RHOXF1-DBD	3.31629	M6	Rhox12,Rhox10,Rhox11,Rhox13	Mettl16,Hnrnpf,C030039L03Rik,Slc44a2,Upf2,Gtf2ird1,Ptpn9,Ilf2,Pafah1b2,Fgfr1,Ipo13,Atp5j,Rab10,Ostc,Arf4,Eif4g3,Slc16a10,Adcy6,Ptp4a3,Mark2,2810006K23Rik,Nans,Eif2b5,Asap1,Rabgef1,Klhl23,Srsf9,Aqp7,Calm1,Tasp1,Hes7,R3hcc1,Huwe1,Rab5c,Usp33,Tm9sf1,Rnf2,Rgma,Icmt,March6,Rbm15,Tmed10,Bptf,Pxk,Cwc25,Cspp1,Gtpbp1,6430548M08Rik,Slc1a5,Adora2b,Ubqln1,Rbx1,Fam135a,Ypel5,Sipa1l3,Cox5b,Blmh,Zkscan1,Ergic2,…
105	homer-M01852	3.27261	M8		Tmed10,Rab10,Rab5c,Dnajc3,Ncoa4,Ric3,Zfp202,Camsap1,Elovl6,Fhdc1,Rpl35,Arpc5l
106	taipale-ACCCGGAAGTN-ELF5-DBD	3.26981	M1	Elf5,Ehf,Elf3,Elf4,Elf2,Etv5,Elf1,Elk3,Spic,Ets2,Erf,Etv2,Ets1,Elk1,Fev,Fli1,Gabpb1,Etv3,Etv1,Gabpa,Spib,Elk4,Erg,Sfpi1,Etv6,Etv4	Bin3,Csnk1g1,Uggt1,Eaf1,Mark2,Atp5j,Tsg101,Pafah1b2,Pgap3,Eif4g3,Rpl35,Arpc5l,Arfip1,Zkscan1,Uqcrq,Slc7a14,Nfs1
107	elemento-ACTTCCG	3.24798	M2	Ehf	Eaf1,Bola2,Pafah1b2,Uggt1,Polr2h,Csnk1g1,Cbll1,Bin3,Arfip1,Pgap3,Nfs1,Uqcrq,Cox5b,Isg20l2,Fam149b,Slc30a7,Prkcsh,Exoc1,Mark2,Mef2c,Flot2,Pcdh1,Rpl35,Zkscan1,Fbxo8,Arpc5l,Tsg101,Tfg,Ppme1,Fbxw8,Tmed10,Frs2,Rpl27,Zfp191,Cyb561,Lsr,Rabgef1,Trappc1,Zfp113,Tank,Tm9sf1,2810006K23Rik,Atxn2,Magoh,Raph1,Ppp6r1,Aste1,Myl12b,Nab1,Naa20,Fhdc1,Bcat2,Sec13,Tasp1,Tnks2,Sdhc,Rab5c,Diablo,Gar1,Adat1,Ftsj3,Synrg,P…
108	homer-M00054	3.20822	M1	Etv1,Elk1,Ets1,Elk4,Ets2,Erg,Fli1,Etv2,Erf,Etv5,Fev,Elk3,Gabpa,Etv3,Gabpb1,Ehf,Elf2,Elf3,Spic,Elf1,Gata2,Gata3,Gata4,Gata6,Gata1,Gata5	Eaf1,Arfip1,Pafah1b2,Bin3,Mark2,Atp5j,Uggt1,Csnk1g1,Tsg101,Pgap3,Rpl27,Rpl35,Arpc5l,Prkcsh,Slc7a14,Glt28d2,Ppp6r1,Exoc1,Sass6,Dlst,Arf1,Zfc3h1,Myl12b,Cbll1,Trappc1,Zkscan1,Mpp2,Isg20l2,Ptp4a3,Midn,Tank,Asap1,Cox5b,Fam101b
109	yetfasco-715	3.20766	M10		Slc44a2,Hnrnpf,Fgfr1,Eif2b5,Rab5c,C030039L03Rik,Rbx1,Eif4g3,Gtf2ird1,Lrrc38,Upf2,Gtpbp1,Lima1,Socs5,Ptprg,2810006K23Rik,Tasp1,Rabgef1,Rab10,Fam57b,March6,Abhd12,Adcy6,Nucb2,Tm9sf1,R3hcc1,B230219D22Rik,Hes7,Ndufb3,Bptf,Arf4,Naa20,6430548M08Rik,Nt5c2,Huwe1,Vps33a,Cwc25,Zfp14,Dnajc3,Ilf2,Slc25a19,Bicd1,Frs2,Calm1,Exoc4,Zfp191,Cspp1,Sipa1l3,Rfxap,Fbxw8,Zkscan1,Glt28d2,Mettl16,Nans,Pafah1b2,Atp5j,Atxn…
110	elemento-CATACGCC	3.20598	M11		Rfxap,Synpr,Met,Ube2e2,Morf4l2,Glt28d2,Tfg,Eml4,Cebpb,Canx,Lima1,Fam135a,Mum1l1,Ergic2,3830406C13Rik,Bin3,Gtf2ird1,Cwc25,Kpna4,Tank,Upf2,Commd3,Huwe1,Mpped2,Dynlt3,Acyp2,Gcnt2,Hnrnpf,Prkra,Zkscan1,Elovl6,Eml1,Raph1,Exoc4,Tasp1,Nt5c2,Rgma,Arfip1,Pole4,Cbll1,Ints12,Rbm15,Prlr,Socs5,R3hcc1,March6,Tmed10,Nab1,Pxk,Tnfrsf21,6430548M08Rik,Prkcz,Anapc10,Fhdc1,Rab10,Fbxw8,Abhd12,Gria3,Ndufb3,Cox5b,Wapal,S…
111	taipale-CCGGAASCGGAAGTN-ETV6-full	3.20598	M1	Etv6,Etv3,Erg,Erf,Ets2,Fli1,Gabpb1,Fev,Gabpa,Etv2,Ets1,Elk3,Elk1,Spic,Etv1,Etv5,Elk4	Uggt1,Zfp202,Dbnl,Ftsj3,Rpl35,Arpc5l,Zfp553,Atp5j,Tsg101,Pafah1b2,Ptprm,Cbll1,Prkcsh,Mpp2,Pcnp,Ppp6r1,Ndufb3,Tmem189,Tm9sf2,Cnot3,Trappc1,Eif2s3x,Pgap3,Ric3,Eif6,Cox6b1,Amz2,Cyb561,Rab5c,Brca1,Aste1,Isg20l2,Rfxap,Mark2,Bpgm,Eif4g3,Kpna4,Dlst,Ap3s1,Stip1,Gng12,Arfip1,Slc25a19,Zkscan1,Rchy1,Zfp191,Znrf1,Cox5b,Csnk1g1,Atg12,Mum1l1,Bcar1,2810006K23Rik,Ebag9,Upf2,Tasp1,Pcgf2,Gmds,Klhdc9,Ptp4a3,Fhdc1,3…
112	yetfasco-5	3.2015	M12		Nab1,Gca,Morf4l2,Tasp1,Huwe1,Atp5j,Hspa9,Eif2b5,Gtpbp1,Ccnd1,Mpped2,A830010M20Rik,Gata6,Fbxw8,Tm2d1,Gtf2ird1,Socs5,Glt28d2,Upf2,Wapal,Eml1,Fhdc1,Hes7,Mir682,Gng12,Ints12,Ergic2,Elovl6,Mum1l1,Tgfbrap1,Fam135a,Ptprg,R3hcc1,Gar1,Arl5a,Ell2,Ap3s1,Bpgm,Cbx4
113	transfac_public-M00483	3.19814	M13	Atf6,Creb3,Atf6b,Creb3l1	Midn,Cpe,Ptprm,Ppapdc1b,Pdcd6,Eml1,Gria3,Armcx2,Zfp9,Morf4l2,Nt5c2,Syncrip
114	transfac_pro-M01979	3.1847	M2	Elf4,Elf2,Elf5,Elf1,Ehf,Elf3,Etv5,Etv2,Ets2,Gabpa,Fev,Etv1,Fli1,Elk3,Erf,Erg,Ets1,Elk4,Etv3,Elk1,Gabpb1,Spic,Spdef,Stat1	Bin3,Eaf1,Nfs1,Mark2,Pafah1b2,Zkscan1,Csnk1g1,Uqcrq,Arfip1,Pgap3,Morf4l2,Isg20l2,Atp5j,Rpl35,Dlst,Arpc5l,Cox5b,Sass6,Exoc1,Zfp113,Uggt1,Tasp1,Cacybp,Naa20,Lsr,Tsg101,P4hb,Prkcsh,Tm9sf2,Arf1,Bmi1,Tsr1,Huwe1,Rabgef1,Magoh,Tmed10,Pdcd6,Fbxw8,Asap1,Cyb561,Rbm28,Frs2,Pdia6,Rgma,Hnrnpf,Lrrc38,Mum1l1,Nfkb2,Trappc1,Slc7a14,Rpl27,Met,Eif6,Fam149b,Fbxo8,Ptprg,Bcat2,Dbnl,Ostc,Polr2h,Rwdd4a,Cdk14,Gar1,Myl12b…
115	homer-M01783	3.18134	M14		Lrrc38,Rnf2,Icmt,Pcdh1,Gata6,Huwe1,Fgfr1,Ubqln1,Rabgef1,Vcp,Arfip1,Glt28d2,Brca1,Nab1,Mef2c,Dtnb,Pafah1b2,Atp5j,Zfp14,Ergic2,Calm1,Myc
116	yetfasco-1696	3.1539	M15		Hnrnpf,Upf2,Eif4g3,Zfp14,Fgfr1,Prkcz,Fam179a,Eif2b5,Bicd1,Mpp2,Gtf2ird1,Adcy6,Tmem184b,Zfp9,Rab5c,Fhdc1,Mark2,Ergic2,Socs5,Cox5b,Rgma,Pcdh1,Mettl16,Vti1b,Pxk,Rab10,Arf1,Exoc4
117	transfac_pro-M00341	3.14943	M2	Gabpa,Gabpb1,Elk3,Elk1,Erg,Fli1,Ets2,Etv5,Etv1,Fev,Ets1,Etv2,Etv3,Elk4	Zkscan1,Eaf1,Ppme1,Csnk1g1,Mark2,Arfip1,Atp5j,Rpl27,Cox5b,Rpl35,Frs2,Bin3,Exoc1,Arpc5l,Pgap3,Isg20l2,Flot2,Cdk14,Tmem167,Pafah1b2,Mef2c,Pdcd6,Uggt1,Zfp191,Zfc3h1,Elovl6,Bola2,Tfg,Zfp113,Pcgf2,Eif2b5,Bpgm,Polr2h,Ptprg,Tasp1,Tsg101,Prkcsh,Gata6,Dtnb,Rhoa,Tnks2,6430548M08Rik,Bcat2,Gar1,March6,Rab5c,Nfkb2,Nfs1,Armcx2,Mpp2,Gria3,Ccnd1,Cyb561,Cbx4,Ell2,Ftsj3,Myl12b,Cox6b1,Fam101b,Prlr,Dbnl,Rgma,Obfc1,2…
118	transfac_pro-M02745	3.13487	M1	Ehf,Elf3,Elf5,Elf2,Elk1,Elf4,Ets1,Etv5,Elf1,Gabpa,Sfpi1,Spdef,Erf,Etv2,Ets2,Fev,Etv1,Spic,Fli1,Elk3,Elk4,Gabpb1,Etv3,Erg,Spib	Bin3,Csnk1g1,Uggt1,Mark2,Uqcrq,Atp5j,Eaf1,Arfip1,Zkscan1,Nfs1,Isg20l2,Sass6,Rpl35,Huwe1,Arpc5l,Prkcsh,Rfxap,Tsg101,Eif4g3,Fbxo8,Pcdh1,Glt28d2,Fam101b,Ptprg,Pgap3,Ppp6r1,Pafah1b2,Atxn2,Ergic2,Trappc1,Slc7a14,Elovl6,Hnrnpf,Nab1,Tm9sf2,Dtnb,Rabgef1,Bicd1,R3hcc1,Cox5b,Rgma,Zfp940,Diablo,Zfp113,Mef2c,Pcgf2,Zfp202,Eif6,Ostc,Morf4l2,Aqp7,Tmed10,Gar1,Tank,Ptpn9,Aste1,Obfc1,Fbxw8,Dnajc3,Heatr1,Ndufs4,Fam1…
119	yetfasco-710	3.08671	M14		Lrrc38,Gata6,Rnf2,Icmt,Rabgef1,Huwe1,Pcdh1,Arfip1,Fgfr1,Mef2c,Glt28d2,Zfp14,Slc25a19,Ubqln1,Prkra,Ipo13,Nab1,Atp5j,Calm1,Dtnb,Rgma,Vcp,Pafah1b2,Syncrip,Prkcz,Ergic2,Gng12,Brca1,Myc,Nfkb2
120	yetfasco-1399	3.08279	M10		Slc44a2,Tm9sf1,Atxn2,Upf2,Hnrnpf,Gtf2ird1,Rab10,Mettl16,C030039L03Rik,Aqp7,6430548M08Rik,Rbx1,Slc25a19,2810006K23Rik,Tasp1,Eif2b5,Nt5c2,Lima1,Fgfr1,Pcgf2,Ilf2,Nucb2,Vdac2,Zkscan1,Vps33a,Klhl23,Hes7,Rab5c,Abhd12,Cwc25,Dtnb,P4hb,Ulk2,Lrrc38,Pafah1b2,Raph1,Ergic2,Bptf,Brca1,Rabgef1,Sdhc,Tmem184b,Mark2,Srgap1,Myo5a,Cyb561,Arhgap10,Fhdc1,Icmt,Socs5,Sipa1l3,Morf4l2,Mpp2,Commd3,Rgma,Fam57b,Huwe1,March6,…
121	transfac_pro-M01672	3.03016	M9		Morf4l2,Upf2,Raph1,Cops5,Fhdc1,Fkbp1a,Ube2e2,Socs5,Dnajc3,Cyb561,Adcy6,Vps33a,Hnrnpf,Rnf2,Fgfr1,Tmed10,Huwe1,Cox5b,Glt28d2,Atr,Pcdh1,Tsen54,Rbx1

## Sheet: Group6
# Rank	Motif ID	Enrichment Score	ClusterCode	Transcription factor	Downstream Target genes
1	homer-M00032	5.24312	M1	E2f7,E2f1,E2f6	Zfp367,Tuba1b,Mcm3,Pcna,Lig1,Uhrf1,E2f3,Mcm4,Fbxo5,Fancc,S100pbp,Socs2,Ssrp1,Zcwpw1,Timeless,Cntln,Matr3,Emp2,Nasp,Rprd1b,Unk,Cand1,Ikzf3,Rqcd1,Mcm7,Tyms,Usp49,Tmpo,Psmc3ip,Baz1b,E2f2,2810417H13Rik,Gins2,Pard6b,Lta4h,Mcmbp,Hmgn5,Spsb1,Dock10,Casp8ap2,H2afv,Dnajc9,Kntc1,Myh10,Rbl1,Senp1,Hmgxb4,Clk2,Uhrf2,Lin52,Gprin1,Mcm2,Dhfr,Slbp,Fam178a,Mtbp,Ppm1d,Cdc7,Mex3a,Lmnb1,Ppp6r3,Rfc3,Bahcc1,Hcfc1,Mxd3,…
2	homer-M00029	4.8241	M2	E2f1,E2f4,E2f6	Tuba1b,Zfp367,Mcm3,Hmgn5,Casp8ap2,Ezh2,Uhrf1,S100pbp,Cand1,Socs2,Pcna,Rrm1,Rqcd1,Klf11,Tmpo,Cux1,Zdhhc15,Rfc4,Nup54,Cntln,Atad2,Notch1,Unk,Hmgxb4,G3bp1,Pds5a,Hmgb2,Wdr76,Matr3,Fam178a,Tpm3,Clic1,Senp1,Mcm4,Nr3c1,Rmi1,Hat1,Pik3cb,Xiap,Wee1,Mcmbp,Zcwpw1,Lin52,H2afv,Pdp1,E2f3,Rbl1,Rplp2,1700123O20Rik,Cep170,Timeless,Sdccag8,Emp2,Hnrnpd,E2f7,Ric8b,Spsb1,Edn2,Tyms,Baz1b,Cul1,Psmc3ip,Zfp142,Meis1,Zfp36…
3	jaspar-PF0069.1	4.7358	M1	E2f1,E2f6,E2f8	Zfp367,Rrm2,Uhrf1,Mcm3,Pcna,Nasp,Lin52,Sall1,Unk,Fancc,Cand1,Emp2,Nr6a1,Mcm4,Mtbp,Matr3,Zcwpw1,Atf5,Rbl1,Timeless,Cntln,Mcm7,Ap4m1,Gins2,Socs2,Mex3a,Psmc3ip,Hnrnpd,Dek,Cdc6,Hmgxb4,Rqcd1,Pold3,Ankrd32,Dnajc9,Ssrp1,Slc4a4,Hcfc1,Hexb,Fbxo5,Ppp6r3,Plagl1,Cep120,Nipbl,Nfia,Myh10,H2afv,Rmi1,Bahcc1,Clspn,Topbp1,E2f3,Uhrf2,Zdhhc6,Man2a1,Dck,Psmd11,Clk2,Phc1,Rab39,Ptma,Lin54,Fxyd6,Zfp644,Cstf2t,Mcm2,Ppm1d…
4	homer-M00030	4.67405	M1	E2f4,E2f1,E2f6	Zfp367,E2f2,Tuba1b,Pcna,Mcm3,Tmpo,Lig1,Fancc,Rprd1b,Ric8b,Fbxo5,E2f3,Nasp,Uhrf1,Socs2,Mcm4,Cntln,Casp8ap2,Ahctf1,Sin3a,Matr3,Tyms,Zcwpw1,Otud7b,Zfp36,Hmgn5,S100pbp,Dmtf1,Ssrp1,Rmi1,Baz1b,Ptma,G3bp1,Emp2,Sall1,Ankrd32,Usp49,Gprin1,Kntc1,Hnrnpul1,Dnajc9,Wdr76,Ppp6r3,Bahcc1,Pard6b,Hmbs,Unk,H2afv,Dlgap3,Mtbp,Eif4g1,Cdc7,Rqcd1,Eif3k,Dock10,Lin52,Rps19,Rfc3,Atad5,Tcof1,Ikzf3,Pola1,Ap4m1,Atad2,Tcf3,Rbl1…
5	transfac_pro-M00920	4.64945	M1	Tfdp1,E2f1,E2f7,E2f3,E2f4,E2f5,E2f2	E2f2,Cdc6,Pcna,E2f3,Rrm2,Mcm2,Lig1,Mcm7,Rbl1,Uhrf1,Mcm4,Sik2,Pds5a,Ptma,Sh3gl1,Mcm5,H2afz,Pola1,Dhfr,Arl4c,Fbxo5,Zfp367,Dock10,Nasp,Wee1,Casp8ap2,Zbtb8os,Gins1,Agfg2,Rad51,Rmi1,Sall1,Tuba1b,Uhrf2,Ppp1cc,Zfp36l1,Mcm3,Mafb,Cnst,Mxd3,Ahctf1,Stmn1,Dlgap3,Ints7,Bahcc1,Meis2,Dck,Ezh2,Jak2,Paqr4,Lmnb1,Zfp384,Cul1,Mcm6,Rnf19a,Hcfc1,Afap1,Nfia,Hmgb2,Wdr76,Topbp1,Smg5,Dock7,Rps10,Klf5,Dennd4a,Cep57,Kit,Usp…
6	transfac_pro-M00738	4.61176	M1	E2f2,E2f5,E2f4,E2f1,E2f3,Tfdp1,E2f7	Zfp367,E2f2,Rbl1,Pcna,Rrm2,Nasp,Lcor,Mcm3,Cdc6,Uhrf1,Zcchc8,E2f3,E2f7,Lig1,Mcm8,Nfia,Mcm2,Tuba1b,Dck,Gins1,Fbxo5,Elavl2,Topbp1,Clspn,Bahcc1,Mcm7,Paqr4,Bag6,Ints7,Nipbl,Notch2,Ezh2,Rfc3,H2afv,Gemin8,Mxd3,Sall1,Igfbp3,Dock7,Cnst,Lpl,Tspan12,Dmtf1,Mcm4,Dhfr,Ythdc1,Pola1,H2afz,Slc4a4,Otud7b,Fbxo2,Mga,Tanc2,Matr3,Arl4c,Skp2,Morn4,Smpd3,Fancc,Srek1,Pds5a,Aurkb,Igfbp5,Adck1,Hnrnpd,Homez,Scaf11,Mynn,Ssrp…
7	factorbook-E2F4	4.56664	M1	E2f4,E2f6,E2f1	Pcna,Clic1,Tuba1b,Zfp367,E2f3,Uhrf1,Fancc,Lin52,Nasp,Casp8ap2,S100pbp,Cpne5,Cdca3,Ahctf1,Cdc6,Mcm3,Nr6a1,Hmgn5,Ccne1,Lig1,Pigf,Sall1,Rprd1b,Unk,E2f2,Pkn3,Ube2d3,Tyms,Fbxo5,Slbp,Kif15,Dck,Kbtbd2,Matr3,Asf1a,Mepce,Hmgxb4,Spsb4,Aurkb,Tcof1,Ubtf,Srgap2,H2afv,Sin3a,Gprin1,Hes1,Hmbs,Fbxo46,Celf4,Emp2,Trps1,Ikzf3,Prim2,Zfp36l1,Iqgap3,Dut,Man2a1,Zcwpw1,Smad3,Cdc7,Atad5,Ptma,Rbm26,Fam178a,Dbndd2,Crlf1,Tme…
8	transfac_pro-M00740	4.52099	M1	E2f1,E2f2,E2f3,E2f5,E2f4,Tfdp1,E2f7	E2f2,Zfp367,Rbl1,Pcna,Rrm2,Cdc6,Nasp,Mcm3,Lcor,E2f3,Zcchc8,Lig1,Uhrf1,E2f7,Mcm8,Fbxo5,Mcm7,Mcm2,Nfia,Gins1,Dck,Elavl2,Bahcc1,Ezh2,Clspn,Tuba1b,Ints7,Topbp1,Paqr4,Nipbl,H2afv,Cnst,Bag6,Notch2,Gemin8,Skp2,Mxd3,Lpl,Dmtf1,Srek1,Mcm4,Xrcc6,Igfbp3,Rfc3,Tspan12,Pola1,H2afz,Dock7,Bcl2l11,Kif15,Slc4a4,Dennd4a,Dhfr,Mynn,Sall1,Pds5a,Mga,1110059G10Rik,Morn4,Fbxo2,Nr6a1,Arl4c,Scaf11,Igfbp5,Matr3,Tanc2,Otud7b,…
9	transfac_pro-M00919	4.48365	M1	Tfdp1,E2f4,E2f1,E2f3,E2f7,E2f5,E2f2	E2f2,Pcna,Cdc6,E2f3,Uhrf1,Sik2,Lig1,Rrm2,Rbl1,Mcm2,Mcm4,Letm2,Zfp367,Mcm7,Fbxo5,Sh3gl1,Mcm5,Mcm3,Ezh2,Nasp,H2afz,Stmn1,Ptma,Ppp1r8,Zfp36l1,Wee1,Fancc,Dck,Mafb,Slbp,Dmtf1,Rad51,Patz1,Tuba1b,Mxd3,Pds5a,Dhfr,Nfia,Meis2,Dock10,Haus7,Ppp1cc,Gins1,Arl4c,Eif3k,Rnf19a,Paqr4,Sall1,Rmi1,Cnst,Jak2,Lmnb1,Zfp523,Zcchc8,Cul1,Zbtb8os,Rbm4b,Bahcc1,Mcm6,Matr3,Dlgap3,Dock7,Rps10,Srek1,Gnl3l,Mcm8,Igfbp3,Smc1a,Socs2…
10	swissregulon-E2F1..5.p2	4.33377	M1	E2f3,E2f4,E2f5,E2f1,E2f2,Tfdp1,E2f7	E2f2,Zfp367,Rbl1,Pcna,Rrm2,Nasp,Mcm3,Cdc6,Lcor,Fbxo5,E2f7,Zcchc8,E2f3,Dck,Mcm8,Nfia,Elavl2,Gins1,Pola1,Nipbl,Uhrf1,Bag6,Sall1,Bahcc1,Ints7,Clspn,Igfbp3,Mcm2,Notch2,Mxd3,Slc4a4,Fancc,Topbp1,Rfc3,Tanc2,Mcm7,Dctpp1,Paqr4,Tuba1b,Lpl,Lig1,Tspan12,Nr6a1,Atad2,Adck1,Mga,H2afv,Rab39,Kit,Ezh2,Ctnnb1,Casp8ap2,Fam3c,Matr3,Morn4,Dmtf1,Pds5a,Rfx3,Lmnb1,Igfbp5,Rprd1b,Emp2,Traf3ip1,H2afz,Smarcd2,Mcm4,Ssrp1,Gemi…
11	homer-M00028	4.26989	M1	E2f1,E2f7,Tfdp1,E2f4,E2f3,E2f2,E2f5	E2f2,Pcna,E2f3,Mcm3,Rrm2,Mcm4,Mcm2,Fancc,Mcm7,Nasp,Uhrf1,Mcm5,Hat1,Dhfr,Hcfc1,Cand1,Socs2,Cdc6,Lin52,Zbtb8os,Topbp1,Sik2,Rfc3,Zcwpw1,Dock10,Mxd3,Dnajc9,Pds5a,Letm2,Wee1,Kntc1,Tuba1b,Cenpb,Cdc25b,Uhrf2,Gins1,Dlgap3,Nr6a1,Ptma,St3gal4,Spsb1,Gins2,Ank3,Tcf20,Rfc1,Psmc3ip,Casp8ap2,Lig1,Sall1,Ubap2,Timeless,Usp2,Celf4,Cul1,Mepce,Patz1,Casp2,Stmn1,Srek1,Hist1h2af,Zfp367,Sh3gl1,Emp2,A830018L16Rik,H2afz,…
12	transfac_public-M00516	4.19876	M1	E2f1,E2f3,Tfdp1,E2f4,E2f7,E2f2,E2f5	E2f2,Pcna,Zfp367,Mcm2,E2f3,Rrm2,Mcm4,Nasp,Mcm7,Gins1,Cdc6,Pds5a,Mcm5,Dhfr,Rbl1,Lig1,Uhrf1,Ptma,Casp8ap2,Mepce,Topbp1,Pola1,Tuba1b,Dock7,Sik2,1190002F15Rik,Zbtb8os,Mxd3,Mcm3,Rad51,Sall1,Bahcc1,Ank3,Ppp1cc,Jak2,E2f7,Uhrf2,H2afz,Kntc1,Tcf20,Fbxo5,Hcfc1,Tet2,Cilp,Sh3gl1,Hist1h2af,Rps10,Dock10,Dck,Zcchc8,Zfand5,Dnajc9,Gpr19,Rmi1,Matr3,Wee1,Hmgb2,Prpf38a,Rfc1,Mcm6,Agfg2,Cul1,Paqr4,Rpa2,Celf4,Wdr76,Zfp3…
13	transfac_pro-M00940	4.05702	M1	E2f1,E2f2,E2f5,E2f4,E2f3,Tfdp1,E2f7,E2f6	E2f2,Zfp367,E2f3,Pcna,Mcm3,Uhrf1,Nasp,Tuba1b,Letm2,Rbl1,Fbxo5,Casp8ap2,Rmi1,Socs2,Zcwpw1,Mcm4,Eif3k,Lig1,Nr6a1,Mcm2,Fancc,Ptma,Pola1,Ppp1r8,Dlgap3,Mcm7,Matr3,Ahctf1,Patz1,Rprd1b,Ssrp1,Cntln,Sall1,Tcf7l2,Paqr4,Rfc3,Nfia,Emp2,Tcf19,Mcm8,Dmtf1,Meis2,Hnrnpd,Pds5a,Sin3a,Ikzf3,Mtbp,H2afz,Tmpo,Rrm2,Npat,Dock10,Mcm5,Dhfr,H2afv,Dnajc9,Cep120,Atad5,Mynn,Srek1,Tyms,Dock7,Hmgb1,Xpo1,Lin54,Hcfc1,Cdc6,Trps1,28…
14	transfac_public-M00050	4.02092	M1	E2f2,E2f4,E2f1,E2f5,E2f3,Tfdp1,E2f7	E2f2,Rbl1,Zfp367,Pcna,Nasp,Rrm2,Mcm3,E2f3,Cdc6,Lcor,Uhrf1,Zcchc8,Clspn,E2f7,Mcm8,Tuba1b,Fbxo5,Nfia,Fbxo2,Gins1,Dck,Bag6,Lig1,Elavl2,Otud7b,Mcm2,Ezh2,Zfp644,Topbp1,Bahcc1,Slc4a4,Notch2,Mcm7,Mxd3,Ints7,Nipbl,Rfc3,Paqr4,Ythdc1,Pola1,Fancc,Nr6a1,Casp8ap2,Tanc2,Emp2,Uhrf2,Sall1,H2afv,Lpl,Mga,Tspan12,Aurkb,Igfbp3,N4bp2,Mcm5,Dock7,Arl4c,Gemin8,Mcm4,Ssrp1,Cntln,Morn4,Dhfr,Dmtf1,Srek1,Xrcc6,Rmi1,Homez,Dsc…
15	flyfactorsurvey-Sp1_SANGER_5_FBgn0020378	4.01331	M3	Sp8,Sp9,Sp6,Sp7,Sp5,Sp3,Sp1,Sp4,Sp2,Klf4,Klf14,Klf17,Zfp352,Klf16,Klf6,Klf12,Klf3	Igfbp5,Itsn1,Cryzl1,Blvrb,Sin3a,Skap2,Stmn1,Ethe1,Sesn3,Zbtb9,Bcap31,Ugdh,Myl4,Chaf1b,Fbrs,Coro1c,Rfxank,Sh2b3,Tmem194,Lin52,Ggn,Pard6b,Nr6a1,Nbeal2,Mepce,Tsc22d4,Trim24,Srgap2,Iffo2,Arhgef19,Hmgn5,Rell2,Tlcd1,Prpsap2,Rmrp,Sh2d3c,Arhgap33,Trerf1,Man1c1,Ldb1,Dennd1c,2700029M09Rik,Map2k4,Radil,Cast,Jup,Znrf3,Cpeb4,Avpi1,Ola1,Ddah2,Ppp1r13l,Tcf3,Zfp628,Prrc2a,Psph,Cox6b2,Mga,Wdfy3,Vprbp,Zfp367,Rela,…
16	transfac_pro-M00918	3.94678	M1	E2f4,E2f1,Tfdp1,E2f3,E2f7,E2f2,E2f5	E2f2,Pcna,Rbl1,E2f3,Zfp367,Cdc6,Rrm2,Uhrf1,Zcchc8,Fbxo5,Sik2,Mcm8,Mcm2,Ppp1r8,Lig1,Dck,Nasp,Mcm3,Pola1,Mcm4,Clspn,Ints7,Zfp36l1,Letm2,Cul1,Atad2,Mcm7,Mcm5,Gins1,Paqr4,Tuba1b,Slc4a4,Lmnb1,Patz1,Gnl3l,Dmtf1,Mafb,Haus7,H2afz,Elavl2,Skp2,Dock10,Rmi1,Sall1,2810417H13Rik,Ddx23,Ric8b,Nipbl,Matr3,Meis2,Nfia,Mynn,Rad51,Dlgap3,Dock7,Bahcc1,Mga,Jak2,Ezh2,Srek1,Rps10,Lpl,Nr6a1,Uhrf2,Pds5a,Sh3gl1,Bag6,1110008…
17	homer-M00078	3.86255	M4	Zfp143	Ints9,Phf23,Ubqln4,Sdccag8,Cep170,Dync1i2,Ranbp10,H3f3b,Unk,Ric8b,Ap2m1,Fam168a,Rab3c,Mxi1,Mad2l1bp,Fbxo46,Cd3eap,Foxa3,Mmachc,Wdr12,Ppp1r13l,Arv1,Slc29a2,Rpgrip1l,2610015P09Rik,Skp2,Atl3,Smug1,Fto,Pde6d,Cops7b,Serpini1,Bub1b,Cep97,Irf3,Akirin2,Nudt13,Ormdl3,Abcc5,Ccdc117,Cc2d1a,Ccdc163,Zranb3,Wrnip1,Ncoa3,Tpr,Ubac1,Ppp1r12c,Smpd3,Maf1,Rtn2,Pgm2l1,Ado,4930579G24Rik,Ube2t,Sufu,Sf3b2,Gmppa,Enox2,Rr…
18	homer-M00077	3.84981	M4		Ints9,Fto,Rpgrip1l,Sdccag8,Ubqln4,Ric8b,Foxa3,Fam168a,Rtn2,Pde6d,Cops7b,Mxi1,Tmem143,H3f3b,Unk,Arv1,Rab3c,Dync1i2,Akirin2,Maf1,2610015P09Rik,Phf23,Snx27,Irf3,Smpd3,Skp2,Nudt13,Krba1,Rnf6,Ubac1,Mmachc,Cep170,Bub1b,Ranbp10,Ormdl3,Khk,Hscb,Chek2,Ap2m1,Serpini1,Fgd6,Setmar,Aph1a,Shmt2,Fam96a,Cep97,Cd3eap,Cntd1,Top3a,Fbxo46,Cc2d1a,Pgm2l1,Sf3b2,Crebl2,Apba3,Zfp637,Esco2,4930579G24Rik,Sufu,Atp5d,Agap3,A…
19	transfac_pro-M00939	3.83495	M1	E2f1,E2f4,Tfdp1,E2f3,E2f7,E2f2,E2f5	E2f2,Pcna,Rbl1,E2f3,Zfp367,Cdc6,Rrm2,Zcchc8,Uhrf1,Sik2,Mcm2,Lig1,Mcm8,Dck,Fbxo5,Ppp1r8,Pola1,Mcm4,Ints7,Mcm7,Nasp,Mcm3,Paqr4,Lmnb1,H2afz,Atad2,Dmtf1,Haus7,Skp2,Cul1,Mafb,Zfp36l1,Dock10,Elavl2,Patz1,Tuba1b,Clspn,Gnl3l,Letm2,Mcm5,Slc4a4,Sall1,D830031N03Rik,Meis2,2810417H13Rik,Ezh2,Gins1,Dlgap3,Bahcc1,Cnst,Mga,Jak2,Ric8b,Rad51,Sh3gl1,1110008L16Rik,Mynn,Nipbl,Rps10,Rmi1,Matr3,Nfia,Uhrf2,Arl4c,Dock7,S…
20	jaspar-CN0004.1	3.79673	M4		Ints9,Phf23,Sdccag8,Fam168a,Ubqln4,Ric8b,H3f3b,Unk,Foxa3,Fbxo46,Fto,Mmachc,Rpgrip1l,Pde6d,Cops7b,Dync1i2,Rab3c,Maf1,Mxi1,Atp5d,Ranbp10,Ubac1,Irf3,Ppp1r12c,Arv1,Akirin2,2610015P09Rik,Cd3eap,Tmem143,Cep170,Vrk1,Snx27,Smpd3,Sufu,Cep97,Rtn2,Cep290,Ap2m1,Skp2,Nudt13,Cntd1,Fam96a,Ppp1r13l,Rnf6,Serpini1,Crebl2,Bub1b,Khk,Mad2l1bp,Ccdc163,Setmar,4930579G24Rik,Ccdc117,Chek2,Hscb,Krba1,Top3a,Pgm2l1,Wdr12,Ar…
21	factorbook-ZNF143-ext	3.77496	M4	Zfp143	Ints9,Sdccag8,Fam168a,Ubqln4,Foxa3,Fto,H3f3b,Rpgrip1l,Ric8b,Phf23,Unk,Mmachc,Fbxo46,Maf1,Pde6d,Cops7b,Rab3c,Mxi1,Dync1i2,Ubac1,Tmem143,Arv1,Atp5d,2610015P09Rik,Snx27,Smpd3,Ranbp10,Akirin2,Cd3eap,Krba1,Sufu,Rtn2,Irf3,Skp2,Cep97,Ap2m1,Rnf6,Cep170,Nudt13,Bub1b,Serpini1,Fam96a,Ormdl3,Chek2,Hscb,Setmar,Cep290,Ppp1r13l,Cntd1,Ppp1r12c,Fgd6,Pgm2l1,Vrk1,Slc29a2,Shmt2,Khk,Ccdc163,4930579G24Rik,Cc2d1a,Adck1…
22	transfac_pro-M00739	3.75868	M1	E2f1,E2f2,E2f5,E2f3,E2f4	Zfp367,E2f2,Pcna,Rbl1,Mcm3,Uhrf1,E2f3,Rrm2,Lig1,Nasp,Tmpo,Mcm4,Tuba1b,Fancc,Lcor,H2afv,Dlgap3,Sall1,Uhrf2,Zcwpw1,Ap4m1,Ssrp1,Bahcc1,2810417H13Rik,Eif3k,Cdc6,Pif1,Rfc3,Lin52,Nr6a1,Celf4,Mcm7,Ddx23,Casp8ap2,Unk,Hnrnpd,Aph1a,Zcchc8,Emp2,Psmc3ip,Pds5a,Patz1,Socs2,Skp2,Ctnnb1,G3bp1,Mtbp,Mcm2,Hcfc1,Bag6,Matr3,Cstf2t,Cntln,Nfia,Pola1,Fbxo2,Dek,Ythdc1,Gins2,Dmtf1,Paqr4,Zfp36,Cand1,Topbp1,Basp1,Atf5,Rmi1,…
23	jaspar-MA0024.1	3.74629	M1	E2f1,E2f4,E2f2,E2f5,E2f3,Tfdp1,E2f7	E2f2,Rbl1,Zfp367,Pcna,Nasp,Rrm2,Cdc6,Mcm3,E2f3,Zfp644,Mcm8,Clspn,Nfia,E2f7,Lcor,Zcchc8,Fbxo5,Uhrf1,Gins1,Tuba1b,Dck,Fbxo2,Ezh2,Nr6a1,Elavl2,Otud7b,Slc4a4,Bag6,Notch2,Lig1,Mxd3,Bahcc1,Ints7,Fancc,Nipbl,Topbp1,Emp2,Casp8ap2,Dock7,Pola1,Aurkb,Tanc2,Rfc3,Sik2,Mcm2,Hmgn5,Mcm7,Lpl,Igfbp3,N4bp2,Mga,Tspan12,Sall1,Gemin8,H2afv,Homez,Atad2,Ythdc1,Mcm5,Tmpo,Meis2,Rmi1,Celf2,Ubap1,Paqr4,Pds5a,Uhrf2,Pik3cb,Ce…
24	swissregulon-ZNF143.p2	3.69728	M5	Zfp143	Lig1,Dync1i2,Phf23,Tmem59l,Ints9,Fam96a,Kif20a,Unk,H3f3b,1700008J07Rik,Tacc3,Ppp1r12c,Nudt13,Tmem129,Dgat1,Rpain,Khk,Ubqln4,Hps6,Bub1b,Rtn2,Foxa3,Fto,C2cd3,Rpgrip1l,Mad2l1bp,Snx27,Fam168a,Vrk1,Cntd1,Maf1,Ric8b,Racgap1,Sdccag8,Smpd3,Lta4h,Rplp2,Fbxo46,Rpl36,Zfp637,Tonsl,Cep170,Ttc30a1,Sf3b2,Setmar,Atp5d,9130401M01Rik,Ccdc117,Apba3,Lin37,Fam178a,Skp2,Ctnnb1,2410015M20Rik,Mmachc,Men1,Lysmd1,Pabpc1,D…
25	flyfactorsurvey-Sp1_SOLEXA_2.5_FBgn0020378	3.63269	M3	Sp8,Sp9,Sp6,Sp7,Sp5,Sp3,Sp4,Sp2,Sp1,Klf7,Klf5,Klf4,Klf14,Klf6,Klf12,Klf3,Klf17,Zfp352,Klf16,Klf13	Blvrb,Sin3a,Tsen34,Itsn1,Igfbp5,Cryzl1,Mboat7,Stmn1,Ethe1,Coro1c,Fbrs,Zbtb5,Iffo2,Radil,Nasp,Rell2,Ggn,Prrc2a,Sesn3,Hspbp1,Ggt7,Lin52,Rmrp,Bcap31,Hdac3,Ppm1j,Peli3,Pih1d1,4931428F04Rik,Atp4a,Atf5,Chaf1b,Ddah2,Smc4,Trim24,Lig1,Nr6a1,Zfp367,Arhgef19,Rab39,Skap2,Sh2b3,Ola1,Cox6b2,Rfxank,Mepce,Esrra,Nup62,Tmem194,Bbip1,Tmem39b,Man1c1,Cast,Slc27a1,Znrf3,Ppp1r13l,Atad2,Prpsap2,Smurf1,Ap2a1,Rps19,Sept10…
26	homer-M00124	3.62296	M6	Nfya,Nfyb,Nfyc,Pole3,Gm21827	Gsk3b,Prr11,Ppp1r3f,Katnb1,Kcnab2,Cks1b,Nfya,Gt(ROSA)26Sor,Hnrnpul1,Ube2c,Unk,Prr12,H3f3b,Hes1,Sesn3,Fosb,Leng1,Sox4,Cyld,Ccne1,Mvk,Nphp4,Fut8,Cep57,Gart,Hmgb1,Tle2,Txndc16,Cdca2,Fam76b,Myh10,H2afx,Pik3r3,Wdr81,Zfp91,Wbp1,Aspm,Ppp6r3,Zfp367,Hint2,Wasf2,Cdca3,Homez,Zbtb5,Polr1e,Rpusd1,Spsb3,Pcna,Man1c1,Trafd1,Cdc45,Pms2,Plekha8,Nde1,Dnm2,Zbtb9,Psat1,Lin52,Cnn3,Bahcc1,Srf,Chtf18,Lca5,Actl6a,Paip2b,…
27	transfac_pro-M00916	3.61394	M7	Creb1,Crem,Atf2,Atf5,Atf3,Atf4,Atf7,Atf1,Jdp2,E4f1,Atf6,Creb3	Traf4,Vps37b,Prr7,Hic1,Rnf44,Pde4a,BC048403,Nudt18,Zfp593,Rfx1,Map1lc3a,Opa3,Atp5d,Btg2,Loxl3,Fosb,Dctn1,Lekr1,Tpm4,Dok1,Tcf20,Tmem59l,Crlf1,Zfp523,Jun,Ahcyl1,Cbx8,Nsun4,Lrrtm2,Pde7a,Vegfa,Usp9x,Rad23a,Spred2,Rnps1,Akt3,Zfp367,Btaf1,Sema6c,Plekhh3,Impdh2,Notch1,Cdc42,Josd1,Pcbp4,Vps37a,Kcnh6,Ints7,Pskh1,Trps1,Cep120,Gem,Usp2,Baz2b,Spag9,Ubap1,Nup133,Tiprl,Kif2c,Mxi1,Letm2,Plk4,Dusp8,Lingo3,Clasp2…
28	flyfactorsurvey-CG9895_SANGER_10_FBgn0034810	3.59659	M3	Klf4,Klf7,Klf6,Klf12,Klf3,Klf15,Sp8,Klf17,Zfp352,Klf14,Sp9,Sp6,Sp7,Sp5,Klf16	Stmn1,Myl4,Coro1c,Zfp367,Rmrp,Tubb3,Ubap2,Mex3a,Pcbp4,Rad54l,Rtn1,Ralgapa1,Ddah2,Vegfa,Itsn1,Wdr81,Jup,Psph,Cast,Asap2,Fam69a,Adck1,Pmp22,1700037H04Rik,Ank3,Nup37,Carhsp1,Gatad2a,Radil,Igfbp5,Wdtc1,Pls3,Hic1,Gm7694,Rpap1,A430005L14Rik,Sspn,Rorc,Nptx1,Tulp4,Wasf2,Cenpc1,Ethe1,Nfya,Mbd2,Rai14,Atp8b2,Pnma2,Sfrp5,Osbpl1a,Shroom3,Prrc2a,Ahctf1,Clasp1,Sh2b3,Ncam1,Serf2,Lpl,Cryzl1,Zbtb17,Dlgap3,Elavl2,K…
29	transfac_pro-M01839	3.59429	M2		Tmpo,Fbxo5,Matr3,Tnrc6a,Pik3cb,Cux1,Sertad4,Zfp91,Meis2,Radil,Rps10,Yy1,Baz1b,Macf1,Ezh2,Sin3a,Cdc6,Ahctf1,Apbb2,Pcna,Id2,Dap3,Ptma,Ppp1r3b,Dctn1,Tcf3,Hmgn5,Serf2,Atad2,Mafk,Med24,Xiap,E2f5,Fkbpl,Gnb1,Rplp2,Hmgb2,Setbp1,Rnf19a,Fbxo46,Npat,Mpp3,D030056L22Rik,Ccne2,Epb4.1l2,Cryzl1,Mpp5,H2afv,Josd1,Lingo3,Smad4,Mcm3,Trerf1,S100pbp,Rmi1,Zfp36l1,Zbtb9,Ift80,Pou2f1,Phlpp1,Zmpste24,Ncoa3,Tcf20,Gtf2f1,Rh…
30	transfac_pro-M00425	3.56368	M1	E2f1,E2f3,Tfdp1,E2f4,E2f7,E2f2,E2f5	E2f2,Rbl1,Zfp367,Pcna,E2f3,Lcor,Lig1,Uhrf1,Rrm2,Elavl2,Bag6,Nasp,Cdc6,Mcm3,Fbxo5,Mcm2,Paqr4,Zcchc8,Mcm8,E2f7,Tuba1b,Srek1,Gins1,Mcm7,Mynn,Topbp1,Ythdc1,Sall1,Pola1,Clspn,Nfia,Ezh2,Atad5,Dck,Xrcc6,Dscr3,Notch2,1190002F15Rik,Dmtf1,Arl4c,Prrc2c,Smpd3,Ptma,Zfp36l1,Ints7,Cnst,Xkr5,Nipbl,Cep57,Igfbp3,Fam76b,Sik2,Otud7b,Rasgrf2,Dach1,Dhfr,Ptpn23,Meis2,Letm2,Mga,Lmnb1,Mcm6,Dock7,Yy1,Eif4g1,Tanc2,Kif15,Mg…
31	homer-M00179	3.55837	M3	Sp1,Sp4,Sp3,Sp2,Klf7,Klf5,Sp8,Sp9,Sp6,Sp7,Sp5,Klf17,Zfp352,Klf16	Ggt7,Radil,Hspbp1,Ggn,Tsen34,Blvrb,Mboat7,Cox6b2,Brpf1,Ppm1j,Sh2b3,Bcap31,Tmem5,Esrra,Rtn2,Tarsl2,Iffo2,Sin3a,Bard1,Zfp367,Slc27a1,Rnf44,Trim24,Zfpm1,Mesdc2,Peli3,Rgs12,Klhl26,Chd6,Stmn1,Flna,Igfbp5,Rell2,Smurf1,Cdk2,Chaf1b,Tbl2,Tsc22d4,Rab39,Tmem151b,1110008P14Rik,Smarcd2,Ugdh,Nup62,Fbrs,Hdac3,Atf5,Cib1,Dscr3,Znrf3,Arhgap33,Jup,Lig1,Wdr91,Sipa1,Haus4,Actr5,Snapc2,Cast,Xpr1,Fbxl12,Nasp,Arhgef19,P…
32	jaspar-PF0019.1	3.54616	M8		Bap1,2610015P09Rik,Vps37a,Rnps1,D330041H03Rik,Tpr,Bcl2l2,Zfp367,Xab2,Nup133,Scaf11,Cdca5,Psme3,Lias,Fdxr,Med9,Mecr,A230072C01Rik,Ormdl3,Nipa2,Nek1,Trak2,Nsmce2,Lrrc14,Recql4,Exosc7,Utp15,Ncbp2,Kptn,Mttp,Lcmt1,1110059G10Rik,Smpd4,Cdk11b,Osgepl1,Sphk2,Ccdc86,Nras,Nfx1,Serf1,Trap1,Pskh1,Ccdc124,Polr2k,Pde7a,C330007P06Rik,Zfp644,Lsm2,Snapc5,Pcgf1,Atg7,Trub1,Klc4,Hic1,Hnrnpd,Fam76b,Cep57,Lmbr1,Alcam,X…
33	flyfactorsurvey-CG5669_SOLEXA_5_FBgn0039169	3.52334	M3	Sp1,Sp2,Sp4,Sp3,Klf7,Klf4,Klf5,Smad3,Sp8,Sp9,Sp6,Sp7,Sp5,Klf17,Zfp352,Klf14,Klf16,Klf6,Klf12,Klf3,Klf13	Mboat7,Tsen34,Ggn,Radil,Hspbp1,Ggt7,Coro1c,Atf5,Stmn1,Iffo2,Igfbp5,Itsn1,4931428F04Rik,Rtn2,Blvrb,Sh2b3,Brpf1,Nup62,Srgap2,Sin3a,Slc27a1,Nasp,Fbrs,Ethe1,Tmem5,Lin52,Ddah2,Peli3,Jup,Klhl26,Cryzl1,Zfp367,Trim24,Rmrp,Lig1,Ppm1j,Esrra,Sesn3,Zfp865,Pih1d1,Skap2,Cox6b2,Bard1,Arhgef19,Prrc2a,Rfxank,B9d2,Zfpm1,Tmem39b,Actr5,Nfya,Chaf1b,Rell2,Fbxl12,Xpr1,Dscr3,Xpnpep1,Smc4,Ergic3,Hdac3,Myl4,Itga2b,Smarcd2…
34	yetfasco-1831	3.52174	M9		Polr2d,Jup,Tsen34,Lingo3,Apbb2,Mafk,Morn4,Spsb4,Zfp618,Coro1c,Got1,Strn3,Gpr19,Psmb3,Gabpb1,Ahcyl1,Ppp4r1,Rab31,Sspn,Gm5105,Ptk2,Mfn1,Sin3a,Smchd1,Pycard,Hmox2,Aebp2,Mga,Tle2,Thbs1,Chaf1b,Dennd1b,Zcchc7,Rtf1,Dscr3,Matr3,Gng10,Gtf2f1,Rpl17,Ubxn2a,Esco1,Trerf1,Scn8a,Gatad2a,Racgap1,Zbtb34,Lzts2,Pcgf1,Sh2b3,Usp8,Exoc2,Rmi1,Phc2,Ino80d,Akirin2,Tox,Plekha7,Rad51,Traf3,Pls3,Gnb1,Med24,Osbpl3,Fam168a,In…
35	transfac_public-M00287	3.42708	M6	Nfya,Nfyb,Nfyc,Ybx1,Pole3,Gm21827,Pole4	Prr11,Gsk3b,Katnb1,Kcnab2,Unk,H3f3b,Leng1,Cdca2,Hnrnpul1,Nfya,Cyld,Wbp1,Nphp4,Cks1b,Srgap2,Cep57,Ube2c,Mvk,Zbtb5,Polr1e,Fam76b,Gart,Bahcc1,Spsb3,Rpain,Zfp91,Actl6a,Armc1,Ppp1r3f,Tle2,Sesn3,Fut8,Lca5,H2afx,Ccne1,Txndc16,1110059E24Rik,Fosb,Hscb,Pms2,Snhg10,Chek2,Sin3a,Man1c1,Sox4,Atox1,Ggct,G3bp1,Yif1a,Kif24,Cdca3,Cdc45,Aspm,Rnf6,Lin52,Hmgb2,0610007P14Rik,Zbtb9,Dnajb5,Cenpm,Nde1,Homez,Xpo1,Rbm14,Pr…
36	transfac_pro-M02106	3.42654	M6	Nfya,Nfyc,Nfyb,Ybx1,Pole3,Gm21827,Pole4	Gsk3b,Prr11,Kcnab2,Katnb1,Nfya,H3f3b,Unk,Hnrnpul1,Leng1,Cdca2,Cyld,Nphp4,Wbp1,Ppp1r3f,Bahcc1,Sesn3,Zbtb5,Srgap2,Polr1e,Cep57,Fut8,Fam76b,Sox4,Prr12,Zfp91,Spsb3,H2afx,Fosb,Rpain,0610007P14Rik,Txndc16,Actl6a,Ggct,Cnn3,Ube2c,Rbm14,Tle2,Hes1,Cdc6,Pik3r3,Stil,Hmgb2,Hscb,Ccne1,Pcna,Lrrn1,Zbtb9,Mvk,Man1c1,Gart,Chek2,Ldb1,Nde1,Zfp367,Kif24,Pms2,Homez,Meis1,Armc1,Atox1,G3bp1,Snhg10,Kif20a,Ddt,Ehf,Aspm,Rnf…
37	jaspar-PF0113.1	3.41239	M4	Zfp143	Ubqln4,Rpgrip1l,Fto,Foxa3,Skp2,Mpi,Scamp2,Utp11l,Poc1a,Ints9,Med24,Nudt13,U2af1l4,Ranbp10,Trak2,Mmachc,Tpr,Apba3,Shmt2,Ccdc163,Sap30,Prpf19,2610015P09Rik,Zfyve26,Tmod2,Cc2d1a,Wrnip1,Nutf2,Fgd6,Thrap3,Ftsj1,Cwc22,Cnpy4,Phf23,Nr1h3,Fuz,Slc29a2,Gmppa,Arf6,Vprbp,Ccdc77,Zfp91,Zranb3,Enox2,Ddx23,Esco2,Arpp19,Setmar,Cln6,Rab34,Mxi1,Zfp420,Atl3,Cep170,Sdccag8,Zfp473,Runx1t1,Ccdc6,Klhl8,Hace1,Cenpt,Ubac1,…
38	jaspar-PF0108.1	3.40637	M4		Ints9,Cwc22,Atl3,Chek2,Hscb,Fgd6,Cc2d1a,2610015P09Rik,Usp3,Irf3,Bub1b,Ubqln4,Adck1,Skp2,Lcorl,Crebl2,Maf1,Ormdl3,Mtrf1,Elavl2,Asf1a,Dach1,Slc29a2,Tmem143,Mex3a,Zcwpw1,Mepce,Mafk,Pgm2l1,Esco2,Asb13,Top3a,Rdh10,Rpl7,Shmt2,Rab8b,Zfp628,Trak2,Setmar,Cnot6,Srprb,Arhgap44,Zfp367,Acp6,Traf7,Rtn2,Ap2m1,Cenpt,Phip,Nprl2,Cep97,Clint1,Mga,Rnf44,Lta4h,Smad3,Parp4,Fam69a,Tbpl1,Agap3,Eif1b,Arpp19,Lmtk3,Nudt13,…
39	flyfactorsurvey-luna_SOLEXA_5_FBgn0040765	3.39841	M3	Klf7,Klf6,Klf3,Klf12,Klf5,Klf15,Klf4,Sp2,Sp3,Sp1,Sp4,Sp8,Sp9,Sp6,Sp7,Sp5,Klf14,Klf17,Zfp352,Klf13,Klf16	Stmn1,Coro1c,4931428F04Rik,Myl4,Ddah2,Fbxl12,Rmrp,Blvrb,Pmp22,Igfbp5,Rtn1,Zfp865,Prrc2a,Pih1d1,Ethe1,Iffo2,Nfya,Itsn1,Tsen34,Prpsap2,Plxna1,Sh2b3,Cast,Sesn3,Jup,Zfp367,Tubb3,Cryzl1,Ggn,Sin3a,Lin52,Ralgapa1,Lig1,Radil,Rtn2,Klhl26,Skap2,Rbm14,Spata13,Atf5,Trerf1,Gatad2a,Dnajc13,Srgap2,Peli3,Cpeb4,Arhgef19,Bcl2l1,Arhgap33,Fbrs,Mgst3,A430005L14Rik,Mga,Cox6b2,Polr1e,Ola1,Myadm,Atp4a,Pcbp4,Mtpn,Gm7694,…
40	jaspar-MA0060.1	3.39646	M6	Nfya,Nfyb,Nfyc,Ybx1,Pole3,Gm21827,Pole4	Prr11,Gsk3b,Katnb1,Kcnab2,Unk,H3f3b,Leng1,Cdca2,Hnrnpul1,Cyld,Nfya,Wbp1,Nphp4,Srgap2,Ube2c,Zbtb5,Mvk,Polr1e,Cep57,Cks1b,Actl6a,H2afx,Spsb3,Rpain,Gart,Zfp91,Fam76b,Armc1,Bahcc1,Tle2,Ccne1,Hscb,Sesn3,Ppp1r3f,Fosb,Chek2,Txndc16,1110059E24Rik,Lin52,Fut8,Lca5,Rnf6,Pms2,Man1c1,Aspm,Sox4,Hmgb2,Kif24,Cenpm,Cdc45,Ggct,Homez,Cdc6,Snhg10,Meis1,Zbtb9,Sin3a,Atox1,G3bp1,Pik3r3,Rbm14,Nde1,Elavl2,0610007P14Rik,P…
41	yetfasco-1018	3.38337	M10		Ubtf,Dpp6,Pabpc1,Clasp1,Ptbp1,Mfn1,Prpsap2,Rtf1,Mga,Wdr47,Ezh2,Lace1,Sin3a,Wdtc1,Tnk2,Ppp1r8,Ddx27,Ogt,Rfx3,Tulp4,Rad52,Nipa1,Gnb1,Neurl1b,Gatad2a,Rbm26,Ino80d,Spen,Naglu,Lmnb1,Zbtb5,Fam178a,Atp2b2,Eif4e,Pigu,Lrrc8d,Ssbp4,Pi4kb,Zcchc7,Klf6,Rsbn1l,Pik3cb,Med24,Cdk19,Zfp507,Ldb1,Bahcc1,Tcf7l2,Rpl22,Hn1,Tjp3,Herc1,Prdm2,Chsy1,Fyn,Zfp367,Dap3,Nrf1,Ptma,Camk1,Mat2b,Trafd1,Pias3,Fbxo46,Matr3,Trim59,Aaa…
42	homer-M01861	3.3662	M6		Prr11,Sin3a,Katnb1,Gt(ROSA)26Sor,Ppp1r3f,Nfya,Srgap2,Ppp2r5d,Gsk3b,Ube2c,Ppp6r3,Cyld,Kcnab2,Mvk,Yif1a,H3f3b,Snhg10,Unk,Leng1,Cnn3,Hint2,Dnajb5,Got1,Prr12,4931428F04Rik,Rab4b,Homez,G3bp1,Atox1,Nphp4,1110020A21Rik,Tle2,Tesk2,Hnrnpul1,Gas2l1,Fam122b,Paip2b,Jup,Zfp367,1700096K18Rik,Cdca2,Ttyh3,Cks1b,Dnm2,Trafd1,Bahcc1,Wbp1,Cdc45,E2f3,Cep57,Man1c1,Pum2,Phkg2,0610007P14Rik,Fam76b,Med30,Atg9a,Sap130,Hmg…
43	transfac_pro-M02074	3.36178	M11	Gabpa,Etv2,Ets2,Fev,Etv1,Elk3,Ets1,Erf,Fli1,Erg,Elk4,Elk1,Etv3,Etv5,Elf2,Elf3,Elf1,Elf4,Spdef,Gabpb1,Spic,Elf5,Ehf,Spib,Sfpi1	Zfp384,Bag6,Ltn1,Zfp865,Hspbp1,Klhl20,Tmem161b,Extl3,Zfp410,Rpl37,Tpm3,Wdr26,Utp11l,Mta2,Emg1,Epn1,Polr2a,Cstf2t,Arrb2,Otud7b,Fbxl12,Sec24c,Xrcc4,Pdcd11,Rps19,Prpf19,Ttpal,Ss18,Cdc27,Eme1,Mrpl51,Psmd13,Atp6v1d,Prpf38a,Daxx,Gemin8,Ccdc71,Rars,Ncapd2,Taf13,Skiv2l,Actr6,Rps14,Gtf2h1,Mtmr9,Eri2,Ndufs3,Map4k2,Wdr45,Sf3b2,Clasp1,Smug1,D830031N03Rik,Sall2,Fam96a,Dmtf1,Ube2d3,Acot8,Arih2,Timm23,Zfp655,Cc…
44	transfac_public-M00288	3.31312	M6	Nfyb,Nfya,Pole3,Gm21827	Gsk3b,Unk,H3f3b,Prr11,Dnajb5,Snhg10,Katnb1,Cdca2,Sin3a,Wbp1,Leng1,Tug1,Tcf7l2,Ccng1,1110059E24Rik,Actl6a,Srgap2,Hnrnpul1,Zfp91,Cep57,Kcnab2,Dnm2,Ldb1,Hscb,Chek2,Aars,Fam76b,Rpain,Tecr,Ggct,Rfx5,Kpna2,Lin52,Ube2c,Clk3,Paip2b,Cenpm,Atf5,Cdc6,Dlgap5,Ccne1,Mrap2,Calm2,Agfg2,Tle2,Mcmbp,1700037H04Rik,Aurka,Rps10,Rps6ka2,Bahcc1,Sesn3,Cstf1,Hist2h2be,Pik3r3,Kif20a,Ncapd3,Mpp7,Kif24,Cyld,Armc1,E2f7,H2afx,…
45	transfac_pro-M00427	3.31188	M1	E2f1,E2f3,E2f4,Tfdp1,E2f7,E2f5,E2f2	E2f2,Zfp367,Rbl1,Pcna,E2f3,Rrm2,Mcm3,Lcor,Cdc6,Nasp,Fbxo5,Tuba1b,Pola1,Lig1,Smad4,Ppp1r8,Zcchc8,Sall1,Clspn,Otud7b,Uhrf1,Bag6,Uhrf2,Srek1,Mynn,Gins1,Cul1,Sik2,Nckap5,Nr6a1,Cntln,E2f7,Mcm2,Mcm4,Mgst3,Mcm8,Cenpo,Rbpj,Pds5a,Ezh2,Tcf7l2,Lmnb1,Mga,Ric8b,Bahcc1,Ccdc71,Plekha5,H2afv,Emp2,Matr3,Usp49,Topbp1,Dscr3,Polr2a,Gemin8,Zdhhc5,Zfp36l1,Elavl2,Smpd3,Dck,Nfia,Dlgap3,Man2a1,Patz1,D830031N03Rik,Notch2,…
46	transfac_pro-M01987	3.30746	M11	Etv1,Ets2,Elk3,Fev,Etv2,Ets1,Gabpa,Erg,Fli1,Erf,Etv5,Elk4,Etv3,Elk1,Elf2,Elf3,Elf1,Spdef,Elf4,Gabpb1,Spic,Ehf,Elf5,Spib,Sfpi1	Zfp384,Bag6,Ltn1,Klhl20,Zfp865,Zfp410,Hspbp1,Rpl37,Ttpal,Epn1,Sec24c,Tmem161b,Wdr26,Utp11l,Xrcc4,Ccdc71,Tpm3,Cstf2t,Eme1,Ndufs3,Fbxl12,Extl3,Atp6v1d,Pdcd11,Zfp655,Psmd13,Gtf2h1,Sf3b2,Dmtf1,Bag4,Emg1,Otud7b,Mta2,Arih2,Ss18,Gemin8,Daxx,Prelid1,Zfp646,Mrpl51,Eri2,Ncapd2,Rars,Arhgef7,Mtmr9,Rgl2,Prpf19,Map4k2,Rfx3,Skiv2l,Actr6,Fam96a,Wdr45,4930453N24Rik,Sh3gl1,Sf3a3,Arrb2,Taf13,Ccnt1,Edc4,Lyrm1,Snrpb2…
47	yetfasco-699	3.27649	M6	Nfyb,Pole3,Gm21827	Prr11,Sin3a,Katnb1,Ppp1r3f,Gt(ROSA)26Sor,Srgap2,Nfya,Gsk3b,Ube2c,Ppp2r5d,Kcnab2,Ppp6r3,Cyld,Yif1a,Mvk,Prr12,Snhg10,H3f3b,Hint2,1110020A21Rik,Leng1,Unk,Got1,Cnn3,Dnajb5,Rab4b,Tesk2,Nphp4,4931428F04Rik,Tle2,Hnrnpul1,G3bp1,Atox1,Homez,Fam122b,Paip2b,Gas2l1,1700096K18Rik,Ttyh3,Dnm2,Cep57,Cks1b,Wbp1,Jup,Cdca2,Sox4,Fam76b,Bahcc1,Man1c1,Zfp367,E2f3,Pum2,Trafd1,Hmgb1,Cdca3,Cdc45,0610007P14Rik,Ezh2,Rmnd5a…
48	transfac_pro-M00917	3.25933	M7	Crem,Creb1,Atf2,Atf1,Atf3,Atf7,Atf4,Atf5,Jdp2,Atf6,Creb3,Jund,Junb	Traf4,Hic1,Vps37b,Prr7,Rnf44,Pde4a,BC048403,Map1lc3a,Josd1,Rfx1,Atp5d,Loxl3,Nudt18,Zfp593,Tpm4,Lekr1,Dok1,Btg2,Usp2,Tcf20,Opa3,Fosb,Ric8b,Lrrtm2,Rnps1,Fos,Aig1,Jun,Zfp523,Ubap1,Tmem59l,Rad23a,Ahcyl1,Cbx8,Gem,Crlf1,Pde7a,Plekhh3,Letm2,Akt3,Sema6c,Rbm3,Btbd9,Unk,Pskh1,Impdh2,Nsun4,Nup133,Trap1,Dusp8,Dctn1,Usp9x,Pdp1,Arl4c,Tiprl,Zfp367,Purb,Smchd1,Baz2b,Cnnm4,Casp8ap2,Sclt1,Mxi1,Glyr1,Cdc42,Clasp2,P…
49	transfac_public-M00113	3.248	M7	Creb1,Crem,Atf1,Atf4,Atf2,Atf3,Atf7,Atf5,Atf6,Creb3	Prr7,Pde4a,Traf4,Pls3,Vps37b,Lrrtm2,Zfp593,Map1lc3a,BC048403,Btbd9,Rfx1,Nudt18,Tmem59l,Tpm4,Josd1,Zfp523,Hic1,Crlf1,Pde7a,Ahcyl1,Nfkbid,Usp9x,Jun,Rad23a,Sclt1,Purb,Usp2,Tiprl,D3Ertd751e,Trps1,Atp5d,Kptn,Ric8b,Opa3,Rnf44,Apbb2,Ccna2,Myh10,Uba6,Vps37a,Mxi1,Megf9,Mbnl1,Calm2,Klhl17,Lekr1,Dusp8,Baz2b,Nup133,Spag9,Btg2,Bap1,Pskh1,Nsun4,Ubap1,Adam11,Glod4,Unk,Egr1,Lingo3,Nek1,Id1,Rrm1,Ogfr,Adrbk1,Jup,A…
50	encode-UW.Motif.0034	3.24181	M12	Mef2a,Mef2b,2310045N01Rik	Pik3cb,Usp2,Celf4,Hmgb1,Plod1,2510039O18Rik,Nr4a1,Ubtf,Ubap2,Tonsl,1190002F15Rik,Spen,Daxx,Vprbp,Zfat,Pif1,Acsl6,Ezh2,Gnb1,Sdc3,Btg2,Lin54,Smad3,Ino80d,Hdac5,Pxn,Gatad2a,Psph,Tekt2,Sin3a,Ppp3ca,Rps10,Mga,Lzts2,Ift46,Nudc,Haus4,Usp49,Espl1,Anp32b,Sall1,Ptma,Trerf1,Luc7l3,Osbpl6,Baz1b,Ttll1,Eif4e,Tcf7l2,Cbl,Lingo3,Arf6,Snx10,Cdc42ep2,Usf2,Hjurp,1700037H04Rik,Bcl2l1,Ptprj,Zcchc7,Rnf6,Eya3,Ldb1,Notch…
51	transfac_pro-M00737	3.23579	M1	E2f1	Zfp367,E2f2,Pcna,Rbl1,Mcm3,Uhrf1,Rrm2,Nasp,E2f3,Tmpo,Mcm4,Lig1,Fancc,Tuba1b,Nr6a1,Sall1,H2afv,Uhrf2,Celf4,Cdc6,Emp2,Dlgap3,Lcor,Ric8b,Ap4m1,Otud7b,Zcchc8,Cntln,Pif1,Ssrp1,Rfc3,Nfia,Bahcc1,Fbxo2,Lin52,Ctnnb1,Cand1,Mtbp,Basp1,Matr3,Socs2,Zcwpw1,Aph1a,2810417H13Rik,Ddx23,Patz1,Uba6,Casp8ap2,Unk,Psmc3ip,Pola1,Pds5a,Hcfc1,Hnrnpd,Eif3k,Rmi1,Cep120,Cstf2t,Sin3a,Clspn,Gins2,Rfx3,G3bp1,Plagl1,Wdfy3,Calm2,…
52	flyfactorsurvey-CG3065_F1-3_SANGER_2.5_FBgn0034946	3.22287	M3	Klf17,Zfp352,Klf4,Klf14,Sp8,Sp9,Sp6,Sp7,Sp5,Klf16,Klf6,Klf12,Klf3,Klf13	Stmn1,Myl4,Rmrp,Ddah2,Igfbp5,Man1c1,Coro1c,Spata13,Xpnpep1,Skap2,Dnajc13,Mafk,Bcl7c,Nfya,Arhgef19,Gpn2,Clasp1,Cpeb4,Sesn3,Prmt2,Cldn3,Lin52,Klc3,Mtmr12,A430005L14Rik,Rras,Fhad1,Snta1,Blvrb,H2-Ke6,Radil,Arhgap33,1810055G02Rik,Mga,Prpsap2,Ncoa3,Bnip2,Wdr81,Plxna1,Matr3,Triobp,Mtr,Sh2b3,Polr2d,Dhx35,Zfp865,Carhsp1,Pif1,Eya3,Rbm14,Sin3a,Prrc2a,Sh2d3c,Fbxl12,Map2k4,Pafah1b3,Baiap2l1,Cd99l2,Gatad2a,Fos…
53	transfac_pro-M00431	3.21385	M1	E2f1,E2f4,E2f3,Tfdp1,E2f7,E2f5,E2f2	E2f2,Zfp367,Pcna,Rbl1,Tuba1b,E2f3,Lig1,Uhrf1,Mcm3,Rrm2,Mcm4,Sall1,Lcor,Nasp,Cntln,Pola1,Fbxo5,Bag6,Rmi1,Cdc6,Mcm2,Zcwpw1,Mgst3,Nr6a1,Lmnb1,Eif3k,Ric8b,Cstf2t,Mynn,Nfia,Tcf7l2,Uhrf2,Zcchc8,Fancc,Pds5a,Dlgap3,E2f7,Usp49,Usp6nl,Plekha5,Mga,H2afv,Kbtbd2,Tmpo,Matr3,Casp8ap2,Emp2,Mcm8,Cul1,Pum2,Rprd1b,Rbpj,Srek1,Dap3,Mcm7,Smarcd2,Clspn,Ppp1r8,Bahcc1,Mcm5,Man2a1,Gemin8,Rbm26,Rfx3,Klf5,Elavl2,Smad4,Patz1…
54	jaspar-MA0096.1	3.20695	M7	Creb1,Crem	Josd1,Map1lc3a,Traf4,Lrrtm2,Zfp593,Hic1,Tpm4,Prr7,Lekr1,Sik2,Xpnpep1,Vps37b,Pde4a,BC048403,Ric8b,Agap3,Cbx8,Rfx1,Unk,Cnnm4,Med30,Mxi1,Rnf44,Egr1,Zfp36l1,Sema4c,Clasp2,Tmem59l,Gem,Pde7a,Akt3,Crlf1,Rnps1,Atp5d,Mecr,5830415F09Rik,Rrm1,Dusp8,Hivep1,Zbtb33,Usp2,Cbfb,Nudt18,Opa3,Loxl3,Dok1,Btbd9,Smchd1,Sarnp,Hps4,Lrp1,Ubap1,Nup133,Btg2,Kptn,Ndc80,Dctn1,Ptrh1,Ttc16,Hn1,Spag9,Cdc42,Xpr1,Letm2,Uba6,A43000…
55	factorbook-NFY-UA2	3.20111	M9	Pbx3	1110020A21Rik,Sharpin,Atox1,Maf1,G3bp1,Myh10,Josd1,Sufu,Wbp1,Acot8,Zswim3,Kcnab2,Rmi1,Vipr1,Plekha8,Zranb3,Rpusd1,Chtf18,Ctsz,Xpo1,Snhg10,Nphp4,Ppp3ca,Letm2,Jup,Cntn1,Mrpl37,Hmgn5,Fnbp4,Rfx1,Dnm2,Nfia,Aars,Macrod2,Trafd1,Rorc,Zmym3,Cyb5rl,Cops7b,Rbmx,Pde6d,Iqgap3,Fancf,Dnajb5,Ogdh,Irx2,Chd6,Itsn1,Ak2,Slc39a3,Cdca3,Nxt1,Podxl2,Ptma,Cep57,Me2,Nfatc2ip,Tnip1,Gatad2a,Cryzl1,Ybx1,Efcab7,Tcf12,Rhpn1,To…
56	swissregulon-ATF4.p2	3.19916	M7	Atf4,Creb1,Crem,Atf2,Atf1,Atf3,Atf7,Atf5,Jdp2,E4f1,Atf6,Creb3,Xbp1	Vps37b,Prr7,Traf4,Map1lc3a,Hic1,Ric8b,Rfx1,Josd1,Lrrtm2,BC048403,Ahcyl1,Nudt18,Atp5d,Pde4a,Pde7a,Rnf44,Zfp593,Tpm4,Rad23a,Pdp1,Tmem59l,Usp9x,Purb,Crlf1,Myh10,Zfp523,Gem,Opa3,Lekr1,Klf11,Mxi1,Trap1,Clasp2,Tiprl,Kcnj2,Unk,Loxl3,Cxcl16,Gabbr1,Mastl,Nsun4,Id1,Sphk2,Dok1,Pskh1,Cnnm4,Cldn7,Akt3,Lyrm1,Smchd1,Fam76b,Cep57,Taf10,Dctn1,Cenpn,Dusp8,Arl4c,Zfp628,Gtf2f1,Klf4,Lsm2,Nfkbid,Ndnl2,Sema4c,Baz2b,Plk…
57	homer-M00043	3.18182	M11	Elk4,Etv2,Gabpa,Etv1,Fev,Ets2,Fli1,Etv5,Elk3,Ets1,Erg,Etv3,Erf,Elk1,Elf3,Elf2,Elf4,Elf1,Elf5,Ehf,Spic,Gabpb1,Spdef,Spib	Zfp384,Bag6,Ltn1,Extl3,Mta2,Klhl20,Tmem161b,Hspbp1,Zfp410,Sec24c,Zdhhc6,Zfp865,Ndufs3,Rpl37,Fbxl12,Tpm3,Edc4,Ttpal,Cdc27,Emg1,Chordc1,Cstf2t,Rps19,Pdcd11,Zfp655,Rps14,Xrcc4,Prpf19,Epn1,Wdr26,Utp11l,Otud7b,Acbd5,Eme1,Ccdc71,Ss18,Bag4,Polr2a,Timm23,Gemin8,Atp6v1d,Rars,Psmd13,C330027C09Rik,Sf3b2,Nudt5,Bbip1,Arih2,Gabpb1,Egr1,Daxx,AU040320,Acot8,Alg10b,Actr6,Zfp568,Mtmr9,Ccndbp1,4930453N24Rik,Mrpl51,…
58	jaspar-PF0104.1	3.18058	M8	Nfyb	Bahcc1,Smad2,Gsk3b,Ints7,Prr11,Pdp1,Xpo1,Ptma,Mbtd1,Hist1h1c,Hes1,Meis1,H2afx,Gt(ROSA)26Sor,Kpna2,Hnrnpul1,Zdhhc5,Cyld,Clspn,1700096K18Rik,Tmpo,Spsb3,Limd2,Srebf2,Nedd9,Mbd6,Mex3c,Edem1,Zfp367,Aspm,Fam81a,Srgap2,Pcna,Bicc1,Ddit3,L2hgdh,Fbxo5,Man2a1,Cbx8,Zbtb8os,Scamp2,Hmgb3,Cks1b,Nfya,Mvk,Ank3,Lrrn1,Pomt2,Pdzd11,Epas1,Psrc1,Zbtb9,Sall1,Gart,Rfx1,Lrrc51,Kcnj2,Stil,Taf15,Pxmp4,Timm17b,Zfp341,Chsy1,…
59	transfac_pro-M02067	3.13882	M11	Etv2,Ets2,Fli1,Gabpa,Fev,Ets1,Etv1,Etv3,Erg,Elk3,Erf,Etv5,Elk1,Elk4,Elf2,Elf3,Elf1,Elf4,Spic,Ehf,Spdef,Gabpb1,Elf5,Spib,Sfpi1	Zfp384,Bag6,Zfp865,Klhl20,Tmem161b,Zfp410,Ltn1,Rpl37,Ttpal,Hspbp1,Emg1,Tpm3,Wdr26,Epn1,Pdcd11,Eme1,Cstf2t,Sec24c,Zfp646,Fbxl12,Xrcc4,D830031N03Rik,Ss18,Arrb2,Clasp1,Utp11l,Hdac7,Dmtf1,Atp6v1d,Efnb3,Fam96a,Sf3b2,Ccdc71,Prpf19,Arih2,Rps19,Rars,Daxx,Map4k2,Gemin8,Otud7b,Actr6,Mta2,Bag4,Sall2,Mrpl51,Ccnt1,Rps14,Polr2a,Gtf2h1,Taf13,Extl3,Sh3gl1,Ndufs3,Rgl2,Cradd,Ncapd2,Sipa1,Skiv2l,Arhgef7,Timm23,Zfp6…
60	transfac_pro-M02072	3.13829	M11	Fev,Elk1,Elk4,Ets2,Erf,Etv2,Elk3,Ets1,Etv5,Etv1,Erg,Fli1,Etv3,Gabpa,Elf2,Elf1,Elf3,Spdef,Ehf,Spic,Elf5,Elf4,Gabpb1,Spib,Sfpi1	Bag6,Zfp384,Zfp865,Sec24c,Hspbp1,Klhl20,Ttpal,Tmem161b,Utp11l,Ltn1,Wdr26,Emg1,Pdcd11,Zfp410,Mta2,Eme1,Zfp646,Ss18,Xrcc4,Prpf19,Rpl37,Polr2a,Fbxl12,Dmtf1,Sh3gl1,Fam96a,Zfp655,Arih2,Rps14,Arrb2,Wdr45,Gtf2h1,Atp6v1d,D830031N03Rik,Wdr76,Efnb3,1700123O20Rik,Epn1,Sf3b2,Ndufs3,Clasp1,Sipa1,Rfx3,Ccnt1,Alg10b,Arhgef7,C2cd3,Tpm3,C330027C09Rik,Map4k2,Cstf2t,Eri2,Nxt2,Hdac7,Lyrm1,Kctd2,Ccdc71,Serp2,Hjurp,Sal…
61	transfac_pro-M01984	3.12626	M11	Erf,Ets2,Etv2,Etv5,Fev,Etv3,Ets1,Elk1,Elk3,Etv1,Elk4,Erg,Fli1,Gabpa,Elf2,Elf3,Elf1,Spic,Gabpb1,Ehf,Spib,Elf5,Elf4,Spdef,Sfpi1	Zfp384,Bag6,Zfp865,Ltn1,Epn1,Tmem161b,Eme1,Hspbp1,Efnb3,Pdcd11,Sec24c,Zfp410,Rpl37,Zfp646,Zfp655,Xrcc4,Fbxl12,Cstf2t,Zfp512,Klhl20,Atp6v1d,Ttpal,Emg1,Ndufs3,Polr2a,Tpm3,Wdr26,Sf3b2,Mtmr9,Utp11l,Ccdc71,Clasp1,Bbip1,Ccnt1,Prpf19,Rps14,Fam96a,Rars,Usp6nl,Mta2,Nudt5,Arih2,Skiv2l,Gtf2h1,Wdr45,Acbd5,Dmtf1,Prpf38a,Ino80b,Cstf2,Gemin8,Map4k2,Fosl2,Actr6,Mcm7,Mrpl51,Bcl2l1,Arhgef7,Cdc27,Taf13,Ncapd2,AK010…
62	transfac_pro-M01988	3.11936	M11	Etv2,Ets2,Ets1,Fev,Fli1,Gabpa,Etv1,Erg,Elk3,Erf,Etv5,Etv3,Elk1,Elk4,Elf2,Elf3,Elf1,Elf4,Spic,Ehf,Elf5,Spdef,Gabpb1,Spib,Sfpi1	Zfp384,Bag6,Klhl20,Tmem161b,Zfp865,Zfp410,Ltn1,Rpl37,Ttpal,Tpm3,Hspbp1,Wdr26,Emg1,Epn1,Pdcd11,Cstf2t,Eme1,D830031N03Rik,Sec24c,Fbxl12,Ss18,Hdac7,Xrcc4,Arrb2,Utp11l,Dmtf1,Atp6v1d,Fam96a,Sf3b2,Prpf19,Arih2,Ccdc71,Zfp646,Daxx,Map4k2,Clasp1,Rars,Bag4,Efnb3,Otud7b,Gemin8,Mrpl51,Gtf2h1,Mta2,Sall2,Taf13,Rps19,Ccnt1,Rps14,Actr6,Timm23,Polr2a,Ncapd2,Rgl2,Sh3gl1,Smug1,Ndufs3,Cradd,Cstf2,Arhgef7,Sipa1,Zfp65…
63	transfac_pro-M02061	3.119	M11	Erf,Fev,Ets2,Etv3,Gabpa,Elk3,Fli1,Etv2,Erg,Ets1,Etv1,Elk4,Elk1,Etv5,Elf2,Elf3,Elf1,Elf4,Gabpb1,Spic,Spdef,Ehf,Elf5,Spib,Sfpi1	Zfp384,Bag6,Zfp865,Hspbp1,Ltn1,Epn1,Fbxl12,Rpl37,Pdcd11,Cstf2t,Emg1,Tmem161b,Sec24c,Zfp410,Eme1,Klhl20,Wdr26,Utp11l,Xrcc4,Ccdc71,Mta2,Rars,Ttpal,1700123O20Rik,Zfp646,Extl3,Tpm3,Gemin8,Gtf2h1,Psmd13,Prpf19,Arih2,Daxx,Otud7b,Polr2a,Fam96a,Eri2,Ndufs3,Ss18,Actr6,Taf13,Pex11a,Mrpl51,Cstf2,Timm23,Cdc27,Dmtf1,Ppid,Zfp512,Sf3b2,Rgl2,Ncapd2,Bag4,Skiv2l,C330027C09Rik,C2cd3,Atp6v1d,Lyrm1,Ccnt1,Rfx3,Clasp1,…
64	transfac_pro-M00775	3.11865	M6	Nfyb,Nfyc,Nfya,Ybx1,Pole3,Gm21827,Hnf1b,Hnf1a	Prr11,Gsk3b,Katnb1,Leng1,Cdca2,Lin52,Kcnab2,Unk,H3f3b,Ube2c,Actl6a,Ccne1,Wbp1,Nfya,Zbtb5,Polr1e,H2afx,Dnajb5,Hnrnpul1,Nphp4,Cyld,Got1,Hscb,Cep57,Chek2,Gls2,Srgap2,Mvk,Tle2,Ppp1r3f,Paip2b,Man1c1,Rab4b,Gart,Atox1,Fam76b,G3bp1,Fosb,Homez,Pik3r3,Cdc25c,Top2a,Spsb3,1110059E24Rik,Aars,Rnf6,Rpain,Rbm14,Nde1,Lca5,Aspm,Cks1b,Hmgb2,Elavl2,Snhg10,Dnm2,Cenpm,Cdc45,Rp2h,Zbtb9,Ncapd3,Sarnp,Pms2,Usp1,Hes1,N4bp2…
65	transfac_pro-M02102	3.11865	M13	Nrf1,Zscan10	Map2k7,Tmem143,Nup62,Atf5,Pcnxl3,Ccdc12,Ndufa8,Dedd2,Pcgf1,Spen,Tubd1,Eif3k,Mepce,Pou2f1,Nfya,Cks1b,Tubg1,Tuba1b,Mga,Ranbp3,Rqcd1,Dsn1,Clasp1,Kdm3a,Cdc7,Meis2,Atp6v1d,Cep170,Sdccag8,Pard6b,Fut8,Nudcd2,Tecr,Bsn,Mlst8,Rfxank,Shmt2,Chmp2a,Cntln,Ccdc93,Xrcc1,Cdc34,Xpo5,Sox4,Fam122a,Tmem109,1700123O20Rik,Mex3b,Fbxw5,Wdr12,Ptpn21,Pnn,Vgf,Entpd6,Adi1,Coro7,Hbs1l,Zbtb17,Herc4,Stim2,Smc4,Ntpcr,Ints7,Eif4e…
66	transfac_pro-M02037	3.11316	M11	Fev,Gabpa,Ets2,Erg,Fli1,Etv2,Elk3,Etv1,Ets1,Etv3,Elk4,Erf,Elk1,Etv5,Elf2,Elf3,Elf1,Elf4,Gabpb1,Spdef,Spic,Ehf,Elf5,Spib,Sfpi1	Zfp384,Bag6,Zfp865,Hspbp1,Ltn1,Tmem161b,Sec24c,Ttpal,Emg1,Klhl20,Wdr26,Epn1,Zfp410,Rpl37,Fbxl12,Pdcd11,Cstf2t,Utp11l,Mta2,Xrcc4,Ccdc71,Zfp646,Psmd13,Eme1,Arih2,Prpf19,Ss18,Tpm3,Gemin8,Ndufs3,Atp6v1d,Eri2,Sf3b2,Extl3,Rars,Bag4,Gtf2h1,Arrb2,Fam96a,Polr2a,Zfp655,Rps14,Daxx,Mrpl51,Dmtf1,C2cd3,Pex11a,1700123O20Rik,Timm23,Lyrm1,Otud7b,Taf13,Ncapd2,Arhgef7,Clasp1,Wdr45,Rgl2,Ppid,Actr6,Map4k2,Nudt5,Preli…
67	taipale-NWRGCCMCGCCCMCTNN-SP4-full	3.11193	M3	Sp4,Klf7,Sp2,Sp1,Sp3,Klf4,Klf14,Sp8,Sp9,Sp6,Sp7,Sp5,Klf17,Zfp352,Klf16,Klf13,Klf6,Klf12,Klf3	Stmn1,Lin52,Ergic3,Nfya,Zfp865,Lig1,Tsen34,Radil,Rbm14,Atf5,Sesn3,Nup62,Mboat7,Hspbp1,Coro1c,Arhgef19,Ggt7,Rmrp,Cox6b2,Actr5,Ggn,Skap2,Ddah2,Spata13,Brpf1,Rtn2,Sh2b3,Polr2d,Wdr81,Urb1,Tmem5,Xrcc6,Smurf1,Blvrb,Ethe1,Xpnpep1,Fbxo46,Tmem39b,Zfp618,Rnf44,Cnpy4,Fbxo36,Nasp,B9d2,Casp8ap2,Lnx1,Myadm,Hcfc1,Itsn1,Cdkn2c,Prpf38a,Man1c1,Yod1,Rab4b,Trim24,Clk2,Adat2,Jup,Rell2,Chaf1b,Peli3,Raver1,Plekhh3,Polr…
68	jaspar-PF0001.1	3.10998	M13	Zscan10,Nrf1	Nfya,Cep170,Pcgf1,Sdccag8,Map2k7,Pcnxl3,Tmem143,Cks1b,Eif3k,Ccdc12,Spen,Ndufa8,Kdm3a,Tubg1,Ranbp3,Nup62,Ints7,Shmt2,Dedd2,Atf5,Cntln,Clasp1,Mepce,Mga,Pou2f1,B9d2,Dsn1,Rfxank,Chmp2a,Ntpcr,Xpo5,Cdc34,Fbxo5,Fam122a,Bsn,Tuba1b,Fut8,Zbtb17,Rpl7,Akap8,1700123O20Rik,Smc4,Pard6b,Bag6,U2af1l4,Fbxw5,Yeats4,Cbfb,Tmem109,Herc4,Pola2,Ptpn21,Nudcd2,Stim2,Rab36,Zfp91,Acot13,Sec24c,Entpd6,Paqr4,Eif4e,Capza2,Tyw1…
69	taipale-AACCCGGAAGTR-ELF1-full	3.1052	M11	Elf1,Elf4,Elf2,Elk3,Ehf,Elf5,Elf3,Elk1	Meis1,Gatad2a,BC048403,Meis2,Rab11fip2,Nfia,Cyb5r4,Mier1,Klhl2,Wdhd1,Mre11a,Nprl2,Jup,Mtrf1,Zfp384,Eme1,Zfp593,Hspbp1,Zcchc7,Smad4,BC052040,Spg21,Gtf2f1,Phrf1,Rfx3,Esco1,Lyrm1,Sec24c,Pcnxl3,E2f7,Clasp1,Fbxo46,Timm23,Cpeb4,Map3k11,Myadm,Myo9b,Bag6,Osgepl1,Anpep,Dbr1,Lcmt1,Arhgap17,Zfp273,Rbm34,Fbxl12,Cox15,Ankrd32,Mtx3,Nnt,Rbms1,Ing2,Kcnj2,Azi2,Dync1li1,Rnf6,Ddit3,Hps1,Mbd6,Zfp628,Dpy19l3,Ttpal,Hn…
70	homer-M00042	3.10184	M11	Elk1,Etv1,Ets2,Etv2,Etv5,Fli1,Fev,Gabpa,Elk3,Erf,Ets1,Etv3,Erg,Elf3,Elk4,Elf2,Elf4,Elf1,Ehf,Gabpb1,Elf5,Spic,Spib,Sfpi1	Zfp384,Bag6,Mta2,Ltn1,Tmem161b,Zfp410,Klhl20,Emg1,Rps19,Rpl37,Zfp865,Ttpal,Tpm3,Sec24c,Extl3,Zdhhc6,Pdcd11,Bbip1,Epn1,Hspbp1,Xrcc4,Rps14,Arih2,Zfp646,Efnb3,Polr2a,Wdr26,Fbxl12,Timm23,Cstf2t,Bag4,Ndufs3,Chordc1,Ccdc71,Skiv2l,Psmd13,Clasp1,Actr6,Acbd5,Nudt5,Prpf19,Eme1,Sall2,Daxx,Mtmr9,Cdc27,Ss18,Edc4,Egr1,4930453N24Rik,Ing2,Fam96a,Eri2,Acvr2a,Phf23,Wdr45,Gemin8,Nipbl,Traf7,Utp11l,Mrpl51,Taf13,Hdac…
71	transfac_pro-M02064	3.10078	M11	Ets2,Elk1,Elk4,Etv2,Fev,Ets1,Erf,Etv1,Etv5,Elk3,Erg,Fli1,Gabpa,Etv3,Elf2,Elf1,Gabpb1,Spdef,Elf3,Elf4,Spic,Elf5,Ehf,Spib,Sfpi1	Bag6,Zfp384,Zfp865,Wdr26,Ttpal,D830031N03Rik,Sec24c,Tmem161b,Klhl20,Hspbp1,Rpl37,Ltn1,Zfp410,Zfp646,Hdac7,Arrb2,Ss18,Xrcc4,Utp11l,Efnb3,Eme1,Gtf2h1,Emg1,Sh3gl1,Dmtf1,Fbxl12,Atp6v1d,Epn1,Pdcd11,Tpm3,Eri2,Taf13,Tsc22d4,Sf3b2,Gabpb1,Fam96a,Chrm3,Ccdc71,Ccnt1,Sipa1,C2cd3,Arhgef7,Cstf2t,Daxx,Wdr45,Lyrm1,Cradd,Gemin8,Prpf19,Acvr2a,Cdk19,Junb,Wdr76,Polr2a,Pex11a,Bag4,Rgl2,Zfp655,Mrpl51,Dpy19l3,Rfx3,Eps1…
72	transfac_pro-M02065	3.09919	M11	Etv1,Fev,Ets2,Fli1,Etv2,Gabpa,Etv3,Erg,Elk3,Ets1,Erf,Elk1,Etv5,Elk4,Elf2,Elf3,Elf4,Elf1,Spic,Gabpb1,Ehf,Spib,Elf5,Spdef,Sfpi1	Zfp384,Bag6,Ltn1,Klhl20,Zfp865,Tmem161b,Zfp410,Rpl37,Epn1,Mta2,Emg1,Hspbp1,Rps19,Ttpal,Cstf2t,Pdcd11,Tpm3,Efnb3,Extl3,Zfp646,Ccdc71,Arih2,Wdr26,Xrcc4,Sec24c,Utp11l,Fbxl12,Eme1,Psmd13,Daxx,Fam96a,Mrpl51,Ndufs3,Gemin8,Clasp1,Ss18,Dmtf1,Skiv2l,Rars,Ncapd2,Bag4,Sf3b2,Polr2a,Atp6v1d,1700123O20Rik,Actr6,Map4k2,Mtmr9,Prelid1,Arrb2,Eri2,Bbip1,Hdac7,Prpf19,Ccnt1,4930453N24Rik,Gtf2h1,Cstf2,Rgl2,Arhgef7,Tra…
73	factorbook-NFY	3.09565	M6	Nfya,Nfyb,Nfyc,Ybx1,Pole3,Gm21827,Pole4	Gsk3b,Prr11,Katnb1,Unk,H3f3b,Kcnab2,Leng1,Srgap2,Nfya,Hnrnpul1,Wbp1,Cdca2,Ppp1r3f,Cyld,Cks1b,Nphp4,Cep57,Fam76b,Tle2,Sesn3,Spsb3,Actl6a,Mvk,H2afx,Ube2c,Sin3a,Zfp91,Txndc16,Zbtb5,Polr1e,Sox4,Lin52,Ccne1,Armc1,Fut8,Snhg10,Hscb,Hes1,Chek2,Dnm2,Cdca3,Fosb,Xpo1,Hmgb1,1110059E24Rik,Dnajb5,Bahcc1,Aspm,Pik3r3,Lca5,Ldb1,Rpusd1,Pms2,Ggct,Gart,Pcna,Cdc6,Megf9,Cdc45,Ehf,Rpain,Chtf18,Meis1,Prr12,Stil,Rnf6,Rbm…
74	homer-M00129	3.09476	M13	Nrf1,Zscan10	Ccdc12,Nup62,Atf5,Cks1b,Tmem143,Bsn,Map2k7,Pcnxl3,Cntln,Rpl7,Smc4,Mepce,Dedd2,Ndufa8,Fut8,Dsn1,Spen,Cbfb,Nudcd2,Gtf2f1,Xpo5,Cklf,Pou2f1,Eif3k,Kdm3a,Ppp1r12a,Atp6v1d,Hbs1l,Tmem109,Chmp2a,Cdc7,Mlx,Ift80,Tuba1b,Zbtb17,Pnn,Fut11,Adi1,Zcwpw1,Shisa2,Rab9b,Zfp91,Tecr,Pard6b,Tubg1,Usf2,Cnpy4,Yeats4,Rqcd1,Ints7,1700123O20Rik,Rsrc1,Vgf,Sec24c,Ncapd3,Cep170,Sdccag8,Xrcc1,Clasp1,Ankrd26,Clip3,Mier1,Casz1,Shm…
75	taipale-TTTGGCGCCAAA-E2F1-DBD	3.08184	M1	E2f1,E2f2,E2f3	Nasp,Rrm2,Pds5a,Gins1,E2f2,Casp8ap2,Map3k1,Fbxo5,Mcm7,Smc4,Cilp,Pcna,Nfia,Dhfr,Exosc2,Bahcc1,Dock7,Zcchc8,Ank3,Pola1,Hcfc1,Fut8,Matr3,Notch2,Mcm2,Morn4,Gemin8,Mxd3,Enox2,Clspn,Dnmt1,Zfand5,Mcm5,Shroom3,Ltn1,Topbp1,Uck2,Rad51,1190002F15Rik,Zfp367,Pls3,Plk4,Rab39,Ptma,Sf3b2,Ncaph2,Tcirg1,Prpf38a,Chek2,Rbbp7,Elavl2,Mcm8,Mcm6,Usp49,Kit,Akap7,Zfp62,Igfbp3,Actn4,Ppig,Picalm,Alcam,Hscb,Sin3a,Unc93b1,Tra…
76	transfac_pro-M02038	3.0799	M11	Fli1,Ets2,Fev,Gabpa,Etv2,Erg,Elk3,Ets1,Etv1,Etv3,Erf,Elk4,Etv5,Elk1,Elf2,Elf3,Elf1,Gabpb1,Elf4,Spic,Ehf,Elf5,Spib,Spdef,Sfpi1	Zfp384,Bag6,Zfp865,Ltn1,Ttpal,Zfp410,Hspbp1,Klhl20,Epn1,Rpl37,Tmem161b,Wdr26,Sec24c,Pdcd11,Zfp646,Fbxl12,Emg1,Ccdc71,Cstf2t,Tpm3,Eme1,Xrcc4,Utp11l,Ss18,Mta2,Arih2,Dmtf1,Psmd13,Bag4,Fam96a,Daxx,Gemin8,Arrb2,Prpf19,Rars,Efnb3,Hdac7,Eri2,Clasp1,Gtf2h1,Ndufs3,C2cd3,Timm23,Map4k2,Actr6,Otud7b,Taf13,Rgl2,D830031N03Rik,Prelid1,Polr2a,Mrpl51,Extl3,Ppid,Arhgef7,Rps14,Cstf2,Atp6v1d,1700123O20Rik,Ncapd2,Ski…
77	transfac_pro-M00736	3.07229	M1	E2f1,E2f2,E2f4,E2f3,E2f5,E2f6	Zfp367,E2f2,Tuba1b,Pcna,Lig1,Mcm3,Rbl1,E2f3,Rrm2,Uhrf1,Nasp,Fancc,Tmpo,Pola1,Mcm4,Sall1,Nr6a1,Eif3k,Socs2,Srek1,H2afv,Dlgap3,Lcor,Uhrf2,Rbpj,Cntln,Rmi1,Matr3,Ap4m1,Eif4g1,Ctnnb1,Emp2,Pds5a,G3bp1,Zcwpw1,Pif1,Celf4,Mcm2,Nr3c1,Patz1,Uba6,Ssrp1,Hcfc1,Ddx23,Atf5,Zcchc8,Mtbp,Kbtbd2,2810417H13Rik,Ankrd32,Hmgn5,Cdc6,Gmppa,Cdc42bpa,Cstf2t,Lin52,Sin3a,Psmc3ip,Mcm7,Rfc3,Ppp1r8,Gins2,Cand1,Ccnt1,Bahcc1,Ric8b…
78	flyfactorsurvey-pho_SANGER_10_FBgn0002521	3.0684	M14	Yy1,Yy2,Zfp42	Hcfc1,Yy1,Lemd2,Rmi1,Phf8,Nr3c1,Kdm3a,A430005L14Rik,Dmtf1,Akap8,1600020E01Rik,Rbm3,Thap2,Daxx,Sphk2,Rbm4b,Gart,Dap3,Zfp91,Strn4,Picalm,Mcmbp,Rfx1,Prrc2a,Baz1b,Ndufc1,Ube2d3,Hmgxb4,Ncor1,Cdk5rap2,Cradd,Smc4,Ubap1,Xpo1,Nfya,Cfl2,Nr1h3,Rfx3,Matr3,Zfp507,Kif15,Hnrnph3,Hmgb1,Rad51ap1,Fuz,AU040320,Hspbp1,Hnrnpd,Usp6nl,Rrm1,Ppp2r4,Gnl3l,Cdc42bpa,Spen,Ints8,Ccdc124,Galc,Ptov1,Ptbp1,Usp9x,Clk2,Ldb1,Dlg1,L…
79	homer-M00291	3.04398	M11	Ets2,Fli1,Etv2,Erf,Ets1,Erg,Etv3,Fev,Gabpa,Etv1,Etv5,Gabpb1,Elk1,Elk3,Elk4	Hyal2,Tpm3,Zfp410,Zfp865,Kbtbd2,Zfp384,Rpl37,Fbxl12,Bag4,Bag6,Efnb3,Ltn1,Hdac7,Timm23,Emg1,Daxx,Pdcd11,Polr2a,Cstf2t,Chordc1,Bbip1,Ttpal,Tsc22d4,Shank3,Actr6,Klhl20,Xrcc4,Tmem161b,Zdhhc6,Sall2,Slc16a13,Shc4,D830031N03Rik,Cstf2,Rltpr,N4bp3,Agap3,Apbb2,D930048N14Rik,Sf3b2,Senp1,Map3k11,Alg10b,Clasp1,Pgs1,Epn1,Adam15,Ssbp4,Rps14,Dmtf1,Cradd,Pik3cg,Phc2,Eif3k,Stk11ip,Arhgef5,Acbd5,Neurl1a,Zfp646,Fam9…
80	transfac_pro-M03146	3.04203	M3		Matr3,Map2k4,Pex11b,Fgd6,Hivep1,Zfp367,Blvrb,Cyld,Myl4,Haus8,Sin3a,Fbxo46,Setbp1,Vgf,Clasp1,Macf1,Zfand5,Chaf1b,Tpmt,Spata13,Dnajc13,Nacc2,Klf3,Lrig1,Mafk,Pdlim5,Mga,Hus1,Rad51ap2,Shroom3,Scoc,Osbpl6,Rpl17,Prrc2a,Gins1,Enox2,Pdp1,Ola1,Acbd5,D030056L22Rik,Fbxl12,Ap1s2,Anks3,Ccne1,Fxyd6,Apbb2,Dscr3,Celf2,Frmd6,Ints8,Bcorl1,Bcl2,4931428F04Rik,Ncam1,Ptk2,Ugdh,Plekhg2,Rps6kc1,Coro7,Gm5105,Adck1,Fut8,R…
81	transfac_pro-M02039	3.03424	M11	Gabpa,Fev,Fli1,Etv2,Ets2,Erg,Etv1,Elk3,Ets1,Etv3,Erf,Etv5,Elk4,Elk1,Elf2,Elf3,Elf1,Elf4,Gabpb1,Spic,Ehf,Elf5,Spdef,Spib,Sfpi1	Zfp384,Bag6,Zfp865,Ltn1,Hspbp1,Tmem161b,Rpl37,Epn1,Zfp410,Fbxl12,Cstf2t,Sec24c,Eme1,Ccdc71,Klhl20,Wdr26,Rars,Tpm3,Ttpal,Daxx,Xrcc4,Emg1,Utp11l,Timm23,Gemin8,Pdcd11,Psmd13,Otud7b,Skiv2l,Gtf2h1,Extl3,Ndufs3,Eri2,Actr6,Prpf19,Rps19,Taf13,Sf3b2,Mrpl51,Mta2,Bag4,Atp6v1d,D830031N03Rik,Rps14,Dmtf1,Acot8,Rgl2,Ncapd2,Prelid1,Ppid,Arih2,Arrb2,Polr2a,Smug1,Mtmr9,Ccndbp1,C2cd3,Acvr2a,Prpf38a,Ss18,Cstf2,Hdac7…
82	jaspar-PF0110.1	3.0284	M8		Uhrf1,Poldip3,Rpusd1,Crim1,Txndc16,Macrod2,E2f7,Chtf18,Cdca3,Actn1,Celf4,Stmn1,Morn4,Sh3bgrl3,Nfya,Pard6b,Sorbs1,Cdk19,Lonrf3,Fbxo11,Rad51c,Ralb,Fbxo5,Sin3a,Srf,Kdm3a,Sun2,Lig1,Akap8,Jup,Myrip,Hes1,Ppp2r5d,Alcam,Hic1,Cpsf6,Rnft2,Kif5a,Celf2,Srgap2,Csnk1d,Ubap1,Rmi1,Hmgn5,Cnnm4,Bcl2l11,Plk1,Phkg2,St8sia5,Cenpt,Acap2,Mex3b,Ehf,Ankmy2,Papolg,Zfp821,Cep72,Rmnd5a,Glyr1,Suv39h1,Piga,Ccdc61,Klf6,Elavl1,…
83	flyfactorsurvey-CG5669_SANGER_10_FBgn0039169	3.01832	M3	Sp1,Sp2,Sp4,Sp3,Klf7,Klf4,Klf5,Patz1,Sp8,Sp9,Sp6,Sp7,Sp5,Klf17,Zfp352,Klf14,Klf16,Klf6,Klf12,Klf3,Klf13	Ggn,Mboat7,Radil,Ddah2,Tsen34,Stmn1,Ggt7,Atf5,Hspbp1,Igfbp5,Lin52,Srgap2,Ethe1,Nup62,Zfp367,Coro1c,Sh2b3,Iffo2,Zfp865,Rtn2,Fbrs,Blvrb,Rmrp,Jup,Actr5,Lig1,Slc27a1,Rbm14,Nfya,Sin3a,Dscr3,Itsn1,Pih1d1,Sesn3,Arhgef19,Bard1,Cox6b2,Klhl26,Tmem39b,Itga2b,Xpr1,Cpeb4,Prpsap2,Cnpy4,Cryzl1,Casp8ap2,Ppm1j,Peli3,Nasp,Trim24,Cnot6l,Ccdc116,Zfpm1,Skap2,Eya3,Clic4,Brpf1,Snta1,Tecr,B9d2,Mesdc2,5730508B09Rik,Usp46…
84	jaspar-PF0074.1	3.01814	M4	Zfp143	Mxi1,Foxa3,Arv1,Fbxo46,Abcc5,Klhdc3,Cd3eap,Wrnip1,Ncoa3,Acbd5,Cep170,Sdccag8,Ints9,Ppp1r13l,Prune,Tacc3,Letm2,Serpini1,Cep290,Zfp637,Ranbp10,Mmachc,Arid4b,Cntd1,Ppp1r12c,Thrap3,Rnf220,Tmem129,Nr6a1,Ccdc163,Lmtk3,Fam168a,Pde6d,Asxl1,Cops7b,Zfp568,Trub1,Smpd3,Ado,Mad2l1bp,Hirip3,Stmn1,Zfp2,Atl3,Rtn2,Otud4,Bahcc1,Men1,Slc29a2,Krba1,Zfp420,Ric8b,Fen1,4930579G24Rik,Mrps10,Clspn,Bcorl1,Lace1,Dennd1a,Rr…
85	taipale-AATGGCGCCAAA-E2F1-DBD	3.01584	M1	E2f1,E2f2,E2f3	Nasp,Pds5a,Gins1,Map3k1,Smc4,Rrm2,Fbxo5,Casp8ap2,Nfia,Mcm7,Cilp,E2f2,Zcchc8,Bahcc1,Exosc2,Dhfr,Dock7,Pola1,Pcna,Notch2,Clspn,Morn4,Gemin8,Hcfc1,Fut8,Uck2,Matr3,Shroom3,Zfand5,Elavl2,Ltn1,Mxd3,Dnmt1,Rbbp7,Ncaph2,Enox2,Rad51,Zfp367,Igfbp3,Mpp1,Plk4,Rab39,Sf3b2,Usp49,Akap7,Ank3,Topbp1,Tulp4,Prr15,Mcm2,Prpf38a,Cdk18,Tcirg1,Zfp62,Shc4,Mcm5,Pls3,Lbr,Sin3a,Chek2,Crip2,Alcam,Ptma,Picalm,Actn4,Traf3,Cpne5…
86	elemento-AAAATGGCG	3.00841	M14	Yy1,Yy2	Yy1,Smc4,Dmtf1,Gabpb1,Picalm,Rbm4b,Phf8,Baz1b,Akap8,Nfya,Hcfc1,Ptbp2,1600020E01Rik,Rfx1,Wtap,Rbm3,Kdm3a,S100pbp,Ndufc1,Prrc2a,Zfp91,Matr3,Dap3,Mtf2,Slc23a2,B9d2,Prpsap2,Dek,Lin54,Mcmbp,Tnrc6a,Cdc14a,Cse1l,Setbp1,Ctnnb1,Hnrnpd,Fbxo46,Ncaph2,Cradd,Cdk5rap2,Fth1,Wdr33,A430005L14Rik,Dda1,Zfp507,Ppp6r3,Cfl2,Ints8,Strn3,Ing2,Nsf,Anp32b,Rmi1,Lemd2,Ptov1,Dnajb5,Ncam1,Usp9x,Lclat1,Eif1b,Daxx,Hmgb1,Ptbp1,C…
87	swissregulon-CREB1.p2	3.00062	M7	Creb1,Crem	Prr7,Btbd9,Lrrtm2,Sclt1,Ric8b,Zfp593,D3Ertd751e,Zfp523,Traf4,Egr1,Rfx1,Usp2,Ahcyl1,Pde7a,Zfand5,Pde4a,Nudt18,Bap1,Opa3,Lrrc14,Vps37b,Cep57,Josd1,Rad23a,Cenpl,Fam76b,Rnf182,Mynn,Recql4,Tmem59l,Wars2,Baz2b,Usp9x,Crlf1,Adrbk1,Zswim7,Ahr,Gmfg,Map1lc3a,Pls3,Trps1,Ubap1,Serac1,Xrcc6,Diap1,Lekr1,Tiprl,Vamp3,Gm5124,Celf6,Nek1,Lingo3,Adam11,Myh10,BC048403,Purb,Rrm1,Ccdc124,Uba6,Trap1,Vps37a,Bahcc1,Spag9,G…
88	encode-UW.Motif.0497	3.00027	M4		Ints9,Dync1i2,Phf23,Ubqln4,Pde6d,Cops7b,Cep97,Rab3c,Wdr12,Fam168a,Fbxo46,Maf1,Cd3eap,Mxi1,Sufu,Ppp1r13l,Alg14,Ncoa3,Fam96a,Irf3,H3f3b,Unk,Smpd3,Rpgrip1l,Cep170,Sdccag8,Fto,Lrrc51,Ormdl3,Plekha7,Nfia,Foxa3,Cyp39a1,Skp2,Dennd1a,Rgs12,Nudt13,Bub1b,Psmd10,2610015P09Rik,Slc29a2,Cdk19,Krba1,Rtn2,Abcc5,Shc4,Tmem143,Acad8,Hscb,Chek2,1500012F01Rik,Rpl36,Ranbp10,Msl3,4930579G24Rik,Adck1,Zfp568,2410015M20Ri…

## Sheet: Group7
# Rank	Motif ID	Enrichment Score	ClusterCode	Transcription factor	Downstream Target genes
1	transfac_pro-M02044	5.67775	M1	Yy1,Yy2	Uqcrh,Bscl2,Cxxc1,Eif4g2,Tra2b,Zfx,Eef1a1,Stag2,Ddx5,Pcif1,U2af2,Ska1,Pafah1b1,Srsf3,Akt1s1,Ywhae,Rbm15b,Mkks,Celf1,Safb,Ppp1r10,Morf4l1,Gpbp1,Ppp2ca,Srsf2,Cnot1,Sbno1,Ep300,Arid4a,Ddx39b,Nova1,Zc3h4,Mrpl52,Npm1,Dusp7,Lsm14a,Cgn,Psmc5,Ctcf,Ppia,Sf3a1,Sfpq,Erh,Hmgn2,Nup50,Pcnt,Tctn3,H1f0,Hnrnpc,Cdkn1b,Klhl15,Scaf8,Ythdf3,Atp5a1,Trim37,Nudt3,Gnb2l1,Rpl18a,Pds5b,Klf16,Tia1,N4bp2l2,Gapdh,Farsa,Srsf1,…
2	factorbook-UA1	5.67643	M2	Zbtb33	Atp5f1,Rbm39,Wdr77,Slc25a11,Mapk14,Qrich1,Zzz3,2310035C23Rik,Mbtps1,Gpbp1,Ankfy1,Map3k7,Nptn,Hnrnpk,Nol9,Mdh2,Naa35,Rps15a,Ggnbp2,Ddx3x,Ofd1,Gga3,Cetn3,Trappc2,Fubp1,Armc8,Rpl12,Eif4a2,Ciapin1,Cdc5l,Dcaf6,Idh3g,Ndufa11,Lsm14a,Rps6,Agl,Rpl27a,Etf1,Ssr4,Prdx1,Npm1,Erh,Ankrd49,Polr1c,Exosc10,Tspyl1,Sbno1,Rpl7a,Med22,Chic2,Casc4,Dzip3,Ttc32,Rpl4,Luc7l2,Vdac3,Nop14,Atp5c1,Prdx4,Ppp1r2,Etv5,Snx5,Aco2,M…
3	jaspar-PF0008.1	5.55229	M2	Zbtb33	Atp5f1,Wdr77,Rbm39,Slc25a11,Mapk14,Ggnbp2,2310035C23Rik,Ankfy1,Mbtps1,Nol9,Hnrnpk,Ciapin1,Gpbp1,Qrich1,Ofd1,Trappc2,Dcaf6,Cdc5l,Mdh2,Lsm14a,Zzz3,Ddx3x,Rps15a,Rpl12,Eif4a2,Rps6,Cetn3,Prdx1,Agl,Exosc10,Armc8,Map3k7,Ssr4,Casc4,Nop14,Fubp1,Idh3g,Ndufa11,Slc25a4,Polr1c,Eif5,Ankrd49,Rab33b,Nptn,Prdx4,Vdac3,Npm1,Rpl4,Naa35,Dzip3,Ttc32,Chic2,Rpl27a,Etf1,Snrpg,Fus,Tle4,Chaf1a,Thap1,Rps11,Tspyl1,Lin7c,Etv5…
4	homer-M00212	5.43155	M2	Zbtb33	Rbm39,Slc25a11,Atp5f1,Wdr77,Mapk14,Qrich1,Zzz3,Nol9,2310035C23Rik,Gpbp1,Ggnbp2,Ankfy1,Mbtps1,Ofd1,Hnrnpk,Mdh2,Trappc2,Naa35,Ddx3x,Prdx1,Ciapin1,Dcaf6,Rpl12,Eif4a2,Nptn,Rps6,Map3k7,Cdc5l,Npm1,Lsm14a,Idh3g,Agl,Etf1,Exosc10,Rps15a,Gga3,Armc8,Vdac3,Ndufa11,Ssr4,Casc4,Luc7l2,Eif5,Aco2,Phf5a,Fubp1,Polr1c,Tspyl1,Etv5,Rpl27a,Med22,Dzip3,Rpl7a,Slc25a4,Chaf1a,Clptm1,Cetn3,Ttc32,Nop14,Prdx4,Sbno1,Ankrd49,Ra…
5	flyfactorsurvey-pho_SANGER_10_FBgn0002521	5.36703	M1	Yy1,Yy2,Zfp42	Bscl2,Cxxc1,Eif4g2,Ddx5,Uqcrh,Tra2b,Zfx,Srsf3,Hnrnpk,Akt1s1,Ska1,Eef1a1,Pcif1,Ywhae,Mkks,Ppp2ca,Pafah1b1,Dhx15,Sfpq,Rbm15b,Morf4l1,Brd2,Srsf2,Stag2,Ppia,Celf1,U2af2,Rbm39,Ythdf3,Sbno1,Gpbp1,Mrpl52,Ep300,Npm1,Klhl15,Trim37,Erh,Pcnt,Nova1,Sf3a1,Farsa,Ppp1r10,Zc3h4,Safb,Hp1bp3,Ddx39b,Lsm14a,Cnot1,Cdkn1b,Gnb2l1,Srsf7,Zc3h11a,Srrm1,Scaf8,Ssr4,Eif5,Ctcf,Nudt3,Arid1a,Fbxl3,Tia1,Scaf1,Prr14,Klf16,Gprasp2…
6	homer-M00076	5.35854	M2	Zbtb33	Atp5f1,Wdr77,Rbm39,Slc25a11,Mapk14,Qrich1,2310035C23Rik,Zzz3,Ankfy1,Ggnbp2,Nol9,Mbtps1,Gpbp1,Hnrnpk,Ciapin1,Dcaf6,Mdh2,Ofd1,Trappc2,Prdx1,Naa35,Cdc5l,Ddx3x,Rps6,Map3k7,Rpl12,Agl,Lsm14a,Idh3g,Fubp1,Casc4,Exosc10,Vdac3,Ssr4,Eif4a2,Nptn,Rps15a,Armc8,Ndufa11,Dzip3,Aco2,Phf5a,Rpl4,Npm1,Polr1c,Gga3,Etf1,Cetn3,Slc25a4,Luc7l2,Eif5,Rpl27a,Nop14,Tspyl1,Ttc32,Rab33b,Ankrd49,Etv5,Erh,Clptm1,Tmco1,Chaf1a,Pcbp…
7	flyfactorsurvey-pho_SOLEXA_5_FBgn0002521	5.28987	M1	Yy1,Yy2,Zfp42	Bscl2,Eif4g2,Tra2b,Akt1s1,Zfx,Uqcrh,Stag2,Hnrnpk,Eef1a1,Srsf3,Cxxc1,Srsf2,Mkks,Ywhae,Ep300,Trim37,Ddx39b,Pcif1,Ddx5,Brd2,Sfpq,Hmgn2,U2af2,Ppia,Pafah1b1,Erh,Rbm15b,Nova1,Scaf8,Npm1,Mrpl52,Ska1,Ythdf3,Ppp1r10,Cnot1,Rbm39,Ppp2ca,Klhl15,Arid1a,Celf1,Rpl13a,Gnb2l1,Fbxl3,Ngfrap1,Srsf1,Hnrnpl,Zc3h11a,Zc3h4,Itsn2,H3f3a,Odf2,Ddx3x,Dhx15,Dusp7,Prr14,Pds5b,Nup50,H1f0,Creb1,Pcnt,Abl1,Gltscr2,Dact1,Cdk2ap1,Sa…
8	flyfactorsurvey-phol_SANGER_5_FBgn0035997	5.24119	M1	Yy1,Yy2	Uqcrh,Bscl2,Cxxc1,Zfx,Tra2b,Eif4g2,Akt1s1,Ddx5,Pcif1,Mrpl52,Rbm15b,Stag2,Ska1,Srsf3,Cdkn1b,U2af2,Ywhae,Eef1a1,Zfp668,Pafah1b1,Sbno1,Farsa,Mkks,Ep300,Mnt,Safb,Atp5a1,Zc3h11a,Ppp2ca,Cnot1,Scaf8,Npm1,Hmgn2,Ppp1r10,Morf4l1,Srsf2,Sf3a1,Zfp574,Ppia,Gnb2l1,Nova1,Dnaja1,Celf1,Pcnt,Ube2q1,Sfpq,Gpbp1,Pias1,Klhl15,Nudt3,Pds5b,Uba2,Arid4a,Hnrnpl,Ddx39b,Ctcf,Clip1,Klf16,H1f0,Trim37,Uba1,Fbxl3,Taf6,N4bp2l2,Sto…
9	factorbook-YY1	4.99065	M3	Yy1,Zfp42,Yy2	Bscl2,Eif4g2,Uqcrh,Cxxc1,Tra2b,Zfx,Ddx5,Pcif1,Eef1a1,Brd2,Ska1,Sfpq,Akt1s1,Rbm15b,Mkks,Zc3h11a,Rbm39,Ppp2ca,Zfp668,Srsf3,Ywhae,Pafah1b1,Ppia,Stag2,Mrpl52,Pcnt,Sf3a1,Dhx15,Lsm14a,Arid1a,Rims2,Pbx3,Hmgn2,Atp5a1,Sbno1,Klhl15,Zmym1,Hnrnpk,Gnb2l1,Sdf4,Hnrnpa2b1,Ep300,Farsa,Scaf1,Srsf2,Celf1,Gapdh,Utp20,Pabpn1,Usp21,Tia1,Npm1,Rpl4,Eif5,Ccm2,Morf4l1,Srrm1,Spred1,Prr14,Eif4a1,Gpbp1,Akap9,Rpl18a,U2af2,Zc3…
10	homer-M00052	4.97085	M4	Elk4,Elk1,Erg,Etv5,Gabpa,Ets2,Erf,Ehf,Elk3,Fli1,Fev,Etv1,Ets1,Etv2,Etv3,Elf2,Gabpb1,Elf1	Zfp668,Hars,Trip4,Slc25a11,Rps6,Appl2,Lypla2,Pfn1,Tbrg1,Ppp4c,Slc25a46,Vps52,Cyb561d2,Snrpb,Ddx39b,Ywhab,Rps18,Cd2bp2,Dhx8,Cdk9,Gnai3,Fam188a,Eif3i,Srp14,Trip12,Tssc4,Akt1s1,Ube4a,Mdm4,Ptrh2,Insig2,Ttf1,Dnaja2,Arpc4,Trmt6,Yme1l1,Uspl1,Cherp,Psma6,Sdccag3,Ddost,Atg16l1,Phb2,Map3k7,Mtmr4,Erh,Rer1,Atp7a,Pabpn1,Tomm34,Bcl3,Mrpl52,Snx1,Psmc1,Zfp622,Gatad1,Sbno1,Tmem208,Prpf6,Dpcd,0610010K14Rik,Maged2,…
11	elemento-ACTTCCG	4.92274	M4	Ehf	Arpc4,Tbrg1,Ppp4c,Cdk9,Pfn1,Zfp668,Ywhab,Rps6,Hars,Lypla2,Tmem208,Cd2bp2,Rbbp4,Cherp,Ube2n,Vps52,Gnai3,U2af2,Slc25a11,Trip4,Rps18,Phb2,Tceb1,Psmc1,Ube4a,Srp14,0610010K14Rik,Fam188a,Fkbp2,Rpl28,Slc25a46,Snrpb,Rpl32,Erh,Kctd10,Elp2,Ttf1,Lman2,Cox8a,Sdhaf2,Exoc5,Zfp622,Atp5h,Mrpl18,Rps19bp1,Manbal,Dcaf13,Eif3i,Ube3b,Tcp1,Qpctl,Trappc10,Prpf6,Yme1l1,1600012H06Rik,Appl2,Pcyt1a,Ipo4,Maged2,Ahsa1,Rpsa,U…
12	flyfactorsurvey-aop_SANGER_10_FBgn0000097	4.89557	M4	Etv6,Ets2,Elk3,Fli1,Etv5,Gabpa,Fev,Etv1,Elk4,Ets1,Erf,Erg,Etv2,Etv3,Elk1,Gabpb1,Elf2,Elf3,Elf1,Ehf,Elf4	Pfn1,Slc25a11,Snrpb,Ppp4c,Trip12,Hars,Gnai3,Zfp668,Cherp,Atg16l1,Cd2bp2,Mdm4,Lypla2,Vps52,Ywhab,Trip4,Rps6,Rps18,Tssc4,Ddx39b,Appl2,Erh,Slc25a46,Dnaja2,Tbrg1,Fam188a,Cdk9,Psma6,Insig2,Prpf6,Sdccag3,Uqcrh,Srp14,Eif3i,Ube4a,Gatad1,Mtmr4,Rer1,U2af2,Akt1s1,Ddost,Asb1,Phf5a,Uspl1,Rab24,Ttf1,Psmb7,Yme1l1,Trmt6,Map3k7,Tmem208,Foxred1,Aurkaip1,Atp7a,Riok1,Fmr1,Vma21,Ube2n,Mcm3ap,Ptrh2,Mtx2,Maged2,Trappc1…
13	jaspar-PF0003.1	4.88784	M4	Ehf,Etv5,Elk1,Ets2,Erf,Ets1,Elk4,Elk3,Erg,Gabpa,Gabpb1,Elf2,Fev,Elf4,Fli1,Etv2,Etv1,Elf3,Elf1	Ppp4c,Cdk9,Rps6,Vps52,Rps18,Hars,Trip4,U2af2,Arpc4,Cherp,Pfn1,Mdm4,Tbrg1,Slc25a11,Psma6,Ywhab,Lypla2,Exoc5,Fam188a,Gnai3,Eif3i,Zfp668,Atp7a,Cd2bp2,Prpf6,Ube4a,Mtx2,Uspl1,Ddost,Insig2,Vma21,Gatad1,Asb1,Psmc1,Srp14,Kctd10,Pex16,Rab24,Gltscr2,Cox8a,Slc25a46,Yme1l1,Lsm5,Ttf1,Maged2,Ier2,Lman2,Erh,Ubox5,Hnrnpu,Rbbp4,Tssc4,Ube3b,Mtmr4,Trmt6,Ikbkg,Trappc10,Manbal,Riok1,Ppil1,Phf5a,Tbrg4,Zc3h13,Sbno1,Lrr…
14	homer-M00041	4.87746	M4	Elf1,Ehf,Elk1,Etv5,Elk4,Erf,Ets2,Etv1,Fev,Elk3,Fli1,Elf2,Gabpa,Ets1,Etv2,Erg,Etv3,Elf3,Elf4,Elf5,Gabpb1	Zfp668,Hars,Trip4,Slc25a11,Vps52,Pfn1,Lypla2,Rps6,Ptrh2,Ppp4c,Cd2bp2,Rps18,Tbrg1,Snrpb,Slc25a46,Eif3i,Ddx39b,Atg16l1,Trip12,Appl2,Trmt6,Cyb561d2,Yme1l1,Fam188a,Dhx8,Ywhab,Gnai3,Srp14,Cdk9,Mdm4,Arpc4,Tssc4,Cherp,Uspl1,Psma6,Pex12,Ttf1,Pabpn1,Rer1,Insig2,Dnaja2,Ube4a,Map3k7,Exoc5,Akt1s1,Phb2,Atp7a,Sdhaf2,Tmem101,Sdccag3,Dpcd,Rnf114,Psmc1,Erh,Tomm34,Zfp622,Thumpd3,Prpf6,Sbno1,Vps25,Gatad1,Ddost,Bcl3…
15	elemento-AAAATGGCG	4.83596	M1	Yy1,Yy2	Bscl2,Ddx5,Eif4g2,Tra2b,Ppia,Zfx,Ywhae,Ppp2ca,Srsf2,U2af2,Srsf3,Gpbp1,Safb,Rbm39,Dhx15,Srrm1,Cnot1,Pafah1b1,Sfpq,Uqcrh,Cbx5,Mkks,Olfm1,Celf1,Gtf2a1,Ppp1r10,Arid4a,Brd2,Stag2,Fbxl3,Trim37,Arid1a,Ube2q2,Stag1,Cep135,Pds5b,Npm1,Akt1s1,Gnb2l1,Bex2,Fus,Rbm15b,Hnrnpa2b1,Nova1,Ngfrap1,Ctcf,Ube2q1,H1f0,Hdgfrp3,Hnrnpk,Erh,Dyrk1a,Mkl1,Cdkn1b,Aftph,Cxxc1,Zc3h4,Mnt,Srsf1,Ddx39b,Psmc5,N4bp2l2,Farsa,Eef1a1,Kcn…
16	jaspar-MA0062.2	4.8135	M4	Ets1,Elk3,Gabpa,Gabpb1,Fli1,Elk1,Etv5,Ets2,Elf2,Fev,Elf4,Erg,Erf,Elf1,Elk4,Etv1,Ehf,Etv3,Stat1	Ppp4c,Vps52,Hars,Rps18,Trip12,Lypla2,Cdk9,Cd2bp2,Ywhab,Cherp,Eif3i,Trip4,Fam188a,Tbrg1,Tmem208,U2af2,Yme1l1,Snrpb,Asb1,Psma6,Ddx39b,Zfp668,Kat5,Tssc4,Rer1,Exoc5,Mdm4,Rps6,Pfn1,Manbal,Dhx8,Trappc10,Maged2,Cyb561d2,Csgalnact2,Ddost,Erh,Aurkaip1,Mtmr4,Rab24,Uspl1,Slc25a46,Hnrnpu,Slc25a11,Psmc1,Lsm5,Trmt6,Sdhaf2,Gnai3,Atg16l1,Ube2n,Prpf6,Rnf114,Fmr1,Ttf1,Atp7a,Vma21,Phf6,Snx1,Mtx2,0610010K14Rik,Arpc4…
17	transfac_pro-M01258	4.76804	M4	Elk1,Ets2,Etv1,Fli1,Gabpa,Etv5,Erg,Fev,Elk4,Elk3,Ets1,Etv2,Etv3,Elf2,Gabpb1,Elf4,Erf,Elf3,Ehf,Elf1,Gli3	Zfp668,Ppp4c,Hars,Trip12,Cd2bp2,Atg16l1,Ddx39b,Appl2,Trip4,Ywhab,Lypla2,Rer1,Yme1l1,Tssc4,Vps52,Cdk9,Tmem208,Slc25a11,Dhx8,Snrpb,Gnai3,Tbrg1,Fam188a,Pfn1,Rps18,Eif3i,Cyb561d2,Cherp,Ttf1,Asb1,Zbtb6,Rps6,Uspl1,Maged2,Ddost,Psmb7,Mdm4,Psma6,Kat5,Rab24,U2af2,Snx1,Ube4a,Aurkaip1,Rpl32,Phb2,Sdhaf2,Mtmr4,Trappc10,Lsm5,Prpf6,Exoc5,Sdccag3,Rap2c,0610010K14Rik,Gtpbp2,Ptrh2,Psmc1,Vma21,Arpc4,Mtx2,Srp14,Myg1…
18	factorbook-GABP	4.74314	M4	Gabpa,Fli1,Ets2,Ets1,Etv1,Erg,Fev,Elk3,Etv5,Elk1,Etv2,Gabpb1,Etv3,Erf,Elf2,Elk4,Elf4,Ehf,Elf3,Elf1	Ppp4c,Zfp668,Trip12,Hars,Lypla2,Ywhab,Vps52,Snrpb,Cd2bp2,Trip4,Slc25a11,Tmem208,Cherp,Rps18,Pfn1,Appl2,Ddx39b,Fam188a,Tssc4,Mdm4,Rps6,Tbrg1,Dhx8,Cdk9,Psma6,Eif3i,Mtmr4,Maged2,Ddost,Rer1,Asb1,U2af2,Gnai3,Kat5,Exoc5,Atg16l1,Uspl1,Ttf1,Atp7a,Yme1l1,Dnaja2,Rab24,Lsm5,Cyb561d2,Erh,Ube4a,Psmb7,Sdhaf2,Manbal,Fmr1,Prpf6,Slc25a46,Trappc10,Psmc1,Trmt6,Aurkaip1,Sdccag3,Tmem101,Ipo4,Hnrnpu,Vma21,Kctd10,Arpc4…
19	taipale-ACCGGAAGTN-ELK1-DBD	4.69295	M4	Elk1,Elk4,Fev,Elk3,Ets2,Etv5,Erf,Fli1,Etv1,Etv2,Ets1,Erg,Etv3,Gabpa,Elf2,Gabpb1,Elf1,Elf3,Spic,Elf4,Ehf,Elf5,Spib	Zfp668,Snrpb,Ppp4c,Vps52,Hars,Rps18,Pfn1,Lypla2,Slc25a11,Ywhab,Gnai3,Appl2,Ddx39b,Eif3i,Trip12,Dnaja2,Phb2,Mdm4,Psma6,Tbrg1,U2af2,Trip4,Cd2bp2,Tmem208,Phf5a,Mtmr4,Rps6,Atp5h,Ptrh2,Ttf1,Ddost,Cherp,Fam188a,Tssc4,Map3k7,Fmr1,Ube4a,Rer1,Insig2,Erh,Dhx8,Arpc4,Zbtb6,Psmc1,Akt1s1,Maged2,Ogg1,Snx1,Aurkaip1,Gatad1,Yme1l1,Slc25a46,Tmem101,Uqcrh,Trmt6,Patl1,Psmb7,Pkn1,Uspl1,Ost4,Srp14,Kat5,Wdr83,Tomm34,Atg…
20	swissregulon-ELK1-4_GABP_A-B1_.p3	4.66013	M4	Gabpb1,Gabpa,Elk4,Elk1,Ets2,Erg,Fli1,Etv1,Fev,Elk3,Etv2,Ets1,Etv5,Etv3,Erf,Elf4,Elf2,Elf3	Zfp668,Ywhab,Ppp4c,Hars,Appl2,Trip12,Slc25a11,Tssc4,Cdk9,Lypla2,Cherp,Tmem208,Trip4,Rer1,Atg16l1,Cd2bp2,Vps52,Asb1,Ddx39b,Gnai3,Pfn1,Snrpb,Kat5,Ddost,Dnaja2,Mdm4,Uspl1,Rps6,Mtmr4,Lsm5,Fam188a,Dhx8,Rab24,0610010K14Rik,Rps18,Maged2,Ube4a,Erh,Sdccag3,Mtx2,Actb,Psmb7,Kctd10,Aldh16a1,Csgalnact2,Zfp768,Sdhaf2,U2af2,Psmc1,Slc25a46,Vma21,Ttf1,Prpf6,Gatad1,Trmt6,Trappc10,Tbrg1,Fmr1,Rpl32,Exoc5,Aurkaip1,To…
21	transfac_pro-M02056	4.62258	M4	Elf4,Elf2,Elf3,Elf1,Elf5,Ehf,Etv2,Etv5,Gabpa,Ets2,Etv1,Fev,Ets1,Erf,Elk3,Fli1,Erg,Elk4,Elk1,Etv3,Spic,Gabpb1,Spdef	Ppp4c,Zfp668,Pfn1,Trip12,Cd2bp2,Snrpb,U2af2,Hars,Vps52,Lypla2,Rpl28,Gnai3,Psma6,Tbrg1,Slc25a11,Rps18,Yme1l1,Rer1,Rps6,Ywhab,Tssc4,Eif3i,Trip4,Rnf114,Fam188a,Appl2,Tmem208,Mdm4,Aurkaip1,Erh,Atg16l1,Dnaja2,Ttf1,Tmem101,Uqcrh,Csgalnact2,Pex12,Cyb561d2,Utp14a,Cox8a,Zfp622,Cherp,Pibf1,Wdr83,Prpf6,Maged2,Bmpr1a,Psmc1,Ube2n,Chaf1a,Atp7a,Manbal,Vps25,Ddx39b,Arpc4,Zbtb6,Dhx8,Prkcd,Slc25a46,l7Rn6,Rps19bp1,…
22	taipale-ACCGGAAGTN-ELK3-DBD	4.61598	M4	Elk3,Elk4,Fev,Etv5,Ets2,Erf,Fli1,Elk1,Etv2,Etv1,Ets1,Erg,Etv3,Gabpa,Elf2,Gabpb1,Elf1,Elf3,Spic,Elf4,Ehf,Elf5,Spib	Zfp668,Snrpb,Ppp4c,Hars,Vps52,Pfn1,Lypla2,Rps18,Slc25a11,Gnai3,Ywhab,Dnaja2,Ddx39b,Cherp,Appl2,Trip12,Eif3i,U2af2,Cd2bp2,Mdm4,Psma6,Phb2,Tmem208,Tbrg1,Trip4,Mtmr4,Rps6,Phf5a,Dhx8,Atp5h,Ptrh2,Ttf1,Ddost,Fam188a,Erh,Tssc4,Map3k7,Fmr1,Ube4a,Arpc4,Rer1,Insig2,Maged2,Akt1s1,Zbtb6,Uqcrh,Snx1,Gatad1,Ost4,Aurkaip1,Psmc1,Tmem101,Ogg1,Slc25a46,Patl1,Psmb7,Uspl1,Yme1l1,Kat5,Srp14,Pkn1,Gtpbp2,Ppil1,Wdr83,Vma…
23	transfac_pro-M01979	4.58221	M4	Elf4,Elf2,Elf5,Elf1,Ehf,Elf3,Etv5,Etv2,Ets2,Gabpa,Fev,Etv1,Fli1,Elk3,Erf,Erg,Ets1,Elk4,Etv3,Elk1,Gabpb1,Spic,Spdef,Stat1	Zfp668,Pfn1,Trip12,Cd2bp2,Ppp4c,Vps52,Ywhab,Lypla2,Tbrg1,Rpl28,Hars,Yme1l1,Psma6,Snrpb,Eif3i,U2af2,Rer1,Rnf114,Cyb561d2,Rps18,Rps6,Trip4,Tssc4,Appl2,Manbal,Ube2n,Fam188a,Csgalnact2,Slc25a11,Aurkaip1,Gnai3,Wdr83,Cox8a,Prkcd,Mdm4,Zbtb6,Dhx8,Arpc4,Utp23,Dnaja2,Ttf1,Pabpn1,Tmem101,Atp7a,Chaf1a,Zfp622,Vps25,Cherp,Bmpr1a,Ddx39b,Cbx5,Phb2,Erh,Pex12,Gtf2a2,l7Rn6,Rffl,Slc45a4,Atg16l1,Hspe1,Mrpl33,Ptrh2,Ma…
24	transfac_pro-M02059	4.57881	M4	Elk1,Elk3,Ets2,Elk4,Etv5,Fev,Erf,Fli1,Gabpa,Etv2,Erg,Ets1,Etv1,Etv3,Elf2,Gabpb1,Elf1,Elf3,Elf4,Spic,Ehf,Elf5,Spib	Zfp668,Pfn1,Snrpb,Ppp4c,Hars,Vps52,Lypla2,Slc25a11,Rps18,Gnai3,Ywhab,Trip12,Ddx39b,Dnaja2,Appl2,Tbrg1,Psma6,Cd2bp2,Mdm4,Rps6,Eif3i,Trip4,Phb2,Phf5a,U2af2,Mtmr4,Ptrh2,Fam188a,Map3k7,Atp5h,Tmem208,Ttf1,Rpl28,Akt1s1,Erh,Rer1,Insig2,Tssc4,Dhx8,Ddost,Trmt6,Zbtb6,Ube4a,Yme1l1,Uqcrh,Cherp,Fmr1,Psmc1,Uspl1,Slc25a46,Zfp622,Aurkaip1,Arpc4,Srp14,Tmem101,Ogg1,Wdr83,Gatad1,Utp14a,Maged2,Atg16l1,Snx1,Prpf6,Pat…
25	taipale-KSYGGAAGTN-ETV6-full	4.56448	M4	Etv6,Spic,Gabpb1,Erf,Elf3,Etv5,Elf2,Ets2,Etv3,Elk3,Elf4,Ehf,Etv2,Spib,Erg,Fli1,Fev,Ets1,Etv1,Gabpa,Elk4,Elf5,Elk1,Elf1,Sfpi1	Zfp668,Ywhab,Ppp4c,Rps6,Trip4,Tbrg1,Ube2n,Vps52,Lypla2,Rer1,Appl2,Rps18,Cd2bp2,Hars,Trip12,Pfn1,Tmem208,Prkcd,Cherp,Cdk9,Tssc4,Psma6,U2af2,Fam188a,Arpc4,Ube4a,Gnai3,Dhx8,Snrpb,Csgalnact2,Ttf1,Snx1,Xrn2,Kctd10,Mtmr4,Ddx39b,Elp2,Rpl32,Mageh1,Sdccag3,Ddost,Psmc1,Cyb561d2,Rps19bp1,Kat5,Tceb1,Ube3b,Tomm34,Phb2,Rbbp4,Manbal,Aldh16a1,Zfp768,Ubox5,Psmb7,Wdr83,Eif3i,Cct7,Rps6ka3,Pabpn1,0610010K14Rik,Etf1,…
26	encode-UW.Motif.0068	4.54221	M1	Yy1,Yy2	Bscl2,Akt1s1,Tra2b,Uqcrh,Eif4g2,Stag2,Cxxc1,Ddx5,Zfx,Mkks,Rbm39,Sfpq,Zc3h11a,Pcif1,Ppp2ca,Ppia,Ywhae,Ska1,Mrpl52,Eef1a1,Rbm15b,Ccm2,Farsa,Dnaja1,Gpbp1,Bex2,Morf4l1,Zmym1,Rexo2,Hnrnpl,Mnt,U2af2,Gnb2l1,Clip1,Pafah1b1,Zfp668,Ube2q1,Hmgn2,Brd2,Lsm14a,Pds5b,Hdgfrp3,Cdkn1b,Mesdc1,Ppp1r10,Srrm1,Npm1,Mkl1,Ngfrap1,Arid1a,Srsf3,Ctdsp1,Slc25a44,Stox2,Fbxl3,Safb,Sbno1,Cnot1,Eif5,Ep300,Ddx39b,Bex1,Ctcf,Dhx15,…
27	taipale-ACCGGAWGYN-ETV5-DBD	4.5392	M4	Etv5,Ets1,Fev,Ets2,Etv2,Erf,Etv1,Elk3,Etv3,Elk4,Fli1,Elk1,Gabpa,Erg,Elf2,Elf3,Elf1,Gabpb1,Spdef,Spic,Elf4,Ehf,Spib,Elf5,Sfpi1	Zfp668,Ppp4c,Vps52,Pfn1,Snrpb,Rps18,Gnai3,Ywhab,Lypla2,Slc25a11,Hars,U2af2,Appl2,Rpl28,Cd2bp2,Mdm4,Ddx39b,Psma6,Phf5a,Zbtb6,Phb2,Trmt6,Trip12,Rer1,Tmem208,Dnaja2,Rps6,Psmc1,Ube4a,Cherp,Fam188a,Tssc4,Eif3i,Trip4,Map3k7,Ttf1,Uqcrh,Tbrg1,Utp14a,Ptrh2,Aurkaip1,Erh,Uspl1,Pkn1,Snx1,Atp5h,Sdccag3,Srp14,Insig2,Atg16l1,Maged2,Nrd1,Ddost,Mtmr4,Gatad1,Gtpbp2,Prpf6,Chaf1a,Elp2,Zfp622,Tomm34,Arpc4,Wdr83,Mcm3a…
28	transfac_pro-M01982	4.51901	M4	Elk3,Fev,Etv1,Ets2,Fli1,Elk4,Etv2,Elk1,Erg,Ets1,Gabpa,Erf,Etv5,Etv3,Elf2,Elf3,Elf1,Gabpb1,Elf4,Ehf,Spdef,Spic,Elf5,Spib	Ppp4c,Snrpb,Zfp668,Pfn1,Hars,Gnai3,Trip12,Vps52,Lypla2,Slc25a11,Rps18,Ywhab,U2af2,Cd2bp2,Appl2,Ddx39b,Mdm4,Uqcrh,Dnaja2,Psma6,Eif3i,Tmem208,Fam188a,Rpl28,Tssc4,Erh,Atg16l1,Ube4a,Cherp,Trip4,Rer1,Aurkaip1,Phf5a,Mtmr4,Ttf1,Rps6,Map3k7,Phb2,Ddost,Maged2,Utp14a,Trmt6,Sdccag3,Atp5h,Gtpbp2,Uspl1,Zbtb6,Fmr1,Tbrg1,Nrd1,Gatad1,Insig2,Ptrh2,Psmc1,Patl1,Pkn1,Tmem101,Ogg1,Prpf6,Akt1s1,Pex12,Psmb7,Asb1,Tomm34…
29	transfac_pro-M02060	4.44392	M4	Elk3,Fev,Elk4,Ets2,Elk1,Erg,Etv5,Erf,Etv2,Ets1,Etv1,Fli1,Gabpa,Etv3,Elf2,Gabpb1,Elf1,Elf3,Elf4,Spic,Ehf,Elf5,Spdef,Spib	Zfp668,Ppp4c,Snrpb,Pfn1,Hars,Gnai3,Vps52,Rps18,Lypla2,Slc25a11,Trip12,Ywhab,Appl2,Ddx39b,Dnaja2,Psma6,Mdm4,Cd2bp2,Phf5a,Tbrg1,Eif3i,U2af2,Rps6,Uqcrh,Trip4,Mtmr4,Erh,Map3k7,Tmem208,Fam188a,Rer1,Phb2,Ube4a,Insig2,Tssc4,Ttf1,Atp5h,Ddost,Fmr1,Cherp,Rpl28,Aurkaip1,Ptrh2,Maged2,Atg16l1,Zbtb6,Akt1s1,Tmem101,Gtpbp2,Srp14,Uspl1,Pkn1,Patl1,Ost4,Psmc1,Ogg1,Chaf1a,Trmt6,Dhx8,Slc25a46,Gatad1,Utp14a,Arpc4,Nrd1…
30	yetfasco-1386	4.43336	M5		U2af2,Lypla2,Rpl28,Map3k7,Zfp609,Rer1,Stag2,Sbno1,Trmt6,Ywhab,Snrpb,Cfl1,Max,Gnai3,Vasp,Fam188a,Ppp2r5e,Arpc4,Rpl29,Pabpn1,Zbtb6,Ctdspl2,Spry2,Dcaf7,Tbrg1,Trip12,Uspl1,Ppp4c,Pcyt1a,Smg1,Pfn1,Eif4a2,G3bp2,Fancm,Pibf1,Yme1l1,Utp14a,Rps6,Pafah1b1,Tmem30a,Vps52,Aurkaip1,Cd2bp2,Socs3,Pdcd10,Pex12,Tceb1,Kbtbd4,Hnrnpc,Ikbkg,Mnt,Enox1,Snx1,Rarg,Rps19bp1,Zfp668,Wdr11,Myo1c,Vps25,Prkab1,Srp14,BC003965,Tomm…
31	transfac_pro-M02068	4.41808	M4	Etv3,Fev,Fli1,Ets2,Erg,Etv2,Gabpa,Erf,Elk3,Etv1,Ets1,Etv5,Elk4,Elk1,Elf3,Elf2,Gabpb1,Elf1,Elf4,Spic,Ehf,Spib,Elf5,Sfpi1,Spdef	Zfp668,Ppp4c,Vps52,Snrpb,Rps18,Ywhab,Slc25a11,Pfn1,Lypla2,U2af2,Rpl28,Gnai3,Hars,Appl2,Trip12,Cd2bp2,Ddx39b,Tmem208,Rps6,Tssc4,Phb2,Dnaja2,Trmt6,Utp14a,Psma6,Rer1,Map3k7,Eif3i,Fam188a,Aurkaip1,Mdm4,Trip4,Ube4a,Atg16l1,Wdr83,Atp5h,BC003965,Sdccag3,Uspl1,Mtmr4,Cherp,Cfl1,Ttf1,Psmc1,Phf5a,Erh,Snx1,Gtpbp2,Uqcrh,Tceb1,Ddost,Srp14,Zbtb6,Ptrh2,Pkn1,Prpf6,Tbrg1,Yme1l1,Tomm34,Insig2,Ogg1,Gatad1,Akt1s1,Mag…
32	flyfactorsurvey-phol_SOLEXA_5_FBgn0035997	4.40902	M1	Yy1,Yy2,Zfp42	Bscl2,Eif4g2,Tra2b,Akt1s1,Uqcrh,Zfx,Mkks,Stag2,Gpbp1,Cxxc1,Ep300,Pcif1,Ddx39b,Eef1a1,Hmgn2,Trim37,Mrpl52,Ywhae,Rbm39,Sfpq,Ppp2ca,Zc3h11a,Hnrnpl,Rbm15b,Cnot1,Nova1,Ppp1r10,Fbxl3,Safb,Scaf8,Npm1,U2af2,Ddx5,Srsf3,Itsn2,Rps6ka3,Pafah1b1,Ska1,Zfp668,Ppia,Erh,Klhl15,Srsf2,Srsf1,Gnb2l1,Pds5b,Mnt,Pcnt,Zc3h4,Klf16,Arid4a,Celf1,Pabpn1,Atp5a1,Rad21,Prkar1a,Fus,Brd2,Uba1,N4bp2l2,Zfp260,Farsa,Rpl18a,Tia1,Naca…
33	hdpi-ELF2	4.40563	M4	Elf2,Elk1,Ets2,Etv5,Fli1,Erf,Elk3,Etv1,Fev,Ets1,Etv3,Gabpa,Elk4,Ehf,Gabpb1,Etv2,Erg,Elf4,Elf1	U2af2,Atg16l1,Vps52,Slc25a11,Arpc4,Rps18,Yme1l1,Trmt6,Zbtb6,Zfp668,Ppp4c,Trip12,Cherp,Lypla2,Pfn1,Vps25,Rpl28,Uspl1,Cfl1,Cd2bp2,Mdm4,Fam188a,Eif3i,Rer1,Ptrh2,Hars,Snrpb,Phf6,Psma6,Ddx39b,Kbtbd4,Tbrg4,Prpf6,Pabpn1,Aurkaip1,Myo1c,Lman2,Ier2,Thumpd3,Tbrg1,Tmem101,Cox4i1,Bmpr1a,Rps6,Gtpbp2,Tssc4,Hspe1,Rpl29,Pex12,Asb1,Abcd1,Pex16,Ikbkg,Psmb7,Gatad1,Trp53,Sdhaf2,Erh,Trip4,Snrpd1,Maged2,Eif4a2,Med14,Gn…
34	transfac_pro-M02066	4.3945	M4	Etv4,Ets2,Fev,Fli1,Elk3,Etv1,Etv2,Ets1,Gabpa,Erf,Erg,Etv3,Etv5,Elk4,Elk1,Elf2,Elf3,Elf1,Gabpb1,Elf4,Spic,Ehf,Spib,Spdef,Elf5,Sfpi1	Zfp668,Ppp4c,Snrpb,Vps52,U2af2,Ywhab,Pfn1,Rps18,Slc25a11,Gnai3,Hars,Lypla2,Appl2,Tmem208,Trip12,Cd2bp2,Ddx39b,Rpl28,Atg16l1,Rer1,Dnaja2,Phb2,Mdm4,Tssc4,Trmt6,Psma6,Aurkaip1,Uspl1,Utp14a,Uqcrh,Phf5a,Fam188a,Ube4a,Cherp,Rps6,Erh,Trip4,Psmc1,Eif3i,Pkn1,Ttf1,Snx1,Sdccag3,Prpf6,Map3k7,Ptrh2,Maged2,Mtmr4,Atp5h,Gatad1,Gtpbp2,Asb1,Srp14,Zbtb6,Tceb1,Ddost,Elp2,Rps19bp1,Insig2,Nrd1,Wdr83,Srfbp1,Akt1s1,Tomm…
35	transfac_pro-M02058	4.38091	M4	Elk4,Fli1,Ets2,Elk3,Fev,Etv1,Erg,Etv2,Gabpa,Ets1,Etv5,Etv3,Erf,Elk1,Elf2,Elf3,Elf1,Elf4,Gabpb1,Ehf,Elf5,Spic,Spdef,Spib	Ppp4c,Snrpb,Pfn1,Hars,Trip12,Vps52,Lypla2,Rps18,Cd2bp2,Gnai3,U2af2,Ywhab,Psma6,Zfp668,Mdm4,Slc25a11,Eif3i,Trip4,Fam188a,Tbrg1,Atg16l1,Aurkaip1,Tssc4,Cherp,Phf5a,Yme1l1,Trmt6,Rps6,Uqcrh,Ube4a,Zbtb6,Ddx39b,Rpl28,Rer1,Tmem101,Erh,Ttf1,Appl2,Tmem208,Gatad1,Ddost,Utp14a,Sdccag3,Maged2,Mtmr4,Insig2,Atp5h,Psmc1,Prpf6,Map3k7,Arpc4,Pex12,Vps25,Uspl1,Fmr1,Ptrh2,Rnf114,Psmb7,Atp7a,Phb2,Slc25a46,Rab24,Gtpbp2…
36	transfac_pro-M01984	4.37299	M4	Erf,Ets2,Etv2,Etv5,Fev,Etv3,Ets1,Elk1,Elk3,Etv1,Elk4,Erg,Fli1,Gabpa,Elf2,Elf3,Elf1,Spic,Gabpb1,Ehf,Spib,Elf5,Elf4,Spdef,Sfpi1	Zfp668,Ppp4c,Pfn1,Vps52,Snrpb,Ywhab,Rps18,Cd2bp2,Lypla2,Slc25a11,U2af2,Rps6,Gnai3,Psma6,Trip12,Hars,Rpl28,Appl2,Rer1,Ddx39b,Map3k7,Tbrg1,Eif3i,Dnaja2,Fam188a,Tssc4,Phb2,Trip4,Wdr83,Ube4a,Utp14a,Phf5a,Mdm4,Yme1l1,Aurkaip1,Tmem208,Zbtb6,Snx1,Atp5h,Ttf1,Pabpn1,Srp14,Ube2n,Trmt6,Zfp622,Mtmr4,Sdccag3,Psmc1,Chaf1a,BC003965,Prkcd,Dhx8,Uqcrh,Slc25a46,Ptrh2,Ogg1,Ddost,Psmb7,Tceb1,Bmpr1a,Cherp,Pex12,Prpf6,…
37	homer-M00211	4.34922	M1	Yy1,Zfp42,Yy2	Bscl2,Cxxc1,Uqcrh,Tra2b,Eif4g2,Zfx,Pcif1,Ska1,Rbm15b,Sbno1,Ep300,Ddx5,Akt1s1,Pcnt,Pafah1b1,Ywhae,Mrpl52,Sf3a1,Morf4l1,Klhl15,Lsm14a,Tia1,Nudt3,Naca,Eef1a1,Sfpq,Gapdh,Srsf3,Celf1,Uba1,Erh,Farsa,Eif5,Col4a3bp,Rims2,U2af2,Eif4a1,Srrm1,Mios,Atp5a1,Brd2,Rpl18a,Zc3h4,Pabpn1,B4galt3,Dhx15,Ssr4,Gnb2l1,Itsn2,Utp20,Sdf4,Scaf1,Mkks,3110002H16Rik,Hipk3,Zmym1,Akap9,Ctcf,Ccm2,Pptc7,Stag2,Klf16,Rad21,Actr3,Spre…
38	hdpi-FLI1	4.33997	M4	Fli1,Ehf,Gabpb1,Elk3,Spic	Zfp668,Rpl28,Tbrg1,Pfn1,Arpc4,Tmem208,Ube2n,U2af2,Ppp4c,Cdk9,Slc25a11,0610010K14Rik,Ywhab,Rps6,Hars,Vps52,Csgalnact2,Pabpn1,Trip12,Cherp,Cd2bp2,Gnai3,Mllt10,Wdr83,Lypla2,Rpl32,Tceb1,Snrpb,Ube4a,Rps18,Appl2,Zfp622,Rffl,Fam188a,Cox8a,Snx1,Phb2,Akt1s1,Fkbp2,Ikbkb,Psmc1,Cyb561d2,Bcl3,Tssc4,Srp14,Rap1b,Rbbp4,Map3k7,Erh,Manbal,Rer1,Pak1ip1,Slc45a4,Pcyt1a,Qpctl,Prkcd,Ttf1,Atp5h,Ube3b,Nup214,Rpl36a,Trip4…
39	taipale-ACCGGAAGTN-ETV4-DBD	4.33903	M4	Etv4,Elk4,Elk1,Fev,Ets2,Elk3,Erf,Etv2,Etv1,Etv5,Ets1,Erg,Fli1,Gabpa,Etv3,Elf2,Elf3,Elf1,Gabpb1,Spic,Elf4,Ehf,Elf5,Spib,Spdef,Sfpi1	Zfp668,Ppp4c,Snrpb,Vps52,Pfn1,Rps18,Gnai3,Lypla2,Hars,U2af2,Slc25a11,Ywhab,Appl2,Ddx39b,Dnaja2,Trip12,Psma6,Cd2bp2,Eif3i,Phb2,Tmem208,Mdm4,Atp5h,Phf5a,Cherp,Ttf1,Zbtb6,Rer1,Rps6,Gtpbp2,Uqcrh,Map3k7,Mtmr4,Ptrh2,Fam188a,Trip4,Snx1,Rpl28,Tssc4,Pkn1,Tbrg1,Dhx8,Aurkaip1,Erh,Akt1s1,Psmc1,Nrd1,Utp14a,Ddost,Trmt6,Uspl1,Ogg1,Insig2,Atg16l1,Maged2,Fmr1,Ube4a,Gatad1,Wdr83,Tmem101,Chaf1a,Patl1,Yme1l1,Arpc4,T…
40	taipale-ACCGGAAGTN-ELK1-full	4.32262	M4	Elk1,Elk4,Elk3,Fli1,Fev,Gabpa,Ets2,Erg,Etv5,Erf,Ets1,Etv1,Etv2,Etv3,Gabpb1,Elf2,Elf1,Spic,Elf3,Elf4	Snrpb,Hars,Zfp668,Vps52,Slc25a11,Rps18,Lypla2,Ppp4c,Ddx39b,Ywhab,Mtmr4,Appl2,Pfn1,Dnaja2,Eif3i,Gnai3,Ddost,Fmr1,Mdm4,Trip12,Trip4,Phb2,Tbrg1,Insig2,Atp5h,Fam188a,Tmem208,U2af2,Cherp,Rps6,Patl1,Erh,Ptrh2,Tssc4,Maged2,Psma6,Akt1s1,Ttf1,Vma21,Phf5a,Slc25a46,Dhx8,Ppil1,Ogg1,Uspl1,Map3k7,Ube4a,Snx1,Ost4,Rer1,Kat5,Arpc4,Arid4a,Gatad1,Mcm3ap,Psmb7,Tomm34,Zfp768,Mrpl52,Plod3,Eif4e2,Snrpe,Uqcrh,Ikbkg,Cd2b…
41	taipale-ACCGGAAGTN-Elk3-DBD	4.31866	M4	Elk4,Elk3,Fev,Elk1,Fli1,Ets2,Gabpa,Etv5,Erg,Erf,Etv1,Ets1,Etv2,Etv3,Gabpb1,Elf2,Elf1,Spic,Elf3,Elf4	Snrpb,Hars,Zfp668,Vps52,Ppp4c,Lypla2,Rps18,Slc25a11,Ddx39b,Mtmr4,Pfn1,Appl2,Ywhab,Gnai3,Dnaja2,Eif3i,Ddost,Fmr1,Mdm4,Trip12,Phb2,Cherp,Tbrg1,Trip4,Insig2,U2af2,Tmem208,Fam188a,Atp5h,Maged2,Patl1,Erh,Tssc4,Ptrh2,Phf5a,Rps6,Psma6,Ube4a,Vma21,Ttf1,Ogg1,Ppil1,Dhx8,Slc25a46,Akt1s1,Ost4,Uspl1,Map3k7,Snx1,Kat5,Arid4a,Uqcrh,Gatad1,Psmb7,Cd2bp2,Arpc4,Rer1,Plod3,Mcm3ap,Nrd1,Mrpl52,Trappc10,Rap2c,Zfp768,Eif…
42	transfac_pro-M02053	4.30847	M4	Elf1,Elf2,Elf4,Elf3,Ehf,Elf5,Etv5,Etv2,Erf,Fev,Ets2,Etv1,Elk3,Gabpa,Ets1,Elk4,Elk1,Fli1,Erg,Etv3,Spdef,Spic,Gabpb1,Spib	Pfn1,Ppp4c,Zfp668,Trip12,Cd2bp2,Snrpb,Hars,Psma6,Vps52,Lypla2,Tbrg1,U2af2,Eif3i,Gnai3,Rnf114,Yme1l1,Trip4,Rps6,Rps18,Rpl28,Rer1,Appl2,Ywhab,Cyb561d2,Dnaja2,Chaf1a,Tmem101,Fam188a,Zbtb6,Slc25a11,Prkcd,Ttf1,Manbal,Dhx8,Csgalnact2,Tssc4,Mdm4,Utp23,Aurkaip1,Cox8a,Atp7a,Cbx5,Ddx39b,Erh,Bmpr1a,Pex12,Wdr83,Arpc4,Maged2,Ube2n,Uqcrh,Spry2,Tmem208,Zfp414,Cherp,Vps25,Zfp622,Snx1,1600012H06Rik,Slc45a4,Ift20,…
43	taipale-ACCGGAAGTN-ETV3-DBD	4.303	M4	Etv3,Elk4,Fev,Elk3,Erg,Ets2,Fli1,Elk1,Erf,Etv1,Etv5,Ets1,Gabpa,Etv2,Gabpb1,Elf2,Elf1,Elf4,Elf3,Spic	Zfp668,Snrpb,Pfn1,Hars,Ppp4c,Dnaja2,Gnai3,Slc25a11,Trip12,Ywhab,Cherp,Lypla2,Vps52,Mtmr4,Appl2,Rps18,Trip4,Ddx39b,Ddost,Tbrg1,Fmr1,Uqcrh,Erh,Map3k7,Tmem208,Akt1s1,Rps6,Phb2,Dhx8,Patl1,Mdm4,Fam188a,Ttf1,Ptrh2,Ube4a,Cd2bp2,Tssc4,Rer1,Maged2,Eif3i,Aldh16a1,Fkbp2,Psmb7,Arpc4,Snx1,Wdr83,Aurkaip1,Trappc10,Gatad1,Zfp768,Kat5,Insig2,Atp5h,Manbal,Vma21,Rpl28,Srp14,Tomm34,U2af2,Dcun1d5,Ppil1,Mcm3ap,Chaf1a,…
44	taipale-ACCGGAARYN-ETV1-DBD	4.29941	M4	Etv1,Fev,Elk3,Elk1,Elk4,Ets2,Erf,Etv2,Erg,Ets1,Etv5,Fli1,Gabpa,Etv3,Elf2,Gabpb1,Elf3,Elf1,Spic,Elf4,Ehf,Elf5,Spdef,Spib	Zfp668,Ppp4c,Snrpb,Vps52,Pfn1,Rps18,Hars,Gnai3,Slc25a11,Lypla2,Ywhab,Ddx39b,Appl2,Dnaja2,Trip12,U2af2,Eif3i,Psma6,Mdm4,Cherp,Cd2bp2,Phb2,Mtmr4,Phf5a,Tmem208,Rps6,Map3k7,Ptrh2,Rer1,Trip4,Uqcrh,Ttf1,Atp5h,Fam188a,Tssc4,Zbtb6,Insig2,Erh,Ddost,Pkn1,Rpl28,Gtpbp2,Fmr1,Dhx8,Akt1s1,Aurkaip1,Ube4a,Snx1,Tbrg1,Maged2,Ogg1,Uspl1,Tmem101,Psmc1,Patl1,Trmt6,Gatad1,Nrd1,Chaf1a,Atg16l1,Sdccag3,Tomm34,Arpc4,Mcm3ap…
45	transfac_pro-M01976	4.28734	M4	Elf2,Elf1,Elf4,Elf3,Ehf,Elf5,Etv5,Etv2,Fev,Ets2,Erf,Etv1,Elk3,Gabpa,Elk4,Fli1,Ets1,Erg,Elk1,Etv3,Spic,Gabpb1,Spdef,Spib	Zfp668,Pfn1,Ppp4c,Cd2bp2,Trip12,Snrpb,Hars,Vps52,Psma6,Lypla2,U2af2,Tbrg1,Eif3i,Rps18,Ywhab,Trip4,Gnai3,Rps6,Yme1l1,Rer1,Rpl28,Rnf114,Appl2,Dnaja2,Cyb561d2,Slc25a11,Dhx8,Tssc4,Fam188a,Mdm4,Zbtb6,Manbal,Prkcd,Ttf1,Aurkaip1,Tmem101,Ddx39b,Chaf1a,Csgalnact2,Wdr83,Cherp,Atp7a,Cox8a,Tmem208,Utp23,Ube2n,Erh,Arpc4,Cbx5,Bmpr1a,Phb2,Maged2,Snx1,Pex12,Map3k7,Zfp622,Vps25,1600012H06Rik,Spry2,Ddost,Uqcrh,Ptr…
46	hdpi-ETV4	4.28413	M4	Etv4,Elk1,Erf,Ets2,Etv3,Etv5,Fev,Fli1,Ets1,Ehf,Elk3,Etv1,Etv2,Erg,Gabpa,Elf2,Elk4	U2af2,Atg16l1,Vps52,Trmt6,Rpl28,Arpc4,Yme1l1,Cfl1,Zbtb6,Ppp4c,Slc25a11,Rps18,Cd2bp2,Pfn1,Lypla2,Cherp,Hars,Fam188a,Mdm4,Rpl29,Eif3i,Rer1,Gnai3,Psma6,Zfp668,Trip12,Aurkaip1,Tbrg1,Tbrg4,Psmc1,Lman2,Rps6,Utp14a,Phf6,Dcaf7,Thumpd3,Secisbp2,Ddx39b,Prpf6,Erh,Med14,BC003965,Ier2,Map3k7,Pabpn1,Ywhab,Snrpb,Uspl1,Cox4i1,Phf5a,Tssc4,Sdhaf2,Ikbkg,Wdr83,Tmub2,Asb1,Ttf1,Gtpbp2,Atp5h,Trip4,Tmem208,Pex16,Vps25,U…
47	taipale-ACCGGAAGTN-GABPA-full	4.27545	M4	Gabpa,Elk4,Elk3,Elk1,Fev,Etv5,Ets2,Erf,Etv1,Fli1,Erg,Ets1,Etv2,Etv3,Elf2,Gabpb1,Elf1,Elf3,Elf4,Ehf,Spic,Elf5	Ppp4c,Zfp668,Snrpb,Pfn1,Hars,Lypla2,Trip12,Cd2bp2,Vps52,Rps18,Gnai3,Tbrg1,Slc25a11,Ddx39b,Trip4,Appl2,Dnaja2,Mtmr4,U2af2,Cherp,Ywhab,Dhx8,Psma6,Ddost,Mdm4,Fmr1,Tmem208,Eif3i,Rps6,Fam188a,Ttf1,Maged2,Ube4a,Erh,Psmb7,Tssc4,Phf5a,Nrd1,Patl1,Manbal,Trappc10,Exoc5,Kat5,Uqcrh,Snx1,Atp7a,Vma21,Phb2,Rap2c,Ppil1,Zbtb6,Ost4,Chaf1a,Insig2,Ptrh2,Uspl1,Ogg1,Rab24,Wdr83,Rer1,Rps25,Cyb561d2,Tmem101,Cdk9,Zfp768,…
48	transfac_pro-M02069	4.23621	M4	Etv5,Elk4,Elk1,Elk3,Fev,Ets2,Erf,Etv2,Ets1,Etv1,Erg,Fli1,Gabpa,Etv3,Elf2,Elf1,Elf3,Gabpb1,Elf4,Ehf,Spic,Elf5,Spdef,Spib	Zfp668,Ppp4c,Pfn1,Snrpb,Vps52,Hars,Rps18,Gnai3,Trip12,Lypla2,Ywhab,Slc25a11,Cd2bp2,Psma6,Ddx39b,Appl2,Dnaja2,Eif3i,Rps6,Tbrg1,Trip4,Mdm4,Phb2,Ptrh2,U2af2,Rer1,Map3k7,Zbtb6,Fam188a,Mtmr4,Ttf1,Tssc4,Uqcrh,Phf5a,Dhx8,Chaf1a,Yme1l1,Insig2,Ddost,Akt1s1,Erh,Tmem101,Arpc4,Fmr1,Aurkaip1,Rpl28,Ogg1,Pkn1,Gatad1,Atp5h,Slc25a46,Tmem208,Ube4a,Snx1,Maged2,Patl1,Manbal,Gtpbp2,Cherp,Uspl1,Sdccag3,Pex12,Tomm34,Zf…
49	transfac_pro-M02037	4.22942	M4	Fev,Gabpa,Ets2,Erg,Fli1,Etv2,Elk3,Etv1,Ets1,Etv3,Elk4,Erf,Elk1,Etv5,Elf2,Elf3,Elf1,Elf4,Gabpb1,Spdef,Spic,Ehf,Elf5,Spib,Sfpi1	Zfp668,Ppp4c,Snrpb,Vps52,Pfn1,Rps18,Lypla2,Hars,Slc25a11,Ywhab,Gnai3,Trip12,Appl2,Dnaja2,Tmem208,U2af2,Ddx39b,Phb2,Mdm4,Rpl28,Utp14a,Aurkaip1,Eif3i,Psma6,Cd2bp2,Trmt6,Tssc4,Pkn1,Phf5a,Uqcrh,Rer1,Fam188a,Map3k7,Trip4,Cherp,Erh,Atg16l1,Mtmr4,Atp5h,Snx1,Wdr83,Ttf1,Tbrg1,Cfl1,Ube4a,Ddost,Insig2,Rps6,Psmc1,Chaf1a,Akt1s1,Ptrh2,Maged2,Gatad1,Uspl1,Fmr1,Sdccag3,Tmem101,BC003965,Spred1,Zfp622,Gtpbp2,Dhx8,…
50	transfac_pro-M01992	4.22602	M4	Etv5,Etv2,Ets2,Erf,Fev,Elk4,Etv1,Elk3,Ets1,Elk1,Fli1,Gabpa,Etv3,Erg,Elf2,Elf3,Elf1,Elf5,Elf4,Ehf,Spdef,Gabpb1,Spic,Spib,Sfpi1	Zfp668,Pfn1,Ppp4c,Vps52,Cd2bp2,Snrpb,Lypla2,Trip12,Hars,Psma6,Rps18,Gnai3,Slc25a11,Ywhab,Tbrg1,Ddx39b,Eif3i,Rps6,Appl2,Dnaja2,Yme1l1,Mdm4,Zbtb6,Ptrh2,Trip4,Fam188a,Dhx8,U2af2,Map3k7,Rer1,Tssc4,Phb2,Chaf1a,Ttf1,Phf5a,Atg16l1,Aurkaip1,Cherp,Tmem208,Zfp622,Slc25a46,Manbal,Tmem101,Wdr83,Mtmr4,Tmub2,Erh,Cyb561d2,Ube4a,Mrpl33,Prpf6,Uqcrh,Snx1,Ddost,Insig2,Atp5h,Trmt6,Akt1s1,Arpc4,Prkcd,Maged2,Pkn1,Rnf1…
51	transfac_pro-M02054	4.19867	M4	Elf2,Elf4,Elf5,Elf1,Elf3,Ehf,Etv5,Etv2,Ets2,Gabpa,Etv1,Ets1,Fev,Erf,Fli1,Elk4,Elk3,Erg,Etv3,Elk1,Spdef,Spic,Gabpb1	Pfn1,Trip12,Ppp4c,Psma6,Vps52,Zfp668,Cd2bp2,Yme1l1,Lypla2,Rps18,Eif3i,Tbrg1,Hars,Snrpb,Rnf114,Zbtb6,Mdm4,Slc25a11,Cyb561d2,Rps6,Fam188a,Manbal,Tmem101,Ywhab,Gnai3,Appl2,Chaf1a,Trip4,U2af2,Rer1,Vps25,Dnaja2,Utp23,Bmpr1a,Atp7a,Ddx39b,Rpl28,Prkcd,Dhx8,Zfp622,Mrpl33,Tssc4,Ttf1,Zfp414,Cox8a,Elmo1,Aurkaip1,Ythdf1,Slc25a46,l7Rn6,Ift20,Atg16l1,Csgalnact2,Arhgef1,Tmub2,Pex12,Prpf6,Prpf4b,Erh,Gatad1,Zfp219…
52	homer-M00043	4.19395	M4	Elk4,Etv2,Gabpa,Etv1,Fev,Ets2,Fli1,Etv5,Elk3,Ets1,Erg,Etv3,Erf,Elk1,Elf3,Elf2,Elf4,Elf1,Elf5,Ehf,Spic,Gabpb1,Spdef,Spib	Zfp668,Vps52,Snrpb,Ppp4c,Rps18,Trip12,Rpl28,Pfn1,U2af2,Hars,Lypla2,Slc25a11,Gnai3,Map3k7,Psma6,Mdm4,Ptrh2,Tmem101,Atg16l1,Eif3i,Appl2,Ddx39b,Cherp,Fam188a,Ywhab,Aurkaip1,Utp14a,Dnaja2,Yme1l1,Tbrg1,Cd2bp2,Trmt6,Wdr83,Vps25,Tmem208,Phf5a,Tssc4,Rer1,Erh,Pex12,Uspl1,Rps6,Zfp622,Psmc1,Zbtb6,Bmpr1a,Trip4,Atp5h,Phb2,Kbtbd4,Tceb1,Arpc4,Uqcrh,Ttf1,Chaf1a,Snx1,Gatad1,Fancm,Prpf6,Rnf114,Maged2,Cox8a,Dhx8,Ma…
53	yetfasco-581	4.1881	M4		U2af2,Rpl28,Rer1,Trmt6,Lypla2,Ywhab,Map3k7,Kbtbd4,Eif4a2,Arpc4,Ppp4c,Vps52,Prkab1,Smg1,Pex12,Rps18,Aftph,Rps19bp1,Pcyt1a,Cltc,Elp2,Ipo4,Vps25,Yme1l1,Thumpd3,Fam188a,Pdcd10,Sbno1,Utp14a,Snrpb,Tbrg4,Tomm34,Trip12,Ier2,Snrpe,Rnf114,Ddx42,Dpf3,Atg16l1,Zfp668,Lman2,Aurkaip1,Eif3i,Prpf6,BC003965,Dcaf7,Med14,Cfl1,Pibf1,Tceb3,Mdm4,Tlk1,Tmem30a,Myo1c,Maged2,Gatad1,Phf6,Arid1a,Stub1,Tbrg1,Sdccag3,Zbtb6,Psm…
54	transfac_pro-M02039	4.18339	M4	Gabpa,Fev,Fli1,Etv2,Ets2,Erg,Etv1,Elk3,Ets1,Etv3,Erf,Etv5,Elk4,Elk1,Elf2,Elf3,Elf1,Elf4,Gabpb1,Spic,Ehf,Elf5,Spdef,Spib,Sfpi1	Zfp668,Ppp4c,Snrpb,Pfn1,Vps52,Slc25a11,Gnai3,Trip12,Rps18,Lypla2,Ywhab,Hars,U2af2,Appl2,Atg16l1,Dnaja2,Mdm4,Utp14a,Ddx39b,Trmt6,Tmem208,Rer1,Aurkaip1,Psma6,Rpl28,Uqcrh,Fam188a,Phf5a,Tssc4,Cd2bp2,Map3k7,Eif3i,Uspl1,Phb2,Erh,Cherp,Trip4,Rps6,Psmc1,Ttf1,Insig2,Sdccag3,Akt1s1,Prpf6,Pkn1,Gtpbp2,Gatad1,Mtmr4,Srp14,Atp5h,Asb1,Tomm34,Pex12,Maged2,Ptrh2,BC003965,Snx1,Ube4a,Zbtb6,Thumpd3,Wdr83,Tbrg1,Mcm3ap…
55	flyfactorsurvey-Ets65A_SANGER_10_FBgn0005658	4.15924	M4	Fli1,Erg,Elf2,Elf1,Elk3,Gabpa,Fev,Elf4,Elf3,Etv2,Elk1,Ets2,Etv1,Elk4,Ehf,Ets1,Etv5	Trip12,Snrpb,Vps52,Hars,Slc25a11,Lypla2,Rps18,Cherp,Mdm4,Pfn1,Rpl28,Tbrg1,Tmem101,Fam188a,Aurkaip1,Atg16l1,Psma6,U2af2,Eif3i,Asb1,Ppp4c,Erh,Tssc4,Gatad1,Atp7a,Cfl1,Rnf114,Vps25,Thumpd3,Dnaja2,Tmem208,Trappc10,Zfp668,Sart1,Yme1l1,Fancm,Gnai3,Ahsa1,Sptlc2,Manbal,Prpf6,Slc25a46,Zfp622,Appl2,Ube4a,Adipor1,Rab24,Ube2n,Pak1ip1,Exoc5,Zc3h13,Ddost,Tbrg4,Myo1c,Maged2,Dazap2,Lrrc47,Cox8a,Cdk9,Psmb7,Rbm18,I…
56	transfac_pro-M01983	4.15886	M4	Elk4,Elk1,Elk3,Fev,Ets2,Etv5,Erf,Etv1,Erg,Etv2,Fli1,Ets1,Gabpa,Etv3,Elf2,Elf1,Elf3,Gabpb1,Elf4,Ehf,Elf5,Spic,Spdef,Spib	Ppp4c,Pfn1,Snrpb,Zfp668,Hars,Gnai3,Trip12,Vps52,Rps18,Slc25a11,Lypla2,Cd2bp2,Ywhab,Psma6,Dnaja2,Appl2,Eif3i,Mdm4,Ddx39b,Tbrg1,Rps6,Trip4,Uqcrh,U2af2,Mtmr4,Fam188a,Rer1,Erh,Ttf1,Phb2,Tssc4,Ddost,Rpl28,Phf5a,Fmr1,Map3k7,Tmem208,Insig2,Aurkaip1,Akt1s1,Ube4a,Cherp,Maged2,Patl1,Zbtb6,Chaf1a,Atp5h,Ogg1,Dhx8,Gatad1,Tmem101,Yme1l1,Ptrh2,Pkn1,Manbal,Srp14,Nrd1,Slc25a46,Arpc4,Atg16l1,Gtpbp2,Sptlc2,Uspl1,To…
57	transfac_pro-M01975	4.14113	M4	Elf1,Elf2,Elf4,Elf5,Ehf,Elf3,Etv5,Etv2,Elk4,Ets2,Fev,Erf,Elk1,Ets1,Elk3,Etv1,Gabpa,Fli1,Erg,Etv3,Spdef,Spic,Gabpb1	Pfn1,Trip12,Zfp668,Snrpb,Cd2bp2,Hars,Ppp4c,Tbrg1,Lypla2,Psma6,Eif3i,Dnaja2,Cyb561d2,Vps52,Yme1l1,Rps18,Rnf114,Gnai3,Slc25a11,Appl2,Chaf1a,Rps6,Dhx8,Trip4,U2af2,Cbx5,Mdm4,Rpl28,Manbal,Fam188a,Cox8a,Zfp622,Ttf1,Tmem101,Utp23,Erh,Prkcd,Akt1s1,Wdr83,Atp7a,Zbtb6,Arhgef1,Slc45a4,Snx1,Tssc4,Csgalnact2,Phb2,Zfp414,Aurkaip1,Ddost,Map3k7,Ddx39b,Elmo1,Ywhab,Maged2,Trappc10,Ablim1,Rer1,Slc25a46,Tmem208,Rps25…
58	jaspar-PF0010.1	4.13113	M1		Tra2b,Uqcrh,Zfx,Bscl2,U2af2,Hmgn2,Pcif1,Rbm15b,Mrpl52,Cxxc1,Eif4g2,Ppia,Sbno1,Pafah1b1,Tctn3,Hnrnpc,Wipi2,Zfp668,Akt1s1,Cnot1,Safb,Ocln,Celf1,Cgn,Ddx3x,Nudt3,Bub3,Ppp1r10,Atp5a1,Nova1,Gnas,Actr2,Pds5b,Mkks,Ube2q1,Mnt,Actr3,Usp14,Srsf2,Gpbp1,Nup50,Ep300,Ska1,Gapdh,Zfp574,Prkar1a,Dusp7,Hspa8,Pcnt,Ctcf,Gnb2l1,Etv1,Fbxl3,Ywhae,Erc2,Brd2,Mios,Med13,Krcc1,N4bp2l2,Sf3a1,Rims2,Hnrnpa2b1,Srxn1,Ccdc132,R3h…
59	homer-M00042	4.09377	M4	Elk1,Etv1,Ets2,Etv2,Etv5,Fli1,Fev,Gabpa,Elk3,Erf,Ets1,Etv3,Erg,Elf3,Elk4,Elf2,Elf4,Elf1,Ehf,Gabpb1,Elf5,Spic,Spib,Sfpi1	Zfp668,U2af2,Vps52,Ppp4c,Snrpb,Rpl28,Rps18,Lypla2,Trip12,Hars,Pfn1,Slc25a11,Atg16l1,Ywhab,Ptrh2,Cd2bp2,Appl2,Tmem208,Cherp,Ddx39b,Uspl1,Gnai3,Wdr83,Map3k7,Rps6,Rer1,Tssc4,Yme1l1,Phb2,Eif3i,Aurkaip1,Mdm4,Zbtb6,Fam188a,Tbrg1,Psma6,Psmc1,Dhx8,Dnaja2,Atp5h,Tceb1,Gtpbp2,Trmt6,Utp14a,Prpf6,Ube4a,Erh,Vps25,Trip4,Zfp622,Ttf1,Snx1,Cfl1,Phf5a,Tmem101,Maged2,Arpc4,Phf6,Pex12,Rps19bp1,BC003965,Srfbp1,Gatad1,…
60	transfac_pro-M02065	4.07661	M4	Etv1,Fev,Ets2,Fli1,Etv2,Gabpa,Etv3,Erg,Elk3,Ets1,Erf,Elk1,Etv5,Elk4,Elf2,Elf3,Elf4,Elf1,Spic,Gabpb1,Ehf,Spib,Elf5,Spdef,Sfpi1	Zfp668,Ppp4c,Vps52,Snrpb,Ywhab,Rps18,U2af2,Slc25a11,Lypla2,Rpl28,Hars,Appl2,Tmem208,Pfn1,Gnai3,Trip12,Ddx39b,Rer1,Atg16l1,Cd2bp2,Phb2,Aurkaip1,Tssc4,Utp14a,Ube4a,Dnaja2,Rps6,Trmt6,Mdm4,Fam188a,Ptrh2,Cherp,Snx1,Phf5a,Psma6,Uspl1,Sdccag3,Pkn1,Map3k7,Tceb1,Psmc1,Eif3i,Srfbp1,Wdr83,BC003965,Erh,Trip4,Maged2,Uqcrh,Atp5h,Ttf1,Rps19bp1,Mtmr4,Asb1,Gatad1,Elp2,Prpf6,Cfl1,Ddost,Tmem101,Zbtb6,Srp14,Gtpbp2,T…
61	taipale-NCCGCCATNNT-YY2-full	4.06812	M1	Yy2,Yy1,Zfp42	Bscl2,Akt1s1,Tra2b,Uqcrh,Cxxc1,Ddx5,Eif4g2,Zfx,Ywhae,Srsf3,Srsf2,Zc3h4,Bex2,Sfpq,Hnrnpk,Stag2,Brd2,Ska1,Morf4l1,Eef1a1,U2af2,Mrpl52,Pafah1b1,Ngfrap1,Ddr1,Pcif1,Arid1a,Gnb2,Npm1,Rgs17,Zfp668,Mkks,Rbm15b,H3f3a,Eif5,Ddx39b,Stox2,Bex1,Wbscr22,Prr14,Mat2a,Tpst1,Vezf1,Ppp2ca,Hdgfrp3,Lsm14a,Spast,Srrm1,Rheb,Rbm39,Rap1b,Zfp592,Farsa,H1f0,Gnas,Pcm1,Ptprs,Scaf8,Patl1,1110051M20Rik,Ccm2,Dhx15,Olfm1,Gnb2l1,E…
62	transfac_pro-M01981	4.00246	M4	Elk1,Elk4,Elk3,Ets2,Fev,Erf,Etv2,Etv5,Etv1,Ets1,Erg,Fli1,Gabpa,Etv3,Elf2,Elf1,Elf3,Gabpb1,Elf4,Ehf,Spdef,Elf5,Spic,Spib	Ppp4c,Snrpb,Pfn1,Zfp668,Hars,Gnai3,Lypla2,Vps52,Trip12,Rps18,Slc25a11,Ywhab,Cd2bp2,Dnaja2,Ddx39b,Psma6,Appl2,Eif3i,Mdm4,Mtmr4,Tbrg1,Rps6,U2af2,Trip4,Uqcrh,Map3k7,Rer1,Ttf1,Fam188a,Sptlc2,Erh,Phf5a,Ddost,Phb2,Fmr1,Insig2,Rpl28,Tmem208,Tssc4,Akt1s1,Gtpbp2,Chaf1a,Atp5h,Patl1,Zbtb6,Aurkaip1,Dhx8,Ptrh2,Maged2,Ogg1,Ube4a,Nrd1,Tmem101,Pkn1,Yme1l1,Slc25a46,Manbal,Atg16l1,Srp14,Gatad1,Uspl1,Itgb3bp,Mrpl3,…
63	taipale-ACCGGAAGTN-FEV-DBD	4.00133	M4	Fev,Erg,Elk4,Ets2,Elk1,Fli1,Elk3,Erf,Etv2,Etv5,Etv1,Ets1,Gabpa,Etv3,Elf2,Gabpb1,Elf1,Elf3,Elf4,Spic,Ehf,Elf5,Spib	Zfp668,Snrpb,Ppp4c,Vps52,Pfn1,Slc25a11,Rps18,Hars,Gnai3,Dnaja2,Lypla2,Ywhab,Appl2,Trip12,Ddx39b,Eif3i,Mdm4,Phb2,Akt1s1,Atp5h,Mtmr4,Tmem208,Uqcrh,Map3k7,Erh,Psma6,U2af2,Fmr1,Ddost,Snx1,Phf5a,Pkn1,Insig2,Ttf1,Rer1,Tbrg1,Trip4,Rps6,Tssc4,Fam188a,Rpl28,Aurkaip1,Patl1,Gtpbp2,Ptrh2,Maged2,Dhx8,Trmt6,Cd2bp2,Chaf1a,Gatad1,Zfp768,Wdr83,Cherp,Slc25a46,Psmc1,Arpc4,Srp14,Utp14a,Snrpe,Tomm34,Ogg1,Zbtb6,Uspl1,…
64	transfac_pro-M02061	3.99963	M4	Erf,Fev,Ets2,Etv3,Gabpa,Elk3,Fli1,Etv2,Erg,Ets1,Etv1,Elk4,Elk1,Etv5,Elf2,Elf3,Elf1,Elf4,Gabpb1,Spic,Spdef,Ehf,Elf5,Spib,Sfpi1	Zfp668,Ppp4c,Snrpb,Vps52,Rps18,Rpl28,Slc25a11,Ywhab,Gnai3,U2af2,Pfn1,Lypla2,Trip12,Hars,Appl2,Dnaja2,Ddx39b,Tmem208,Mdm4,Utp14a,Phb2,Trmt6,Rer1,Psma6,Aurkaip1,Map3k7,Tssc4,Uqcrh,Fam188a,Pkn1,Eif3i,Phf5a,Rps6,Atp5h,Ube4a,Atg16l1,Wdr83,Snx1,Erh,Ttf1,Cherp,Psmc1,Cd2bp2,BC003965,Insig2,Sdccag3,Trip4,Mtmr4,Uspl1,Akt1s1,Tomm34,Ddost,Maged2,Gatad1,Gtpbp2,Srp14,Cfl1,Chaf1a,Fmr1,Patl1,Spry2,Zfp622,Asb1,Zb…
65	flyfactorsurvey-Ets96B_SANGER_5_FBgn0039225	3.99039	M4	Etv1,Etv4,Etv5,Fli1,Fev,Elk3,Ets2,Erg,Gabpa,Ets1,Etv3,Elk4,Etv2,Erf,Elk1,Gabpb1,Elf2,Elf1,Ehf,Elf3,Elf4	Slc25a11,Snrpb,Hars,Vps52,Rps18,Ddx39b,Eif3i,Trip12,Mdm4,Lypla2,Ppp4c,Cherp,Mtmr4,Dnaja2,Fmr1,Fam188a,Insig2,Maged2,Tssc4,Patl1,Ddost,Gatad1,Trip4,Pfn1,Akt1s1,Manbal,Ptrh2,Uqcrh,Atg16l1,Vma21,Psma6,Uspl1,Phb2,Erh,Asb1,Ikbkg,Dhx8,Slc25a46,Kat5,Rpl28,Srsf6,Aurkaip1,Rap2c,Tmem208,Ube4a,Ttf1,Arid4a,Ogg1,Ywhab,Psmb7,Rps6,Yme1l1,Hnrnpu,Cd2bp2,Sdccag3,Snx1,Mcm3ap,Ift20,U2af2,Plod3,Ier2,Tbrg1,Snrpe,Fkbp2…
66	jaspar-PF0106.1	3.96964	M6	Elk3	Lrrc8a,Hnrnpu,Wdr48,Klhl15,Hspe1,Hspd1,Aftph,Pik3c2a,A230046K03Rik,Tra2b,Nit1,Grwd1,Ptrh2,Spry2,Rnf114,Mrpl47,Ndufb5,Pfn1,Dcun1d5,Hook3,Manbal,Zc3h4,Cct2,Trappc9,Strap,Hsp90ab1,Tbrg1,Anapc11,Gnai3,Gnb2,Utp14a,Vps52,Sbno1,Kat5,Nop58,Senp8,R3hdm1,Ddx39b,Ndor1,Patl1,Fkbp2,Slc25a46,Mlf2,Ube2n,Eif1,Rbm18,Cherp,Whrn,Nat14,Trim39,Ggnbp2,Ecd,Ube4a,Sf1,Atg5,Celf1,Btf3,Rps18,Psenen,Xrn2,Akt1s1,Ppp4c,Eif3i,…
67	jaspar-PF0048.1	3.96605	M6		Akt1s1,Klhl15,Appl1,Celf1,Ube2n,Ppia,Nin,Srp14,Hspd1,Hspe1,Ap4b1,Rnf168,Atp11c,Dnaja1,Sp3,Manbal,Eif4a1,Map3k7,Qpctl,Snrpd2,Hnrnpa2b1,Sh3kbp1,Trappc9,Slc25a25,Dgkz,Yrdc,Ikbkb,Pcyt1a,Anapc11,Vps13b,Cherp,Ndor1,Mesdc1,Gng4,Chic2,Idh3b,Cnot4,Cdkn1a,Tax1bp1,Grwd1,0610010K14Rik,Tmub2,Sap30l,Qsox2,Cdk9,Atp6v1g2,Necap1,Khsrp,BC003965,Zfp503,Ubxn6,Btf3,Yipf1,Gltscr2,Spry2,Lrrc8a,Plekha1,Pik3c2a,Hnrnpu,Ca…
68	taipale-ACCGGAARTN-ELK4-DBD	3.95624	M4	Elk4,Fli1,Fev,Erg,Ets2,Gabpa,Elk3,Etv2,Etv1,Ets1,Etv5,Elk1,Etv3,Erf,Elf2,Gabpb1,Elf1,Elf3,Elf4,Spic,Ehf,Elf5	Zfp668,Snrpb,Slc25a11,Ppp4c,Hars,Vps52,Rps18,Pfn1,Gnai3,Trip12,Dnaja2,Lypla2,Ddx39b,Appl2,Mdm4,Ywhab,Cherp,Eif3i,Mtmr4,Akt1s1,Insig2,Tssc4,Uqcrh,Erh,Phb2,Psma6,Tmem208,Ddost,Trip4,Aurkaip1,Phf5a,Fmr1,Fam188a,Atp5h,Ttf1,Rpl28,Rer1,Map3k7,Atg16l1,Ptrh2,Pkn1,U2af2,Gatad1,Maged2,Patl1,Trmt6,Rps6,Asb1,Dhx8,Uspl1,Snx1,Tbrg1,Tomm34,Gtpbp2,Chaf1a,Slc25a46,Mcm3ap,Cd2bp2,Ube4a,Zfp768,Srp14,Ppil1,Utp14a,Kat…
69	transfac_pro-M01752	3.94228	M4	Erg,Fev,Elk4,Elk3,Ets2,Fli1,Elk1,Erf,Etv2,Gabpa,Ets1,Etv5,Etv1,Etv3,Gabpb1,Elf2,Elf1,Elf3,Spic,Ehf,Elf4	Zfp668,Slc25a11,Snrpb,Gnai3,Pfn1,Vps52,Rps18,Dnaja2,Ywhab,Hars,Ppp4c,Akt1s1,Trip12,Appl2,Ddx39b,Mdm4,Lypla2,Phb2,Tmem208,Eif3i,Rer1,Uqcrh,Mtmr4,Cherp,Erh,Atp5h,Rps6,Insig2,Tssc4,Pkn1,Ptrh2,Snx1,Map3k7,Atg16l1,Spred1,Ttf1,Trmt6,Uspl1,Gatad1,Aurkaip1,Rpl28,Fam188a,Ddost,U2af2,Fmr1,Patl1,Trip4,Zfp768,Gtpbp2,Srp14,Dhx8,Thumpd3,Phf5a,Tomm34,Psmc1,Arpc4,Chaf1a,Utp14a,Slc25a46,Mcm3ap,0610010K14Rik,Cfl1,…
70	transfac_pro-M02074	3.90266	M4	Gabpa,Etv2,Ets2,Fev,Etv1,Elk3,Ets1,Erf,Fli1,Erg,Elk4,Elk1,Etv3,Etv5,Elf2,Elf3,Elf1,Elf4,Spdef,Gabpb1,Spic,Elf5,Ehf,Spib,Sfpi1	Ppp4c,Zfp668,Snrpb,U2af2,Pfn1,Trip12,Vps52,Gnai3,Rpl28,Lypla2,Ywhab,Slc25a11,Hars,Rps18,Tmem208,Utp14a,Dnaja2,Appl2,Atg16l1,Ddx39b,Uqcrh,Rer1,Mdm4,Map3k7,Aurkaip1,Fam188a,Cd2bp2,Tssc4,Trmt6,Psma6,Uspl1,Gtpbp2,Rps6,Pkn1,Phb2,Eif3i,Phf5a,Ttf1,BC003965,Erh,Psmc1,Atp5h,Snx1,Chaf1a,Wdr83,Maged2,Srp14,Tmem101,Pex12,Srfbp1,Cherp,Zbtb6,Akt1s1,Zfp622,Nrd1,Spry2,Ptrh2,Mtmr4,Prpf6,Ube4a,Tbrg1,Bmpr1a,Elp2,Tc…
71	transfac_pro-M01987	3.90191	M4	Etv1,Ets2,Elk3,Fev,Etv2,Ets1,Gabpa,Erg,Fli1,Erf,Etv5,Elk4,Etv3,Elk1,Elf2,Elf3,Elf1,Spdef,Elf4,Gabpb1,Spic,Ehf,Elf5,Spib,Sfpi1	Zfp668,Ppp4c,Snrpb,Vps52,Pfn1,Gnai3,Hars,Lypla2,Ywhab,Trip12,Slc25a11,Rps18,Appl2,Ddx39b,Cd2bp2,Dnaja2,Psma6,Tmem208,Mdm4,Tssc4,U2af2,Atg16l1,Rer1,Ptrh2,Aurkaip1,Fam188a,Eif3i,Phb2,Uqcrh,Phf5a,Trip4,Map3k7,Ube4a,Cherp,Pkn1,Mtmr4,Rps6,Tmem101,Erh,Chaf1a,Sdccag3,Maged2,Ttf1,Snx1,Rpl28,Zbtb6,Utp14a,Ddost,Uspl1,Gatad1,Asb1,Psmb7,Insig2,Gtpbp2,Trmt6,Tbrg1,Stag2,Vps25,Nrd1,Elp2,Tomm34,Ost4,Fmr1,Mcm3ap,…
72	transfac_pro-M02038	3.89814	M4	Fli1,Ets2,Fev,Gabpa,Etv2,Erg,Elk3,Ets1,Etv1,Etv3,Erf,Elk4,Etv5,Elk1,Elf2,Elf3,Elf1,Gabpb1,Elf4,Spic,Ehf,Elf5,Spib,Spdef,Sfpi1	Zfp668,Ppp4c,Snrpb,Vps52,Rps18,Slc25a11,Lypla2,Pfn1,Trip12,Ywhab,Hars,Appl2,Ddx39b,Gnai3,U2af2,Dnaja2,Tmem208,Atg16l1,Mdm4,Phb2,Tssc4,Aurkaip1,Rpl28,Utp14a,Trmt6,Psma6,Fam188a,Eif3i,Rer1,Snx1,Cherp,Phf5a,Map3k7,Cfl1,Mtmr4,Uqcrh,Uspl1,Erh,Cd2bp2,Pkn1,Insig2,Gtpbp2,Atp5h,Ube4a,Trip4,Ttf1,Wdr83,Akt1s1,Sdccag3,Asb1,Psmc1,Ddost,Ptrh2,Rps6,Gatad1,Dhx8,Maged2,BC003965,Zfp622,Chaf1a,Tomm34,Zbtb6,Fmr1,Zfp…
73	transfac_public-M00108	3.87191	M4	Gabpb1,Erg,Etv5,Fli1,Ets2,Gabpa,Ets1,Fev,Elk3,Elk4,Etv3,Etv2,Erf,Etv1	Zfp668,Slc25a11,Ywhab,Vps52,Appl2,Rps18,Ddx39b,Cfl1,Gtpbp2,Lypla2,Mtmr4,Thumpd3,Ptrh2,Phb2,Trip4,Atg16l1,Lrrc8a,Pfn1,Tssc4,Psmb7,Tbrg1,Rps6,Rap2c,Rer1,Insig2,Actr2,Tmem30a,Vps25,Mdm4,Cherp,Tmub2,Trmt6,Mcts2,Hivep2,Slc25a46,Atp5h,Sdccag3,Dhx8,Zbtb6,Phf6,Trip12,Hars,Cox4i1,Fam188a,Uspl1,Dnaja2,Eif3i,Hsbp1,Cd2bp2,Gnai3,Rps6ka3,Srp14,Pabpn1,Gatad1,Zfp768,Nck2,Fmr1,Aldh16a1,Map3k7,Psmc1,Scaf1,Arpc4,Sr…
74	transfac_public-M00025	3.86871	M4	Elk1,Ets1,Ets2,Etv2,Gabpa,Fev,Etv1,Fli1,Elk3,Etv5,Erf,Etv3,Erg,Ehf,Elk4,Elf3,Gabpb1,Elf2,Elf1,Elf4,Sfpi1,Spic,Elf5,Deaf1,Spib,Gata2,Gata3,Gata4,Gata6,Gata1,Gata5	Zfp668,Slc25a11,Vps52,Appl2,Snrpb,Lypla2,Hars,Dnaja2,Tmem208,Ptrh2,Rps18,Tceb1,Yme1l1,Uspl1,Dhx8,Tbrg1,Cfl1,Gnai3,Phf6,Pabpn1,Fam188a,Phf5a,Ddx39b,Srp14,Mdm4,Uqcrh,Rpl28,Rps6,Ube2n,Phb2,BC003965,Trip4,Tmem101,Riok1,Fkbp2,Slc25a46,Atg16l1,Maged2,Aurkaip1,Srfbp1,Psma6,Psmc1,Trmt6,Ttf1,Spast,Dpy30,Gatad1,Tssc4,U2af2,Map3k7,Manbal,Nova1,Dcaf7,Psmb7,Zfp622,Ahsa1,Mcts2,Ube4a,Stag2,Eif2s2,Zbtb6,Ppp1r9a,…
75	transfac_pro-M01167	3.86097	M4	Elk4,Elk3,Fev,Fli1,Ets2,Erg,Ets1,Etv1,Elk1,Erf,Etv2,Gabpa,Etv5,Etv3,Elf2,Gabpb1,Elf1	Snrpb,Hars,Slc25a11,Ddx39b,Eif3i,Ppp4c,Appl2,Gnai3,Zfp668,Ptrh2,Mtmr4,Dnaja2,Trip4,Akt1s1,Ddost,Pfn1,Trip12,Insig2,Fam188a,Fmr1,Map3k7,Lypla2,Gatad1,Mdm4,Phb2,Slc25a46,Ogg1,Tssc4,Ppil1,Ttf1,Cd2bp2,Ikbkg,Erh,Uqcrh,Patl1,Maged2,Arid4a,Vps52,Cherp,Rps18,Sptlc2,Dhx8,Rpl28,Vma21,Sdccag3,Atg16l1,Tomm34,Uspl1,Fbxo3,Rap2c,Psma6,Tmem208,Itgb3bp,Mcm3ap,Nrd1,Arpc4,Psmb7,Dcun1d5,Mrpl52,Rps6,Manbal,Asb1,Vezf1…
76	transfac_pro-M01985	3.84871	M4	Erg,Fev,Fli1,Ets2,Gabpa,Etv2,Etv1,Elk3,Ets1,Etv3,Erf,Elk4,Elk1,Etv5,Elf2,Elf3,Gabpb1,Elf1,Elf4,Spic,Spdef,Ehf,Spib,Elf5	Zfp668,Ppp4c,Snrpb,Pfn1,Vps52,Ywhab,Lypla2,Slc25a11,Gnai3,Rps18,Trip12,Hars,Appl2,Ddx39b,Dnaja2,Tmem208,Rer1,Tssc4,Mdm4,Utp14a,Mtmr4,Aurkaip1,Atg16l1,Trip4,Psma6,Phb2,Uqcrh,Fam188a,Sdccag3,Trmt6,Cd2bp2,Rps6,Cherp,Gtpbp2,U2af2,Phf5a,Eif3i,Snx1,Map3k7,Uspl1,Insig2,Erh,Wdr83,Ttf1,Rpl28,BC003965,Ddost,Akt1s1,Ube4a,Chaf1a,Tomm34,Fmr1,Pkn1,Zfp768,Patl1,Dhx8,Maged2,Ptrh2,Asb1,Atp5h,Gatad1,Prkab1,Psmc1,S…
77	jaspar-MA0076.1	3.8355	M4	Elk4,Fev,Elk3,Ets2,Elk1,Fli1,Erg,Ets1,Erf,Etv5,Etv1,Etv2,Gabpa,Etv3,Gabpb1,Elf2,Elf1	Slc25a11,Snrpb,Hars,Pfn1,Gnai3,Trip12,Vps52,Rps18,Mdm4,Insig2,Ddx39b,Dnaja2,Mtmr4,Ptrh2,Eif3i,Ppp4c,Appl2,Zfp668,Akt1s1,Lypla2,Ddost,Erh,Gatad1,Fmr1,Patl1,Fam188a,Slc25a46,Tssc4,Phb2,Map3k7,Mcm3ap,Atg16l1,Psma6,Tbrg1,Cherp,Srsf6,Trip4,Sptlc2,Arid4a,Uqcrh,Ywhab,Tmem101,Aurkaip1,Ikbkg,Vma21,Rap2c,Uspl1,Sdccag3,Ogg1,Ost4,Ppil1,Atp5h,Ube4a,Phf5a,Dhx8,Arpc4,Chaf1a,Zbtb6,Dlg2,Tomm34,Rpl28,Zfp687,Tmem20…
78	flyfactorsurvey-Ets97D_SANGER_10_FBgn0004510	3.83494	M4	Gabpa,Fli1,Erg,Fev,Ets2,Elk3,Ets1,Etv2,Etv3,Erf,Elk4,Etv1,Elk1,Etv5,Gabpb1,Elf2,Elf1	Slc25a11,Zfp668,Snrpb,Vps52,Rps18,Ddx39b,Trip12,Dnaja2,Hars,Appl2,Mdm4,Lypla2,Ywhab,Insig2,Akt1s1,Pfn1,Eif3i,Cfl1,Phb2,Atp5h,Mtmr4,Atg16l1,Map3k7,Gnai3,Gatad1,Fam188a,Cherp,Psma6,Ptrh2,Rps6,Erh,Tssc4,Slc25a46,Ddost,Thumpd3,Fmr1,Aurkaip1,Sdccag3,Ppp4c,Rpl28,Srp14,Rer1,Dhx8,Trmt6,Patl1,Trip4,Wdr83,Zfp622,Mcm3ap,Tbrg1,Sptlc2,Riok1,Phf5a,Tomm34,Tmem208,Uspl1,Scaf1,Utp14a,Srsf6,Snx1,BC003965,Ogg1,Arid…
79	transfac_pro-M01989	3.81852	M4	Ets2,Etv2,Fli1,Ets1,Fev,Gabpa,Etv1,Erg,Elk3,Etv3,Erf,Etv5,Elk4,Elk1,Elf2,Elf3,Elf1,Elf4,Gabpb1,Spic,Spdef,Ehf,Spib,Elf5,Sfpi1	Zfp668,Ppp4c,Pfn1,Snrpb,Vps52,Slc25a11,Gnai3,Lypla2,Rps18,Ywhab,Hars,Trip12,Appl2,Dnaja2,Tmem208,Ddx39b,U2af2,Atg16l1,Mdm4,Rer1,Cd2bp2,Utp14a,Psma6,Spred1,Tssc4,Snx1,Fam188a,Uqcrh,Phb2,Aurkaip1,Phf5a,Trmt6,Rps6,Cherp,Ttf1,Psmc1,Eif3i,Pkn1,Akt1s1,Erh,Map3k7,Uspl1,Trip4,Chaf1a,Insig2,Sdccag3,Prpf6,Dhx8,Rpl28,Mtmr4,Ube4a,Asb1,Zfp622,Slc25a46,Prkcd,Tomm34,Gatad1,Gtpbp2,Zbtb6,Wdr83,Atp5h,Maged2,Psmb7,…
80	homer-M00065	3.81777	M4	Gabpa,Elk1,Ets1,Elk4,Erg,Ets2,Etv1,Etv5,Erf,Etv2,Fli1,Fev,Elk3,Etv3,Ehf,Gabpb1,Elf2,Elf3,Spic,Elf1	Zfp668,Slc25a11,Vps52,Hars,Pfn1,Snrpb,Lypla2,Appl2,Ddx39b,Atg16l1,Trip12,Rps18,Rps6,Ptrh2,Dhx8,Trip4,Bcl3,Akt1s1,Ppp4c,Gnai3,Tssc4,Phb2,Slc25a46,Uspl1,Pabpn1,Cherp,Dock11,Srp14,Fam188a,Cd2bp2,Dnaja2,Ywhab,Eif3i,Map3k7,Snx1,Git1,Ube4a,Mdm4,Tbrg1,Cyb561d2,Rab43,Tmem208,Ube2n,Ttf1,Trmt6,Rer1,Wdr83,Slc25a25,Zfp622,Psmb7,Prkaca,Cfl1,Mtmr4,Arpc4,Insig2,Vps25,Thumpd3,Ablim1,Aldh16a1,Pitpnm2,Mcts2,Cdk9,S…
81	transfac_pro-M01990	3.794	M4	Etv3,Fev,Ets2,Fli1,Etv2,Erg,Erf,Gabpa,Ets1,Elk3,Etv1,Etv5,Elk4,Elk1,Elf3,Elf2,Gabpb1,Elf1,Spic,Elf4,Spib,Ehf,Sfpi1,Spdef,Elf5	Zfp668,Ppp4c,Vps52,Rps18,Ywhab,Rpl28,Snrpb,Slc25a11,Lypla2,Pfn1,U2af2,Gnai3,Appl2,Hars,Utp14a,Trmt6,Trip12,Ddx39b,Phb2,Dnaja2,Rps6,Rer1,Tmem208,Mdm4,Psma6,Map3k7,Phf5a,Tssc4,Aurkaip1,Fam188a,Ube4a,Snx1,Psmc1,Trip4,Sdccag3,Wdr83,BC003965,Atp5h,Insig2,Eif3i,Pkn1,Cherp,Ttf1,Uspl1,Tomm34,Mtmr4,Cd2bp2,Srp14,Uqcrh,Erh,Ddost,Atg16l1,Tbrg1,Prkab1,Gatad1,Chaf1a,Tceb1,Zfp622,Maged2,Fmr1,Akt1s1,Patl1,Mcm3ap…
82	factorbook-NRF1	3.79343	M7	Nrf1,Zscan10	Hnrnph1,Safb,Hnrnpl,Rad21,Cbx5,U2af2,Spry4,Maged2,Rabif,Dnaja3,Sugp2,Brd2,Asb8,Snrnp70,Cct3,Ppp1r10,Eif2s2,Chmp2b,Tia1,Tmem43,Smarca4,Slx4,Eif1,Rcbtb2,Abhd10,Npm1,Rasa1,Rhbdd3,Psma2,Mlh3,Rad23b,Trit1,Cisd1,Arrdc3,Aifm1,Nup50,Ppp2ca,Cchcr1,Rtn3,Ing1,Hint1,Tdp2,Lyrm7,Nae1,Zfp668,Cars2,Cnot4,Eif2s1,Plod3,Zfp428,Cep250,Xrcc5,Cct5,Fcho2,Acp1,Psenen,Pcmtd2,Zfp281,Mrpl17,Ccni,Paics,Atad3a,Prdx3,Fgf12,Pi…
83	taipale-ACCGGAARYN-FLI1-DBD	3.74778	M4	Fli1,Fev,Gabpa,Etv2,Ets2,Elk3,Erg,Ets1,Elk4,Etv1,Etv3,Elk1,Erf,Etv5,Elf2,Elf1,Gabpb1,Elf4,Elf3,Ehf,Elf5,Spic,Spdef	Zfp668,Snrpb,Slc25a11,Pfn1,Dnaja2,Gnai3,Hars,Trip12,Ppp4c,Vps52,Rps18,Appl2,Mdm4,Ddx39b,Ywhab,Lypla2,Akt1s1,Uqcrh,Eif3i,Erh,Mtmr4,Atg16l1,Phb2,Tmem208,Tssc4,Aurkaip1,Insig2,Trmt6,Rer1,Fam188a,Rpl28,Ttf1,Pkn1,Snx1,Map3k7,Ddost,Gatad1,Trip4,Fmr1,Chaf1a,Atp5h,Ptrh2,Gtpbp2,Rps6,Patl1,Uspl1,Utp14a,Maged2,Phf5a,Asb1,Psma6,Cherp,Zfp768,U2af2,Slc25a46,Tomm34,Mcm3ap,Zfp622,Srp14,Psmb7,Thumpd3,Dhx8,Spred1,…
84	flyfactorsurvey-Ets21c_SANGER_5_FBgn0005660	3.70325	M4	Fev,Fli1,Elk3,Gabpa,Etv2,Ets2,Erg,Etv1,Elk4,Elk1,Etv3,Ets1,Erf,Etv5,Elf2,Elf1,Elf3,Gabpb1	Slc25a11,Snrpb,Vps52,Rps18,Cfl1,Rpl28,Mdm4,Trip12,Gnai3,Hars,Dnaja2,U2af2,Lypla2,Ppp4c,Appl2,Akt1s1,Erh,Insig2,Pkn1,Pfn1,Phb2,Cherp,Eif3i,Ddx39b,Aurkaip1,Gatad1,Mtmr4,Atg16l1,Atp5h,Sptlc2,Map3k7,Uqcrh,Tmem208,Fmr1,Thumpd3,Patl1,Ptrh2,Tssc4,Ddost,Ikbkg,Fam188a,Maged2,Snrpe,Trmt6,Zfp668,Phf5a,Dzip3,Mcm3ap,Yrdc,Ywhab,Gtpbp2,Arpc4,Tbrg4,Vma21,Itgb3bp,Uspl1,Asb1,Slc25a46,Psmb1,Ppil1,Vps25,Srsf6,Gnb2l1…
85	transfac_pro-M02062	3.69193	M4	Erg,Fev,Ets2,Elk4,Etv2,Elk3,Ets1,Fli1,Elk1,Gabpa,Etv5,Erf,Etv3,Etv1,Elf2,Gabpb1,Elf3,Elf1,Elf4,Spic,Ehf,Elf5,Spib,Spdef,Sfpi1	Zfp668,Snrpb,Ppp4c,Slc25a11,Vps52,Pfn1,Rps18,Dnaja2,Lypla2,Gnai3,Ywhab,Ddx39b,Hars,Appl2,Trip12,Mdm4,Phb2,Akt1s1,Eif3i,Map3k7,Mtmr4,Snx1,Psma6,Insig2,Tmem208,Spred1,Rer1,Rps6,Atp5h,Pkn1,Phf5a,Tssc4,Trmt6,Fam188a,Ttf1,Gtpbp2,Dhx8,Uqcrh,Erh,Chaf1a,Aurkaip1,Trip4,Zfp768,Ddost,U2af2,Utp14a,Rpl28,Uspl1,Fmr1,Wdr83,Ptrh2,Tbrg1,Gatad1,Patl1,Tomm34,Cd2bp2,Cherp,Zfp622,Atg16l1,Slc25a46,Mcm3ap,Psmc1,Sdccag3…
86	transfac_pro-M01974	3.67477	M4	Ehf,Elf5,Elf3,Elf2,Elf4,Elf1,Etv5,Etv2,Erf,Spic,Ets2,Elk3,Gabpa,Etv1,Fev,Ets1,Elk1,Elk4,Spib,Fli1,Etv3,Erg,Sfpi1,Nr2c2,Gabpb1,Spdef	Zfp668,Trip12,Pfn1,Psma6,Cd2bp2,Tbrg1,Ppp4c,Lypla2,Rps6,Yme1l1,Rnf114,Rer1,Myo1c,Vps52,Snrpb,Esam,Prkcd,Utp23,Wdr83,Cyb561d2,Csgalnact2,Manbal,Fam188a,Zfp219,Dhx8,Appl2,Rps18,Vasp,Slc45a4,Ywhab,Trip4,Bmpr1a,Tmem101,Hars,Rffl,Eif3i,Chaf1a,Zbtb6,Zfp622,Qsox1,Arhgef1,Cbx5,Cish,Elmo1,Olfm1,Tnpo3,Ddx39b,U2af2,Spry4,Ablim1,Tssc4,l7Rn6,Dnaja2,Cox8a,Spry2,Ube2n,Iqgap1,Pitpnm2,Atp7a,Snx1,Aldh3b1,Pabpn1,Tt…
87	taipale-CCGGAASCGGAAGTN-ETV6-full	3.66364	M4	Etv6,Etv3,Erg,Erf,Ets2,Fli1,Gabpb1,Fev,Gabpa,Etv2,Ets1,Elk3,Elk1,Spic,Etv1,Etv5,Elk4	Prkab1,U2af2,2700097O09Rik,Map3k7,Snip1,Rer1,Banf1,Thumpd3,Sdccag3,Psmc5,Trim39,Tmco1,Rpl28,Fam103a1,Nip7,Gnb2l1,Arpc4,Fbxo38,Eif1ad,Snrpe,M6pr,Ddx39b,Eif3h,Sptlc2,Kif4,Pex12,Uba52,Cdk5rap3,Rpl38,Pmpca,Szt2,Scn3a,Farsa,Abcd1,Commd6,Nedd8,Gpc4,Myg1,Insig2,Ap2b1,Dhx8,Sec11a,Arntl,Cxxc1,Tomm34,Scaf1,Cggbp1,0610010K14Rik,Pkib,Cox7a2,Mrpl17,Appl2,Qpctl,Rpl4,Hnrnpu,Exoc3,Gnb2,Gnai3,Snrpd2,Smarcd1,Trmt6…
88	taipale-ACCGGAARTN-ERG-DBD	3.64571	M4	Erg,Fev,Fli1,Ets2,Elk3,Etv2,Gabpa,Elk4,Etv1,Ets1,Elk1,Etv3,Etv5,Erf,Elf2,Gabpb1,Elf1,Elf3,Elf4,Ehf,Spic,Elf5	Zfp668,Snrpb,Slc25a11,Dnaja2,Vps52,Gnai3,Rps18,Pfn1,Hars,Trip12,Appl2,Ppp4c,Ddx39b,Akt1s1,Ywhab,Lypla2,Mdm4,Phb2,Mtmr4,Eif3i,Tmem208,Uqcrh,Snx1,Insig2,Map3k7,Pkn1,Erh,Atp5h,Tssc4,Aurkaip1,Rpl28,Fmr1,Cherp,Rer1,Ddost,Zfp768,Patl1,Chaf1a,Spred1,Fam188a,Ttf1,Trmt6,Ptrh2,Trip4,Rps6,Gatad1,Phf5a,Gtpbp2,Maged2,Utp14a,Tomm34,Dhx8,Wdr83,Mcm3ap,Snrpe,Uspl1,Zfp622,Sptlc2,Srp14,Vma21,Asb1,Ikbkg,Kat5,Atg16l1…
89	transfac_pro-M01977	3.63854	M4	Elf3,Ehf,Elf5,Elf2,Elf4,Elf1,Etv5,Etv2,Ets2,Erf,Spic,Gabpa,Fev,Etv1,Fli1,Elk3,Etv3,Spib,Elk1,Erg,Ets1,Elk4,Sfpi1,Spdef,Gabpb1,Etv6,Etv4,Nr2c2	Zfp668,Ppp4c,Trip12,Cd2bp2,Pfn1,U2af2,Lypla2,Esam,Snrpb,Myo1c,Psma6,Rer1,Rps6,Tssc4,Yme1l1,Fam188a,Bmpr1a,Utp14a,Tmem208,Appl2,Rnf114,Tbrg1,Csgalnact2,Vps52,Wdr83,Hars,Pabpn1,Aurkaip1,Vasp,Zfp622,Prkcd,Ddx39b,Baz2a,Gnai3,Ywhab,Exoc5,Tmem101,Rps18,Slc25a11,Arhgef1,Slc45a4,Gnb2,Prpf6,Atg16l1,Snx1,Vps25,Manbal,Ttf1,Cyb561d2,Btf3,Utp23,Trip4,Zbtb6,Elmo1,Olfm1,Ablim1,Dhx8,l7Rn6,Mllt10,Pak1ip1,Eif3i,Pi…
90	transfac_pro-M01986	3.6227	M4	Ets1,Etv2,Ets2,Fev,Etv1,Fli1,Erg,Elk3,Gabpa,Erf,Etv3,Etv5,Elk4,Elk1,Elf2,Elf3,Spdef,Elf1,Gabpb1,Elf4,Ehf,Spic,Elf5,Spib,Sfpi1	Zfp668,Ppp4c,Slc25a11,Snrpb,Pfn1,Vps52,Gnai3,Rps18,Lypla2,Ddx39b,Trip12,Appl2,Dnaja2,Hars,Ywhab,Mdm4,Psma6,Atg16l1,Insig2,Phf5a,Cd2bp2,Tssc4,Tmem208,Spred1,Fam188a,Eif3i,Snx1,Rer1,Chaf1a,Akt1s1,Map3k7,Aurkaip1,Uqcrh,Trmt6,Utp14a,Phb2,Pkn1,Rps6,Ttf1,Mtmr4,U2af2,Sdccag3,Erh,Asb1,Uspl1,Zbtb6,Prpf6,Cherp,Gtpbp2,Dhx8,Psmb7,Trip4,Zfp622,Ube4a,Tomm34,Gatad1,Psmc1,Ddost,Nrd1,Mcm3ap,Slc25a46,Zfp768,Tbrg1,…
91	transfac_pro-M02052	3.61157	M4	Ehf,Elf3,Elf5,Elf4,Elf2,Elf1,Spic,Etv5,Erf,Spib,Etv2,Ets2,Sfpi1,Ets1,Gabpa,Etv1,Etv3,Fev,Fli1,Elk3,Erg,Elk4,Elk1,Gabpb1,Etv6,Etv4,Spdef	Zfp668,Ppp4c,Cd2bp2,Trip12,Pfn1,Rer1,Lypla2,Psma6,Tbrg1,Yme1l1,Rps6,Pabpn1,U2af2,Myo1c,Esam,Vps52,Ywhab,Bmpr1a,Fam188a,Wdr83,Vasp,Csgalnact2,Snrpb,Tssc4,Rps18,Rnf114,Appl2,Tmem208,Hcst,Gnb2,Prkcd,Utp14a,Zbtb6,Baz2a,Utp23,Manbal,0610009O20Rik,Aurkaip1,Hars,Tmem101,Tnpo3,Olfm1,Ddx39b,Slc45a4,Trip4,Dhx8,Qsox1,Zfp622,Eif3i,Ube2n,Spry2,Gnai3,Rffl,Cyb561d2,Repin1,Vps25,Rasa1,Prpf6,Btf3,Rpl32,Ttf1,Psmc1…
92	transfac_pro-M02055	3.5927	M4	Elf3,Ehf,Elf5,Elf2,Elf4,Elf1,Etv5,Spic,Etv2,Erf,Ets2,Spib,Gabpa,Elk1,Elk3,Fli1,Fev,Etv3,Sfpi1,Etv1,Ets1,Elk4,Erg,Etv6,Gabpb1,Etv4,Nr2c2	Zfp668,Trip12,Ppp4c,Cd2bp2,Lypla2,U2af2,Pfn1,Rer1,Rps6,Yme1l1,Esam,Myo1c,Psma6,Tbrg1,Tssc4,Fam188a,Pabpn1,Snrpb,Tmem208,Wdr83,Rnf114,Utp14a,Csgalnact2,Appl2,Vasp,Zfp622,Hars,Prpf6,Prkcd,Utp23,Vps52,Baz2a,Manbal,Bmpr1a,Cyb561d2,Slc45a4,Vps25,Ywhab,Qsox1,Snx1,Vma21,Btf3,l7Rn6,Tnpo3,Rps18,Ddx39b,Zbtb6,Arhgef1,Olfm1,Tmem101,Atg16l1,Rps19bp1,Slc25a11,Aurkaip1,Trip4,Nova2,Ube2n,Gnb2,Pitpnm2,Dhx8,Cox8a,…
93	taipale-NACCCGGAAGTAN-ELF3-full	3.58553	M4	Elf3,Ehf,Elf1,Elf2,Elf5,Elf4,Elk3	Trip4,Hars,Cyb561d2,Aak1,Lypla2,Tbrg1,Dhx8,Sbno1,Grwd1,Ttf1,Rpl31,Eif3i,Psmd14,Erh,Wdr83,Ikbkg,Ddx39b,Zfp668,Actr2,Appl2,Slc25a46,Atp5a1,Zfp180,Srsf2,Acsl5,Rnf114,Eif3m,Zbtb41,Gtf2a2,Ankrd49,Cd2bp2,Atp7a,Gnb2,Tagln2,Rps27l,Cggbp1,Bend4,Trmt2b,Med13,Manbal,Arhgap12,Slc45a4,Armc8,Lyn,Bri3bp,Arpc1a,Mkks,Dcaf12,Trim2,Maged2,Chic2,Mrpl52,Zfp687,Cct2,Sav1,Zfp281,Elmo1,Ddost,Pkn1,Wwox,Mrpl18,Tcp1,Lrrfip…
94	taipale-ACCGGAARTN-ERG-full	3.57138	M4	Erg,Fev,Fli1,Elk3,Gabpa,Ets2,Elk4,Etv2,Ets1,Etv1,Elk1,Etv3,Etv5,Erf,Elf2,Gabpb1,Elf1,Elf4,Elf3,Spic,Ehf,Elf5	Zfp668,Snrpb,Slc25a11,Vps52,Dnaja2,Rps18,Gnai3,Hars,Pfn1,Ppp4c,Trip12,Ddx39b,Appl2,Ywhab,Lypla2,Mdm4,Akt1s1,Mtmr4,Eif3i,Phb2,Insig2,Tmem208,Tssc4,Uqcrh,Cherp,Ddost,Fmr1,Erh,Rer1,Trip4,Snx1,Aurkaip1,Atp5h,Rpl28,Patl1,Pkn1,Map3k7,Ttf1,Zfp768,Fam188a,Rps6,Phf5a,Maged2,Tomm34,Ptrh2,Chaf1a,Gatad1,Gtpbp2,Uspl1,Sptlc2,Psma6,Asb1,Mcm3ap,Dhx8,Trmt6,Vma21,U2af2,Wdr83,Snrpe,Kat5,Srp14,Utp14a,Ppil1,Ikbkg,Mrp…
95	taipale-AACCCGGAAGTN-ELF1-DBD	3.56478	M4	Elf1,Elf4,Elf2,Ehf,Elk3,Elf5,Elf3,Etv5,Elk1,Gabpa	Trip4,Hars,Cyb561d2,Tbrg1,Dhx8,Eif3i,Lypla2,Ttf1,Erh,Psmd14,Appl2,Slc25a46,Zfp668,Arpc4,Sbno1,Aak1,Cd2bp2,Fam188a,Rps6,Rnf114,Rpl31,Ikbkg,Wdr83,Pfn1,Atp5a1,Grwd1,Gnai3,Gtf2a2,Maged2,Ddx39b,Zbtb41,Sptlc2,Manbal,Rps27l,Ascc2,Atp7a,Ddost,Zfp180,Exoc5,Vps13b,Actr2,Rpl32,Arpc1a,Tomm34,Trip12,Psma6,Mrpl52,Srsf2,Rab2a,Rps25,Bri3bp,Pcbp1,Dnaja2,Armc8,Yme1l1,Sdhaf2,Iqgap1,Slc45a4,Rnf121,Srp14,Ankrd49,Eif3…
96	transfac_pro-M02067	3.55893	M4	Etv2,Ets2,Fli1,Gabpa,Fev,Ets1,Etv1,Etv3,Erg,Elk3,Erf,Etv5,Elk1,Elk4,Elf2,Elf3,Elf1,Elf4,Spic,Ehf,Spdef,Gabpb1,Elf5,Spib,Sfpi1	Zfp668,Ppp4c,Snrpb,Vps52,Pfn1,Ywhab,Trip12,Rps18,Lypla2,Slc25a11,Appl2,Gnai3,Hars,U2af2,Ddx39b,Dnaja2,Utp14a,Psma6,Tmem208,Rer1,Mdm4,Cd2bp2,Atg16l1,Rps6,Tssc4,Snx1,Pkn1,Fam188a,Trmt6,Phb2,Spred1,Aurkaip1,Rpl28,Map3k7,Phf5a,Eif3i,Uspl1,Zfp622,Chaf1a,Bmpr1a,Psmc1,Ttf1,Wdr83,Uqcrh,Sdccag3,Trip4,Akt1s1,Prpf6,Tbrg1,Ube4a,Insig2,Gtpbp2,Maged2,Cherp,Erh,Asb1,Gatad1,Prkcd,Zbtb6,Pak1ip1,Atp5h,Srp14,Dhx8,T…
97	transfac_pro-M01744	3.53346	M3	Zfp42,Yy1,Yy2	Bscl2,Cxxc1,Eif4g2,Tra2b,Uqcrh,Zfx,Arid1a,Akt1s1,Ddx5,Ska1,Pcif1,Srsf2,Sfpq,Brd2,Hnrnpk,Morf4l1,Zc3h11a,Mkks,Srsf3,Ywhae,Eef1a1,Stag2,Rbm39,Ddr1,Pafah1b1,Rpl4,Mrpl52,Wbscr22,Ppp2ca,Rbm15b,Stox2,Dhx15,Zc3h4,Gnb2l1,Hmgn2,Spred1,Eif5,Dido1,Eif4a1,Hnrnpc,Vcl,Scrn1,Gltscr2,Whsc1l1,Farsa,Ep300,Mdm4,Gnas,Prr14,Ehhadh,Mrpl33,Gnai3,Sptlc2,Ocln,Sbno1,Cenpe,Tyro3,Ythdf3,Erh,Ppia,Mlh3,1500009L16Rik,Rad21,Npm…
98	transfac_pro-M01988	3.52158	M4	Etv2,Ets2,Ets1,Fev,Fli1,Gabpa,Etv1,Erg,Elk3,Erf,Etv5,Etv3,Elk1,Elk4,Elf2,Elf3,Elf1,Elf4,Spic,Ehf,Elf5,Spdef,Gabpb1,Spib,Sfpi1	Zfp668,Ppp4c,Snrpb,Pfn1,Vps52,Ywhab,Rps18,Lypla2,Trip12,Slc25a11,Gnai3,Appl2,Dnaja2,Hars,Ddx39b,Psma6,U2af2,Rer1,Utp14a,Tmem208,Mdm4,Atg16l1,Spred1,Snx1,Phb2,Pkn1,Tssc4,Cd2bp2,Fam188a,Aurkaip1,Trmt6,Phf5a,Rps6,Eif3i,Map3k7,Bmpr1a,Psmc1,Chaf1a,Uspl1,Ttf1,Uqcrh,Rpl28,Zfp622,Gtpbp2,Akt1s1,Insig2,Prpf6,Cherp,Trip4,Gatad1,Asb1,Wdr83,Pak1ip1,Tbrg1,Zbtb6,Atp5h,Erh,Sdccag3,Prkcd,Dhx8,Tomm34,Spry2,Psmb7,M…
99	taipale-ACCGGAARYN-ETS1-full	3.4829	M4	Ets1,Gabpa,Fev,Erg,Fli1,Etv2,Ets2,Elk3,Etv1,Elk4,Elk1,Etv3,Erf,Etv5,Elf2,Elf1,Elf3,Elf4,Gabpb1,Ehf,Spdef,Elf5,Spic	Snrpb,Zfp668,Pfn1,Dnaja2,Slc25a11,Ppp4c,Trip12,Vps52,Hars,Rps18,Gnai3,Ddx39b,Appl2,Lypla2,Mdm4,Eif3i,Akt1s1,Ywhab,Psma6,Insig2,Chaf1a,Mtmr4,Uqcrh,Pkn1,Tssc4,Aurkaip1,Rpl28,Fam188a,Spred1,Erh,Ddost,Snx1,Map3k7,Phb2,Rer1,Tmem208,Ttf1,Trip4,Fmr1,Ptrh2,Patl1,Atg16l1,Atp5h,Tmem101,Zfp768,Gatad1,Sptlc2,Rps6,Phf5a,Slc25a46,Dhx8,Asb1,Tomm34,Prkcd,Maged2,Tbrg1,Utp14a,Gtpbp2,Mcm3ap,Uspl1,Zfp622,Vps25,Psmb7…
100	swissregulon-EHF.p2	3.46102	M4	Ehf,Elf1,Elf2,Elf5,Elf4,Elf3,Elk3,Etv5	Hars,Trip4,Zfp668,Cyb561d2,Slc25a46,Tbrg1,Dhx8,Lypla2,Sbno1,Eif3i,Trip12,Appl2,Spast,Dpy30,Dnaja2,Fam188a,Ttf1,Gtf2a2,Rnf114,Aak1,Rpl31,Pex12,Cd2bp2,Rps6,Srsf2,Atp7a,Slc25a11,Slc45a4,Wdr83,Pfn1,Ndufb7,Srp14,Map3k7,Psmd14,Zbtb41,Pabpn1,Erh,Ddx39b,Myo1c,Manbal,Tmem101,Psma6,Akt1s1,Atp5a1,Dpcd,Ikbkg,Atg16l1,Rnf121,Zfp609,Esd,Zfp180,Arpc4,Ptrh2,Rab2a,Vps13b,Tmco4,Unc5a,Mrpl52,Yme1l1,Agl,Snrpb,Trmt2b,…
101	taipale-ACCGGAAGTN-ERF-DBD	3.43819	M4	Erf,Elk3,Erg,Fev,Fli1,Elk4,Ets2,Elk1,Etv1,Gabpa,Ets1,Etv3,Etv2,Etv5,Gabpb1,Elf2,Elf1,Elf4,Elf3,Spic	Zfp668,Snrpb,Dnaja2,Slc25a11,Hars,Appl2,Ppp4c,Mtmr4,Gnai3,Lypla2,Ddx39b,Ywhab,Akt1s1,Trip12,Fmr1,Vps52,Pfn1,Map3k7,Ddost,Rps18,Ube4a,Zfp768,Erh,Ptrh2,Patl1,Tssc4,Tmem208,Sptlc2,Uqcrh,Mdm4,Insig2,Maged2,Snx1,Fam188a,Rer1,Vma21,Phb2,Uspl1,Aldh16a1,Ppil1,Trip4,Gatad1,Plin3,Rap2c,Mrpl3,Arid4a,Kat5,Dhx8,Wdr83,Tomm34,Gtpbp2,Rpl28,Ogg1,Mcm3ap,Chaf1a,Mrpl52,Ttf1,Plod3,Nrd1,Aurkaip1,Prkaca,Itgb3bp,Vezf1,P…
102	transfac_pro-M01742	3.43366	M7	Zscan10,Nrf1	Hnrnph1,Safb,Hnrnpl,Cbx5,Maged2,Rad21,U2af2,Sugp2,Spry4,Rabif,Tia1,Chmp2b,Dnaja3,Npm1,Cct3,Slx4,Asb8,Aifm1,Snrnp70,Smarca4,Brd2,Eif1,Rad23b,Mlh3,Tmem43,Ppp1r10,Nup50,Rcbtb2,Tdp2,Ddrgk1,Abhd10,Polr2b,Eif2s2,Psenen,Patl1,Eif2s1,Rtn3,B630005N14Rik,Mrpl17,Cisd1,Fcho2,Rasa1,Ing1,Hint1,Cars2,Xrcc5,Lyrm7,Rbfox2,Enox1,Ppp2ca,Psma2,Trit1,Plod3,Zfp281,Arrdc3,Arpc1a,Cep250,Pigp,Rhbdd3,Cnot4,Zfp668,5530601H0…
103	taipale-ACCGGAARYN-ETS1-DBD	3.428	M4	Ets1,Fev,Erg,Elk3,Ets2,Elk4,Fli1,Etv2,Elk1,Gabpa,Etv1,Etv5,Erf,Etv3,Elf2,Elf1,Gabpb1,Elf3,Elf4,Ehf,Spic,Elf5,Spdef	Zfp668,Ppp4c,Snrpb,Pfn1,Dnaja2,Gnai3,Slc25a11,Trip12,Hars,Ddx39b,Vps52,Rps18,Appl2,Ywhab,Lypla2,Mtmr4,Mdm4,Akt1s1,Tmem208,Uqcrh,Rer1,Eif3i,Tssc4,Ddost,Trip4,Erh,Cherp,Phb2,Zfp768,Fmr1,Ttf1,Chaf1a,Snx1,Insig2,Psma6,Dhx8,Patl1,Rps6,Fam188a,Atg16l1,Aurkaip1,Pkn1,Cd2bp2,U2af2,Rpl28,Maged2,Gtpbp2,Tomm34,Phf5a,Spred1,Asb1,Kat5,Map3k7,Uspl1,Vma21,Atp5h,Wdr83,Plin3,Prkcd,Ppil1,Gatad1,Sptlc2,Srp14,Sdccag3…
104	transfac_pro-M01057	3.41536	M8		Ddx5,Tctn3,Stt3b,Etf1,Ywhab,Ppp2r5e,Lsm14a,H3f3a,Sp3,Cggbp1,Zfp503,Cxxc1,Zeb1,Rev3l,Ctcf,Prkd3,Krcc1,Mycbp,Gnas,Dyrk1a,Tlk1,Srsf3,Sbno1,Eif4g2,Sephs1,Sf1,Zfx,Chic2,Ywhaz,Sav1,Auts2,Cpsf4,Fmr1,Smg1,Akt1s1,Whsc1l1,Cdkn1b,Pomgnt1,Celf1,Pkp4,Morc2a,Arid1a,Pnrc2,Clip1,Bend4,March5,Rad21,Rps6ka3,Mnt,Snrnp40,Pbx3,Ralgps2,Cnot4,Azin1,Col4a3bp,Vkorc1l1,Ccnyl1,Rims2,Cic,Faf1,Thoc7,Erh,Tia1,Dpf3,Mesdc1,Hipk…
105	transfac_pro-M01980	3.3865	M4	Elf5,Ehf,Elf3,Elf4,Elf1,Elf2,Etv5,Ets1,Etv2,Erf,Ets2,Spic,Elk3,Gabpa,Etv1,Elk4,Fev,Spib,Elk1,Nr2c2,Fli1,Etv3,Spdef,Erg,Sfpi1,Gabpb1	Pfn1,Trip12,Zfp668,Myo1c,Cd2bp2,Tbrg1,Yme1l1,Psma6,Rps6,Lypla2,Vps52,Vasp,Bmpr1a,Pabpn1,Ppp4c,Esam,Snrpb,Wdr83,Cish,Rer1,Zbtb6,Eif3i,Slc45a4,Cbx5,Olfm1,Fam188a,Rffl,Zfp219,Prkcd,Rnf114,Cyb561d2,Csgalnact2,Tmem101,0610009O20Rik,Qsox1,Rps18,Appl2,Dhx8,Elmo1,Chaf1a,Arhgef1,Manbal,Gorasp2,Fermt2,Utp23,Gnb2,Cdc42se1,Unc5a,Ube2n,Zfp622,Ablim1,Hcst,Hspe1,Ddx39b,Med7,Phactr3,Spry2,Vps25,Ptrh2,Ywhaz,Tjp2,…
106	taipale-AACCCGGAAGTR-ELF4-full	3.38536	M4	Elf4,Ehf,Elf2,Elf1,Elk3,Elf5,Elf3,Etv5,Elk1,Gabpa	Trip4,Hars,Cyb561d2,Tbrg1,Lypla2,Zfp668,Dhx8,Eif3i,Appl2,Psmd14,Erh,Arpc4,Ttf1,Aak1,Slc25a46,Sbno1,Rps6,Fam188a,Exoc5,Gtf2a2,Grwd1,Rpl31,Atp5a1,Gnb2,Ddx39b,Wdr83,Ddost,Zbtb41,Rps27l,Manbal,Vps13b,Zfp180,Ikbkg,Ascc2,Actr2,Cd2bp2,Map3k7,Rnf114,Tomm34,Atp7a,Sdhaf2,Rpl32,Psma6,Gnai3,Arpc1a,Yme1l1,Armc8,Maged2,Pcbp1,Rps25,Rap2c,Rab2a,Mrpl52,Sptlc2,Zfp13,Aldh16a1,Ankrd49,Eif3m,Elmo1,Acsl5,Stk4,Srp14,Ve…
107	transfac_pro-M02072	3.37612	M4	Fev,Elk1,Elk4,Ets2,Erf,Etv2,Elk3,Ets1,Etv5,Etv1,Erg,Fli1,Etv3,Gabpa,Elf2,Elf1,Elf3,Spdef,Ehf,Spic,Elf5,Elf4,Gabpb1,Spib,Sfpi1	Zfp668,Ppp4c,Snrpb,Pfn1,Rps18,Vps52,Lypla2,Dnaja2,Gnai3,Trip12,Slc25a11,Hars,Psma6,Appl2,Ddx39b,U2af2,Ywhab,Eif3i,Spred1,Phb2,Map3k7,Chaf1a,Rpl28,Mdm4,Cd2bp2,Akt1s1,Snx1,Tbrg1,Rps6,Tmem208,Atp5h,Pkn1,Dhx8,Wdr83,Ttf1,Rer1,Fam188a,Spry2,Mtmr4,Zfp622,Tssc4,Utp14a,Aurkaip1,Prkcd,Zbtb6,Gtpbp2,Phf5a,Uqcrh,Yme1l1,Zfp768,Insig2,Trip4,Ogg1,Patl1,Ddost,Gatad1,Fmr1,Nrd1,Ift20,Tmem101,Erh,Myo1c,Ikbkg,Arhgef1…
108	transfac_pro-M02070	3.35405	M4	Etv6,Elf3,Elf4,Elf5,Ehf,Elf2,Elf1,Etv5,Etv2,Spic,Erf,Gabpa,Ets2,Etv3,Fev,Etv1,Fli1,Elk3,Erg,Gabpb1,Spib,Ets1,Elk1,Sfpi1	Zfp668,Trip12,Ywhab,Pabpn1,Myo1c,Cd2bp2,Rer1,Rpl28,Vps52,Tbrg1,Pfn1,U2af2,Wdr83,Lypla2,Ppp4c,Tssc4,Cish,Esam,Yme1l1,Rps6,Baz2a,Fam188a,Hcst,Prkcd,Snrpb,Vasp,Gnb2,Ube2n,Aurkaip1,Bcl3,Csgalnact2,Ddx39b,Sbno1,Ctnna1,0610009O20Rik,Hspe1,Rnf114,Tnpo3,Spry2,Psma6,Appl2,Zbtb6,Qsox1,Utp23,Ube3b,Socs3,Rap2c,Rps18,Vps25,Manbal,Map3k7,Wdr11,Eif3i,Ppfibp1,l7Rn6,Psmb7,Ift20,Eif1ad,Ythdf1,Hars,Tceb1,Olfm1,Dcaf…
109	taipale-AACCCGGAAGTR-ELF1-full	3.33782	M4	Elf1,Elf4,Elf2,Elk3,Ehf,Elf5,Elf3,Elk1	Trip4,Gnb2,Erh,Actr2,Psmd14,Arpc4,Eif3i,Gtf2a2,Ttf1,Grwd1,Slc25a46,Cyb561d2,Aak1,Zfp180,Sptlc2,Ascc2,Zbtb41,Lypla2,Appl2,Rps6,Cd2bp2,Wdr83,Vps13b,Sbno1,Dhx8,Arpc1a,Tomm34,Ankrd49,Ddost,Itgb1,Tbrg1,Unc5a,Arhgap12,Armc8,Pcbp1,Atp7a,Tra2b,Pfn1,Hars,Cxxc1,Rnf114,Apba1,Hnrnpc,Bri3bp,Rap2c,Mrpl48,Acsl5,Lrrfip2,Soat1,Dlg2,Ttc26,Srsf2,Vcl,Stk4,Rps27l,Zfp281,Ddx39b,Ino80e,Atp5a1,Tlk1,Tmco4,Adipor1,Vezf1,S…
110	taipale-WACCCGGAAGTA-ELF3-DBD	3.33141	M4	Elf3,Ehf,Elf1,Elf2,Elf5,Elf4,Elk3	Trip4,Hars,Lypla2,Cyb561d2,Dhx8,Sbno1,Aak1,Psmd14,Tbrg1,Ttf1,Eif3i,Erh,Atp5a1,Wdr83,Rpl31,Zfp180,Zfp668,Slc25a46,Zbtb41,Grwd1,Gtf2a2,Ikbkg,Atp7a,Arpc4,Appl2,Actr2,Rnf114,Slc45a4,Cd2bp2,Lyn,Rps27l,Srsf2,Arpc1a,Rab2a,Lrrfip2,Bri3bp,Acsl5,Ddx39b,Eif3m,Cggbp1,Vps13b,Gnb2,Mrpl52,Bend4,Arhgap12,Nedd8,Med13,Zfp687,Rnf121,Rpl32,Trim2,Sdhaf2,Ankrd49,Tagln2,Ddost,Zfp13,Maged2,Pitpnm2,Tjp2,Rps6,Brd3,Rap2c,A…
111	elemento-ATGGCGG	3.32933	M3		Zc3h4,Akt1s1,Bscl2,Srsf3,Cxxc1,Uqcrh,Zfx,Ddx5,Hnrnpk,Ska1,Ywhae,Eif5,Scn3a,Vasp,Fxn,Matn2,Mat2a,Npm1,Hnrnph1,Zzz3,Ythdf3,Srsf2,Brd2,Hnrnpa2b1,Stag1,Pcif1,Tra2b,Spry4,Ddx39b,Rbm18,Spast,Ppp1r10,Dpy30,Ccm2,Phf6,Srsf7,Prr14,Mrpl52,Rpl3,Gnb2l1,Rad23b,Patl1,Tnpo3,Cdkn2aipnl,Mapk14,Eif4g2,Rbm39,Stox2,Ywhaz,Scaf4,Ptprs,Whsc1l1,Rbm15b,Rpl41,H1f0,Ep300,Rgs17,Mkks,Armc7,Slc12a4,Lsm14a,Itsn2,Gramd4,Pafah1b1…
112	taipale-ACCGGAARYN-FLI1-full	3.32292	M4	Fli1,Erg,Fev,Elk3,Gabpa,Ets2,Elk4,Etv2,Etv1,Elk1,Ets1,Etv5,Etv3,Erf,Gabpb1,Elf2,Elf1,Elf4,Elf3,Ehf	Snrpb,Dnaja2,Zfp668,Slc25a11,Vps52,Rps18,Hars,Gnai3,Ddx39b,Trip12,Appl2,Pfn1,Mtmr4,Ywhab,Akt1s1,Lypla2,Mdm4,Ppp4c,Eif3i,Insig2,Fmr1,Ddost,Phb2,Patl1,Erh,Tssc4,Rpl28,Map3k7,Atp5h,Rer1,Uqcrh,Tmem208,Ptrh2,Aurkaip1,Gtpbp2,Zfp768,Sptlc2,Fam188a,Trip4,Maged2,Snx1,Tomm34,Pkn1,Ttf1,Gatad1,Chaf1a,Itgb3bp,Vma21,Mrpl3,Arid4a,Uspl1,Mcm3ap,Ppil1,Phf5a,Snrpe,Ikbkg,Rps6,Dhx8,Wdr83,Psma6,Rap2c,Cherp,Slc25a46,Sr…
113	homer-M00037	3.31952	M9	Bhlhe40,Arnt,Usf1,Mycn,Arntl,Arntl2,Helt,Arnt2	Ctsa,Atg3,Gla,Arhgap12,Srsf3,Morc2a,March9,Gnptg,Cuta,Cdk4,Ube2q1,Zzz3,Naa40,Pop7,Igf2r,Sirpa,Rcbtb1,U2af2,Apex1,Nptn,Erp29,Dpcd,Hspbap1,Stag2,Ubn1,Mrpl27,Spred1,Bex2,Ngfrap1,Gnb2,Ilf3,Foxm1,Rbm15b,Stag1,Hnrnpm,Gigyf2,Rbbp4,AW549877,Aida,Usp31,Arfgef2,Aldh3b1,Zfp503,Kat5,Taf6l,Dusp3,Nup188,Dazap2,Dcaf13,Ddx3x,Zbtb1,Auts2,Tmem108,Faf1,Rab24,Fmr1,Adnp2,Ptprs,Abr,Rarg,Cgn,Farsa,Pcm1,Lipo1,Fbxl3,Ddx5…
114	flyfactorsurvey-CG1621_SANGER_5_FBgn0033182	3.31933	M5		Kbtbd4,Zfp609,Map3k7,Pabpn1,Ptrh2,Vps25,Enox1,Vps13b,Myo1c,Atg16l1,Ndufb7,Zfp281,U2af2,Dhx8,Sbno1,Dpcd,Gnb2,Tmem101,Smg1,G3bp2,Hars,Rpl31,Dcun1d5,Cryba2,Slc25a46,Eif2s1,Map2k3,Hmgn1,Trip12,Ikbkg,Trip4,Axin1,Cd2bp2,Eif3i,Eif3m,Rap1gds1,Cyb561d2,Rps27a,Far1,Socs3,Mcts2,Lman2,H2afy,Pkmyt1,Ptprf,Hnrnpm,Raly,Aftph,Ddx39b,Naca,Gtpbp2,Hnrnpc,Atp7a,Gkap1,Hipk3,Baz2a,Adipor2,Pcif1,Banf1,Iqgap1,Dpf3,Trim2,…
115	taipale-NNCCGCCATNW-YY2-DBD	3.29953	M3	Yy2	Hnrnpk,Srsf2,Srsf3,Bscl2,Zfx,Eif4g2,Ythdf3,Pafah1b1,U2af2,Cbx5,Rbm39,Sf3b3,Uqcrh,Gnb2l1,Mat2a,Tra2b,Srsf7,Ywhae,Phb2,Trim37,Brd2,Med13,Ywhaz,Akt1s1,Scn3a,Pdik1l,Hnrnpa2b1,Ppp2ca,Nono,Scaf8,Bex2,Stag2,Mrpl52,H1f0,Spry4,Stag1,Rpl13a,Rps29,Sfpq,Hp1bp3,Mkks,Npm1,Dact1,Ppp1r10,Celf1,Gprasp2,March9,Odf2,Aftph,Stox2,Gnb2,Ptprs,Gnaq,Hnrnph1,Mettl9,Erh,Gramd4,Dhx15,Fbxl5,Cdkn2aipnl,Rbm18,H3f3a,Slc12a4,Rap…
116	flyfactorsurvey-Eip74EF_SANGER_5_FBgn0000567	3.2933	M4	Elf2,Elf1,Elf4,Ehf,Elf5	Cyb561d2,Tbrg1,Trip4,Yme1l1,Sbno1,Slc25a46,Cd2bp2,Hars,Gtf2a2,Dhx8,Eif3i,Rpl31,Erh,Dpcd,Vps13b,Srsf2,Appl2,Ndufb7,Trip12,Zbtb41,Atp7a,Fam188a,Atp5a1,Psma6,Aak1,Pabpn1,Ddost,Rnf114,Rnf121,Manbal,Ptrh2,Psmd14,Map3k7,Rab2a,Rap2c,Ttf1,Actr2,Zfp180,Myo1c,Polg,Iqgap1,Ddx39b,Rps25,Ascc2,Lypla2,Rps6,Lrrc8a,Grwd1,l7Rn6,Nedd8,Unc5a,Axin1,Ikbkg,Dcaf12,Bri3bp,Fam20b,Spag5,Lrrfip2,Tmem101,Sptlc2,Ube2n,Srsf4,P…
117	yetfasco-529	3.25029	M5		Rpl28,U2af2,Pdcd10,Atg16l1,Zfp609,Lypla2,Snrpb,Kbtbd4,Rpl12,Gnai3,Trip12,Vps52,Zbtb6,Pfn1,Hars,Map3k7,Rps18,Eif3i,Myo1c,Ptrh2,Vps25,Cd2bp2,Dzip3,Tmem101,Mdm4,Max,Hnrnpc,Ikbkg,Yme1l1,Tbrg1,Maged2,Trmt6,G3bp2,Slc25a11,Cfl1,Baz2a,Ralgps2,Gatad1,Zfp668,Trp53,Ier2,Fam188a,Farsa,Rpgrip1,Cox8a,Dpcd,Tbrg4,Uqcrh,Eif2s1,Psma6,Psmb7,Rpl29,Yipf1,Dpf3,Mcm3ap,Rgs17,Tssc4,Rbck1,Tatdn3,Gtpbp2,Cryba2,Brd2,Socs3,P…
118	jaspar-PF0146.1	3.24802	M10		Zeb1,Pop7,Pvrl3,Add3,Etv5,Tagln2,Banf1,Lix1l,Rassf1,Sf1,Rhbdd3,Hsf2,Cep70,Fxr1,Fam126a,Eny2,Nudcd1,Mdc1,Hspa2,Hnrnpc,Snrpd1,Hivep2,Luc7l2,B4galt4,Rdx,Tctn3,Cic,Dtl,Dgkz,Srsf1,Wdr48,Tceb3,Pibf1,Ost4,Ncaph,Cyfip1,Dnaja1,Hnrnpr,Snx1,Raly,Stxbp5l,Sfmbt1,Arfgef2,Fmr1,1190002N15Rik,Gcnt1,Dgcr8,Nampt,March5,Ubn1,Nin,Gigyf2,Slc25a28,Phlpp2,Lrrfip2,Plekha1,Arntl,Dis3l,Tmem108,Immp1l,Slc8a1,Glud1,Tubb5,Ala…
119	jaspar-PF0103.1	3.22576	M1	Yy2	Eif4g2,Ep300,Zfx,Srsf3,Pcif1,Tra2b,Ywhae,Uba1,Ctcf,Ddx5,Zc3h4,Cxxc1,Itsn2,Ska1,Tia1,Uqcrh,Sfpq,Phactr4,Hnrnpu,Clip1,Eif5,Stox2,Mnt,Sbno1,Med14,Rbm15b,Safb,Srsf2,Nup50,Smc3,Cdr2l,Sf3a1,Ilf3,Cnot1,Rad21,Caprin1,Pcnt,Prkd3,Pafah1b1,Ccnyl1,U2af2,Ppp1r10,Pitpnm2,Arid4a,Stag2,Gigyf2,Tra2a,Atp5a1,Hipk3,Lsm14a,Hspa8,Emd,Stag1,Elovl5,Nop56,Serbp1,B4galt3,Rps6ka3,Atp1b3,Gnai3,1700017B05Rik,Celf1,Ddhd1,Mrpl…
120	transfac_pro-M02063	3.22293	M4	Ets1,Ets2,Etv2,Fev,Elk4,Etv5,Erf,Elk1,Elk3,Erg,Etv1,Fli1,Gabpa,Etv3,Elf2,Elf3,Elf1,Gabpb1,Spic,Spdef,Elf4,Ehf,Spib,Elf5,Sfpi1	Zfp668,Ppp4c,Pfn1,Vps52,Gnai3,Rps18,Snrpb,Slc25a11,Dnaja2,Ywhab,Lypla2,Appl2,Trip12,Hars,Spred1,Ddx39b,Akt1s1,Mdm4,Phb2,Rps6,Psma6,Chaf1a,Snx1,Dhx8,Tbrg1,Tmem208,Rer1,Tssc4,Pkn1,Trip4,Map3k7,Fam188a,Cd2bp2,Ttf1,Zfp622,Phf5a,Mtmr4,Eif3i,Zfp768,Insig2,Uqcrh,Prkcd,Aurkaip1,Wdr83,Utp14a,Erh,Trmt6,Ddost,Slc25a46,Uspl1,Ablim1,Tomm34,Hcst,Spry2,Atp5h,Gatad1,Rab43,Arhgef1,Psmc1,Plin3,Srp14,Cherp,Patl1,Pa…
121	jaspar-PB0020.1	3.2167	M4	Gabpa,Ets1,Elk4,Elk3,Fev,Erg,Ets2,Elk1,Fli1,Etv5,Etv1,Erf,Etv2,Ehf,Etv3,Gabpb1,Sfpi1,Elf2,Elf1,Spib,Gata2,Gata3,Gata4,Gata6,Gata1,Gata5	Snrpb,Vps52,Zfp668,Hars,Rps18,Appl2,Slc25a11,Gnai3,Fmr1,Ddx39b,Dnaja2,Eif3i,Trip4,Sptlc2,Maged2,Insig2,Map3k7,Dhx8,Erh,Tbrg1,Plod3,Lypla2,Aldh16a1,Mdm4,Srp14,Slc25a46,Rer1,Atg16l1,Mtmr4,Srsf6,Fam188a,Rap2c,Tomm34,Tmem208,Atp5h,Ddost,Ttf1,Patl1,Uqcrh,Ikbkg,Ost4,Prkaca,Aurkaip1,Exoc5,Nrd1,Gatad1,Uspl1,Psma6,Pkn1,Ppp1r9a,Tssc4,Fbxo3,Akt1s1,Naa35,Trp53,Sf1,Rps6,Arid4a,Rpl32,Ppil1,Elmo1,Armc8,Psmb7,Zb…
122	transfac_pro-M02073	3.20727	M4	Fli1,Elk1,Ets2,Etv2,Ets1,Erf,Elk4,Fev,Elk3,Etv5,Erg,Etv1,Gabpa,Etv3,Elf2,Elf3,Elf1,Gabpb1,Ehf,Spic,Elf5,Elf4,Spdef,Spib	Zfp668,Ppp4c,Snrpb,Slc25a11,Ddx39b,Dnaja2,Pfn1,Vps52,Rps18,Lypla2,Psma6,Gnai3,Appl2,Hars,Trip12,Eif3i,Mdm4,Insig2,Spred1,Akt1s1,Ywhab,Mtmr4,Chaf1a,Map3k7,Rps6,Cd2bp2,Phb2,Phf5a,Tssc4,Dhx8,Patl1,Ddost,Fam188a,Zfp768,Fmr1,Tbrg1,Ttf1,Ogg1,Zbtb6,Rer1,Atp5h,Mcm3ap,U2af2,Ppil1,Slc25a46,Snx1,Itgb3bp,Gatad1,Trip4,Erh,Hivep2,Pkn1,Tmem208,Tomm34,Hcst,Tmub2,Uqcrh,Sptlc2,Wdr83,Vma21,Sdccag3,Spry2,Yme1l1,Psmb…
123	flyfactorsurvey-pnt_SANGER_5_FBgn0003118	3.20256	M4	Erg,Elk4,Elk1,Elk3,Fev,Ets2,Fli1,Gabpa,Etv2,Etv1,Erf,Ets1,Etv5,Etv3,Elf1,Elf2,Gabpb1	Slc25a11,Snrpb,Dnaja2,Trip12,Pfn1,Akt1s1,Gnai3,Hars,Eif3i,Ddx39b,Appl2,Zfp668,Mtmr4,Vps52,Rps18,Mdm4,Rpl28,Map3k7,Sptlc2,Patl1,Phb2,Fmr1,Ddost,Erh,Gatad1,Ptrh2,Insig2,Chaf1a,Tssc4,Ube2n,Lypla2,Dhx8,Ppp4c,Fam188a,Slc25a46,Uqcrh,Zfp768,Tbrg1,Rps6,Atg16l1,Mrpl3,Cherp,Atp5h,Vezf1,Spred1,Yrdc,Ikbkg,Mcm3ap,Manbal,Rap2c,Itgb3bp,Ppia,Pkn1,Vma21,Ogg1,Cbx5,Zfp622,Trappc10,Snx1,Arid4a,Srp14,Gnb2l1,Bcl3,Unc5…
124	transfac_pro-M02102	3.19595	M7	Nrf1,Zscan10	Hnrnph1,Safb,Hnrnpl,Rad21,Cbx5,U2af2,Maged2,Dnaja3,Spry4,Sugp2,Npm1,Smarca4,Zfp664,Slx4,Nup50,Eif2s1,Tia1,Ddrgk1,Tmem43,Rtn3,Snrnp70,Abhd10,Eif2s2,Rabif,Fcho2,Rock1,Ppp1r10,Mlh3,Rcbtb2,Aifm1,Cars2,Ing1,Tspan7,Ppp2ca,Psenen,Polr2b,Spast,Asb8,Polr2f,Brd2,Cacna1b,Enox1,Mrpl17,Cct3,Zfp428,Chmp2b,Pigp,5530601H04Rik,Rbfox2,Zc3h14,Atp5g2,Gpi1,Plekhj1,Tdp2,Ddx3x,Arrdc3,Cep250,Cchcr1,Trit1,Srsf1,Trim39,Sn…
125	swissregulon-NRF1.p2	3.19312	M7	Nrf1,Zscan10	Hnrnph1,Safb,Hnrnpl,Spry4,Maged2,Eif2s1,Cbx5,Snrnp70,U2af2,Rcbtb2,Sugp2,Nup50,Psenen,Chmp2b,Plod3,Dnaja3,Ppp1r10,Rabif,Rad21,Slx4,Abhd10,Npm1,Ddrgk1,Tmem43,Mrpl17,Cct3,Rbfox2,Aifm1,Asb8,Rock1,Fcho2,Smarca4,Ing1,Trim37,Ddx3x,Tdp2,Trim39,Snx12,Atp5g2,Srsf1,Eif1,Cct5,1810037I17Rik,Cars2,Zc3h14,Psma2,Zfp664,Krtcap2,Zfp428,Erp29,Enox1,Plekha1,Tia1,Brd2,Polr2b,B630005N14Rik,Sbno1,Patl1,Ccni,Srsf7,Exosc…
126	encode-UW.Motif.0083	3.16746	M4	Elk3,Ehf,Gabpa,Elk1,Fli1,Elk4,Erg,Ets1,Etv5,Elf2,Elf1,Ets2	Zfp668,Slc25a11,Tbrg1,Hars,Cd2bp2,Cyb561d2,Pfn1,Lypla2,Dhx8,Ppp4c,Cdk9,Fam188a,Vps52,Appl2,Cherp,Trip12,Exoc5,Snrpb,Trip4,Eif3i,Secisbp2,Kat5,Slc25a46,Snx1,Ube4a,Mtmr4,Trappc10,Tssc4,Manbal,Gtf2a2,Ddost,Rps6,Idh3b,Rps18,Psmb7,Dnaja2,Yme1l1,Gnai3,Zfp622,Vma21,Bcl3,Mettl9,Mdm4,Plin3,Tmem208,Esd,Lrrc1,Phb2,Pitpnm2,Fkbp2,Erh,Cox8a,Gmfb,Ube2n,Aldh16a1,Unc5a,Elmo1,Dnaja1,0610010K14Rik,U2af2,Psma6,Arpc4…
127	taipale-NACCCGGAAGTA-EHF-full	3.16728	M4	Ehf,Elf3,Elf5,Elf2,Elf1,Elf4,Elk3,Etv5	Trip4,Hars,Cyb561d2,Tbrg1,Zfp668,Lypla2,Dhx8,Eif3i,Ttf1,Sbno1,Aak1,Rps6,Slc25a46,Appl2,Arpc4,Psmd14,Erh,Rpl31,Fam188a,Wdr83,Gtf2a2,Atp5a1,Rnf114,Sdhaf2,Ikbkg,Zfp180,Atp7a,Cd2bp2,Slc45a4,Psma6,Grwd1,Rps27l,Maged2,Zbtb41,Ddx39b,Actr2,Srsf2,Mrpl52,Gnai3,Gnb2,Manbal,Eif3m,Zfp13,Ubox5,Pkn1,Arpc1a,Armc8,Srp14,Mkks,Lyn,Rnf121,Bri3bp,Vps13b,Rpl32,Yme1l1,Ddost,Tmem101,Tomm34,Lrrfip2,Cggbp1,Acsl5,Sptlc2,Pe…
128	transfac_pro-M00492	3.16048	M4	Stat1,Stat3	Pabpn1,Rpl28,Socs3,Trip12,Ube2n,Cherp,Tssc4,Gpc4,Sema4b,Ywhab,Rap2c,Rer1,Csgalnact2,Pdcd10,Ppp4c,Ppfibp1,Rps27a,Sbno1,Spry2,Lypla2,Ipo4,Zfp668,Zfp687,Pfn1,Ctnna1,Nrxn2,Pcyt1a,Aurkaip1,Snrpb,Bcl3,Ccnd3,Hcst,Tmed5,Tmem208,Fam188a,Tbc1d8b,Tmem101,R3hdm1,Cdc42se1,Slc25a25,U2af2,Baz2a,Prkcd,Gnb2,Arpc2,Sptlc2,Arpc4,BC003965,Cd2bp2,Igsf8,Cfl1,Ube3b,Pibf1,B230118H07Rik,Maged2,Brd2,Ddx39b,Stox2,Timm22,H1f0
129	yetfasco-715	3.15596	M11		Ptprs,Abr,Luc7l2,Myh9,Nono,Pitpnc1,Tpst1,Ier2,Soat1,Vkorc1,Bckdk,Lix1l,Matn2,Hnrnpc,Npm1,Clip1,Morf4l1,Aldh16a1,Tmem101,Rhot1,Pcbp2,Gnb2,Hnrnpr,Ptges3,Uqcrh,Zfp282,Olfm1,Hp1bp3,Slc35a3,G3bp2,Timm22,Commd1,Ttc26,Zfp687,Foxm1,Raly,Ppfibp1,Eif4g2,Ddr1,Gab2,Cfdp1,Elf4,Dock11,Paqr7,Mnt,Stag2,Epb4.1l5,Hnrnpu,Rassf3,Sgk3,Pnrc2,Sh3glb2,Cdk2ap1,Nop56,Cdk5rap3,Vamp8,Cdkn2aipnl,Phactr4,Zfp90,Pitpnm2,Pop5,H1…
130	stark-MRYTTCCGYY	3.14822	M4		Ywhab,Rer1,Phf5a,Utp14a,Trmt6,R3hdm1,Tmem208,BC003965,Tceb1,Kctd10,Aco2,Rps19bp1,Rpl28,Zfp668,Stag2,Prkab1,Ppp2r5e,Appl2,Vps52,Rps6,Zfp503,Lypla2,Ppp1r10,Ube3b,Wdr83,Aurkaip1,Psmc1,Hnrnph1,Ppm1g,Slc45a4,Pafah1b1,Ppp4c,Trip4,Ttc26,Rps18,Pa2g4,Sdccag3,Fam188a,Ngdn,Hsbp1,Mnt,Dhx15,Rap1b,Ofd1,Ywhaz,Mesdc1,Rps17,Trmt2a,Tmem128,Zfx,Mycbp,Tomm34,Ndufs1,Foxred1,0610010K14Rik,Lman2,Ythdf3,Elp2,Cgn,Cadm1,A…
131	transfac_pro-M01163	3.14747	M4	Elk1,Elk4,Elk3,Erg,Fev,Fli1,Ets2,Gabpa,Etv5,Erf,Gabpb1,Ets1,Etv1,Etv3,Etv2	Trip4,Zfp668,Ddx39b,Appl2,Dhx8,Map3k7,Ywhab,Mtmr4,Hars,Patl1,Snrpb,Ptrh2,Arpc4,Sptlc2,Rps6,Eif3i,Ttf1,Armc8,Ddost,Eif4e2,Dusp7,Slc25a46,Zfp13,Ube4a,Wdr83,Elmo1,Uspl1,Znfx1,Lypla2,Szt2,Vezf1,Insig2,Fmr1,Cyb561d2,Vps52,Ost4,Gtf2a2,Pfn1,Tnfrsf11b,Ikbkg,Prkaca,Srp14,Maged2,Sbno1,Sdccag3,Gatad1,Mcm3ap,Rbbp8,Tssc4,Snx1,Rps18,Tomm34,Ogg1,Far1,Fam188a,Rer1,Slc25a11,Mrpl52,Rps6ka3,Ttc26,Gtpbp2,Cxxc1,Rpl32…
132	jaspar-MA0286.1	3.13992	M12	Creb1,Crem,Atf1,Atf4,Atf5,Atf3,Atf7,Atf2,E4f1,Atf6	Npas4,Gpbp1,Bre,Ctu2,Dusp1,Ptprs,Ywhaz,Elovl5,Noc4l,Zc3h4,Ap2b1,Csnk1g2,Heca,Coq7,Pafah1b1,Gnl1,Hnrnpu,Gla,Sult4a1,Pex12,Brd2,Lrrc8a,Mlf2,Larp7,Ythdc2,Pard6a,Gnb2,Ppargc1a,Cdk2ap2,Tpt1,Zfp687,Rbm18,Mrpl2,Hmgn1,Cenpe,Ppm1a,Hivep2,Zfp281,Nup98,Sav1,Hsp90ab1,Zfp438,Epb4.1,Tnfrsf12a,Bex1,Eif1,St7,Kif5c,Ddx42,Ier2,Dtl,Tyro3,Mnt,Trim39,Pmvk,Chgb,Gtpbp10,Slc4a3,Ep300,9530068E07Rik,Ppp2ca,Stard3nl,Otud7a…
133	yetfasco-585	3.13992	M12	Atf4,Atf7,Atf1,Creb1,Atf3,Atf2,Atf5,Crem,E4f1,Atf6	Npas4,Gpbp1,Bre,Ctu2,Dusp1,Ptprs,Ywhaz,Elovl5,Noc4l,Zc3h4,Ap2b1,Csnk1g2,Heca,Coq7,Pafah1b1,Gnl1,Hnrnpu,Gla,Brd2,Pex12,Lrrc8a,Sult4a1,Mlf2,Ythdc2,Larp7,Pard6a,Gnb2,Ppargc1a,Cdk2ap2,Tpt1,Rbm18,Zfp687,Mrpl2,Cenpe,Hmgn1,Hivep2,Ppm1a,Zfp281,Nup98,Sav1,Zfp438,Hsp90ab1,Epb4.1,Tnfrsf12a,St7,Eif1,Bex1,Kif5c,Dtl,Ddx42,Ier2,Tyro3,Mnt,Trim39,Pmvk,Chgb,Gtpbp10,Slc4a3,Ep300,Ppp2ca,Stard3nl,9530068E07Rik,Otud7a…
134	homer-M00054	3.13841	M4	Etv1,Elk1,Ets1,Elk4,Ets2,Erg,Fli1,Etv2,Erf,Etv5,Fev,Elk3,Gabpa,Etv3,Gabpb1,Ehf,Elf2,Elf3,Spic,Elf1,Gata2,Gata3,Gata4,Gata6,Gata1,Gata5	Zfp668,Slc25a11,Hars,Appl2,Snrpb,Ptrh2,Vps52,Ddx39b,Trip12,Pfn1,Atg16l1,Akt1s1,Lypla2,Dhx8,Rps18,Uspl1,Trip4,Dnaja2,Rps6,Gnai3,Slc25a46,Ablim1,Eif3i,Tssc4,Ppp4c,Map3k7,Snx1,Wdr83,Mdm4,Phb2,Dock11,Fam188a,Cyb561d2,Prkaca,Bcl3,Git1,Ttf1,Ywhab,Vps25,Insig2,Pabpn1,Zfp622,Srp14,Cd2bp2,Pitpnm2,Tbrg1,Ube4a,Cherp,Rer1,Nova2,Rab43,Thumpd3,Tmem208,Elmo1,Gatad1,Slc25a25,Pea15a,Trmt6,Mcts2,Sf1,Zbtb6,Mtmr4,Cf…
135	jaspar-MA0060.1	3.12917	M13	Nfya,Nfyb,Nfyc,Ybx1,Pole3,Gm21827,Pole4	Arntl,Cdkn3,Arid4a,Mtmr4,Etv5,Spag7,Recql,Golph3l,Golt1b,Pin1,Mis12,Rnf5,Mlh1,Nubp2,Derl2,Dpf3,Bend4,Cct7,Ccnb2,Cdk2ap2,Rap2a,Nt5dc2,Ppp1r7,Aimp2,Etf1,Pgp,Derl3,Far1,Ung,Arf2,Immp1l,Sf1,Aifm1,Cnot1,Mrps36,Pkp4,Ppp1r10,E2f8,Slc4a8,Tle4,Sertad1,Zfp687,Nrxn2,Kpnb1,Hnrnpr,Brd8,Rplp0,Ogg1,Slc25a28,5430416N02Rik,Gtf2e1,Slc11a2,Cic,Hnrnpul2,Ndufaf2,Hspa1a,2310067B10Rik,Rbbp4,Zfp574,Tmem108,Ercc8,Pdxp,En…
136	jaspar-PF0001.1	3.12728	M7	Zscan10,Nrf1	Hnrnph1,Hnrnpl,Cbx5,Safb,Spry4,Rad21,Dnaja3,Sugp2,U2af2,Rabif,Nup50,Eif2s2,Chmp2b,Psenen,Zfp428,Cct3,Ing1,Cars2,Snrnp70,Asb8,Atp5g2,Rtn3,Fcho2,Slx4,Maged2,Tmem43,Smc6,Brd2,Rcbtb2,Srsf1,Pigp,Tia1,B630005N14Rik,Zc3h14,Plod3,Aifm1,Tdp2,Snx12,Rad23b,Sbno1,Ppp1r10,Usp21,Abhd10,Trim39,Zfp664,Cchcr1,Uba52,Trim37,Tmem30a,5530601H04Rik,Polr2f,Eif1,Pafah1b1,Cct5,Npm1,Polr2b,Arpc1a,Ccni,Actb,1810037I17Rik,R…
137	factorbook-NFY-UA2	3.122	M14	Pbx3	Eif4a1,Rnf5,Stxbp5l,Dcaf7,Zfp687,Bend4,Rplp0,R3hdm1,Khsrp,Ppm1k,Hnrnpc,Prpf40a,Arl6ip6,Mdc1,Hnrnpk,Cbx5,Myh9,Sp3,Whsc1l1,Epb4.1,Appl1,Rpgrip1,Ivns1abp,Slc25a25,Nova1,Nono,Mkl1,Hdgfrp2,Ttc26,Mlh1,Hnrnpr,Elmo2,Arf2,Ensa,Cdk2ap2,Luc7l2,Abhd8,Pabpn1,Tcerg1,Rpl36al,Zfp609,Stard3nl,Hnrnpl,Mapk9,Nrxn2,Hspa2,Spag7,Phf20,Cetn3,Cggbp1,Btbd3,2310036O22Rik,Ercc1,Nup98,Cyth2,Sfpq,Rogdi,Hspb6,Fermt2,Hn1l,Ankrd…
138	factorbook-CREB-ext	3.11124	M14	Atf3	Mrpl2,Rbm15b,Nup153,Scfd2,Ap2b1,Pex12,Anapc2,Rpl9,Prpf31,Gtf3c2,Coq7,Brms1,Ube4a,Sap30bp,0610012G03Rik,Adpgk,Ndufb6,Ctu2,Atg16l1,Nup214,Fdxacb1,Nat10,Foxred1,Atg5,Trmt2a,Fau,Noc4l,Rps15a,Secisbp2,Aco2,C1d,Srsf6,Abcf2,Qrich1,Bysl,Atp9b,Nolc1,Ssna1,Asb8,Rnf139,Bod1,Auts2,Magohb,Tpp2,Cul2,Gzf1,Gatc,Otud6b,Ctdnep1,Rpl31,1190002N15Rik,Rap2a,Map3k7,Cdk2ap2,Rpl39,2700060E02Rik,Mkks,Larp7,Cnot4,Bmpr1b,Ra…
139	transfac_public-M00287	3.10672	M13	Nfya,Nfyb,Nfyc,Ybx1,Pole3,Gm21827,Pole4	Arntl,Cdkn3,Arid4a,Mtmr4,Etv5,Spag7,Golph3l,Pin1,Rnf5,Mis12,Derl2,Dpf3,Nubp2,Recql,Mlh1,Golt1b,Cdk2ap2,Bend4,Ppp1r7,Rap2a,Ccnb2,Pgp,Aimp2,Nt5dc2,Ung,Cct7,Etf1,Pkp4,Derl3,Far1,Zfp687,Cnot1,Aifm1,Arf2,Immp1l,Ppp1r10,Sf1,Slc4a8,E2f8,Mrps36,Hnrnpr,Tle4,Ogg1,Sertad1,Nrxn2,Brd8,Kpnb1,Gtf2e1,Slc25a28,Hnrnpul2,Rplp0,5430416N02Rik,Ndufaf2,Slc11a2,Cic,Rbbp4,Zfp574,Hspa1a,Tmem108,Ercc8,Fdft1,2310067B10Rik,E…
140	yetfasco-940	3.10351	M9	Bhlhe40,Usf1,Arnt,Usf2,Atf3,Arntl,Arntl2,Srebf2,Helt,Arnt2	Ctsa,Gla,March9,Gnptg,Arhgap12,Atg3,Cdk4,Ube2q1,Pop7,Zzz3,Naa40,Dpcd,Igf2r,Morc2a,Rcbtb1,Rbm15b,U2af2,Erp29,Gnb2,Cuta,Ngfrap1,Rbbp4,Ilf3,Foxm1,Mrpl27,Hnrnpm,Spred1,Hspbap1,Sbno1,Bex2,Ubn1,Nup188,Tmem108,AW549877,Etv1,Aida,Ddx3x,Kat5,Faf1,Arfgef2,Gigyf2,Nptn,Rab24,Taf6l,Adnp2,Usp31,Bex1,Zbtb1,Cgn,Auts2,Tex10,Ccnd3,Ddx5,H2afy,Gucy2c,Lipo1,Utp20,Ppm1a,Apex1,Ptprs,Scrn1,Dcaf13,Brd2,Rarg,Elf4,Dnaja3,P…
141	transfac_pro-M02064	3.10162	M4	Ets2,Elk1,Elk4,Etv2,Fev,Ets1,Erf,Etv1,Etv5,Elk3,Erg,Fli1,Gabpa,Etv3,Elf2,Elf1,Gabpb1,Spdef,Elf3,Elf4,Spic,Elf5,Ehf,Spib,Sfpi1	Zfp668,Ppp4c,Snrpb,Pfn1,Gnai3,Dnaja2,Slc25a11,Vps52,Ywhab,Rps18,Hars,Appl2,Trip12,Lypla2,Akt1s1,Ddx39b,Spred1,Mdm4,Chaf1a,Uqcrh,Rer1,Phb2,Map3k7,Rps6,Mtmr4,Psma6,Eif3i,Snx1,Pkn1,Insig2,Zfp768,Tmem208,Ttf1,Tssc4,Dhx8,Spry2,Fam188a,Trip4,Phf5a,Gtpbp2,Patl1,Erh,Hcst,Ddost,Fmr1,Tbrg1,St7,Tomm34,Gatad1,Wdr83,Mcm3ap,Arhgef1,Zfp622,Srp14,Utp14a,Aurkaip1,Slc25a46,Cd2bp2,Eif4e2,Sptlc2,Atp5h,Prkcd,Uspl1,Pl…
142	hdpi-BOLL	3.08559	M15	Boll	Pappa2,Arhgap12,Fus,Clip1,Arid1a,Srsf3,Mapk14,Tpst1,Msl3l2,Myh9,Hp1bp3,Dcun1d5,Cyfip1,Mllt10,Lix1l,Utp6,Lrrc1,Npm1,Pkig,Zfand6,Rere,Ablim1,Hnrnpl,Reep5,Aqp11,Srrm1,Epb4.1l5,Matn2,Atp13a3,Zeb1,Luc7l2,Armc7,Add3,Qrich1,Abcc4,Sgk3,Nudt3,Ep300,Sertad1,Cnot1,1700018L02Rik,Btbd3,Ppargc1a,Psma6,Sil1,Mapk10,Dpf3,Ocln,Ppia,Commd1,Tnfsf9,Tmem50a,Exog,Nono,Elmo2,Celf1,Mrpl17,Ptges3,Vps25,Ddx42,Suz12,Cars2,P…
143	jaspar-PF0162.1	3.06974	M1		Papola,Dhx15,Ppp2ca,Scaf1,Brd2,Sfpq,Bscl2,Pcm1,Pcif1,Ywhae,Prps1,Caprin1,Slc25a3,Qrich1,Hint1,Lyrm7,Pbx3,Fbxl3,Stag2,Fzr1,Gtf2a1,Srsf2,Fbxl5,Tmem108,Dido1,Rims2,Snap91,Ahsa1,Npas4,Ep300,Pafah1b1,Ctdnep1,Ubqln2,Marcks,Fxr1,Cnot4,Sp3,Gtf3c2,Rbm15b,Arid1a,Eif4g2,Tmem17,Arf2,Mapk1,Farsa,Mbtps1,Rpl4,Akt1s1,Stox2,Arrdc3,Cnot1,Lsm14a,Rbm39,Rpl28,Srsf6,Naa35,Dyrk1a,Abcf2,Tpst1,Dnpep,Mnt,Cdkn1b,Stag1,Trim…
144	transfac_pro-M01186	3.06257	M12	Crem,Creb1,Jdp2,Atf7,Atf5,Atf1,Atf4,Atf2,Atf3,Xbp1,Junb,Jund,Atf6,Creb3,Batf3,Npdc1	Npas4,Dusp1,Ctu2,Gla,Ptprs,Ywhaz,Bre,Zc3h4,Gpbp1,Noc4l,Gnl1,Heca,Ap2b1,Tpt1,Amotl2,Pex12,Csnk1g2,Brd2,St7,Nova1,Sult4a1,Tspan7,Ythdc2,Sav1,Gtf2a1,Pmvk,Hnrnpu,Bex1,Ssr4,Kif5c,Lrrc8a,Stag1,Gtpbp10,Parp2,Scg2,Pafah1b1,Slc25a25,Zfp687,Stard3nl,Syngr3,Hivep2,Zfp438,Ppm1a,Atg5,Mnt,Mmgt1,Ppargc1a,Fam50a,Pard6a,Whsc1l1,Cntrob,Trim39,Rps29,Zfp503,Gnb2,Plekha1,Mbd3,Rap2a,Nup214,Mlf2,Snap25,Foxred1,9530068E…
145	factorbook-NFY	3.04918	M13	Nfya,Nfyb,Nfyc,Ybx1,Pole3,Gm21827,Pole4	Mtmr4,Arntl,Arid4a,Etv5,Golph3l,Spag7,Cdkn3,Mlh1,Pin1,Nubp2,Ccnb2,Ung,Cdk2ap2,Dpf3,Pkp4,Rnf5,Golt1b,Rap2a,Recql,Etf1,Mis12,Derl3,Derl2,Ppp1r7,E2f8,Aifm1,Hnrnpul2,Far1,Immp1l,Cct7,Mrps36,Zfp687,Aimp2,Nt5dc2,Prpf40a,Ppp1r10,Arl6ip6,Kpnb1,5430416N02Rik,Nrxn2,Pgp,Arf2,Ndufaf2,Ganab,Slc11a2,Gtf2e1,Sertad1,Elmo1,Bend4,Sf1,Ogg1,Slc25a28,Slc4a8,Arl6ip1,Pnrc2,Rplp0,2310067B10Rik,Hnrnpl,Ercc8,Plcxd2,Cnot1,…
146	transfac_pro-M00341	3.04899	M4	Gabpa,Gabpb1,Elk3,Elk1,Erg,Fli1,Ets2,Etv5,Etv1,Fev,Ets1,Etv2,Etv3,Elk4	Zfp668,Ywhab,Pabpn1,Appl2,Rer1,Tmem208,Phf6,Pfn1,Tssc4,Trip12,Dhx8,Actr2,Trip4,Exoc5,Ddx39b,Phb2,Mtmr4,Myg1,Lypla2,Gnb2,Gtpbp2,Rap2c,Zfp768,Uspl1,Maged2,Arpc4,Actb,Trappc10,Uqcrh,Lsm5,Mdm4,Ppp4c,Cherp,Vma21,Fam188a,Nova1,Mtx2,Rps6,Aldh16a1,Cd2bp2,Ube2n,Gatad1,Rpl32,Gtf2a2,Hsbp1,Ddx5,Asb1,Gnai3,Psmb7,Unc5a,Ddost,Ttf1,Kat5,Prkab1,Tmem30a,Secisbp2,Trmt2a,Slc25a11,Ppfibp1,Snrpb,Psmc1,Hnrnpu,Fmr1,Ascc…
147	transfac_pro-M01861	3.0305	M12	Atf1,Creb1,Crem,Atf7,Atf2,Atf4,Atf5,Atf3,Atf6	Gpbp1,Ctu2,Npas4,Gla,Trim39,Bre,Dusp1,Ubn1,Eif1,Heca,Gnl1,Arhgap12,Snap25,Coq7,Ptprs,Atg3,Whsc1l1,Ap2b1,Csnk1g2,Pafah1b1,Zc3h4,Pard6a,Ppargc1a,Zfp438,Rbm18,Ythdc2,Larp7,Pmvk,Hnrnpu,Gnb2,Fam50a,Zfp281,Tyro3,Zfx,Pex12,Adnp2,Rbbp8,Noc4l,Tpt1,Sult4a1,Mnt,Lrrc8a,Mlf2,Bex1,Ssr4,Stag1,Ppp2ca,Elovl5,Rab21,Nup98,Dusp3,Ube2q1,Ywhaz,Hmgn1,Ctsa,Igf2r,Brd2,Stard3nl,Emd,Cdk2ap2,Pop7,9530068E07Rik,Dtl,Naa40,Sta…
148	taipale-GTCACGTGAC-ARNTL-DBD	3.02937	M9	Arntl,Bhlhe40,Arnt,Mycn,Usf2,Usf1,Atf3,Helt,Arntl2,Mlx	Ctsa,Atg3,Pop7,Arhgap12,Gigyf2,Igf2r,Naa40,Mrpl27,Foxm1,Gla,U2af2,Hspbap1,March9,Ube2q1,Cdk4,Gnb2,Ubn1,Kat5,Gnptg,Rcbtb1,Aida,Ilf3,Fmr1,Sbno1,Ccnyl1,Erp29,Rbbp4,H2afy,Dazap2,Brd2,Dcaf13,Bex2,Cuta,Lipo1,Chaf1a,Arfgef2,Farsa,Ddx5,Rab24,Apex1,Stag1,Taf6l,Usp31,Nptn,Dusp1,Ngfrap1,Rbm15b,Spred1,Gnas,Morc2a,Cyth3,Ddx3x,AW549877,Naa50,Pcm1,A230046K03Rik,Utp14a,Zc3h11a,Gapdh,Anapc13,Hp1bp3,Atp6v1g1,Whsc1…
149	homer-M00130	3.02805	M7	Nrf1,Zscan10	Hnrnph1,Safb,Hnrnpl,Rad21,Cbx5,Maged2,U2af2,Rabif,Dnaja3,Sugp2,Slx4,Spry4,Cct3,Tia1,Npm1,Asb8,Nup50,Snrnp70,Smarca4,Abhd10,Mlh3,Tmem43,Chmp2b,Cisd1,Eif2s2,Eif1,Aifm1,Rcbtb2,Ppp1r10,Trit1,Ddrgk1,Rtn3,Brd2,Fcho2,Ppp2ca,Tdp2,Eif2s1,Cars2,Ing1,Polr2b,Rps9,Mrpl17,Pigp,Ccni,Hint1,Arpc1a,Xrcc5,Rad23b,Psenen,Lyrm7,Pfn1,Cct5,Plod3,Cchcr1,Smc6,5530601H04Rik,Pcmtd2,Zfp428,Polr2f,Atp6v1g1,Arrdc3,Trim39,B6300…
150	taipale-YGCGCATGCGCN-NRF1-full	3.00239	M7	Nrf1,Zscan10	Hnrnph1,Maged2,Safb,Spry4,Cbx5,Hnrnpl,Psenen,Rad21,Snrnp70,Mrpl17,Abhd10,Rcbtb2,Ppp1r10,Slx4,U2af2,Nup50,Polr2b,Dnaja3,Tmem43,Sugp2,Mlh3,Rbfox2,Plod3,Smarca4,Fcho2,Psma2,Trim39,Ddrgk1,Zbtb41,Npm1,Trim37,Hint1,Eif2s2,Ing1,Zfp180,Cct3,Lyrm7,Eif2s1,Rtn3,Chmp2b,Aifm1,Fgf12,Cep250,Cdv3,Brd2,Zfp428,Exosc10,Ccni,Xrcc5,Naa35,Sbno1,Cars2,5530601H04Rik,Pcif1,Zfp664,Srsf7,Arrdc3,Cct5,Sf1,Krtcap2,Cep57l1,Tia…
